# Supplementary material for: Computational Strategies for the Identification of a Transcriptional Biomarker Panel to Sense Cellular Growth States in Bacillus subtilis
Source: Sensors (Basel). 2021 Apr 1;21(7):2436. doi: 10.3390/s21072436 (PMC8036383; doi:10.3390/s21072436)
Supplement: Supplementary file 1 [file sensors-21-02436-s001.zip]

Archive with 6 entries (6 files):
- Supplementary Figures.docx
- Supplementary Table S1 - samples and conditions.xlsx
- Supplementary Table S2 - DEGs.xlsx
- Supplementary Table S3 - clustering.xlsx
- Supplementary Table S4 - Biomarkers.xlsx
- Supplementary Table S5 - validation datasets.xlsx
