# Supplementary material for: Computational Strategies for the Identification of a Transcriptional Biomarker Panel to Sense Cellular Growth States in Bacillus subtilis
Source: Sensors (Basel). 2021 Apr 1;21(7):2436. doi: 10.3390/s21072436 (PMC8036383; doi:10.3390/s21072436)
Supplement: Supplementary file 1 [file sensors-21-02436-s001.zip › Supplementary Table S1 - samples and conditions.xlsx]

## Sheet: A. all experiment conditions
Legend: Each condition is described by an identifier key (in brackets)with appended suffixes to indicate the phase of growth, the biological replicate number [_1, _2 or _3] and technical replicates [/t]. Table columns: microarray hybridization number ("Chip_number"); NimbleGen microarray identification number ("Chip_id"); the sample name is a combination of the "Chip_id" with the condition key; c…
Chip n°	Chip Id	Condition key *	Condition description	Cells collected	Experiment number	Conditionn°	References
1	25350202	LBexp_1	Cells were grown in Luria-Bertani medium (Sigma) [LB] at 37°C with vigorous shaking in flasks. Overnight cultures were diluted 2000-fold in fresh pre-warmed medium and samples were collected during the exponential [exp], transition [tran] and stationary [stat] phases of the growth cycle .	O.D.600 approx. 0.5	exp. N°1	1	Nicolas, et al, 2012, science. (Jouy)
2	25368302	LBexp_2		O.D.600 approx. 0.5	exp. N°2	1	Nicolas, et al, 2012, science. (Jouy)
3	25348702	LBexp_3		O.D.600 approx. 0.5	exp. N°3	1	Nicolas, et al, 2012, science. (Jouy)
4	25350002	LBtran_1		O.D.600 approx. 1.4	exp. N°1	2	Nicolas, et al, 2012, science. (Jouy)
5	25350302	LBtran_2		O.D.600 approx. 1.4	exp. N°2	2	Nicolas, et al, 2012, science. (Jouy)
6	25350802	LBtran_3		O.D.600 approx. 1.4	exp. N°3	2	Nicolas, et al, 2012, science. (Jouy)
7	25350502	LBstat_1		O.D.600 approx. 2	exp. N°1	3	Nicolas, et al, 2012, science. (Jouy)
8	25350102	LBstat_2		O.D.600 approx. 2	exp. N°2	3	Nicolas, et al, 2012, science. (Jouy)
9	25350702	LBstat_3		O.D.600 approx. 2	exp. N°3	3	Nicolas, et al, 2012, science. (Jouy)
10	25351002	LBGexp_1	Cells were grown in Luria-Bertani medium (Sigma) supplemented with glucose 0.3 % [LBG] at 37°C with vigorous shaking in flasks. Overnight cultures were diluted 2000-fold in fresh pre-warmed medium and samples were collected during the exponential [exp], transition [tran] and stationary [stat] phases of the growth cycle .	O.D.600 approx. 0.5	exp. N°1	4	Nicolas, et al, 2012, science. (Jouy)
11	25350402	LBGexp_2		O.D.600 approx. 0.5	exp. N°2	4	Nicolas, et al, 2012, science. (Jouy)
12	25350602	LBGexp_3		O.D.600 approx. 0.5	exp. N°3	4	Nicolas, et al, 2012, science. (Jouy)
13	27737502	LBGtran_2		O.D.600 approx. 1.4	exp. N°2	5	Nicolas, et al, 2012, science. (Jouy)
14	27061402	LBGtran_3		O.D.600 approx. 1.4	exp. N°3	5	Nicolas, et al, 2012, science. (Jouy)
15	27738002	LBGstat_1		O.D.600 approx. 2	exp. N°1	6	Nicolas, et al, 2012, science. (Jouy)
16	27737202	LBGstat_2		O.D.600 approx. 2	exp. N°2	6	Nicolas, et al, 2012, science. (Jouy)
17	27737302	LBGstat_3		O.D.600 approx. 2	exp. N°3	6	Nicolas, et al, 2012, science. (Jouy)
18	28386102	S0_1	Cells were grown in CH medium at 37°C and sporulation was induced by resuspension in warm sporulation medium as described by Sterlini and Mandelstam (J. M. Sterlini, J. Mandelstam, Biochem J 113, 29, Jun, 1969). The initiation of sporulation was designated T0, the time of resuspension. Samples were harvested at hourly intervals for 6 hours [S0 to S6] for the first set of experiments and for 8 hou…	time =0h after resuspension	exp. N°1	7	Nicolas, et al, 2012, science. (Jouy)
19	28384902_01	S0_2		time =0h after resuspension	exp. N°2	7	Nicolas, et al, 2012, science. (Jouy)
20	29584102	S0_3		time =0h after resuspension	exp. N°3	7	Nicolas, et al, 2012, science. (Jouy)
21	28384002	S1_1		time =1h after resuspension	exp. N°1	8	Nicolas, et al, 2012, science. (Jouy)
22	28358602	S1_2		time =1h after resuspension	exp. N°2	8	Nicolas, et al, 2012, science. (Jouy)
23	29569102	S1_3		time =1h after resuspension	exp. N°3	8	Nicolas, et al, 2012, science. (Jouy)
24	28345202_01	S2_1		time =2h after resuspension	exp. N°1	9	Nicolas, et al, 2012, science. (Jouy)
25	28438702_01	S2_2		time =2h after resuspension	exp. N°2	9	Nicolas, et al, 2012, science. (Jouy)
26	29584002	S2_3		time =2h after resuspension	exp. N°3	9	Nicolas, et al, 2012, science. (Jouy)
27	28353902	S3_1		time =3h after resuspension	exp. N°1	10	Nicolas, et al, 2012, science. (Jouy)
28	28407302_01	S3_2		time =3h after resuspension	exp. N°2	10	Nicolas, et al, 2012, science. (Jouy)
29	29593702	S3_3		time =3h after resuspension	exp. N°3	10	Nicolas, et al, 2012, science. (Jouy)
30	28353602_01	S4_1		time =4h after resuspension	exp. N°1	11	Nicolas, et al, 2012, science. (Jouy)
31	29633702	S4_2		time =4h after resuspension	exp. N°2	11	Nicolas, et al, 2012, science. (Jouy)
32	29593902	S4_3		time =4h after resuspension	exp. N°3	11	Nicolas, et al, 2012, science. (Jouy)
33	28387702	S5_1		time =5h after resuspension	exp. N°1	12	Nicolas, et al, 2012, science. (Jouy)
34	29581902	S5_2		time =5h after resuspension	exp. N°2	12	Nicolas, et al, 2012, science. (Jouy)
35	29636602	S5_3		time =5h after resuspension	exp. N°3	12	Nicolas, et al, 2012, science. (Jouy)
36	28357602	S6_1		time =6h after resuspension	exp. N°1	13	Nicolas, et al, 2012, science. (Jouy)
37	29634602	S6_2		time =6h after resuspension	exp. N°2	13	Nicolas, et al, 2012, science. (Jouy)
38	29637702	S6_3		time =6h after resuspension	exp. N°3	13	Nicolas, et al, 2012, science. (Jouy)
39	39203702	S6/t_1		time =6h after resuspension	exp. N°1	13	Nicolas, et al, 2012, science. (Jouy)
40	42359702	S6/t_2		time =6h after resuspension	exp. N°2	13	Nicolas, et al, 2012, science. (Jouy)
41	39204702	S6/t_2		time =6h after resuspension	exp. N°3	13	Nicolas, et al, 2012, science. (Jouy)
42	43477102	S6_4		time =6h after resuspension	exp. N°4	13	Nicolas, et al, 2012, science. (Jouy)
43	43203402	S6_5		time =6h after resuspension	exp. N°5	13	Nicolas, et al, 2012, science. (Jouy)
44	43259002	S6_6		time =6h after resuspension	exp. N°6	13	Nicolas, et al, 2012, science. (Jouy)
45	43261002	S7_4		time =7h after resuspension	exp. N°4	14	Nicolas, et al, 2012, science. (Jouy)
46	43260902	S7_5		time =7h after resuspension	exp. N°5	14	Nicolas, et al, 2012, science. (Jouy)
47	43477202	S7_6		time =7h after resuspension	exp. N°6	14	Nicolas, et al, 2012, science. (Jouy)
48	43256702	S8_4		time =8h after resuspension	exp. N°4	15	Nicolas, et al, 2012, science. (Jouy)
49	43271102	S8_5		time =8h after resuspension	exp. N°5	15	Nicolas, et al, 2012, science. (Jouy)
50	33853802	G135_1	Purified spores were obtained by growing cells in DSM medium (P. Schaeffer, J. Millet, J. P. Aubert, Proc Natl Acad Sci U S A 54, 704, Sep, 1965) at 37°C for 48 hours after which they were washed ten times in ice cold distilled water over a period of 5 days. Purified spores were heat activated at 70°C in Tris 10 mM pH 8.4 and germination was initiated by the addition of L-alanine 10 mM (A. Moir, …	time =135min after L-alanine addition	exp. N°1	16	Nicolas, et al, 2012, science. (Jouy)
51	33849902	G135_3		time =135min after L-alanine addition	exp. N°3	16	Nicolas, et al, 2012, science. (Jouy)
52	33856402	G150_1		time =150min after L-alanine addition	exp. N°1	17	Nicolas, et al, 2012, science. (Jouy)
53	33873202	G150_2		time =150min after L-alanine addition	exp. N°2	17	Nicolas, et al, 2012, science. (Jouy)
54	29750102	G150_3		time =150min after L-alanine addition	exp. N°3	17	Nicolas, et al, 2012, science. (Jouy)
55	29759602	G180_1		time =180min after L-alanine addition	exp. N°1	18	Nicolas, et al, 2012, science. (Jouy)
56	29634102	G180_2		time =180min after L-alanine addition	exp. N°2	18	Nicolas, et al, 2012, science. (Jouy)
57	33853902	G180_3		time =180min after L-alanine addition	exp. N°3	18	Nicolas, et al, 2012, science. (Jouy)
58	42359802	C30_1	Cells grown overnight on LB agar plates at 30°C were harvested and used to inoculate pre-warmed minimal medium at OD600 of 0.5 (D. Dubnau, R. Davidoff-Abelson, J Mol Biol 56, 209, Mar 14, 1971). After growth at 37°C with vigorous shaking, cells were diluted ten times in fresh pre-warmed minimal medium and samples were harvested after a period of 30 minutes [C30] , i.e. before maximal induction of…	time =30min after competence induction	exp. N°1	19	Nicolas, et al, 2012, science. (Jouy)
59	42068102	C30_2		time =30min after competence induction	exp. N°2	19	Nicolas, et al, 2012, science. (Jouy)
60	39425302	C90_1		time =90min after competence induction	exp. N°1	20	Nicolas, et al, 2012, science. (Jouy)
61	39202602	C90_2		time =90min after competence induction	exp. N°2	20	Nicolas, et al, 2012, science. (Jouy)
62	32835602	BI_1	Cultures were inoculated from frozen glycerol stocks and grown overnight in LB at 37°C. These cultures were then diluted, plated onto LB plates, and incubated for 16 h at 37°C. Cells were harvested from plates containing individual colonies [BI] and from plates with confluent growth [BC].	individal colonies (100 per plates)	exp. N°1	21	Nicolas, et al, 2012, science. (Jouy)
63	32823102	BI_2		individal colonies (100 per plates)	exp. N°2	21	Nicolas, et al, 2012, science. (Jouy)
64	32831902	BC_2		confluent colonies (1000 per plates)	exp. N°2	22	Nicolas, et al, 2012, science. (Jouy)
65	39182802	BC/t_1		confluent colonies (1000 per plates)	exp. N°1	22	Nicolas, et al, 2012, science. (Jouy)
66	39226502	BC/t_2		confluent colonies (1000 per plates)	exp. N°2	22	Nicolas, et al, 2012, science. (Jouy)
67	32815402	BC_1		confluent colonies (1000 per plates)	exp. N°1	22	Nicolas, et al, 2012, science. (Jouy)
68	32815602	Sw_1	Exponentially growing cells were spotted on 1 % agar LB plates and incubated at 37°C. Swarming cells were collected after 16 hours.		exp. N°1	23	Nicolas, et al, 2012, science. (Jouy)
69	32815502	Sw_2			exp. N°2	23	Nicolas, et al, 2012, science. (Jouy)
70	32815202	BT_1	A fresh colony grown on an LB plate was used to inoculate 10 ml of LB and grown for 10 hours at 30°C. This culture was used to inoculate 10 ml of MSgg medium (S.S. Branda et al., J Bacteriol 186, 3970, Jun, 2004) and incubated with vigorous shaking. The cultures in MSgg were diluted to the same extent in 96 wells microtiterplates (5 μl for 1.5 ml of medium) and incubated without shaking at 30°C. …	24h of growth with shaking	exp. N°1	24	Nicolas, et al, 2012, science. (Jouy)
71	32815702	BT_2		24h of growth with shaking	exp. N°2	24	Nicolas, et al, 2012, science. (Jouy)
72	32830302	B36_1		36h of growth without shaking	exp. N°1	25	Nicolas, et al, 2012, science. (Jouy)
73	32815102	B36_2		36h of growth without shaking	exp. N°2	25	Nicolas, et al, 2012, science. (Jouy)
74	32815302	B60_1		60h of growth without shaking	exp. N°1	26	Nicolas, et al, 2012, science. (Jouy)
75	32835802	B60_2		60h of growth without shaking	exp. N°2	26	Nicolas, et al, 2012, science. (Jouy)
76	27733402	M9exp_1	Cells were grown in M9 supplemented with glucose (0.3 %) at 37°C with vigorous shaking. The composition of the M9 minimal medium is (per liter): 8.5 g Na2HPO4.2H20, 3 g KH2PO4, 1 g NH4Cl and 0.5 g NaCl. The following solutions were individually sterilized and added (volumes per liter of medium): 1 ml 0.1 M CaCl2.2H2O, 1 ml 1 M MgSO4.7H2O, 1 ml 50 mM Fe-Citrate. Also added was 10 ml of a trace sal…	O.D.600 approx. 0.5	exp. N°1	27	Nicolas, et al, 2012, science. (Greifswald)
77	27733502	M9exp_2		O.D.600 approx. 0.5	exp. N°2	27	Nicolas, et al, 2012, science. (Greifswald)
78	27732902	M9exp_3		O.D.600 approx. 0.5	exp. N°3	27	Nicolas, et al, 2012, science. (Greifswald)
79	27733002	M9tran_1		O.D.600 approx. 1.5	exp. N°1	28	Nicolas, et al, 2012, science. (Greifswald)
80	27733202	M9tran_2		O.D.600 approx 1.5	exp. N°2	28	Nicolas, et al, 2012, science. (Greifswald)
81	27728702	M9tran_3		O.D.600 approx. 1.5	exp. N°3	28	Nicolas, et al, 2012, science. (Greifswald)
82	27732502	M9stat_1		O.D.600 approx. 1	exp. N°1	29	Nicolas, et al, 2012, science. (Greifswald)
83	27732802	M9stat_2		O.D.600 approx 1	exp. N°2	29	Nicolas, et al, 2012, science. (Greifswald)
84	27732702	M9stat_3		O.D.600 approx. 1	exp. N°3	29	Nicolas, et al, 2012, science. (Greifswald)
85	15402302	M+G_1	A 5 ml aliquot of LB medium was inoculated using frozen culture stocks. After a few hours growth at 37°C, precultures were prepared by inoculating 5 ml of M9 with this LB culture at several different dilutions usually ranging from 500- to 2000-fold. The dilution range was chosen so that one of these precultures had grown to and OD600 of 0.5 - 1.0 after overnight inculation. The chosen M9 medium p…	O.D.600 approx. 0.5	exp. N°1	30	Nicolas, et al, 2012, science. (Grignon)
86	15346902	M+G_2		O.D.600 approx. 0.5	exp. N°2	30	Nicolas, et al, 2012, science. (Grignon)
87	15354202	M+G_3		O.D.600 approx. 0.5	exp. N°3	30	Nicolas, et al, 2012, science. (Grignon)
88	15403702	Glu_1		O.D.600 approx. 0.5	exp. N°1	31	Nicolas, et al, 2012, science. (Grignon)
89	15349202	Glu_2		O.D.600 approx. 0.5	exp. N°2	31	Nicolas, et al, 2012, science. (Grignon)
90	15349002	Glu_3		O.D.600 approx. 0.5	exp. N°3	31	Nicolas, et al, 2012, science. (Grignon)
91	15354002	Fru_1		O.D.600 approx. 0.5	exp. N°1	32	Nicolas, et al, 2012, science. (Grignon)
92	15345702	Fru_2		O.D.600 approx. 0.5	exp. N°2	32	Nicolas, et al, 2012, science. (Grignon)
93	15352002	Fru_3		O.D.600 approx. 0.5	exp. N°3	32	Nicolas, et al, 2012, science. (Grignon)
94	15352102	Mal_1		O.D.600 approx. 0.5	exp. N°1	33	Nicolas, et al, 2012, science. (Grignon)
95	15350202	Mal_2		O.D.600 approx. 0.5	exp. N°2	33	Nicolas, et al, 2012, science. (Grignon)
96	15356102	Mal_3		O.D.600 approx. 0.5	exp. N°3	33	Nicolas, et al, 2012, science. (Grignon)
97	15362102	G+S_1		O.D.600 approx. 0.5	exp. N°1	34	Nicolas, et al, 2012, science. (Grignon)
98	15386002	G+S_2		O.D.600 approx. 0.5	exp. N°2	34	Nicolas, et al, 2012, science. (Grignon)
99	15356002	G+S_3		O.D.600 approx.0.5	exp. N°3	34	Nicolas, et al, 2012, science. (Grignon)
100	15521602	Pyr_1		O.D.600 approx. 0.5	exp. N°1	35	Nicolas, et al, 2012, science. (Grignon)
101	15390702	Pyr_2		O.D.600 approx. 0.5	exp. N°2	35	Nicolas, et al, 2012, science. (Grignon)
102	15522102	Pyr_3		O.D.600 approx. 0.5	exp. N°3	35	Nicolas, et al, 2012, science. (Grignon)
103	15517802	Gly_1		O.D.600 approx. 0.5	exp. N°1	36	Nicolas, et al, 2012, science. (Grignon)
104	15356202	Gly_2		O.D.600 approx. 0.5	exp. N°2	36	Nicolas, et al, 2012, science. (Grignon)
105	15358002	Gly_3		O.D.600 approx. 0.5	exp. N°3	36	Nicolas, et al, 2012, science. (Grignon)
106	15409902	Glucon_1		O.D.600 approx. 0.5	exp. N°1	37	Nicolas, et al, 2012, science. (Grignon)
107	15416802	Glucon_2		O.D.600 approx. 0.5	exp. N°2	37	Nicolas, et al, 2012, science. (Grignon)
108	15525402	Glucon_3		O.D.600 approx. 0.5	exp. N°3	37	Nicolas, et al, 2012, science. (Grignon)
109	32848902	aero_1	Cells were grown in a synthetic medium (E. Härtig, A. Hartmann, M. Schätzle, A. M. Albertini, D. Jahn, Appl Environ Microbiol 72, 5260, 2006) at 37 °C. For aerobic growth, an overnight culture was used to inoculate 100 ml of the synthetic medium to a starting OD578 of 0.05. The culture was then incubated in a 500 ml baffled flask with shaking at 250 rpm [aero]. Anaerobic growth was carried out (i…	O.D.578 approx. 0.5	exp. N°1	38	Nicolas, et al, 2012, science. (Braunschweig)
110	32848402	aero_2		O.D.578 approx. 0.5	exp. N°2	38	Nicolas, et al, 2012, science. (Braunschweig)
111	32839402	aero_3		O.D.578 approx. 0.5	exp. N°3	38	Nicolas, et al, 2012, science. (Braunschweig)
112	32848302	nit_1		O.D.578 approx. 0.5	exp. N°1	39	Nicolas, et al, 2012, science. (Braunschweig)
113	32848802	nit_2		O.D.578 approx. 0.5	exp. N°2	39	Nicolas, et al, 2012, science. (Braunschweig)
114	32848702	nit_3		O.D.578 approx. 0.5	exp. N°3	39	Nicolas, et al, 2012, science. (Braunschweig)
115	32835902	ferm_1		O.D.578 approx. 0.5	exp. N°1	40	Nicolas, et al, 2012, science. (Braunschweig)
116	32848502	ferm_2		O.D.578 approx. 0.5	exp. N°2	40	Nicolas, et al, 2012, science. (Braunschweig)
117	32875102	ferm_3		O.D.578 approx. 0.5	exp. N°3	40	Nicolas, et al, 2012, science. (Braunschweig)
118	32860802	T-5.40H_1	A non-sporulating B. subtilis strain was grown in a modified M9 medium in batch culture (T. Hardiman, K. Lemuth, M. A. Keller, M. Reuss, M. Siemann-Herzberg, J Biotechnol 132, 359, Dec 1, 2007). Glucose was exhausted when the culture reached an OD600 of approx. 10 and this was designated T0 [T0.0H]. 7 samples were harvested at various times before glucose exhaustion [T-5.40H to T-0.40H] and 10 sa…	340 min before the glucose is exhausted	exp. N°1	41	Nicolas, et al, 2012, science. (Greifswald)
119	32876002	T-4.40H_1		280 min before the glucose is exhausted	exp. N°1	42	Nicolas, et al, 2012, science. (Greifswald)
120	32860502	T-3.40H_1		220 min before the glucose is exhausted	exp. N°1	43	Nicolas, et al, 2012, science. (Greifswald)
121	32875702	T-2.40H_1		160 min before the glucose is exhausted	exp. N°1	44	Nicolas, et al, 2012, science. (Greifswald)
122	32874902	T-1.40H_1		100 min before the glucose is exhausted	exp. N°1	45	Nicolas, et al, 2012, science. (Greifswald)
123	32875902	T-1.10H_1		70 min before the glucose is exhausted	exp. N°1	46	Nicolas, et al, 2012, science. (Greifswald)
124	32860902	T-0.40H_1		40 min before the glucose is exhausted	exp. N°1	47	Nicolas, et al, 2012, science. (Greifswald)
125	32860102	T0.0H_1		time where the glucose is exhausted	exp. N°1	48	Nicolas, et al, 2012, science. (Greifswald)
126	32876202	T0.30H_1		30 min after the glucose is exhausted	exp. N°1	49	Nicolas, et al, 2012, science. (Greifswald)
127	34436402	T1.0H_1		60 min after the glucose is exhausted	exp. N°1	50	Nicolas, et al, 2012, science. (Greifswald)
128	34528602	T1.30H_1		90 min after the glucose is exhausted	exp. N°1	51	Nicolas, et al, 2012, science. (Greifswald)
129	34508402	T2.0H_1		120 min after the glucose is exhausted	exp. N°1	52	Nicolas, et al, 2012, science. (Greifswald)
130	34549502	T2.30H_1		150 min after the glucose is exhausted	exp. N°1	53	Nicolas, et al, 2012, science. (Greifswald)
131	34489302	T3.0H_1		180 min after the glucose is exhausted	exp. N°1	54	Nicolas, et al, 2012, science. (Greifswald)
132	34489502	T3.30H_1		210 min after the glucose is exhausted	exp. N°1	55	Nicolas, et al, 2012, science. (Greifswald)
133	34533902	T4.0H_1		240 min after the glucose is exhausted	exp. N°1	56	Nicolas, et al, 2012, science. (Greifswald)
134	34489402	T5.0H_1		300 min after the glucose is exhausted	exp. N°1	57	Nicolas, et al, 2012, science. (Greifswald)
135	11946602	HPh_1	Cells were harvested (i) during exponential growth in high phosphate defined medium [HPh]; (ii) during exponential growth in low phosphate defined medium [LPh] (J. P. Muller, Z. An, T. Merad, I. C. Hancock, C. R. Harwood, Microbiology 143, 947, Mar, 1997); and (iii) at three hours after the outset of the phosphate-limitation induced stationary phase [LPhT].	O.D.600 approx. 0.25	exp. N°1	58	Nicolas, et al, 2012, science. (Dublin)
136	11953802	HPh_2		O.D.600 approx. 0.25	exp. N°2	58	Nicolas, et al, 2012, science. (Dublin)
137	11955202	HPh_3		O.D.600 approx. 0.25	exp. N°3	58	Nicolas, et al, 2012, science. (Dublin)
138	11962902	LPh_1		O.D.600 approx.0.25	exp. N°1	59	Nicolas, et al, 2012, science. (Dublin)
139	11953902	LPh_2		O.D.600 approx. 0.25	exp. N°2	59	Nicolas, et al, 2012, science. (Dublin)
140	11971902	LPh_3		O.D.600 approx. 0.25	exp. N°3	59	Nicolas, et al, 2012, science. (Dublin)
141	12085002	LPhT_1		O.D.600 approx. 0.25	exp. N°1	60	Nicolas, et al, 2012, science. (Dublin)
142	11955302	LPhT_2		O.D.600 approx. 0.25	exp. N°2	60	Nicolas, et al, 2012, science. (Dublin)
143	11955002	LPhT_3		O.D.600 approx. 0.25	exp. N°3	60	Nicolas, et al, 2012, science. (Dublin)
144	25347902	SMMPr_1	Cells were grown in Spizizen’s minimal medium (SMM) (C. Anagnostopoulos, J. Spizizen, J Bacteriol 81, 741, May, 1961) with vigorous agitation. The control culture was grown at 37 °C [SMMPr]. For growth at high or low temperatures, pre-cultures were grown at 37 °C, diluted to an OD578nm of 0.1 and subsequently transferred to 51 °C [HiTm] and 16 °C [LoTm], respectively. For the growth at high salin…	O.D.578 approx. 1	exp. N°1	61	Nicolas, et al, 2012, science. (Greifswald)
145	25348202	SMMPr_2		O.D.578 approx. 1	exp. N°2	61	Nicolas, et al, 2012, science. (Greifswald)
146	25348302	SMMPr_3		O.D.578 approx. 1	exp. N°3	61	Nicolas, et al, 2012, science. (Greifswald)
147	25345002	HiTm_1		O.D.578 approx. 1	exp. N°1	62	Nicolas, et al, 2012, science. (Greifswald)
148	25344702	HiTm_2		O.D.578 approx. 1	exp. N°2	62	Nicolas, et al, 2012, science. (Greifswald)
149	25347002	HiTm_3		O.D.578 approx. 1	exp. N°3	62	Nicolas, et al, 2012, science. (Greifswald)
150	25348402	LoTm_1		O.D.578 approx. 1	exp. N°1	63	Nicolas, et al, 2012, science. (Greifswald)
151	25348102	LoTm_2		O.D.578 approx. 1	exp. N°2	63	Nicolas, et al, 2012, science. (Greifswald)
152	25348002	LoTm_3		O.D.578 approx. 1	exp. N°3	63	Nicolas, et al, 2012, science. (Greifswald)
153	25346802	HiOs_1		O.D.578 approx. 1	exp. N°1	64	Nicolas, et al, 2012, science. (Greifswald)
154	25344902	HiOs_2		O.D.578nm approx. 1	exp. N°2	64	Nicolas, et al, 2012, science. (Greifswald)
155	25347502	HiOs_3		O.D.578 approx. 1	exp. N°3	64	Nicolas, et al, 2012, science. (Greifswald)
156	25347702	BMM_1	Cells were grown in a synthetic medium (J. Stülke, R. Hanschke, M. Hecker, J Gen Microbiol 139, 2041, Sep, 1993) with 0.2 % glucose as carbon source (Belitsky Minimal Medium/BMM) at 37 °C with vigorous shaking. Stress was applied to exponentially growing cultures at OD500nm of 0.4. Samples were harvested before stress [BMM]; after a rapid temperature up-shift from 37 °C to 48 °C [Heat]; after a t…	O.D.500 approx. 0.4	exp. N°1	65	Nicolas, et al, 2012, science. (Greifswald)
157	25347602	BMM_2		O.D.500 approx. 0.4	exp. N°2	65	Nicolas, et al, 2012, science. (Greifswald)
158	25344402	BMM_3		O.D.500 approx. 0.4	exp. N°3	65	Nicolas, et al, 2012, science. (Greifswald)
159	25340602	Heat_1		10 min after temperature shift up	exp. N°1	66	Nicolas, et al, 2012, science. (Greifswald)
160	25344602	Heat_2		10 min after temperature shift up	exp. N°2	66	Nicolas, et al, 2012, science. (Greifswald)
161	25341002	Heat_3		10 min after temperature shift up	exp. N°3	66	Nicolas, et al, 2012, science. (Greifswald)
162	25347802	Cold_1		60 min after temperature shift down	exp. N°1	67	Nicolas, et al, 2012, science. (Greifswald)
163	25344502	Cold_2		60 min after temperature shift down	exp. N°2	67	Nicolas, et al, 2012, science. (Greifswald)
164	25340802	Cold_3		60 min after temperature shift down	exp. N°3	67	Nicolas, et al, 2012, science. (Greifswald)
165	25348602	Etha_1		10 min after ethanol addition	exp. N°1	68	Nicolas, et al, 2012, science. (Greifswald)
166	25340502	Etha_2		10 min after ethanol addition	exp. N°2	68	Nicolas, et al, 2012, science. (Greifswald)
167	25340702	Etha_3		10 min after ethanol addition	exp. N°3	68	Nicolas, et al, 2012, science. (Greifswald)
168	25347102	SMM_1	Cells were grown in Spizizen’s minimal medium (SMM) at 37 °C with vigorous shaking. Salt was added, to a final concentration of 0.4 M to an exponentially growing culture of cells at OD500 of 0.4. Samples were harvested before [SMM] and 10 minutes after [Salt] NaCl addition.	O.D.500 approx. 0.4	exp. N°1	69	Nicolas, et al, 2012, science. (Greifswald)
169	25346902	SMM_2		O.D.500 approx. 0.4	exp. N°2	69	Nicolas, et al, 2012, science. (Greifswald)
170	25346702	SMM_3		O.D.500 approx. 0.4	exp. N°3	69	Nicolas, et al, 2012, science. (Greifswald)
171	25345102	Salt_1		10 min after salt addition	exp. N°1	70	Nicolas, et al, 2012, science. (Greifswald)
172	25344802	Salt_2		10 min after salt addition	exp. N°2	70	Nicolas, et al, 2012, science. (Greifswald)
173	25347202	Salt_3		10 min after salt addition	exp. N°3	70	Nicolas, et al, 2012, science. (Greifswald)
174	27737602	Mt0_1	Cells were grown in LB medium at 37°C with vigorous shaking. An exponentially growing culture (O.D.600 approx. 0.25) was divided: one culture acted as the control [no mitomycin C , M0] while mitomycin was added to the second culture to a final concentration of 40 ng/ml [mitomycin, M40]. Samples were harvested at 0, 45 and 90 minutes after mitomycin addition [t0, t45 and t90].	O.D.600 approx. 0.25	exp. N°1	71	Nicolas, et al, 2012, science. (Jouy)
175	27737802	Mt0_2		O.D.600 approx. 0.25	exp. N°2	71	Nicolas, et al, 2012, science. (Jouy)
176	28385002	Mt0_3		O.D.600 approx. 0.25	exp. N°3	71	Nicolas, et al, 2012, science. (Jouy)
177	27737402	M0t45_1		45 min without mitomycin C	exp. N°1	72	Nicolas, et al, 2012, science. (Jouy)
178	28386202	M0t45_2		45 min without mitomycin C	exp. N°2	72	Nicolas, et al, 2012, science. (Jouy)
179	28358702	M0t45_3		45 min without mitomycin C	exp. N°3	72	Nicolas, et al, 2012, science. (Jouy)
180	27737702	M0t90_1		90 min without mitomycin C	exp. N°1	73	Nicolas, et al, 2012, science. (Jouy)
181	28444802	M0t90_2		90 min without mitomycin C	exp. N°2	73	Nicolas, et al, 2012, science. (Jouy)
182	28387802_01	M0t90_3		90 min without mitomycin C	exp. N°3	73	Nicolas, et al, 2012, science. (Jouy)
183	25414802	M40t45_1		45 min with mitomycin C	exp. N°1	74	Nicolas, et al, 2012, science. (Jouy)
184	28390602	M40t45_2		45 min with mitomycin C	exp. N°2	74	Nicolas, et al, 2012, science. (Jouy)
185	28463502	M40t45_3		45 min with mitomycin C	exp. N°3	74	Nicolas, et al, 2012, science. (Jouy)
186	27061602	M40t90_1		90 min with mitomycin C	exp. N°1	75	Nicolas, et al, 2012, science. (Jouy)
187	28384202_01	M40t90_2		90 min with mitomycin C	exp. N°2	75	Nicolas, et al, 2012, science. (Jouy)
188	28384802_01	M40t90_3		90 min with mitomycin C	exp. N°3	75	Nicolas, et al, 2012, science. (Jouy)
189	25321202	dia0_1	Diamide was added to an exponentially growing culture (OD600 approx. 0.6) at a sub-lethal concentration (0.5 mM) and growth continued at 37°C with vigorous shaking. Samples were collected 0, 5 and 15 minutes after diamide addition [dia0, dia5 and dia15].	O.D.600 approx. 0.6	exp. N°1	76	Nicolas, et al, 2012, science. (Jouy)
190	25340102	dia0_2		O.D.600 approx. 0.6	exp. N°2	76	Nicolas, et al, 2012, science. (Jouy)
191	29581702	dia0_3		O.D.600 approx. 0.6	exp. N°3	76	Nicolas, et al, 2012, science. (Jouy)
192	25337802	dia5_1		5 min after diamide addition	exp. N°1	77	Nicolas, et al, 2012, science. (Jouy)
193	25340002	dia5_2		5 min after diamide addition	exp. N°2	77	Nicolas, et al, 2012, science. (Jouy)
194	25348502	dia5_3		5 min after diamide addition	exp. N°3	77	Nicolas, et al, 2012, science. (Jouy)
195	25321902	dia15_1		15 min after diamide addition	exp. N°1	78	Nicolas, et al, 2012, science. (Jouy)
196	25339602	dia15_2		15 min after diamide addition	exp. N°2	78	Nicolas, et al, 2012, science. (Jouy)
197	25339402	dia15_3		15 min after diamide addition	exp. N°3	78	Nicolas, et al, 2012, science. (Jouy)
198	27744802	Diami_1	Cells were grown in LB medium at 37°C. At OD540 of 0.3, the culture were divided into four subcultures and diamide 0.6 mM [Diami], paraquat 0.4 mM [Paraq], H2O2 0.1mM [H2O2] or no oxidative drug [Oxctl] were added to the medium. Samples were taken 10 minutes after addition	10 min after diamide addition	exp. N°1	79	Nicolas, et al, 2012, science. (Newcastle)
199	32848002	Diami_2		10 min after diamide addition	exp. N°2	79	Nicolas, et al, 2012, science. (Newcastle)
200	27744702	Diami_3		10 min after diamide addition	exp. N°3	79	Nicolas, et al, 2012, science. (Newcastle)
201	29583002	Paraq_1		10 min after paraquat addition	exp. N°1	80	Nicolas, et al, 2012, science. (Newcastle)
202	32848102	Paraq_2		10 min after paraquat addition	exp. N°2	80	Nicolas, et al, 2012, science. (Newcastle)
203	29634702	Paraq_3		10 min after paraquat addition	exp. N°3	80	Nicolas, et al, 2012, science. (Newcastle)
204	32848202	H2O2_1		10 min after H202 addition	exp. N°1	81	Nicolas, et al, 2012, science. (Newcastle)
205	32844902	H2O2_2		10 min after H202 addition	exp. N°2	81	Nicolas, et al, 2012, science. (Newcastle)
206	27746602	H2O2_3		10 min after H202 addition	exp. N°3	81	Nicolas, et al, 2012, science. (Newcastle)
207	27746402	Oxctl_1		Control: after 10 min - no drug addition	exp. N°1	82	Nicolas, et al, 2012, science. (Newcastle)
208	27744902	Oxctl_2		Control: after 10 min - no drug addition	exp. N°2	82	Nicolas, et al, 2012, science. (Newcastle)
209	32839302	Oxctl_3		Control: after 10 min - no drug addition	exp. N°3	82	Nicolas, et al, 2012, science. (Newcastle)
210	10236302	GM-0.1_1	A culture of LB medium was inocualted from a frozen glycerol stock of B. subtilis. After few hours at 37oC when the culture was growing exponentially, this culture was used to inoculate M9 minimal medium at several different dilutions usually in the range of 500- to 2000-fold. The dilution range was chosen to ensure that at least one of these M9 precultures had reached an OD600 between 0.5 - 1.0 …	before addition of malate	exp. N°1	83	Buescher et al., 2012, science
211	10240202	GM-0.2_1		5 min before addition of malate	exp. N°1	84	Buescher et al., 2012, science.
212	10240302	GM+5_1		5 min after addition of malate	exp. N°1	85	Buescher et al., 2012, science.
213	10242502	GM+15_1		15 min after addition of malate	exp. N°1	87	Buescher et al., 2012, science.
214	17179302	GM+25_1		25 min after addition of malate	exp. N°1	88	Buescher et al., 2012, science.
215	10244302	GM+45_1		45 min after addition of malate	exp. N°1	89	Buescher et al., 2012, science.
216	10244602	GM+60_1		60 min after addition of malate	exp. N°1	90	Buescher et al., 2012, science.
217	10319902	GM+90_1		90 min after addition of malate	exp. N°1	91	Buescher et al., 2012, science.
218	10322702	GM+120_1		120 min after addition of malate	exp. N°1	92	Buescher et al., 2012, science.
219	17158702	GM+150_1		150 min after addition of malate	exp. N°1	93	Buescher et al., 2012, science.
220	13973302	GM-0.1_2		before addition of malate	exp. N°2	83	Buescher et al., 2012, science.
221	17239902	GM-0.2_2		5 min before addition of malate	exp. N°2	84	Buescher et al., 2012, science.
222	10211402	GM+5_2		5 min after addition of malate	exp. N°2	85	Buescher et al., 2012, science.
223	10216402	GM+10_2		10 min after addition of malate	exp. N°2	86	Buescher et al., 2012, science.
224	10226802	GM+15_2		15 min after addition of malate	exp. N°2	87	Buescher et al., 2012, science.
225	16959802	GM+25_2		25 min after addition of malate	exp. N°2	88	Buescher et al., 2012, science.
226	10229502	GM+45_2		45 min after addition of malate	exp. N°2	89	Buescher et al., 2012, science.
227	10235002	GM+60_2		60 min after addition of malate	exp. N°2	90	Buescher et al., 2012, science.
228	20971602	GM+90_2		90 min after addition of malate	exp. N°2	91	Buescher et al., 2012, science.
229	10236602	GM+150_2		150 min after addition of malate	exp. N°2	93	Buescher et al., 2012, science.
230	16991902	GM-0.1_3		before addition of malate	exp. N°3	83	Buescher et al., 2012, science.
231	17183602	GM-0.2_3		5 min before addition of malate	exp. N°3	84	Buescher et al., 2012, science.
232	10404402	GM+5_3		5 min after addition of malate	exp. N°3	85	Buescher et al., 2012, science.
233	10410902	GM+10_3		10 min after addition of malate	exp. N°3	86	Buescher et al., 2012, science.
234	10216702	GM+15_3		15 min after addition of malate	exp. N°3	87	Buescher et al., 2012, science.
235	10217102	GM+25_3		25 min after addition of malate	exp. N°3	88	Buescher et al., 2012, science.
236	10218302	GM+45_3		45 min after addition of malate	exp. N°3	89	Buescher et al., 2012, science.
237	10219302	GM+60_3		60 min after addition of malate	exp. N°3	90	Buescher et al., 2012, science.
238	16981502	GM+90_3		90 min after addition of malate	exp. N°3	91	Buescher et al., 2012, science.
239	20975802	GM+120_3		120 min after addition of malate	exp. N°3	92	Buescher et al., 2012, science.
240	16960402	GM+150_3		150 min after addition of malate	exp. N°3	93	Buescher et al., 2012, science.
241	10410402	MG-0.1_1		before addition of glucose	exp. N°1	94	Buescher et al., 2012, science.
242	10226702	MG+5_1		5 min after addition of glucose	exp. N°1	96	Buescher et al., 2012, science.
243	16976802	MG+10_1		10 min after addition of glucose	exp. N°1	97	Buescher et al., 2012, science.
244	17176602	MG+15_1		15 min after addition of glucose	exp. N°1	98	Buescher et al., 2012, science.
245	17138402	MG+25_1		25 min after addition of glucose	exp. N°1	99	Buescher et al., 2012, science.
246	10229802	MG+45_1		45 min after addition of glucose	exp. N°1	100	Buescher et al., 2012, science.
247	10237002	MG+120_1		120 min after addition of glucose	exp. N°1	103	Buescher et al., 2012, science.
248	17170002	MG+150_1		150 min after addition of glucose	exp. N°1	104	Buescher et al., 2012, science.
249	10238002	MG-0.1_2		before addition of glucose	exp. N°2	94	Buescher et al., 2012, science.
250	10331702	MG-0.2_2		5 min before addition of glucose	exp. N°2	95	Buescher et al., 2012, science.
251	10374502	MG+t5_2		5 min after addition of glucose	exp. N°2	96	Buescher et al., 2012, science.
252	10217502	MG+10_2		10 min after addition of glucose	exp. N°2	97	Buescher et al., 2012, science.
253	17000602	MG+15_2		15 min after addition of glucose	exp. N°2	98	Buescher et al., 2012, science.
254	10218502	MG+25_2		25 min after addition of glucose	exp. N°2	99	Buescher et al., 2012, science.
255	10218602	MG+45_2		45 min after addition of glucose	exp. N°2	100	Buescher et al., 2012, science.
256	10218902	MG+60_2		60 min after addition of glucose	exp. N°2	101	Buescher et al., 2012, science.
257	10219102	MG+90_2		90 min after addition of glucose	exp. N°2	102	Buescher et al., 2012, science.
258	17176202	MG+120_2		150 min after addition of glucose	exp. N°2	103	Buescher et al., 2012, science.
259	10223302	MG-0.1_3		before addition of glucose	exp. N°3	94	Buescher et al., 2012, science.
260	10226602	MG-0.2_3		5 min before addition of glucose	exp. N°3	95	Buescher et al., 2012, science.
261	20974702	MG+5_3		5 min after addition of glucose	exp. N°3	96	Buescher et al., 2012, science.
262	10326302	MG+10_3		10 min after addition of glucose	exp. N°3	97	Buescher et al., 2012, science.
263	24698102	MG+15_3		15 min after addition of glucose	exp. N°3	98	Buescher et al., 2012, science.
264	14627102	MG+25_3		25 min after addition of glucose	exp. N°3	99	Buescher et al., 2012, science.
265	14632602	MG+45_3		45 min after addition of glucose	exp. N°3	100	Buescher et al., 2012, science.
266	17245002	MG+60_3		60 min after addition of glucose	exp. N°3	101	Buescher et al., 2012, science.
267	14625202	MG+90_3		90 min after addition of glucose	exp. N°3	102	Buescher et al., 2012, science.
268	14633902_01	MG+120_3		120 min after addition of glucose	exp. N°3	103	Buescher et al., 2012, science.
269	14630502	MG+150_3		150 min after addition of glucose	exp. N°3	104	Buescher et al., 2012, science.
*Each condition has an identifier key (in brackets) , suffixes were appended for the phase of growth, the biological replicate number [_1, _2 or _3] and technical replicates [/t].

## Sheet: B. Treatment conditions studied
Treatment condition ID	Treatment sample ID	Synthetic reference samples	Condition Changes	Experiment description	Notice
LBtran	LBtran_1	average expression of the control group from the same experiment	from exponential growth phase to transition phase in LB medium	Cells were grown in Luria-Bertani medium (Sigma) [LB] at 37°C with vigorous shaking in flasks. Overnight cultures were diluted 2000-fold in fresh pre-warmed medium and samples were collected during the exponential [exp], transition [tran] and stationary [stat] phases of the growth cycle .
	LBtran_2
	LBtran_3
LBstat	LBstat_1		from exponential growth phase to stationary phase in LB medium
	LBstat_2
	LBstat_3
LBGtran	LBGtran_2	average expression of the control group from the same experiment	from exponential growth phase to transition phase in LB medium+glucose	Cells were grown in Luria-Bertani medium (Sigma) supplemented with glucose 0.3 % [LBG] at 37°C with vigorous shaking in flasks. Overnight cultures were diluted 2000-fold in fresh pre-warmed medium and samples were collected during the exponential [exp], transition [tran] and stationary [stat] phases of the growth cycle .
	LBGtran_3
LBGstat	LBGstat_1		from exponential growth phase to stationary phase in LB medium+glucose
	LBGstat_2
	LBGstat_3
S1	S1_1	average expression of the control group from the same experiment	sporulation medium induced 1 hour	Cells were grown in CH medium at 37°C and sporulation was induced by resuspension in warm sporulation medium as described by Sterlini and Mandelstam (J. M. Sterlini, J. Mandelstam, Biochem J 113, 29, Jun, 1969). The initiation of sporulation was designated T0, the time of resuspension. Samples were harvested at hourly intervals for 6 hours [S0 to S6] for the first set of experiments and for 8 hou…	Samples havested 3 to 8 hours after sporulation medium was induced are not included in our study.
	S1_2
	S1_3
S2	S2_1		sporulation medium induced 2 hour
	S2_2
	S2_3
G135	G135_1	average expression of the samples grown in LB medium exponentially	from exponential growth in LB medium to germination (135min)	Purified spores were obtained by growing cells in DSM medium (P. Schaeffer, J. Millet, J. P. Aubert, Proc Natl Acad Sci U S A 54, 704, Sep, 1965) at 37°C for 48 hours after which they were washed ten times in ice cold distilled water over a period of 5 days. Purified spores were heat activated at 70°C in Tris 10 mM pH 8.4 and germination was initiated by the addition of L-alanine 10 mM (A. Moir, …	When the control group of experiments were performed, average expression of the samples grown in LB medium exponentially are set as the global reference expression values.
	G135_3
G150	G150_1		from exponential growth in LB medium to germination (150min)
	G150_2
	G150_3
G180	G180_1		from exponential growth in LB medium to germination (180min)
	G180_2
	G180_3
C30	C30_1	average expression of the samples grown in LB medium exponentially	from LB medium to minimal medium (30min)	Cells grown overnight on LB agar plates at 30°C were harvested and used to inoculate pre-warmed minimal medium at OD600 of 0.5 (D. Dubnau, R. Davidoff-Abelson, J Mol Biol 56, 209, Mar 14, 1971). After growth at 37°C with vigorous shaking, cells were diluted ten times in fresh pre-warmed minimal medium and samples were harvested after a period of 30 minutes [C30] , i.e. before maximal induction of…
	C30_2
C90	C90_1		from LB medium to minimal medium (90min)
	C90_2
BI	BI_1	average expression of the samples grown in LB medium exponentially	from LB medium to LB agar (individual colonies)	Cultures were inoculated from frozen glycerol stocks and grown overnight in LB at 37°C. These cultures were then diluted, plated onto LB plates, and incubated for 16 h at 37°C. Cells were harvested from plates containing individual colonies [BI] and from plates with confluen growth [BC].
	BI_2
BC	BC_2		from LB medium to LB agar (confluent colonies)
	BC/t_1
	BC/t_2
	BC_1
Sw	Sw_1	average expression of the samples grown in LB medium exponentially	from LB medium to LB agar (swarming cells)	Exponentially growing cells were spotted on 1 % agar LB plates and incubated at 37°C. Swarming cells were collected after 16 hours.
	Sw_2
B36	B36_1	average expression of the control group from the same experiment	from shaking in LB medium to without shaking (36h)	A fresh colony grown on an LB plate was used to inoculate 10 ml of LB and grown for 10 hours at 30°C. This culture was used to inoculate 10 ml of MSgg medium (S.S. Branda et al., J Bacteriol 186, 3970, Jun, 2004) and incubated with vigorous shaking. The cultures in MSgg were diluted to the same extent in 96 wells microtiterplates (5 μl for 1.5 ml of medium) and incubated without shaking at 30°C. …
	B36_2
B60	B60_1		from shaking in LB medium to without shaking (60h)
	B60_2
M9tran	M9tran_1	average expression of the control group from the same experiment	from exponential growth phase to transition phase in M9 medium + glucose	Cells were grown in M9 supplemented with glucose (0.3 %) at 37°C with vigorous shaking. The composition of the M9 minimal medium is (per liter): 8.5 g Na2HPO4.2H20, 3 g KH2PO4, 1 g NH4Cl and 0.5 g NaCl. The following solutions were individually sterilized and added (volumes per liter of medium): 1 ml 0.1 M CaCl2.2H2O, 1 ml 1 M MgSO4.7H2O, 1 ml 50 mM Fe-Citrate. Also added was 10 ml of a trace sal…
	M9tran_2
	M9tran_3
M9stat	M9stat_1		from exponential growth phase to stationary phase in M9 medium + glucose
	M9stat_2
	M9stat_3
M+G	M+G_1	average expression of [Glu] from the same experiment	from M9+glucose to M9+malic acid+glucose	A 5 ml aliquot of LB medium was inoculated using frozen culture stocks. After a few hours growth at 37°C, precultures were prepared by inoculating 5 ml of M9 with this LB culture at several different dilutions usually ranging from 500- to 2000-fold. The dilution range was chosen so that one of these precultures had grown to and OD600 of 0.5 - 1.0 after overnight inculation. The chosen M9 medium p…
	M+G_2
	M+G_3
Fru	Fru_1		from M9+glucose to M9+fructose
	Fru_2
	Fru_3
Mal	Mal_1		from M9+glucose to M9+malic acid
	Mal_2
	Mal_3
G+S	G+S_1		from M9+glucose to M9+glutamic acid+succinic acid
	G+S_2
	G+S_3
Pyr	Pyr_1		from M9+glucose to M9+pyruvate
	Pyr_2
	Pyr_3
Gly	Gly_1		from M9+glucose to M9+glycerol
	Gly_2
	Gly_3
Glucon	Glucon_1		from M9+glucose to M9+gluconate
	Glucon_2
	Glucon_3
nit	nit_1	average expression of the control group from the same experiment	from aerobic growing to nitrate respiration	Cells were grown in a synthetic medium (E. Härtig, A. Hartmann, M. Schätzle, A. M. Albertini, D. Jahn, Appl Environ Microbiol 72, 5260, 2006) at 37 °C. For aerobic growth, an overnight culture was used to inoculate 100 ml of the synthetic medium to a starting OD578 of 0.05. The culture was then incubated in a 500 ml baffled flask with shaking at 250 rpm [aero]. Anaerobic growth was carried out (i…
	nit_2
	nit_3
ferm	ferm_1		from aerobic growing to fermentative growth
	ferm_2
	ferm_3
T0.30H	T0.30H_1	average expression of the control group from the same experiment	from with glucose to glucose exausted (30min)	A non-sporulating B. subtilis strain was grown in a modified M9 medium in batch culture (T. Hardiman, K. Lemuth, M. A. Keller, M. Reuss, M. Siemann-Herzberg, J Biotechnol 132, 359, Dec 1, 2007). Glucose was exhausted when the culture reached an OD600 of approx. 10 and this was designated T0 [T0.0H]. 7 samples were harvested at various times before glucose exhaustion [T-5.40H to T-0.40H] and 10 sa…
T1.0H	T1.0H_1		from with glucose to glucose exausted (60min)
T1.30H	T1.30H_1		from with glucose to glucose exausted (90min)
T2.0H	T2.0H_1		from with glucose to glucose exausted (120min)
T2.30H	T2.30H_1		from with glucose to glucose exausted (150min)
T3.0H	T3.0H_1		from with glucose to glucose exausted (180min)
T3.30H	T3.30H_1		from with glucose to glucose exausted (210min)
T4.0H	T4.0H_1		from with glucose to glucose exausted (240min)
T5.0H	T5.0H_1		from with glucose to glucose exausted (300min)
LPh	LPh_1	average expression of the control group (HPh) from the same experiment	from high phosphate-defined medium to low phosphate-defined medium	Cells were harvested (i) during exponential growth in high phosphate defined medium [HPh]; (ii) during exponential growth in low phosphate defined medium [LPh] (J. P. Muller, Z. An, T. Merad, I. C. Hancock, C. R. Harwood, Microbiology 143, 947, Mar, 1997); and (iii) at three hours after the outset of the phosphate-limitation induced stationary phase [LPhT].
	LPh_2
	LPh_3
LPhT	LPhT_1		from high phosphate-defined medium to limited phosphate-defined medium in stationary phase
	LPhT_2
	LPhT_3
HiTm	HiTm_1	average expression of the control group (SMMPr) from the same experiment	from 37 degree to 51 degree in SMM	Cells were grown in Spizizen’s minimal medium (SMM) (C. Anagnostopoulos, J. Spizizen, J Bacteriol 81, 741, May, 1961) with vigorous agitation. The control culture was grown at 37 °C [SMMPr]. For growth at high or low temperatures, pre-cultures were grown at 37 °C, diluted to an OD578nm of 0.1 and subsequently transferred to 51 °C [HiTm] and 16 °C [LoTm], respectively. For the growth at high salin…
	HiTm_2
	HiTm_3
LoTm	LoTm_1		from 37 degree to 16 degree in SMM
	LoTm_2
	LoTm_3
HiOs	HiOs_1		add NaCl in SMM
	HiOs_2
	HiOs_3
Heat	Heat_1	average expression of the control group from the same experiment	from 37 degree to 48 degree in BMM	Cells were grown in a synthetic medium (J. Stülke, R. Hanschke, M. Hecker, J Gen Microbiol 139, 2041, Sep, 1993) with 0.2 % glucose as carbon source (Belitsky Minimal Medium/BMM) at 37 °C with vigorous shaking. Stress was applied to exponentially growing cultures at OD500nm of 0.4. Samples were harvested before stress [BMM]; after a rapid temperature up-shift from 37 °C to 48 °C [Heat]; after a t…
	Heat_2
	Heat_3
Cold	Cold_1		from 37 degree to 18 degree in BMM
	Cold_2
	Cold_3
Etha	Etha_1		add ethanal in BMM
	Etha_2
	Etha_3
Salt	Salt_1	average expression of the control group from the same experiment	add NaCl in SMM	Cells were grown in Spizizen’s minimal medium (SMM) at 37 °C with vigorous shaking. Salt was added, to a final concentration of 0.4 M to an exponentially growing culture of cells at OD500 of 0.4. Samples were harvested before [SMM] and 10 minutes after [Salt] NaCl addition.
	Salt_2
	Salt_3
M40t45	M40t45_1	average expression of the control group (M0t45) from the same experiment	with versus without mitomycin in LB medium (45min)	Cells were grown in LB medium at 37°C with vigorous shaking. An exponentially growing culture (O.D.600 approx. 0.25) was divided: one culture acted as the control [no mitomycin C , M0] while mitomycin was added to the second culture to a final concentration of 40 ng/ml [mitomycin, M40]. Samples were harvested at 0, 45 and 90 minutes after mitomycin addition [t0, t45 and t90].
	M40t45_2
	M40t45_3
M40t90	M40t90_1	average expression of the control group (M0t90) from the same experiment	with versus without mitomycin in LB medium (90min)
	M40t90_2
	M40t90_3
dia5	dia5_1	average expression of the control group from the same experiment	add diamide in LB medium (5min)	Diamide was added to an exponentially growing culture (OD600 approx. 0.6) at a sub-lethal concentration (0.5 mM) and growth continued at 37°C with vigorous shaking. Samples were collected 0, 5 and 15 minutes after diamide addition [dia0, dia5 and dia15].
	dia5_2
	dia5_3
dia15	dia15_1		add diamide in LB medium (15min)
	dia15_2
	dia15_3
Diami	Diami_1	average expression of the control group from the same experiment	add diamide in LB medium (10min)	Cells were grown in LB medium at 37°C. At OD540 of 0.3, the culture were divided into four subcultures and diamide 0.6 mM [Diami], paraquat 0.4 mM [Paraq], H2O2 0.1mM [H2O2] or no oxidative drug [Oxctl] were added to the medium. Samples were taken 10 minutes after addition
	Diami_2
	Diami_3
Paraq	Paraq_1		add paraquat in LB medium (10min)
	Paraq_2
	Paraq_3
H2O2	H2O2_1		add H2O2 in LB medium (10min)
	H2O2_2
	H2O2_3
GM+5	GM+5_1	average expression of samples grown in M9+glucose before malate added	from M9+glucose to M9+glucose+malate (5min)	A culture of LB medium was inocualted from a frozen glycerol stock of B. subtilis. After few hours at 37oC when the culture was growing exponentially, this culture was used to inoculate M9 minimal medium at several different dilutions usually in the range of 500- to 2000-fold. The dilution range was chosen to ensure that at least one of these M9 precultures had reached an OD600 between 0.5 - 1.0 …
	GM+5_2
	GM+5_3
GM+10	GM+10_2		from M9+glucose to M9+glucose+malate (10min)
	GM+10_3
GM+15	GM+15_1		from M9+glucose to M9+glucose+malate (15min)
	GM+15_2
	GM+15_3
GM+25	GM+25_1		from M9+glucose to M9+glucose+malate (25min)
	GM+25_2
	GM+25_3
GM+45	GM+45_1		from M9+glucose to M9+glucose+malate (45min)
	GM+45_2
	GM+45_3
GM+60	GM+60_1		from M9+glucose to M9+glucose+malate (60min)
	GM+60_2
	GM+60_3
GM+90	GM+90_1		from M9+glucose to M9+glucose+malate (90min)
	GM+90_2
	GM+90_3
GM+120	GM+120_1		from M9+glucose to M9+glucose+malate (120min)
	GM+120_3
GM+150	GM+150_1		from M9+glucose to M9+glucose+malate (150min)
	GM+150_2
	GM+150_3
MG+5	MG+5_1	average expression of samples grown in M9+malate before glucose added	from M9+malate to M9+malate+glucose (5min)
	MG+5_2
	MG+5_3
MG+10	MG+10_1		from M9+malate to M9+malate+glucose (10min)
	MG+10_2
	MG+10_3
MG+15	MG+15_1		from M9+malate to M9+malate+glucose (15min)
	MG+15_2
	MG+15_3
MG+25	MG+25_1		from M9+malate to M9+malate+glucose (25min)
	MG+25_2
	MG+25_3
MG+45	MG+45_1		from M9+malate to M9+malate+glucose (45min)
	MG+45_2
	MG+45_3
MG+60	MG+60_2		from M9+malate to M9+malate+glucose (60min)
	MG+60_3
MG+90	MG+90_2		from M9+malate to M9+malate+glucose (90min)
	MG+90_3
MG+120	MG+120_1		from M9+malate to M9+malate+glucose (120min)
	MG+120_2
	MG+120_3
MG+150	MG+150_1		from M9+malate to M9+malate+glucose (150min)
	MG+150_3

## Sheet: C. Transcribed regions selected
Locus_tag	Name
new_1_148	S1
BSU00030	yaaA
BSU00050	yaaB
new_14811_15868	S8
new_17238_17833_c	S9
new_22452_22529	S14
BSU00170	yaaI
new_25655_25851	S16
BSU00180	tadA
BSU00190	dnaX
BSU00210	recR
new_30076_30278	S19
BSU00260	yaaN
new_37639_37719	S22
BSU00270	yaaO
BSU00280	tmk
BSU00290	yaaQ
BSU00330	yabA
BSU00350	yazA
new_45524_45632	S24
new_47673_50019_c	S25
BSU00400	yabE
new_49987_50086	S27
BSU00410	rnmV
BSU00420	ksgA
BSU00440	veg
new_53111_53182	S30
BSU00450	sspF
new_55707_55815	S32
BSU00490	spoVG
new_56193_56304	S33
BSU00500	gcaD
BSU00520	ctc
BSU00550	mfd
BSU00600	yabP
new_70382_70493	S36
new_78940_79025	S39
BSU00700	coaX
BSU00730	cysK
BSU00750	pabA
BSU00830	ctsR
BSU00840	mcsA
BSU00850	mcsB
BSU00860	clpC
BSU00870	radA
BSU00880	disA
new_108559_108673	S45
BSU00900	ispD
BSU00910	ispF
new_112499_112799	S46
BSU00930	cysE
BSU00940	cysS
BSU00980	sigH
new_117257_117348	S47
BSU00990	rpmGB
BSU01000	secE
new_117712_117889	S48
BSU01010	nusG
new_118452_118590	S49
BSU01020	rplK
BSU_misc_RNA_3	X.1
new_121686_121918	S51
BSU01070	rpoB
new_135170_135363	S55
BSU01170	rplD
BSU01180	rplW
BSU01190	rplB
BSU01200	rpsS
BSU01250	rpsQ
new_154838_155119	S59
BSU01540	salA
new_158510_159181	S61
BSU01560	kbaA
new_159779_160673	S63
BSU01590	ybaS
BSU01600	ybbA
BSU01610	feuC
BSU01620	feuB
BSU01630	feuA
BSU01640	ybbB
BSU01710	ybbJ
BSU01720	ybbK
new_194669_194786	S67
new_196132_196212	S68
BSU01750	ybbP
BSU01760	ybbR
BSU01770	glmM
new_200188_200276	S69
BSU01780	glmS
new_205212_205408	S73
BSU01830	ndhF
BSU01845	ybcC
new_209557_209632	S74
BSU01860	ybcF
BSU01870	ybcH
BSU01880	ybcI
BSU01889	ybzH
new_211769_211858	S76
BSU01890	ybcL
BSU01920	skfB
BSU01935	skfC
BSU01950	skfE
BSU01960	skfF
BSU01970	skfG
new_220105_220278	S79
BSU01990	ybdG
BSU02000	ybdJ
BSU02040	ybdN
BSU02090	ybxI
BSU02100	cypC
BSU02170	ybfB
BSU02180	ybfE
new_238449_238569_c	S84
BSU02220	ybfI
BSU02300	ybfN
BSU02340	gltP
BSU02380	ybgB
BSU02410	ybgG
new_267772_267889	S94
BSU02460	ycbC
BSU02470	ycbD
BSU02480	gudP
BSU02490	gudD
BSU02510	garD
new_275603_275837	S95
BSU02520	ycbJ
BSU_misc_RNA_6	X.2
new_280556_281740_c	S97
BSU02610	ycbR
BSU02620	phoD
BSU02630	tatAD
new_285988_286047	S99
BSU02640	tatCD
BSU02650	pcp
BSU02660	ycbU
BSU02670	lmrB
BSU02690	ansZ
BSU02710	yczC
BSU02730	natK
BSU02740	natR
BSU02760	natB
BSU02780	ycdA
new_300503_300693_c	S101
BSU02810	cwlK
new_304308_304389_c	S104
BSU02840	ycdG
BSU02870	adcB
BSU02880	yceB
new_311859_312061	S105
BSU02960	yceJ
BSU02980	opuAA
BSU02990	opuAB
BSU03000	opuAC
BSU03020	ycgA
new_327480_327617	S108
BSU03040	amyE
BSU03080	ycgE
BSU03090	ycgF
BSU03140	tmrB
new_339879_339987	S112
BSU03150	aroK
BSU03160	ycgJ
BSU03180	cah
new_343495_343573	S114
BSU03200	ycgM
BSU03210	ycgN
new_347027_347149	S116
BSU03220	ycgO
new_347670_349525_c	S117
new_348596_348692	S118
BSU03230	ycgP
BSU03260	ycgS
new_352793_352857	S119
BSU03270	ycgT
new_353869_356316	S120
BSU03310	nasC
BSU03320	nasB
new_368894_371728_c	S122
new_368964_369186	S123
BSU03420	nin
BSU03430	nucA
new_372801_375944	S125
BSU03450	hxlB
BSU03460	hxlA
new_376667_376967	S126
BSU03490	srfAB
BSU03500	comS
BSU03510	srfAC
BSU03520	srfAD
BSU03540	ycxB
BSU03550	ycxC
BSU03560	ycxD
BSU03580	yczE
new_409056_409207_c	S127
BSU03590	tcyC
BSU03600	tcyB
BSU03610	tcyA
BSU03620	yclA
BSU03630	ubiX
BSU03640	ubiD
BSU03651	bsdD
BSU03652	yclD
BSU03660	yclE
BSU03680	yclG
BSU03730	yclH
BSU03740	yclI
BSU03770	rapC
BSU03788	yczM
BSU03789	yczN
BSU03790	yclM
new_432271_432371	S130
BSU03830	yclQ
new_438353_438419_c	S131
BSU03860	ycnD
BSU03870	ycnE
BSU03890	gabR
BSU03900	gabT
BSU03910	gabD
BSU03970	ycnL
BSU04000	ycsA
BSU04020	yczH
BSU04030	ycsD
BSU04040	ycsE
BSU04110	lipC
new_463070_463495_c	S135
BSU04120	yczI
new_463491_463901	S136
BSU04130	yczJ
BSU04180	ydaC
BSU04200	ydaE
new_474268_474634	S140
BSU04230	ydaH
BSU04240	ydzA
BSU04270	ydaJ
BSU04280	ydaK
BSU_misc_RNA_7	X.3
new_486278_486431	S142
BSU04320	ydaO
BSU04330	mutT
new_489666_490525_c	S143
new_490705_490776_c	S146
BSU04359	ydzK
BSU04360	mntH
BSU04370	ydaS
BSU04380	ydaT
BSU04390	ydbA
BSU04410	ydbB
BSU04420	ydbC
new_495406_495699_c	S148
new_496980_497767	S149
BSU04450	dctS
BSU04510	ydbL
BSU04540	ydbO
new_507739_508088	S155
new_508090_508247	S156
BSU04560	ddl
BSU04570	murF
new_510862_511036	S157
BSU04640	alrA
new_519083_519559_c	S163
new_519561_520160_c	S164
BSU04750	ydcF
BSU04760	ydcG
BSU04770	ydcH
BSU04780	ydcI
BSU04790	ydcK
new_529454_530352	S169
BSU04800	ydcL
BSU04820	immR
BSU04830	sacV
BSU04839	ydzL
BSU04840	ydcO
new_532412_532652_c	S170
new_532604_532921	S171
BSU04850	ydcP
BSU04860	ydcQ
BSU04870	ydcR
new_535832_536095	S172
BSU04880	ydcS
BSU04890	ydcT
BSU04900	yddA
BSU04910	yddB
BSU04920	yddC
BSU04930	yddD
BSU04940	yddE
BSU04950	yddF
BSU04960	yddG
BSU04970	yddH
BSU04990	yddJ
BSU05010	rapI
new_549923_550239_c	S175
BSU05040	yddN
new_551074_551518	S176
BSU05050	lrpA
new_551930_551999	S177
BSU05060	lrpB
BSU05070	yddQ
BSU05080	yddR
BSU05090	yddS
new_556002_556561	S178
BSU05109	ydzN
new_559146_559263	S179
new_559362_560150_c	S180
BSU05130	ydeB
new_560621_561166	S181
BSU05140	ydzE
BSU05150	ydeC
BSU05160	ydeD
BSU05180	ydeF
BSU05190	ydeG
new_567551_567661	S182
BSU05210	ydeI
BSU05230	ydeK
BSU05240	ydeL
BSU05250	ydeM
new_573400_574654	S183
BSU05260	ydeN
BSU05270	ydzF
BSU05290	ydeP
new_576099_576163_c	S185
BSU05300	ydeQ
BSU05320	ydeS
BSU05329	ydzO
BSU05350	ydfB
BSU05370	ydfD
BSU05390	ydfF
BSU05409	ydzQ
BSU05410	ydfH
BSU05420	ydfI
BSU05470	ydfM
new_596003_596095_c	S189
BSU05480	ydfN
BSU05490	ydfO
new_598659_598728	S191
BSU05510	ydfQ
BSU05520	ydzH
new_599344_599505_c	S192
BSU05580	ydgC
BSU05590	ydgD
new_603941_604102	S196
BSU05600	ydgE
new_604577_605269	S197
BSU05610	vmlR
BSU05640	ydgG
BSU05650	ydgH
BSU05690	ydhB
new_615623_615761_c	S200
BSU05700	ydhC
BSU05750	ydhG
BSU05760	ydhH
BSU05770	ydhI
BSU05780	ydhJ
BSU_misc_RNA_8	X.4
new_630028_630114	S203
BSU05850	gmuR
BSU05860	gmuE
BSU05870	gmuF
BSU05880	gmuG
BSU05900	thiL
new_646220_646409	S205
new_646411_646581	S206
BSU05960	moaC
BSU05970	rex
BSU05980	tatAY
BSU05990	tatCY
BSU06000	ydiK
new_649828_649902	S208
BSU06020	groES
BSU06030	groEL
new_651869_651961	S209
BSU06033	ydzT
BSU06034	ydzT.1
BSU06036	ydzT.2
BSU06037	ydzT.3
BSU06038	ydzT.4
BSU06073	ydzW
BSU06074	ydzW.1
BSU06076	ydzW.2
BSU06077	ydzW.3
BSU06078	ydzW.4
BSU06079	ydzW.5
BSU06083	ydzW.6
new_659222_659341_c	S215
new_659343_659558_c	S216
BSU06140	gutR
new_667383_667465	S220
BSU06150	gutB
BSU06160	gutP
BSU06170	ydjE
BSU06220	ydjJ
new_676139_676441	S222
BSU06230	iolT
new_678515_679050	S223
new_679052_679349	S225
BSU06250	ydjM
BSU06260	ydjN
BSU06310	gabP
BSU_misc_RNA_9	X.5
new_696054_696194	S228
BSU06380	yebC
BSU06400	yebE
BSU06410	yebG
BSU06540	yezC
BSU06590	yerD
BSU06600	pcrB
new_724870_724986	S234
BSU06640	yerI
new_726024_726828	S235
BSU06700	yerO
BSU06720	dagK
new_737348_737602	S239
BSU06740	yefB
BSU06790	yeeD
BSU06800	yezA
BSU06811	yezG
BSU06812	yeeF
BSU06820	yeeG
new_752253_752357	S245
BSU06840	yeeI
BSU06860	yezE
BSU06870	yesE
BSU06880	yesF
BSU06960	yesN
BSU06970	yesO
BSU06980	yesP
BSU06990	yesQ
BSU07000	yesR
BSU07010	yesS
BSU07020	rhgT
BSU07030	yesU
BSU07040	yesV
BSU07050	yesW
BSU07060	yesX
BSU07080	yesZ
BSU07090	yetA
BSU07100	lplA
new_783392_785083_c	S247
BSU07150	yetG
BSU07160	yetH
BSU07170	yetI
BSU07180	yetI.1
BSU07190	yezD
BSU07220	yetL
BSU07230	yetM
BSU07270	yfnH
BSU07280	yfnG
BSU07290	yfnF
BSU07320	yfnC
BSU07330	yfnB
BSU07410	yfmN
BSU07420	yfmM
BSU07430	yfmL
BSU07440	yfmK
BSU07450	yfmJ
new_818856_819310_c	S252
new_818976_820073	S253
BSU07480	yfmG
new_821232_822902_c	S255
new_822331_822824	S256
BSU07490	yfmF
BSU07500	yfmE
BSU07530	yfmB
new_827212_827324_c	S260
BSU07550	yflT
new_827843_827923	S261
BSU07570	yflS
BSU07580	citS
BSU07600	yflP
new_834310_834382	S262
BSU07610	citM
BSU07640	yflL
new_839233_839338_c	S266
BSU07680	yflH
new_839654_839734_c	S267
BSU07690	mapB
BSU07700	nagP.1
new_843132_844096	S269
BSU07720	yflD
new_846186_849552	S272
BSU07800	treP
BSU07810	treA
BSU07830	yfkO
BSU07840	yfkN
BSU07850	yfkM
BSU07870	yfkK
BSU07880	yfkJ
BSU07890	yfkI
BSU07900	yfkH
BSU07910	yfkF
BSU07940	yfkC
BSU07990	yfjR
BSU08000	yfjQ
new_873289_873401	S277
BSU08020	yfjO
new_875144_875427	S278
BSU08029	yfzA
new_875695_876176	S279
new_876178_876425	S280
BSU08120	yfjF
BSU08130	yfjE
new_886682_886774_c	S282
BSU08140	yfjD
BSU08160	yfjB
BSU08210	malQ
BSU08250	yfiF
BSU08260	yfiG
BSU08270	yfiH
BSU08280	yfiI
BSU08330	yfiN
new_909123_909197_c	S284
BSU08340	padR
new_909747_909826_c	S285
BSU08360	yfiQ
new_911330_911718_c	S286
BSU08370	yfiR
BSU08380	yfiS
BSU08410	yfiV
BSU08440	yfiY
new_920382_920473	S287
BSU08470	yfhB
BSU08480	yfhC
BSU08510	yfhF
new_925460_925632	S288
BSU08520	recX
BSU08530	yfhH
BSU08540	yfhI
new_928080_928314	S290
new_928316_928388	S291
BSU08560	yfhJ
BSU08580	yfhL
BSU08590	yfhM
new_930671_930735	S293
new_935578_935655	S297
new_938656_938730	S299
BSU08680	ygaC
BSU08690	ygaD
BSU08720	ygaF
BSU08730	perR
BSU_tRNA_42	trnD.Cys
new_952948_953024	S306
new_953026_953194	S307
BSU_tRNA_44	trnD.Leu2
BSU08760	spo0M
BSU_misc_RNA_11	X.7
BSU08790	thiC
new_957688_958613	S308
BSU08800	ygaK
BSU08810	senS
BSU08820	katA
BSU08830	ssuB
BSU08840	ssuA
BSU08850	ssuC
BSU08860	ssuD
BSU08890	ygaO
BSU08899	ygzD
new_967139_967321	S311
BSU08900	yhzB
BSU08940	yhbD
BSU08960	yhbF
BSU09010	yhcA
BSU09040	yhcD
BSU09130	tcyP
BSU09190	yhcR
BSU09200	yhcS
new_996597_997083_c	S319
BSU09220	yhcU
BSU09240	yhcW
BSU09250	yhcX
BSU09259	yhzG
new_1000282_1000363	S320
BSU09260	yhxA
BSU09270	glpP
new_1002410_1002500	S321
BSU09280	glpF
BSU09290	glpK
new_1004835_1004923	S322
BSU09300	glpD
new_1006655_1006728	S323
BSU09310	pgcA
new_1008553_1008622	S324
BSU09320	yhcY
BSU09330	yhcZ
BSU09340	yhdA
BSU09380	nsrR
BSU09390	ygxB
new_1018497_1020028_c	S327
BSU09420	lytE
BSU09440	citA
BSU09450	yhdF
new_1023253_1023349	S329
BSU09480	yhdI
BSU09490	yhdJ
BSU09500	yhdK
BSU09510	yhdL
BSU09550	yhdP
BSU09560	cueR
new_1035257_1035395	S332
BSU09600	crcBA
BSU09620	yhdW
BSU09640	yhdY
BSU09650	yhdZ
new_1044247_1044317_c	S339
new_1044967_1045036	S340
BSU09700	yheJ
new_1045199_1045317	S341
BSU09710	yheI
BSU09720	yheH
BSU09730	yheG
BSU09760	yheE
BSU09790	yheB
BSU09800	yheA
BSU09810	yhaZ
new_1056539_1056622	S346
BSU09880	yhaR
BSU09920	yhaN
BSU09930	yhaM
BSU09958	yhzE
new_1071973_1072041_c	S350
BSU09965	yhaJ
BSU09980	yhaI
BSU09990	scoC
BSU10000	yhaH
new_1076420_1076501_c	S356
BSU10040	ecsA
BSU10090	yhgB
BSU10100	yhgC
new_1094366_1094987_c	S359
BSU10240	yhfI
BSU10260	yhfK
BSU10270	lcfB
BSU10320	yhfP
BSU10380	hemAT
new_1116857_1117712_c	S365
BSU10420	comK
BSU10430	yhxD
BSU10450	yhjB
BSU10460	yhjC
new_1120829_1120947_c	S368
new_1124979_1125122_c	S371
BSU10520	glcP
BSU10530	ntdC
BSU10540	ntdB
BSU10550	ntdA
new_1130705_1131082	S375
new_1130759_1130917_c	S376
BSU10570	yhjN
new_1132073_1132144_c	S377
BSU10660	yisB
new_1150464_1151119	S381
new_1151121_1151285	S385
BSU10820	yisQ
BSU10830	yisR
BSU10840	degA
BSU10860	yisT
BSU10880	yisV
new_1168046_1168198_c	S391
BSU10890	yisX
new_1168838_1168972_c	S392
BSU11020	yitK
BSU11030	yitL
BSU11055	yitO
BSU11070	yitP
BSU11100	nprB
new_1188125_1188650	S395
BSU11150	yitV
BSU11160	yitW
new_1192592_1192857	S398
BSU11170	yitY
new_1204423_1204697_c	S399
BSU11270	yjzD
new_1211372_1211476	S403
new_1217180_1217287	S405
BSU11430	oppA
BSU11480	yjbB
new_1226858_1226937	S408
BSU11490	yjbC
new_1227517_1227631	S409
BSU11500	spxA
new_1228135_1228924	S410
BSU11520	mecA
new_1229759_1229848	S412
new_1229850_1229914	S413
BSU11540	pepF
new_1233096_1233397	S414
new_1233399_1233524	S415
BSU11550	yjbH
BSU11580	yjbK
BSU11590	yjbL
BSU11600	yjbM
BSU11610	ppnKA
BSU11620	yjbO
new_1240279_1240355	S419
BSU11640	yjbQ
BSU_misc_RNA_14	X.10
BSU11650	tenA
new_1251175_1251272_c	S421
BSU11770	cotW
BSU11780	cotV
BSU11809	yjcZ
new_1253253_1253384	S424
BSU11810	spoVIF
new_1255867_1256041_c	S426
BSU11839	yjzE
BSU11850	yjcG
BSU11860	yjcH
BSU11870	metI
BSU11880	metC
new_1260806_1262335	S428
BSU11890	yjcK
BSU11900	yjcL
BSU_tRNA_83	trnSL.Val2
new_1262876_1263611_c	S429
new_1266349_1266589	S434
BSU11960	yjcR
BSU11970	yjcS
new_1268593_1268828	S435
BSU11980	yjdA
new_1269585_1269672	S436
new_1269672_1269732_c	S437
BSU11990	yjdB
new_1270127_1270583_c	S438
BSU12060	yjdI
BSU12070	yjdJ
new_1278946_1279513_c	S443
new_1279022_1279523	S444
BSU12080	ctaO
BSU12140	yjgA
BSU12150	yjgB
BSU12160	yjgC
BSU12170	yjgD
new_1289139_1289257	S446
BSU12200	yjiA
new_1291189_1291343	S448
BSU12210	yjiB
BSU12220	yjiC
BSU12229	yjzI
BSU12230	yjjA
BSU12260	yjlA
new_1297643_1300149_c	S449
BSU12270	yjlB
new_1298224_1298337	S450
BSU12300	uxaC
BSU12380	uxaB
BSU12390	uxaA
BSU12450	yjpA
new_1319640_1320569_c	S454
BSU12490	yjqC
new_1321205_1321328_c	S455
BSU12510	xre
BSU12519	yjzJ
BSU12520	xkdB
BSU12530	xkdC
BSU12539	ykzK
BSU12540	xkdD
BSU12550	xtrA
BSU12560	xpf
BSU12840	pit
BSU12850	ykaA
new_1351139_1351236_c	S459
new_1353008_1353079	S460
BSU12880	ykcB
BSU12900	htrA
BSU12910	proG
new_1369127_1369854_c	S464
BSU13010	ykgB
BSU13020	ykgA
BSU13030	ykhA
BSU13040	hmp
new_1374025_1374396	S467
BSU13070	ykkA
BSU_misc_RNA_16	X.12
BSU_misc_RNA_17	X.13
BSU13120	proB
BSU13130	proA
BSU13150	ohrR
BSU13160	ohrB
BSU13169	ykzN
new_1382628_1383305	S468
new_1383187_1383294_c	S469
BSU13180	metE
new_1385609_1385671_c	S470
BSU13250	ykoG
BSU13260	ykoH
BSU13270	ykoI
BSU13299	ykzO
new_1395911_1396012	S474
BSU13300	mgtE
new_1397771_1398159_c	S475
BSU13320	ykzB
BSU13330	ykoL
new_1398413_1398495	S476
BSU13340	ykoM
BSU13430	ykoX
new_1411773_1411859	S480
BSU13450	sigI
BSU13460	rsgI
new_1413790_1414949	S481
BSU13490	htpX
BSU13500	ktrD
BSU13530	kinE
new_1421204_1422144_c	S484
BSU13540	ogt
new_1421924_1422163	S485
BSU13550	mtnA
BSU13560	mtnK
BSU13570	mtnU
BSU13580	mtnE
BSU_misc_RNA_21	X.17
BSU13590	mtnW
BSU13600	mtnX
BSU13610	mtnB
BSU13620	mtnD
BSU13640	spo0E
BSU13650	eag
BSU13670	mhqR
new_1435383_1435605_c	S491
new_1442102_1442346_c	S496
BSU13760	ykvN
BSU13770	ykvO
BSU13780	ykvP
BSU13789	ykzQ
new_1445542_1445637	S497
BSU13790	ykvQ
new_1446289_1447115_c	S498
BSU13799	ykzR
new_1446841_1447052	S499
BSU13800	ykvR
new_1447578_1447661_c	S500
BSU13810	ykvS
BSU13819	ykzS
BSU13820	ykvT
new_1451263_1451370	S502
BSU13850	zosA
new_1454795_1455013_c	S503
BSU13880	glcT
BSU13890	ptsG
BSU13970	ykwD
new_1473128_1473196_c	S508
BSU14009	ykzT
BSU14020	ykyB
BSU14030	ykuC
BSU14060	fadH
new_1478837_1478985	S509
new_1478987_1479136	S510
BSU14071	fadG
BSU14072	ykzU
BSU14100	ykuJ
new_1484357_1484465	S515
BSU14110	ykuK
new_1485356_1485452	S516
BSU14130	ykuL
new_1485897_1486004	S517
BSU14140	ccpC
BSU14150	ykuN
BSU14160	ykuO
new_1494737_1495461	S520
BSU14340	yknW
new_1507447_1507538	S522
BSU14400	fruA
BSU14410	sipT
BSU14430	ykpA
BSU14450	ampS
new_1516508_1516573_c	S524
BSU14470	mreBH
new_1522479_1523083_c	S528
BSU14550	ykrA
new_1534271_1535874	S534
BSU14630	speA
new_1535752_1535847_c	S535
BSU14640	yktA
BSU14650	yktB
new_1537029_1537112	S536
BSU14660	ykzI
BSU14670	suhB
BSU14680	ykzC
new_1538693_1539646	S537
BSU14690	yktD
BSU14710	ylaA
BSU14720	ylaB
BSU14730	ylaC
BSU14740	ylaD
BSU14760	ylaF
BSU14770	bipA
BSU14790	ylaI
new_1552772_1552898	S541
BSU14850	ftsW
new_1559111_1559216	S542
new_1559218_1559308	S543
BSU14880	ctaB
new_1560362_1560465	S544
BSU14890	ctaC
BSU14900	ctaD
BSU14910	ctaE
BSU14920	ctaF
BSU14930	ctaG
BSU14990	ylbF
BSU15040	ylbK
BSU15060	ylbM
new_1575098_1575233	S553
BSU15120	yllA
new_1580047_1580120	S554
BSU15130	mraZ
BSU15140	mraW
new_1581224_1582676_c	S555
BSU15150	ftsL
new_1586241_1586329	S557
BSU15180	murE
BSU15210	spoVE
new_1591418_1591539	S559
BSU15220	murG
BSU15230	murB
BSU15340	ylmA
BSU_misc_RNA_24	X.19
BSU15350	thiQ
new_1609165_1609275	S566
BSU15370	ylmD
BSU15380	ylmE
BSU15450	lspA
BSU15460	rluD
BSU_misc_RNA_26	X.21
BSU15470	pyrR
BSU_misc_RNA_29	X.24
new_1630221_1630381	S569
BSU15570	cysH
BSU15580	cysP
BSU15590	sat
BSU15600	cysC
new_1633963_1634060	S570
BSU15610	sumT
BSU15620	sirB
BSU15630	sirC
BSU15660	yloC
BSU15670	ylzA
BSU15680	gmk
BSU15690	rpoZ
BSU15720	defA
BSU15730	fmt
BSU15800	thiN
BSU15830	yloU
BSU15840	yloV
new_1683508_1683660	S583
BSU16130	trmFO
BSU16140	codV
BSU16150	clpQ
BSU16160	clpY
BSU16170	codY
BSU16480	ylxL
new_1717808_1717932	S586
BSU16490	rpsB
new_1721108_1721213	S589
BSU16530	uppS
BSU16550	dxr
BSU16560	rseP
new_1731582_1731775	S593
BSU16590	ylxS
BSU16640	ylxP
BSU16650	rbfA
BSU16700	ylxY
BSU16750	asd
BSU16760	dapG
BSU16800	spoIIIE
new_1754642_1754742	S602
new_1759601_1759654	S603
BSU16870	ymfI
BSU16890	ymfK
BSU16910	ymfM
BSU16940	recA
BSU16950	pbpX
new_1767035_1767134	S606
new_1770236_1770410	S609
BSU16990	tdh
BSU17000	kbl
BSU17040	mutS
new_1780123_1780617_c	S611
BSU17080	pksA
new_1783391_1783658	S615
new_1783660_1783762	S616
BSU17100	pksC
new_1784630_1785132	S617
BSU17110	pksD
BSU17120	pksE
BSU17130	acpK
BSU17140	pksF
BSU17150	pksG
BSU17160	pksH
BSU17170	pksI
BSU17180	pksJ
BSU17190	pksL
BSU17200	pksM
BSU17210	pksN
BSU17220	pksR
new_1859884_1859964_c	S618
BSU17260	aprX
BSU17267	ymzE
new_1863194_1863382	S619
BSU17270	ymaC
BSU17280	ymaD
BSU17290	ebrB
BSU17300	ebrA
BSU17330	miaA
BSU17340	ymaH
new_1872092_1872751_c	S622
BSU17410	cwlC
BSU17430	ynbA
BSU17440	ynbB
new_1879781_1880041	S625
BSU17470	ynxB
BSU17480	ynzF
BSU17500	ynaB
BSU17510	ynaC
BSU17520	ynaD
BSU17559	ynzI
new_1885918_1886056	S630
BSU17560	ynaI
new_1886528_1887351	S631
BSU17570	xynP
BSU17580	xynB
BSU17590	xylR
new_1891803_1891907	S634
BSU17600	xylA
new_1893246_1893320	S635
BSU17610	xylB
new_1894896_1895211	S636
BSU17620	yncB
BSU17630	yncC
new_1900263_1900568_c	S639
new_1900515_1901611	S640
BSU17670	cotU
BSU17678	ynzJ
new_1901738_1901854	S642
new_1901856_1902166	S643
BSU17680	thyA
BSU17690	yncM
new_1904268_1904392_c	S646
BSU17699	ynzK
BSU17700	cotC
BSU17710	tatAC
BSU17730	yndB
new_1914233_1914999_c	S652
new_1915134_1915264_c	S655
BSU17840	fosB
new_1917098_1917430	S658
new_1917432_1917610	S659
BSU17880	ynzC
new_1921866_1922524_c	S661
BSU17910	yneF
BSU17920	ynzD
BSU17940	yneI
BSU17950	yneJ
BSU17960	yneK
new_1925453_1925538_c	S664
new_1925528_1925637	S665
new_1930742_1930833	S670
BSU18040	yneP
BSU18050	yneQ
BSU18060	yneR
BSU18090	parE
new_1937876_1938065_c	S673
BSU18110	ynfC
BSU18130	eglS
BSU18150	xynC
new_1943983_1944112_c	S676
BSU18160	xynD
new_1945655_1945976_c	S677
BSU18170	yngA
BSU18180	yngB
BSU18190	yngC
BSU18300	ppsE
BSU18320	ppsC
BSU18330	ppsB
BSU18340	ppsA
BSU18350	dacC
BSU18360	yoxA
new_2002172_2002505	S680
new_2002352_2002456_c	S681
BSU18390	yoeC
BSU18400	yoeD
BSU18420	ftsR
BSU18430	yogA
new_2007582_2008540_c	S682
BSU18440	gltB
BSU18450	gltA
new_2014633_2014704_c	S683
BSU18460	gltC
new_2018314_2018433_c	S684
new_2018435_2018531_c	S685
BSU18520	yoxB
BSU18530	yoaA
new_2021145_2021230	S686
BSU18540	yoaB
new_2021232_2021971	S687
new_2022468_2022560_c	S688
BSU18550	yoaC
BSU18560	yoaD
new_2025088_2025159_c	S689
BSU_misc_RNA_31	X.25
BSU18570	yoaE
BSU18630	exlX
new_2033681_2033894_c	S695
BSU18640	yoaK
BSU18650	pelB
BSU18680	yoaO
BSU18730	yoaS
BSU18740	yozG
new_2043933_2044037	S702
BSU18750	yoaT
new_2044833_2045843	S703
BSU18770	cyeA
BSU18790	yoaZ
new_2049454_2050111	S706
BSU18810	yobA
BSU18819	yozU
new_2053985_2054612	S708
BSU18860	yozH
BSU18870	yozI
new_2057588_2058714_c	S712
BSU18890	yobF
BSU18898	yozW
BSU18899	yozX
BSU18900	yozJ
BSU18908	yozY
BSU18909	yozZ
BSU18910	rapK
BSU18920	phrK
BSU18950	yozL
BSU18960	yozM
new_2069746_2069982_c	S716
new_2069824_2069977	S717
new_2071115_2071197_c	S720
new_2071199_2071285_c	S721
new_2074222_2074617_c	S722
new_2078548_2079183_c	S726
new_2079086_2079196	S728
BSU19040	csaA
BSU19050	yobQ
BSU19060	yobR
BSU19090	yobU
BSU19100	yobV
BSU19120	czrA
BSU19150	yocB
BSU19160	yocC
BSU19170	yocD
BSU19180	des
new_2090455_2090524	S730
BSU19190	desK
BSU19200	desR
BSU19210	yocH
new_2093013_2093780	S733
new_2093816_2094009_c	S734
BSU19220	yocI
new_2095786_2095916_c	S735
BSU_misc_RNA_32	X.26
new_2096129_2096321_c	S736
BSU19230	yocJ
new_2098793_2098895_c	S739
BSU19290	yozO
new_2106316_2107474_c	S746
BSU19350	yocS
BSU19390	yojN
new_2116747_2116967_c	S748
BSU19420	yojK
BSU19440	norM
BSU19479	yoyC
BSU19520	yojA
new_2126185_2126320_c	S752
new_2126442_2126548	S753
BSU19530	yodA
BSU19540	yodB
BSU19550	yodC
BSU19560	yodD
BSU19579	yoyD
BSU19580	yodF
BSU19610	yodI
BSU19650	yodM
BSU19780	cgeA
BSU19790	cgeB
BSU19830	yotM
new_2152853_2153170_c	S759
BSU19850	yotK
new_2153357_2153439_c	S761
BSU19860	yotJ
BSU19870	yotI
BSU19880	yotH
BSU19890	yotG
BSU19910	yotE
BSU19920	yotD
BSU19930	yotC
BSU19940	yotB
new_2156121_2156756_c	S762
new_2157111_2157231_c	S763
new_2157233_2157340_c	S764
BSU19980	yosW
new_2157683_2157828_c	S765
BSU19990	yosV
BSU19999	yojW
new_2158288_2158723_c	S766
BSU20000	yosU
new_2158685_2158869	S767
BSU20020	yosS
BSU20030	yosR
BSU20040	yosP
BSU20050	yosQ
new_2161801_2162107_c	S768
BSU20060	nrdEB
BSU20070	nrdIB
BSU20080	yosL
new_2166326_2166412_c	S769
BSU20090	yosK
BSU20100	yosJ
BSU20110	yosI
BSU20120	yosH
BSU20130	yosG
BSU20140	yosF
BSU20150	yosE
BSU20160	yosD
BSU20170	yosC
BSU20180	yosB
new_2169677_2170029_c	S770
BSU20190	yosA
new_2169927_2169994	S771
BSU20200	yorZ
BSU20210	yorY
BSU20220	yorX
BSU20230	yorW
BSU20240	yorV
BSU20250	mtbP
BSU20260	yorT
BSU20270	yorS
BSU20330	yorM
BSU20340	yorL
BSU20350	yorK
BSU20360	yorJ
BSU20370	yorI
BSU20380	yorH
BSU20390	yorG
new_2185422_2185503_c	S772
BSU20440	yorB
BSU20450	yorA
BSU20460	yoqZ
new_2190663_2191625	S773
new_2190786_2190883_c	S774
BSU20470	yoqY
BSU20480	yoqX
new_2191556_2193247_c	S775
BSU20500	ligB
BSU20510	yoqU
new_2193662_2194052_c	S776
BSU20520	yoqT
BSU20530	yoqS
BSU20540	yoqR
BSU20550	yoqP
new_2195060_2195563_c	S777
BSU20560	yoqO
BSU20570	yoqN
BSU20580	yoqM
BSU20590	yoqL
BSU20600	yoqK
BSU20610	yoqJ
new_2198766_2198847_c	S779
BSU20640	yoqG
BSU20650	yoqF
BSU20660	yoqE
BSU20670	yoqD
BSU20680	yoqC
BSU20690	yoqB
BSU20700	yoqA
BSU20710	yopZ
BSU20720	yopY
BSU20730	yopX
BSU20740	yopW
new_2202717_2202804_c	S780
BSU20750	yopV
new_2203000_2203110_c	S781
BSU20780	yopS
BSU20790	yopR
BSU20800	yopQ
BSU20810	yopP
BSU20820	yopO
BSU20830	yopN
BSU20840	yopM
new_2208373_2208745	S784
new_2208648_2208779_c	S785
BSU20928	yoyH
new_2212747_2212847	S789
BSU20929	yoyI
BSU20950	yopB
new_2215272_2215459_c	S792
new_2216815_2217132_c	S793
BSU20970	yonX
BSU20980	yonV
BSU20990	yonU
BSU21000	yonT
new_2221639_2221791	S796
new_2221793_2222297	S797
BSU21030	yonP
BSU21040	yonO
new_2225094_2225336	S798
BSU21050	yonN
new_2225616_2225829	S799
new_2225995_2226059	S800
new_2226061_2227296	S801
BSU21060	yonK
BSU21070	yonJ
new_2228723_2229384	S802
BSU21080	yonI
BSU21090	yonH
BSU21100	yonG
BSU21110	yonF
BSU21120	yonE
BSU21130	yonD
BSU21160	yonA
BSU21170	yomZ
BSU21180	yomY
BSU21190	yomX
BSU21200	yomW
BSU21210	yomV
BSU21220	yomU
BSU21229	youA
BSU21230	yomT
BSU21240	yomS
BSU21250	yomR
BSU21260	yomQ
BSU21270	yomP
BSU21280	yomO
BSU21290	yomN
BSU21300	yomM
BSU21340	yomJ
BSU21350	yomI
BSU21360	yomH
BSU21370	yomG
BSU21380	yomF
BSU21390	yomE
new_2262268_2262436	S805
BSU21400	yomD
new_2263262_2263488	S806
BSU21410	blyA
BSU21420	bhlA
BSU21430	bhlB
BSU21490	sunI
BSU21520	yolC
new_2273724_2273988_c	S810
new_2273801_2274302	S811
BSU21598	yoyK
BSU21599	yoyK.1
new_2283652_2283755_c	S816
BSU21650	yokB
BSU21670	ypqP.1
BSU21680	msrB
BSU21690	msrA
BSU21710	dinF
BSU21720	ypmT
BSU21730	ypmS
BSU21740	ypmR
BSU21750	scuA
new_2292285_2292400_c	S819
BSU21770	ilvA
BSU21790	yplQ
new_2295944_2297045	S820
BSU21830	ypjQ
BSU21860	yphP
new_2300697_2300761_c	S822
BSU21870	ilvD
BSU21880	ypgR
BSU21890	ypgQ
BSU21900	bsaA
new_2305036_2305183_c	S824
new_2305261_2305347	S825
BSU21910	metA
new_2306333_2306513	S826
BSU21940	degR
new_2308165_2308470	S829
BSU21980	ypdP
BSU22010	exoA
BSU22020	ypbS
BSU22030	ypbR
new_2316111_2316182_c	S833
BSU22140	kduD
BSU22150	ypvA
new_2329736_2330041_c	S838
BSU22170	ypsC
BSU22190	ypsA
BSU22200	cotD
new_2333056_2333210_c	S839
new_2333212_2333323_c	S840
BSU22210	yprB
BSU22230	ypqE
BSU22260	yppF
new_2339954_2340289	S843
new_2340291_2340801	S844
BSU22310	recU
BSU22390	ypmA
new_2349529_2349600_c	S848
BSU22400	dinG
new_2352467_2352591_c	S851
BSU22410	panD
BSU22450	cca
BSU22460	ypjH
BSU22470	ypjG
BSU22480	mgsA
BSU22490	dapB
BSU22500	ypjD
BSU22510	ypjC
BSU22520	ypjB
BSU22540	qcrC
BSU22550	qcrB
BSU22560	qcrA
BSU22570	ypiF
BSU22580	ypiB
BSU22600	aroE
BSU22610	tyrA
BSU22620	hisC
BSU22630	trpA
BSU22640	trpB
BSU22650	trpF
BSU22660	trpC
BSU22670	trpD
BSU22680	trpE
new_2377495_2377626_c	S857
BSU22690	aroH
BSU22700	aroB
BSU22710	aroF
new_2385822_2386047_c	S861
BSU22810	yphF
BSU22820	yphE
new_2388935_2389134_c	S863
BSU22840	engA
new_2391517_2391641_c	S864
BSU22870	fni
BSU22880	ypfD
new_2395813_2395952_c	S866
new_2395954_2396044_c	S867
BSU22890	cmk
BSU22910	ypfA
BSU22940	prsW
BSU22950	ypdA
new_2404091_2404172_c	S870
BSU22990	ypbF
BSU23000	ypbE
BSU23010	ypbD
new_2410590_2410694_c	S875
BSU23060	ypzE
BSU23070	serA
new_2412975_2413587	S876
BSU23090	rsiX
BSU23260	ribAB
BSU23270	ribE
BSU23280	ribD
new_2431344_2431472_c	S881
BSU_misc_RNA_36	X.28
BSU23300	ypuD
new_2432172_2432238_c	S883
BSU23310	sipS
new_2432916_2433315_c	S884
BSU23328	ypzJ
BSU23350	ypzD
new_2435947_2436044	S887
BSU23370	ypuA
BSU23380	lysA
BSU23490	pupG
BSU23500	drm
BSU23520	fur
new_2456890_2457210_c	S894
new_2457212_2457348_c	S895
BSU23620	yqkF
BSU23640	yqkD
BSU23650	yqkC
BSU23660	yqkB
BSU23670	yqkA
BSU23680	yqjZ
BSU23690	yqjY
BSU23730	yqjV
BSU23770	dsdA
new_2470927_2471001_c	S901
BSU23780	yqjQ
BSU23790	yqjP
BSU23800	proI
BSU23820	yqjM
BSU23830	yqjL
new_2479090_2479155	S904
new_2484736_2485656_c	S906
BSU23900	yqjF
BSU23910	yqjE
BSU23920	yqjD
new_2488815_2488968	S907
new_2488970_2489605	S908
BSU23950	yqjA
new_2491949_2492028_c	S909
BSU23980	artP
BSU23990	yqiW
BSU24000	bmrU
BSU24010	bmr
BSU24020	bmrR
BSU24030	bkdB
BSU24040	bkdAB
BSU24050	bkdAA
BSU24060	lpdV
BSU24070	buk
BSU24080	bcd
BSU24090	ptb
BSU24110	yqzF
BSU24180	yqiK
BSU24190	yqiI
BSU24200	yqiH
new_2516201_2516406	S911
BSU24210	yqiG
new_2517585_2517755_c	S912
new_2518877_2519029_c	S914
BSU24250	ahrC
BSU24270	dxs
new_2525615_2525743_c	S916
new_2529726_2529888_c	S918
BSU24470	yqhS
BSU24520	mntR
BSU24570	gcvT
BSU24620	tasA
BSU24630	sipW
BSU24640	yqxM
new_2555662_2555886_c	S925
BSU24660	yqzE
BSU24700	comGD
BSU24710	comGC
BSU24720	comGB
BSU24730	comGA
new_2560260_2560488_c	S926
new_2562914_2563888	S927
BSU24780	yqgY
BSU24800	yqgW
BSU24810	yqgV
new_2565921_2566988	S930
BSU24820	yqgU
BSU24840	yqgS
new_2569624_2570653	S931
new_2570490_2570556_c	S932
BSU24850	glcK
BSU24860	yqgQ
new_2574324_2574407_c	S934
BSU24910	yqgM
BSU24920	yqgL
new_2576155_2576328	S935
BSU25000	pbpA
new_2586107_2586175_c	S936
new_2586704_2586996_c	S937
BSU25040	yqgB
new_2587581_2588011	S939
BSU25060	yqfZ
new_2589046_2589122	S940
BSU25070	ispG
new_2591428_2592036	S941
BSU25110	yqfU
new_2596439_2596534	S945
BSU25160	ispH
new_2599267_2599375_c	S946
new_2599377_2599490_c	S947
BSU25190	cccA
new_2599926_2600047_c	S948
new_2600049_2600188_c	S949
new_2600050_2600154	S950
new_2600156_2602305	S951
BSU25200	sigA
BSU25220	antE
new_2608912_2610324	S956
new_2609894_2610040_c	S957
BSU25290	era
new_2611388_2611455_c	S958
BSU25320	yqfG
BSU25330	yqfF
BSU25370	yqfB
BSU25380	yqfA
BSU25390	yqeZ
BSU25500	hemN
BSU25560	holA
new_2637203_2637542_c	S962
BSU25569	yqzM
BSU25580	comEB
BSU25590	comEA
BSU25660	aroD
BSU25670	yqeH
BSU25680	yqeG
new_2647113_2647674_c	S965
new_2647355_2647455	S966
BSU25690	sda
new_2647615_2647861	S967
new_2647725_2647872_c	S968
new_2647863_2648916	S969
BSU25700	yqeF
new_2648688_2648796_c	S970
new_2649776_2649841	S971
BSU25720	yqeD
BSU25740	yqeB
new_2655000_2655301_c	S972
BSU25810	arsR
BSU25830	rapE
BSU25840	phrE
BSU25860	yqcG
new_2663336_2663531_c	S973
BSU25910	yqxH
BSU25920	yqxG
BSU26040	yqbN.1
new_2678362_2678577_c	S976
new_2678579_2679086_c	S977
new_2678724_2678943	S978
BSU26060	yqbM
BSU26090	yqbJ
BSU26100	yqbI
BSU26110	yqbH
BSU26150	yqbD
BSU26170	yqbB
BSU26180	yqbA
BSU26190	yqaT
BSU26200	yqaS
new_2692608_2692913	S981
BSU26340	yqaF
BSU26350	yqaE
new_2699244_2699382	S983
BSU26360	yqaD
BSU26370	yqaC
BSU26380	yqaB
BSU26410	psiE
BSU26420	yrkQ
BSU26430	yrkP
BSU26440	yrkO
new_2706711_2707758_c	S985
BSU26450	yrkN
new_2707760_2708174_c	S987
BSU26470	yrkL
new_2708700_2708787_c	S988
new_2708789_2708942_c	S989
BSU26480	yrkK
new_2709471_2710001_c	S990
BSU26490	yrkJ
new_2712243_2712576_c	S991
BSU26530	yrkF
new_2713135_2713319_c	S992
BSU26540	yrkE
new_2713803_2713911_c	S993
BSU26550	yrkD
new_2714141_2714230_c	S994
BSU26558	yrzM
new_2715533_2715718_c	S996
BSU26570	yrkB
BSU26580	bltR
new_2716885_2718889_c	S997
BSU26590	blt
BSU26600	bltD
BSU26619	yrzO
BSU26620	yrdR
BSU26640	yrdP
new_2723805_2723891_c	S1000
BSU26650	czcD
new_2724871_2724954_c	S1001
BSU26670	gltR
BSU26680	yrdK
BSU26720	azlB
BSU26730	yrdF
BSU26750	yrdD.2
BSU26770	yrdB
new_2734144_2734373_c	S1003
BSU26780	yrdA
new_2736849_2736914	S1006
BSU26800	yrpB
BSU26810	yrpC
new_2740743_2740894	S1009
new_2740896_2741093	S1010
BSU26840	sigZ
BSU26850	yrpG
new_2749037_2749259	S1013
BSU26900	yraL
new_2750810_2750882_c	S1014
BSU26920	yraJ
BSU26930	yraI
new_2752064_2752166_c	S1015
BSU26940	yraH
BSU27000	yraB
new_2756227_2756311	S1017
BSU27010	adhA
BSU27020	yraA
new_2758015_2759120	S1018
BSU27030	sacC
new_2760077_2760232_c	S1019
BSU27040	levG
BSU27050	levF
BSU27060	levE
BSU27070	levD
BSU27080	levR
BSU27110	yrhO
BSU27120	sigV
BSU27130	rsiV
BSU27140	oatA
BSU27150	yrhK
new_2773647_2773762	S1021
new_2773764_2773889	S1022
BSU27160	cypB
BSU27170	bscR
BSU27180	yrhH
new_2778420_2778505_c	S1023
new_2778792_2778922_c	S1025
BSU27190	yrzI
new_2779073_2779163_c	S1026
new_2779386_2779461_c	S1028
BSU27240	yrhC
new_2784919_2785000_c	S1032
BSU27250	mccB
BSU27260	mccA
BSU27280	yrrT
BSU27300	yrrS
BSU27320	greA
BSU27380	yrzB
new_2798008_2799197	S1038
BSU_misc_RNA_40	X.31
BSU27510	iscS
BSU27520	cymR
new_2812134_2812231_c	S1043
BSU27540	yrvM
BSU_misc_RNA_41	X.32
BSU27560	hisS
BSU_misc_RNA_42	X.33
new_2818161_2818445	S1044
new_2822771_2822861_c	S1045
BSU27610	apt
BSU27630	yrvD
BSU27640	yrvC
BSU27730	ruvB
BSU27740	ruvA
BSU27770	yrbE
new_2840432_2840765_c	S1051
BSU27820	yrbC
BSU27850	nadA
BSU27860	nadC
BSU27870	nadB
BSU27880	nifS
BSU27890	nadR
new_2851286_2851995	S1057
BSU27920	obg
BSU27930	spo0B
BSU28070	comC
new_2869307_2869365_c	S1061
BSU28170	hemA
new_2879205_2879294_c	S1063
BSU28180	ysxD
BSU28190	ysxC
BSU28200	lonA
new_2882791_2882902_c	S1066
BSU28220	clpX
new_2886135_2886266_c	S1068
BSU28240	ysoA
new_2892550_2894991	S1070
BSU28310	ilvB
new_2896973_2897093_c	S1071
BSU_misc_RNA_45	X.35
new_2897341_2897467_c	S1072
BSU28340	ysnF
BSU_tRNA_84	trnSL.Arg2
BSU28350	ysnB
BSU28360	ysnA
BSU28370	rph
BSU28390	racE
BSU28400	ysmB
new_2904537_2904679_c	S1075
BSU28410	gerE
new_2908835_2909456_c	S1077
BSU28470	lysC
BSU28490	uvrC
BSU28510	xsa
new_2915149_2915261_c	S1079
BSU28520	etfA
BSU28530	etfB
BSU28540	fadB
new_2930473_2930793_c	S1081
BSU28650	ysgA
BSU28680	glcD
BSU28690	glcF
BSU28700	ysfE
new_2936210_2936381_c	S1084
BSU28710	cstA
new_2938273_2938329_c	S1085
BSU28720	abfA
BSU28730	araQ
BSU28740	araP
BSU28750	araN
BSU28760	araM
BSU28770	araL
BSU28780	araD
BSU28790	araB
BSU28800	araA
new_2948977_2949052_c	S1086
BSU28820	ysdC
BSU28830	ysdB
new_2951898_2952204	S1088
new_2953559_2953623_c	S1089
BSU28930	lytS
BSU28940	ysaA
BSU_misc_RNA_48	X.38
BSU28970	ytxB
BSU28980	dnaI
BSU29000	nrdR
new_2966140_2966287_c	S1091
new_2966289_2966367_c	S1092
BSU29010	speD
new_2966794_2966948_c	S1093
BSU29020	gapB
new_2972164_2972328_c	S1096
BSU29090	polA
BSU29100	phoR
new_2978602_2978702_c	S1098
new_2980988_2981070_c	S1099
new_2981072_2981150_c	S1100
BSU29140	citZ
new_2982270_2982476_c	S1101
BSU29150	ytwI
BSU29210	accD
new_2989566_2989649_c	S1106
new_2989651_2989803_c	S1107
new_2989805_2989899_c	S1108
new_2991133_2991249_c	S1109
BSU29249	ytzJ
BSU29250	nrnA
new_2995911_2996282	S1110
new_2996284_2996678	S1111
new_2996886_2997300_c	S1113
BSU29280	ytnM
BSU29290	ytnL
BSU29300	rbfK
BSU29310	ytnJ
BSU29330	ytmO
BSU29340	tcyN
BSU29350	tcyM
BSU29360	tcyL
BSU29370	tcyK
BSU29380	tcyJ
BSU29390	ytmI
new_3008846_3008937	S1115
BSU29400	ytlI
new_3009340_3009869_c	S1116
BSU29410	ytkL
new_3010599_3010660_c	S1117
BSU29420	ytkK
new_3014345_3014422_c	S1118
new_3021166_3021232	S1122
BSU29540	ppnKB
BSU29550	ytcJ
BSU29560	ytcI
BSU29580	thiI
BSU29590	iscS.1
new_3028103_3029246_c	S1123
new_3031524_3031613	S1126
BSU29620	hisJ
new_3033042_3033166	S1132
BSU29640	ytsP
BSU29670	tyrS
BSU29690	acuA
BSU29700	acuB
BSU29740	ccpA
BSU29750	aroA
new_3046584_3046684_c	S1141
BSU29760	ytxJ
BSU29770	ytxH
BSU29790	murC
BSU29840	ytpP
new_3054512_3054650_c	S1143
new_3055193_3055921	S1144
BSU29860	ytoP
BSU29870	ytzB
BSU29880	malS
BSU29900	trmB
new_3060225_3060673_c	S1146
BSU29920	ytmP
new_3061289_3061624_c	S1148
BSU29930	amyX
BSU29940	ytlR
BSU29950	ytlQ
BSU29960	ytlP
BSU29980	ytjP
new_3068812_3069252_c	S1149
new_3076730_3076817	S1153
BSU30070	opuD
BSU30090	yteU
BSU30100	yteT
BSU30110	yteS
BSU30120	yteR
BSU30135	yteP
BSU30150	ytdP
BSU30160	ytcQ
BSU30170	ytcP
BSU30250	ytaP
BSU30260	msmR
BSU30310	ytwF
new_3106142_3106209	S1159
BSU30340	ytvA
new_3106996_3107052	S1160
new_3108426_3108524_c	S1161
BSU30480	ytqA
BSU30490	ytqB
BSU30500	ytpB
BSU30510	ytpA
BSU30520	ytoA
new_3124023_3124157_c	S1164
BSU30550	metK
new_3129078_3129194_c	S1167
BSU_misc_RNA_50	X.40
BSU30560	pckA
BSU30570	ytmB
new_3132220_3132310_c	S1168
new_3133391_3134939_c	S1169
BSU30640	ytkC
new_3136119_3136205_c	S1171
BSU30670	luxS
new_3137969_3138320_c	S1173
BSU30690	ytiB
BSU30740	mntD
BSU30760	mntB
BSU30770	mntA
BSU30830	menF
new_3153718_3153830_c	S1176
BSU30930	ytaB
BSU_misc_RNA_51	X.41
BSU31010	yuaG
BSU31020	yuaF
BSU31050	gbsB
BSU31060	gbsA
BSU31070	yuaC
BSU31090	ktrA
BSU31100	ktrB
new_3193379_3193546_c	S1186
new_3193548_3194425_c	S1187
BSU31180	yulE
BSU31190	yulD
BSU31200	yulC
BSU31210	yulB
BSU31220	yuxG
new_3217011_3217663	S1193
new_3217848_3218524	S1194
new_3222123_3222194_c	S1196
BSU31360	yugK
BSU31370	yugJ
new_3224752_3224810	S1199
new_3225687_3226671	S1202
BSU31430	yugE
BSU31450	kinB
BSU31480	yuxJ
new_3236475_3237156	S1207
BSU31520	yufL
BSU31530	yufM
BSU31580	maeN
BSU31670	yuxO
BSU31680	comA
new_3253449_3253528_c	S1213
BSU31690	comP
new_3255432_3256404	S1214
BSU31700	comX
BSU31710	comQ
BSU31760	pncA
BSU31770	yueI
new_3261938_3262008_c	S1219
BSU31780	yueH
BSU31800	yueF
new_3263403_3263797	S1220
new_3276604_3276710	S1227
BSU31920	yukF
BSU31930	ald
BSU31945	yukJ
BSU31959	ybdZ
BSU31960	dhbF
BSU31970	dhbB
BSU31980	dhbE
BSU31990	dhbC
BSU32000	dhbA
new_3292297_3292406_c	S1228
new_3292408_3292489_c	S1229
BSU32010	besA
new_3293360_3293440_c	S1230
BSU32020	yuiH
new_3294170_3294254_c	S1231
BSU32050	pepA
new_3297920_3297994_c	S1232
new_3297962_3298076	S1233
BSU32060	yuiD
new_3299378_3299588	S1235
new_3299590_3299699	S1236
new_3299701_3300252	S1237
BSU32110	yumC
BSU32120	yuzG
new_3302764_3302893_c	S1240
BSU32140	paiB
BSU32180	yutK
BSU32190	yuzB
BSU32210	yuzD
BSU32240	thrB
BSU32250	thrC
new_3321221_3321355_c	S1249
BSU32360	yunC
BSU32430	pucJ
BSU32440	pucK
BSU32450	pucL
BSU32460	pucM
new_3335006_3335393_c	S1251
BSU32469	yuzJ
new_3335546_3335614	S1252
BSU32470	pucE
BSU32480	pucD
[truncated: 1,522 more rows]

## Sheet: D. Processed relative gene expr
GeneName	LBtran_1	LBtran_2	LBtran_3	LBstat_1	LBstat_2	LBstat_3	LBGtran_2	LBGtran_3	LBGstat_1	LBGstat_2	LBGstat_3	`	S1_2	S1_3	S2_1	S2_2	S2_3	G135_1	G135_3	G150_1	G150_2	G150_3	G180_1	G180_2	G180_3	C30_1	C30_2	C90_1	C90_2	BI_1	BI_2	BC_2	BC_t1	BC_t2	BC_1	Sw_1	Sw_2	B36_1	B36_2	B60_1	B60_2	M9tran_1	M9tran_2	M9tran_3	M9stat_1	M9stat_2	M9stat_3	M+G_1	M+G_2
recF	-11.9869	-11.958	-11.9994	-12.266	-12.0697	-12.3622	-11.5688	-11.5095	-10.7555	-8.77661	-11.8266	7.46644	9.60389	-9.60663	-9.78625	-10.9903	-11.2394	12.7989	12.6031	11.5813	12.5034	12.6326	12.6701	12.8363	12.2353	11.7938	11.7652	-10.7459	-0.78314	11.8943	11.0077	10.2994	11.4007	11.1847	11.4007	13.6814	13.5874	10.3247	10.0764	11.4144	10.7293	-10.911	-10.5365	-10.1476	-11.8566	-11.0445	-10.9473	-11.1754	-10.2668
yaaB	-12.3172	-12.3141	-12.0407	-12.4519	-12.3125	-12.7019	-11.783	-11.9431	-11.4583	-10.235	-11.9956	8.64574	10.5778	-7.70218	-10.8058	-11.2977	-11.8585	12.9636	12.8501	12.5579	12.9157	12.6719	13.1126	13.1036	13.0401	12.0809	12.0164	-7.64626	-9.7816	11.7695	12.1648	11.1897	11.8805	11.3392	12.4624	13.7503	13.4216	11.296	10.7796	11.6845	11.2159	-11.3914	-10.8255	-10.1628	-11.9063	-11.3115	-11.4403	-10.5212	-10.9302
gyrB	-11.7343	-11.3624	-10.4405	-12.2921	-11.9471	-12.1054	-11.6206	-11.7752	-12.0254	-12.1617	-12.1186	-10.9394	-11.0815	-11.448	-12.109	-12.0531	-11.6786	13.1974	13.299	12.3439	12.4626	12.7592	12.6335	12.792	12.6506	11.7731	11.9228	-9.26406	9.54029	11.2907	11.3329	11.1206	11.8703	11.5682	11.6059	13.6106	13.5659	10.8089	9.96085	9.16446	-9.97478	-11.3709	-11.1256	-10.7724	-12.4173	-12.3813	-12.3998	6.9536	-8.39738
S6	-12.5742	-11.9419	-11.5268	-12.292	-11.7369	-12.3259	-11.849	-12.8403	-12.4535	-12.5853	-10.976	-10.4228	-9.25171	-10.6887	-10.6167	-9.81877	-11.1175	11.615	12.2674	10.986	11.7561	12.3819	12.1774	12.0085	12.7355	-10.9693	-11.3767	-11.8838	-12.0495	-11.7212	-11.5147	-11.1468	-10.4406	-10.0912	-10.4697	11.5074	11.5623	11.5021	11.2525	11.0362	10.3584	-11.2439	-10.5087	-8.12644	-11.08	-11.3592	-11.5669	11.2227	9.7635
gyrA	-13.1494	-12.9953	-12.4219	-13.0142	-12.927	-12.6703	-12.6452	-12.7689	-12.5579	-13.08	-11.5499	-11.4965	-11.4877	-11.4352	-12.0244	-12.092	-12.16	13.1659	12.9962	12.2439	12.4057	12.4965	12.5477	12.5725	12.7052	-10.2042	-10.321	-12.8537	-12.683	-11.7366	-10.6982	-11.264	-11.6891	-11.7756	-10.6982	9.56338	11.574	10.4257	9.56719	10.6196	9.04652	-11.0447	-11.2637	-10.9474	-12.4077	-12.6149	-12.6241	9.64795	-10.1806
S8	-9.76628	-9.70918	-9.71009	-9.41275	-9.54454	-9.73301	-9.34719	-9.34077	11.7746	12.5913	9.61699	6.79458	-5.35458	6.009	-5.47458	-7.39263	-7.57586	11.4344	11.6963	9.79889	11.4266	10.4582	11.3911	11.7728	12.4062	10.9349	10.8822	-8.33283	-9.69888	-9.33876	-9.51063	-9.70403	-9.5124	-8.93543	-9.71571	-9.66269	-9.70129	5.83231	5.40592	4.66993	5.98506	-6.41503	-6.06064	-6.25166	-8.32441	-8.2243	-8.27787	8.12687	-7.04909
yaaC	-2.03007	-4.6633	-5.06286	-3.84211	-4.84586	-3.35233	-5.62117	-5.16246	5.31943	-4.32204	3.56685	5.09329	4.87058	3.84786	6.84949	6.60293	-2.2901	6.71428	8.27313	7.54155	-4.12886	8.90136	8.06727	2.13735	6.2856	10.9013	10.0431	8.79113	5.58573	-2.244	-0.0262867	6.08165	8.44317	9.92589	6.13802	6.77579	7.32371	-7.01749	-6.6979	-7.15647	-6.94034	4.14729	2.92398	3.6249	5.92954	6.94758	6.98073	9.90245	-5.71829
S9	-4.7551	-3.98129	-5.85225	5.07198	5.10532	5.29878	-1.50332	-6.58731	6.1955	-4.17565	8.51755	-6.98557	-6.97536	-7.2531	-4.63683	-5.95021	-7.55559	8.79605	9.18198	8.01001	3.75853	8.05791	7.90356	-5.4573	8.52277	10.7107	11.2983	10.2813	7.65197	-5.84011	-5.15308	6.50994	9.43335	10.2319	6.60443	8.77203	9.73721	-6.5591	-5.91982	-6.33544	8.76604	-3.8907	-3.61748	4.18674	-3.39244	8.98988	9.3382	10.3153	-6.38753
S11	-13.3148	-13.094	-12.8779	-12.2323	-12.1895	-12.1634	-11.4963	-10.9099	-10.8454	-12.3841	-11.92	-10.5985	-11.6653	-11.1926	-9.7297	-10.6045	-11.2263	-12.2025	-12.5595	-12.2132	-12.3672	-11.9327	-12.5505	-12.4048	-11.9667	12.0757	11.6023	-12.76	-12.6113	-11.5331	-10.9051	-11.9044	-12.2564	-11.9239	-12.0632	-12.7124	-12.2749	9.08667	10.9247	10.8815	11.0025	-8.79218	-8.21681	-11.1936	-12.8454	-12.7894	-12.8743	11.284	11.2508
S12	-13.5862	-13.2266	-12.3278	-13.869	-13.9197	-13.9971	-12.9355	-13.2787	-13.2762	-13.7482	-13.5664	12.8256	-11.918	13.1657	-8.8348	-3.88287	-12.6695	-13.8277	-13.8948	-13.3617	-13.6505	-13.8803	-14.2588	-14.1374	-13.5456	-12.5431	-12.5325	-13.4896	-13.726	-13.4101	-12.9899	-13.9828	-14.0954	-13.9604	-14.0517	-14.3791	-14.0112	9.61587	10.5159	-9.17459	12.6024	12.8165	-13.3876	13.0282	-14.1204	-14.009	-13.9542	-13.3805	12.3875
pdxS	-12.9849	-12.4305	-10.4062	-13.4978	-13.5348	-13.6216	11.0068	12.3733	-12.9521	-13.3315	-12.4887	12.6224	-9.91267	12.3248	-12.637	-11.9657	-12.5207	-13.0051	-13.3784	-12.6977	-13.1897	-12.8835	-13.3714	-13.1673	-13.1214	-10.4602	-9.21542	-13.0012	-12.6913	-12.8119	-12.1724	-13.7776	-13.7943	-13.7806	-13.8149	-13.7943	-13.604	11.9215	12.5674	-6.55035	11.7787	-12.1353	-9.0348	-11.1291	-14.5718	-14.4371	-14.4417	-8.37551	-10.3575
S13	-5.13773	-4.46597	-4.16153	-5.10043	-5.37153	-5.98185	-4.87758	-5.70349	1.88787	-5.60887	-5.57561	2.05119	-2.4719	-5.24803	2.33106	1.90934	-4.11692	-3.25566	7.37389	-3.92533	-5.96921	4.55351	1.72503	-5.91192	6.50893	8.27244	10.6248	9.34533	4.46251	-6.22753	-5.74126	-5.72049	7.25412	7.40169	-6.01469	6.00286	-5.9172	-7.98895	-8.05589	-8.28208	-8.17485	4.80619	4.54499	3.43455	7.99683	5.27138	5.11995	5.04125	5.11156
X	-11.3934	-9.73651	-9.63205	-13.616	-13.3941	-13.5929	-12.9052	-12.0738	-14.4549	-14.4538	-14.0843	8.86871	9.78815	-12.6303	-12.2355	-11.3441	-12.8684	-12.4313	-12.8226	-11.5067	-12.6228	-12.3622	-12.7387	-13.0256	-11.9701	11.4872	12.0179	15.3464	14.8543	-12.7704	-12.5073	-13.6324	14.3675	13.4988	-13.1466	-9.23338	-12.7387	-11.9976	-12.3327	-9.10234	-9.32486	-12.8406	-11.9018	-11.6545	-13.4271	-13.7453	-13.8105	11.047	7.02146
serS	-12.4281	-11.8131	-11.5342	-13.4198	-13.2906	-13.2355	-12.2633	-11.8793	-13.5849	-13.6373	-13.5145	-12.8747	-12.8889	-12.8952	-13.0519	-13.0089	-13.0425	-10.2291	-10.2063	-9.06329	-11.304	-6.6785	-10.2063	-9.90783	9.53633	-12.8877	-12.9526	-12.4203	-12.3477	-13.0855	-13.0226	-13.5174	-13.4838	-13.5703	-13.4889	-13.3232	-13.2572	-11.841	-11.8726	-12.0314	-12.2142	-9.84578	-9.83901	-10.2031	-12.0906	-12.1812	-12.1915	10.7174	-7.18253
S14	-9.58394	-9.37855	-9.60589	-9.63133	-9.60723	-9.56981	-9.02165	-9.11768	-7.387	-8.14962	-9.12481	3.59575	5.50879	6.18411	-6.65668	-7.24253	-7.80294	9.77569	10.2728	9.617	11.4019	8.91073	10.6513	11.1974	11.4106	10.3861	9.98321	8.68549	-7.04885	-9.46121	-9.44221	-9.64047	-9.53542	-8.89767	-9.66907	-9.56083	-9.62094	4.38494	5.10841	5.26879	7.71695	-7.31006	-7.33194	-7.21541	-7.5111	-7.89172	-7.62336	-8.59656	7.63436
S15	-8.1426	-7.9115	-8.06935	-7.97267	-7.99567	-8.24087	-8.14532	-8.34087	-4.91303	4.13039	-8.21408	-3.07634	-4.35096	-4.89447	-6.13313	-7.02993	-7.06093	9.85775	10.7179	8.8982	10.6826	9.19661	10.0536	10.1815	10.9034	10.2239	10.2567	6.14018	-7.83767	-7.91537	-7.97435	-8.23707	-8.14199	-7.88575	-8.19152	-8.04229	-8.14871	-1.78896	3.54826	1.27127	6.15133	-0.87298	-3.98838	-4.5882	-0.502462	-6.13567	-5.58232	-6.27169	5.79337
yaaI	5.44332	2.74957	-2.79983	-4.85394	-4.88878	-5.29735	7.21852	-4.79766	7.57727	7.41942	6.37221	-7.10093	-7.13697	-6.97841	-6.62363	-7.16364	-7.01619	6.44094	6.96222	6.63972	6.67144	7.86188	8.10453	7.74511	7.16272	9.05314	8.03521	5.74343	-5.52359	-3.38498	-0.84488	10.5627	9.60215	10.4408	10.0313	11.6076	11.945	7.53016	6.78961	8.03826	9.75728	-7.55009	-7.51117	-6.33443	-6.07329	10.9526	10.7103	6.92135	-6.43615
S17	14.0397	13.2189	11.727	15.245	15.3872	15.7162	-12.1345	-12.7984	11.904	12.8506	6.95623	13.2309	15.4821	-12.0783	12.7928	13.7495	14.4164	14.9867	15.422	14.58	14.7491	13.9984	14.2723	14.566	14.7933	14.3655	14.8618	15.3522	15.6673	14.5371	14.7348	15.9248	16.085	16.016	15.7348	15.9984	15.9705	13.8611	13.6265	13.4004	13.9276	12.3137	11.6449	11.6179	15.5472	15.7829	15.8199	-14.5206	11.8582
scr	13.7235	12.7491	12.9836	15.2678	15.4534	15.9133	-11.8178	-12.5442	12.4203	13.0016	12.2585	12.9408	15.7268	-11.9241	13.1153	10.8336	14.7166	14.648	15.5935	14.5694	15.0958	14.1203	14.3011	14.6903	14.8122	14.785	14.9906	15.6744	15.2291	14.4589	14.3905	15.9921	16.0196	16.0196	15.5748	15.7877	16.0196	14.7176	14.3213	14.5403	14.5827	12.6084	11.9393	11.682	15.5146	15.781	15.7717	-14.6753	-13.1154
S18	13.0232	12.5292	12.6537	14.6648	14.5743	15.2504	11.7979	11.252	13.7503	13.9594	13.9364	14.266	14.4702	11.6367	14.0148	12.78	15.1346	14.4522	15.1257	13.1942	14.613	13.9267	14.0635	14.2013	14.7924	14.9344	15.1118	14.8547	14.0415	13.4791	13.6514	15.2504	15.7939	15.9084	15.5388	15.8747	15.9517	15.5538	15.4072	15.5855	15.4975	12.0837	12.5434	11.4895	14.4968	14.9997	15.2404	-14.3516	-11.848
dnaX	-11.8915	-11.8763	-11.9416	-11.7902	-11.9476	-11.9651	-11.2266	-11.5985	11.7203	11.345	-10.0567	-7.9976	-8.21169	-6.65587	-5.65601	-6.78807	6.97101	12.0623	11.6993	11.586	11.258	12.2689	12.4187	12.7736	11.9786	-7.52868	-7.20078	-11.8841	-11.673	-11.7524	-11.9226	-11.6081	-11.8113	-11.7152	-11.6403	-11.5979	-11.4585	9.68397	10.6259	10.5292	10.4953	-10.1138	-9.87672	-10.0901	-8.41069	-10.631	-10.5661	-8.10672	-8.49606
recR	-12.2541	-11.7965	-10.9377	-11.7644	-11.7362	-12.3411	-12.3576	-11.7838	9.61546	9.51438	-10.5121	11.2181	11.0284	10.6892	8.80028	6.63428	5.71501	12.5527	12.6587	12.3477	12.1646	12.4482	12.7508	12.6052	13.0314	-10.3071	-10.1848	-10.6802	-10.5465	-11.1156	-11.6515	-11.7041	-11.7487	-11.9323	-11.0152	-11.7331	-11.769	10.0398	8.62631	-10.0069	-10.5555	-10.156	-8.4682	-10.2232	-10.1426	-11.341	-11.4955	-5.30479	-6.63137
yaaL	-11.307	-11.0049	-10.6826	-10.7463	-10.4045	-10.9415	-11.2314	-10.1161	11.6767	11.9014	11.5587	9.88505	9.93729	10.0464	-6.51492	-9.09683	8.6074	12.7789	12.8728	11.7999	11.8972	12.574	12.8398	12.6483	13.0559	10.7651	11.7664	8.53702	-10.5526	-11.1977	-10.424	-10.2638	-9.58448	-9.52494	-10.2754	-11.291	-11.2054	8.64325	-10.4139	-9.82755	-10.6789	-8.77647	8.95019	-9.46358	-8.90632	-10.51	-10.8564	9.35166	6.4134
S20	-12.4207	-12.3165	-12.3176	-12.3053	-12.2053	-12.3096	-11.5652	-11.7425	14.7454	15.1952	12.1013	-12.5332	-12.515	-12.6588	-12.9896	-12.9822	-12.9924	12.6535	14.3555	11.2476	12.8188	11.1564	12.3152	11.9655	13.1761	12.8162	13.7054	-11.9384	-12.2563	-12.1715	-12.2249	-12.4897	-12.3342	-11.8631	-12.4676	-12.4081	-12.4475	-11.2584	-11.1958	-11.076	-11.5787	-10.9031	-10.3123	-10.4864	-11.4058	-11.4466	-11.2728	9.85958	10.5773
S21	-11.5649	-11.4936	-11.5317	-11.3341	-11.1405	-11.421	-9.79091	-10.147	13.8777	14.1729	11.1714	-11.3071	-11.707	-11.6653	-12.016	-12.3091	-12.2816	12.2202	13.1041	10.8165	12.4336	11.7712	12.4755	12.715	13.3363	12.8641	12.8915	-10.9839	-11.4975	-11.3819	-11.5492	-11.6545	-11.5197	-11.173	-11.6459	-11.6361	-11.6497	-8.02608	-8.0746	-8.02608	-7.20399	-10.0838	-9.35864	-9.88547	-10.7851	-10.7068	-10.8868	10.6188	10.1018
xpaC	12.0839	11.6753	10.6433	9.90743	9.87272	9.73119	7.67023	7.97331	-7.41729	9.14575	11.1295	-13.0081	-12.9231	-13.0822	-13.1547	-13.2416	-13.2174	10.7461	9.35853	8.92741	11.0369	10.7056	10.9053	9.93453	11.1591	-7.94667	-9.3801	8.8222	8.93879	9.21879	10.5705	10.6871	9.08212	10.0676	10.5705	9.3135	10.9814	-9.93315	-9.45624	10.1115	10.0099	10.2901	11.4837	9.01148	8.7983	9.95837	10.6721	10.2596	8.035
yaaN	11.6099	11.0321	9.82435	9.4967	9.82435	8.87539	8.19871	-2.48644	-8.16553	-8.20445	11.1941	-11.6035	-11.6406	-11.6382	-11.7363	-11.9607	-11.7164	11.2823	10.5689	10.4444	11.183	11.2396	10.9687	10.6475	10.6412	-9.82437	-9.87657	-8.9826	-8.05083	8.3492	10.0085	9.44106	-7.30759	8.21822	8.66485	10.5306	10.7141	9.23016	9.6952	10.4033	10.5137	9.3547	11.3426	8.42377	-4.86243	8.7131	-5.31156	9.84636	8.54661
S22	9.933	7.68887	-8.98084	9.14047	9.65032	7.61751	-9.05849	-9.60481	-9.33106	-9.32014	9.1517	-8.87749	-8.68017	-7.46046	-9.65603	-10.0784	-10.0675	11.5933	10.9407	11.0337	11.58	11.5579	11.3072	10.9752	11.5018	-9.15078	-9.1101	-9.67213	-9.46801	-10.1821	-6.37497	8.14496	-9.09783	-6.6352	-4.01399	10.1886	10.4311	9.4662	9.76953	10.3646	10.552	8.06855	9.97165	-8.33149	-9.71806	-7.59714	-8.51221	7.62609	9.05039
yaaO	-9.97545	-10.2503	-10.7132	-9.4656	-9.28509	-9.92491	-9.98421	-10.1642	10.1768	9.47249	1.71724	7.1569	7.29989	6.56328	-5.91845	-8.37512	-9.13363	11.7718	11.5824	11.2492	11.6439	11.5682	11.4854	11.6677	11.4107	-8.95137	-8.62186	-10.8655	-10.6373	-10.1536	-10.326	-8.0568	-9.24701	-8.80963	-9.02224	10.1347	9.46955	10.2694	10.4219	11.1412	10.9759	-6.50422	-7.31937	-7.57399	-10.294	-8.66934	-8.50284	-9.54387	5.76194
tmk	-10.3335	-10.7302	-10.8597	-9.83656	-9.6061	-10.0253	-10.0088	-10.746	8.89251	-7.66568	-9.19227	-8.75159	-8.44466	-6.03355	-8.91507	-9.76377	-10.0904	12.4553	12.0563	11.879	12.1902	12.1775	11.5764	11.879	11.8981	5.47699	-5.84115	-10.8611	-10.6529	-10.1459	-9.93462	-7.98602	-9.88402	-9.41709	-9.0092	9.60783	10.2684	10.2664	10.2825	10.7751	10.565	-7.54142	-8.33441	-8.19707	-10.5621	-7.55344	-9.07191	-9.38497	5.44862
holB	12.4053	10.1398	-6.57619	-9.02326	-11.2363	-11.6187	10.7913	8.90193	10.0092	9.29775	11.3531	10.1722	11.0326	10.454	10.5795	10.0288	10.2777	12.5503	11.7706	11.632	11.3862	12.4478	12.149	12.4694	12.1649	-10.5876	-10.129	-10.1574	-9.62069	-10.5775	-11.4691	-10.97	-11.4652	-10.9636	-11.1229	-10.3061	9.16825	11.6911	11.8318	12.502	12.5172	6.99614	8.16253	-9.71298	-10.8655	10.9518	10.2562	9.37926	-9.30709
yaaT	11.8896	7.04643	-11.2158	-11.1996	-11.6722	-12.2325	-10.738	-10.945	12.2065	11.9935	8.92135	11.49	11.6141	11.8806	11.8806	10.4235	-7.29137	12.3209	11.0078	11.4138	10.1106	11.6753	11.3858	11.4407	10.639	-11.3084	-11.106	10.6707	11.1744	12.8213	11.7595	14.2617	13.6127	13.9112	13.947	14.7425	14.9057	11.8981	12.1953	12.966	13.3864	7.46849	9.29288	10.3807	-10.9094	7.76861	-9.06038	-10.7873	-8.414
yabA	-10.0379	-11.2047	-11.2301	-8.95461	-10.5223	-11.7997	-9.25154	-8.83584	13.0471	12.6958	13.1436	11.1633	11.8056	10.7608	12.5003	10.3368	12.6908	10.2119	10.9116	10.5592	-6.3768	11.1815	12.6626	12.6971	12.403	11.6221	11.5832	8.61078	9.04797	11.8068	10.8013	13.4021	13.7717	13.448	13.6324	14.7651	14.4335	10.8571	11.9788	12.543	12.8907	-8.35622	11.0526	-9.05052	-10.4471	10.4597	10.4132	9.95829	-9.19971
yabB	-11.2936	-11.3784	-11.3684	-10.6275	-10.68	-11.2556	-11.3305	-11.2671	10.334	-9.92536	-11.038	7.25108	8.72826	7.5735	9.76791	-8.66234	-8.5	12.3213	11.4236	11.7689	11.7983	12.0192	12.1892	12.4225	11.878	-6.808	3.95617	-11.0799	-10.8772	-10.5294	-10.8976	10.4151	9.15354	9.65535	9.87897	10.2226	10.7568	10.5535	10.8657	11.0753	11.2611	-8.35424	-7.66722	-6.84243	-10.6372	-10.4526	-10.4354	-9.68435	-6.81389
yazA	-11.2586	-11.384	-11.4309	-11.27	-11.3001	-11.5827	-11.4878	-11.4302	10.1861	-10.0392	-11.3736	9.12325	9.47878	8.53599	8.44873	-8.08271	-8.20743	12.5501	11.9508	12.1315	12.1649	12.2005	12.7154	12.6304	12.5608	8.35227	6.78432	-11.1454	-10.815	-10.4569	-10.815	10.9449	8.78167	9.52779	10.6037	10.9248	10.7663	10.8458	10.6916	11.3979	11.3767	-9.13565	-9.16352	-9.13565	-11.1114	-10.9275	-10.9482	-9.68151	-7.06241
yabC	-10.8098	-10.8469	-10.9291	-10.9038	-10.8346	-11.073	-11.3379	-11.2058	9.72226	-9.98254	-11.0987	6.88593	8.77561	7.30349	7.47119	7.30349	-8.54657	12.397	11.8318	11.9567	11.9536	11.6678	12.1438	12.1871	12.0821	-7.20257	-6.83938	-10.3613	-10.109	-9.78848	-9.58986	10.6462	9.52197	9.4042	10.1152	11.4326	11.2	10.5439	10.6617	10.8768	10.8736	-8.84349	-8.76103	-8.17775	-10.7735	-10.6493	-10.7267	-9.75323	5.05743
abrB	-12.7164	-10.769	-12.2929	-13.6099	-13.4689	-13.4374	-13.6488	-13.3748	-14.2846	-14.2594	-14.1816	-12.5959	-12.4153	-13.2151	-14.8238	-14.8576	-14.8801	-9.30067	13.5321	-12.5695	-12.6742	-12.8134	14.4772	14.4991	14.3639	6.6738	-10.4383	11.1826	7.31389	-9.10232	9.6504	-10.5396	-9.98148	-10.94	-11.4833	14.3093	13.1877	12.14	-9.31919	9.25009	-11.165	-11.1801	-12.0323	-11.4371	-13.24	-11.6744	-12.0627	-12.3372	-12.2737
S23	-5.20065	-6.23681	-7.87829	-7.7748	-7.65241	-8.06036	-8.234	-8.06965	-8.00168	-8.1961	-7.93783	-10.2021	-10.3388	-10.3498	-10.5891	-10.671	-10.7693	9.74776	10.2006	8.89056	7.89711	10.2187	10.5712	10.6058	10.9277	11.6887	10.9232	10.3642	7.16689	-7.8046	-7.87386	-8.02049	6.44991	9.97423	-8.05301	-7.82261	-7.686	-4.01087	4.89143	1.68133	6.48175	-8.2075	-8.1774	-8.13017	-8.50781	-8.48116	-8.49978	10.7366	-7.72576
metS	-11.9799	-11.4433	6.77864	-12.201	-12.1909	-11.6195	13.3539	12.6201	-11.1596	-10.6485	12.5001	-9.15045	-10.1504	-10.4349	-11.3699	-10.7382	-11.0423	-11.1682	-11.5654	-9.23531	-11.5702	-5.33427	-11.1013	-11.1268	-11.0921	-12.4734	-12.3247	-10.7229	-9.7385	-12.4701	-12.4218	-13.0423	-13.0451	-13.0759	-12.9698	-12.9939	-12.9664	-7.96886	-8.33258	-8.67457	-10.4807	-10.1177	-9.93312	-9.9085	-11.8824	-12.1856	-12.1413	10.009	7.38876
S25	-10.2591	-10.1022	-10.1046	-9.74146	-9.88407	-10.185	-8.67094	-9.22706	-8.47882	-8.96022	-9.10901	10.4632	10.158	9.82981	1.22839	-4.55083	2.6262	-8.29441	8.30941	-9.78691	-7.92631	-9.61888	-9.64835	-9.64582	7.53641	9.36126	11.411	8.40221	-9.71575	-10.0945	-10.2059	-10.3261	-9.05409	-8.27092	-10.2191	-10.0583	-10.2452	-6.25732	-6.92923	-6.62791	-2.70016	6.99165	7.55955	-6.00788	-5.2183	6.02705	3.76644	10.2159	-6.20215
yabD	-9.04199	7.38554	10.4547	-9.15479	-7.3264	6.75035	10.9483	9.92976	9.45147	9.66705	10.0069	-9.75007	-9.21887	-9.87934	-10.4071	-10.2805	-10.2525	8.66079	6.68302	9.52792	9.20691	9.84521	9.76121	10.3285	9.33585	-9.6571	-9.26473	-7.52097	8.33395	-9.88431	-10.0288	-10.8394	-10.8936	-10.999	-10.7391	-10.3412	-10.3245	8.90197	8.6051	-6.64637	-8.43392	-8.84306	-8.64122	-9.01628	-9.63101	-9.57938	-9.58795	-8.27604	5.13127
yabE	8.76981	-9.66833	-10.4343	9.4277	-8.92797	-9.52411	11.5354	12.4277	14.2942	13.1751	13.9826	10.8077	10.5671	10.5906	14.5977	14.3147	14.3699	11.0376	11.8787	9.48617	8.56151	10.4679	12.4017	12.3768	12.5968	14.2369	14.1367	11.4327	11.4771	10.248	7.81323	13.2768	12.7889	12.8858	13.137	9.13786	10.8153	13.6298	14.0429	14.2876	14.4898	-10.2205	-8.65251	-10.3497	14.876	13.4693	13.7904	-11.9192	-10.6105
S27	-12.1342	-12.1886	-12.1643	-12.0395	-12.0347	-12.0897	-12.3157	-12.0156	-11.2042	-11.8494	-12.1011	10.0517	9.61162	10.839	11.1644	10.4873	8.62439	11.9633	11.7209	11.7231	11.9334	8.92446	12.243	12.368	11.8079	10.8555	10.8318	-11.2979	-11.5277	-11.7894	-11.6944	-11.3526	-11.6732	-11.4232	-11.662	-12.0678	-11.8436	11.0766	11.135	11.035	11.3844	-9.92752	-11.0461	-9.30942	-10.9161	-11.0531	-11.0064	-10.5874	9.93049
rnmV	-11.1077	-11.0988	-11.1157	-10.9862	-11.0605	-11.1166	-12.0056	-11.6454	-10.8079	-11.5823	-11.786	8.09487	8.84346	8.46405	8.79988	6.91242	7.38738	11.9573	12.3663	11.7087	11.7772	11.655	12.5403	12.5507	12.0357	10.7908	11.1523	-10.5124	-10.1673	-10.0981	-10.1973	-9.77075	-10.2554	-10.3075	-10.2569	-10.1639	-9.56898	9.80932	10.0052	9.23006	9.68992	-9.59603	-9.78059	-9.1351	-10.1128	-10.6173	-10.5469	-10.1938	-5.00681
ksgA	-10.7962	-10.7423	-10.7021	-10.6057	-10.656	-10.6571	-11.4394	-11.1176	-10.4475	-11.0707	-11.268	6.02375	-5.45022	-5.29958	7.1006	-4.45713	6.02375	11.6096	11.965	10.9367	11.058	11.4527	11.8579	11.9064	11.8871	10.9929	11.3346	-9.84734	-9.59423	-9.62251	-9.81865	-9.8005	-8.58362	-9.85638	-9.37878	-7.14386	-8.0135	8.74473	9.10398	7.93638	7.47139	-9.00737	-8.73466	-8.87128	-9.61054	-10.016	-9.95832	-8.80641	6.34203
S32	-8.48527	-8.07839	-7.46796	-7.85215	-7.48479	-6.80838	-8.83153	-8.60089	-8.20532	-7.81598	-9.03721	9.56139	8.93384	8.74497	6.47819	-2.65168	7.1692	9.34675	9.99943	6.71113	8.68141	8.5267	9.30192	9.29422	9.829	10.0641	9.85938	8.15535	-7.36903	5.32028	5.18238	5.24064	7.45859	8.07575	7.8445	10.1959	9.71143	10.0293	10.4664	9.29153	9.50736	-6.077	-5.6263	-5.96145	9.48501	9.61042	9.79541	8.96133	0.40546
spoVG	16.0523	15.7601	15.222	16.0095	16.0955	16.0697	14.4846	13.8732	7.8182	-7.80192	13.0149	15.5275	15.586	15.5514	15.6137	15.5003	15.5984	-13.7898	-13.7659	-13.6709	-13.6922	-13.7615	-13.7254	-13.7576	-13.678	-13.0601	-13.009	15.6755	15.4241	15.8671	15.969	16.0523	16.1124	16.1216	16.1732	16.1532	16.146	5.38076	-12.3064	-10.7679	-10.7679	14.7174	15.1551	14.5032	15.6198	15.534	15.4984	10.0612	11.4791
gcaD	-14.559	-14.4879	-14.4671	-14.3387	-14.3796	-14.3536	-11.1262	-12.5645	-12.5387	-13.5341	-11.9572	7.61898	-9.1054	-8.48307	10.5403	10.9455	11.2518	12.542	12.1848	12.5093	12.6053	13.1785	13.3083	13.0691	12.6053	-7.97562	9.39424	-14.063	-13.8323	-14.0078	-14.146	-14.5663	-14.5245	-14.5633	-14.5101	-14.629	-14.5551	12.3535	12.5124	11.9642	12.487	-12.5103	-12.1382	-12.2673	-12.8529	-13.4473	-13.2524	-10.6365	-9.48878
prs	-14.4886	-14.3318	-14.1677	-14.0986	-13.9773	-13.8924	10.7968	-12.1748	-13.2266	-13.4816	-12.0812	-13.2366	-13.4734	-13.3782	-12.8841	-12.7282	-12.7307	13.1263	12.6993	12.6993	12.4399	13.1263	12.28	12.985	13.0351	12.5586	12.6993	-13.7368	-13.6766	-13.8776	-13.8452	-14.4886	-14.4265	-14.491	-14.4122	-14.4309	-14.4185	11.3997	11.258	-8.50226	-9.13157	-11.795	-11.7699	-11.6561	-12.6362	-13.1693	-13.0829	11.4809	-8.34156
pth	-11.1711	-11.4604	-11.3304	-11.8782	-11.7881	-11.7683	-12.0994	-12.1017	-12.3777	-12.444	-12.2928	-11.3523	-11.541	-11.4947	-11.826	-11.8834	-11.9179	12.1114	11.7874	11.6814	11.7408	11.8482	12.2446	11.9494	12.1489	-10.1841	-9.98581	-10.1035	-10.4892	-11.1984	-11.2844	-10.5692	-11.2942	-10.9055	-11.1379	10.8647	-6.43217	12.9415	12.6221	12.8173	13.4326	-9.74599	-9.72266	-9.41756	11.7493	11.8102	12.5327	-10.2807	-10.0816
S34	-9.75105	-10.4747	-10.2984	-11.4927	-11.4272	-11.4659	-11.331	-11.32	-11.7205	-11.8012	-11.6646	-9.09021	8.69185	-8.02909	-9.89814	-10.4242	-10.2798	11.6673	12.023	11.5618	11.6542	11.9537	11.8321	11.9411	12.019	-8.92788	-8.63118	-10.5917	-10.4145	-11.2953	-11.3459	-11.1781	-11.6275	-11.3152	-11.1018	-10.5333	-10.7286	12.346	11.7142	10.9337	10.9647	-9.88095	-10.2182	-9.95479	10.7527	6.63687	10.7167	-9.79985	-8.72703
mfd	-10.2328	-9.76928	8.27332	-11.4447	-11.313	-11.227	-11.036	-11.1331	-11.4561	-11.7159	-11.4547	-10.8198	-10.7727	-10.5545	-11.4375	-11.3915	-11.3377	12.2762	12.1207	11.5882	11.7552	12.2723	11.8545	12.0941	12.0588	-9.216	-8.88317	-10.7941	-10.0029	-11.0787	-11.1184	-11.2492	-11.313	-11.4128	-11.2307	-10.5442	-10.3083	11.1643	10.6741	7.48149	-9.92732	-9.4822	-9.69511	-9.54731	-9.16618	-10.2422	-9.3366	-8.3087	-7.06679
yabO	-11.7257	-9.20794	-6.23598	-9.75489	-10.2595	-10.4137	-7.52534	-8.78793	12.6703	12.6906	11.6544	-11.7105	-11.7339	-11.4986	-11.9566	-12.0479	-11.7651	9.20781	-4.91103	7.08704	-7.45202	10.6656	10.3473	10.3801	8.95995	11.8358	11.0992	-8.63251	-7.80546	-11.6882	-11.5099	-12.328	-12.3649	-12.3753	-12.2251	-11.6099	-11.6084	8.76527	8.2641	8.71743	-7.78924	-10.5701	-9.82654	-10.502	-12.1351	-11.9149	-11.9895	-11.0904	-8.6784
yabP	-11.7016	-8.23161	-8.85568	-10.0125	-9.88672	-9.71734	-10.0531	-11.0378	12.0073	11.7121	-8.52564	-11.4723	-11.6484	-11.3861	-11.6809	-11.3653	-11.1856	7.24524	-8.66827	-8.42581	-9.57541	8.28844	9.20405	-6.64224	-7.20575	11.4483	11.3088	-8.85568	8.59374	-11.4625	-11.1903	-12.0441	-11.9978	-12.0663	-11.8855	-11.2955	-11.5641	-10.5524	-10.5259	-10.5137	-10.8796	-10.2087	-9.83545	-9.94991	13.4489	10.8499	10.88	-11.1977	5.58606
yabQ	-11.4389	-6.1816	-9.47071	6.40804	-7.98784	-10.7496	-10.9185	-11.3275	-9.75188	-10.2864	-11.2239	-11.0055	-11.1802	-11.0919	-11.131	-10.796	-11.2257	10.8184	10.761	9.86879	6.93496	8.77739	9.1884	5.11311	10.4702	11.8311	11.7879	10.4887	8.21623	-11.2552	-11.4248	-8.39482	-10.9248	-7.37741	-9.44514	-10.9653	-10.5127	-9.86812	-10.3205	4.63464	8.96146	-10.6853	-10.7293	-10.0175	12.8729	11.4677	11.5242	-11.2937	8.08916
S36	-9.87749	-9.78771	-9.93307	-9.90436	-9.85393	-9.96185	-9.29735	-8.92246	10.301	10.4748	-8.56196	4.87714	-6.00081	2.92989	-5.18731	-7.75292	-7.92829	11.1732	11.4689	10.4817	11.6017	10.7097	11.3026	11.3396	12.0046	11.6392	11.4629	-9.49512	-9.73804	-9.53514	-9.57491	-9.9325	-9.90539	-9.61061	-9.86927	-9.85476	-9.66046	4.85858	5.21625	4.92124	5.56319	-6.8466	-6.61203	-7.24194	-8.41073	-8.19411	-8.50287	-8.47871	5.95833
tilS	9.70563	-9.3524	-9.54531	-5.04009	-10.1311	-10.2181	-11.1566	8.37226	-9.89323	-8.60836	11.6755	11.5825	11.9249	11.6977	12.4465	12.2013	12.3073	11.2653	9.53285	9.44043	7.59358	10.518	9.49114	10.9287	-7.46143	-11.2199	-11.4762	10.4005	11.116	-8.90826	-9.62804	8.11825	-6.93098	4.46135	8.50222	-10.7477	8.26228	5.94579	-8.22984	8.76991	10.0932	-7.85027	9.44509	-8.92559	11.5227	9.502	8.47391	-7.17615	8.44125
S38	-6.23203	-10.8578	-10.2332	-13.0794	-12.9202	-13.4209	-13.0795	-12.7003	-13.3447	-13.1726	-13.0914	12.5134	12.1113	11.604	8.27	11.3235	-11.0623	12.6553	12.8386	12.7358	10.685	12.3959	11.2501	11.7107	11.7909	-13.3695	-13.231	12.1881	10.8372	-9.53571	-10.8578	-13.3107	-13.4419	-13.2933	-13.3695	-13.449	-12.418	10.241	8.40411	10.3843	10.723	-10.2811	-10.771	-10.3849	-11.8114	-12.8265	-12.7796	-11.5203	-9.80118
S39	-10.5697	-10.2681	-10.0879	-10.4816	-10.5721	-10.7143	-10.4875	-10.5667	8.48979	-9.96853	-9.68003	-6.88047	-8.76605	-7.96824	-9.38828	-9.59497	-9.61641	11.4628	11.5429	10.5574	11.1155	11.4483	11.5498	11.6869	12.0299	8.96828	9.04356	-10.054	-10.4654	-10.3185	-10.3736	-10.7269	-10.6974	-10.5622	-10.708	-10.6126	-10.5862	8.30336	7.85082	6.65684	6.49684	-8.01058	-7.71784	-8.49348	-9.29325	-9.24002	-9.37407	9.18952	-6.33747
coaX	-11.9918	-11.9365	-11.9098	-12.0686	-12.0924	-12.114	-12.4246	-12.0915	-11.6752	-12.2584	-12.0713	-7.90985	-8.36984	-7.23444	-9.85543	-10.1846	-10.2573	10.8609	10.1621	10.7797	10.2475	10.8177	11.7777	12.1087	11.6579	-10.7447	-10.8892	-11.6281	-11.4949	-11.7614	-11.8054	-11.5156	-11.6907	-11.5936	-11.5311	-11.6818	-11.4656	7.49682	8.60872	10.5086	10.7261	-9.45284	-9.26255	-9.45859	-11.0897	-10.8528	-10.948	-7.99879	-7.60581
hslO	-11.8739	-11.7535	-11.5672	-11.8519	-11.8166	-11.8126	-11.8197	-11.6973	-10.3843	-11.9063	-11.6412	-10.4952	-10.5357	-10.3715	-10.918	-10.8741	-10.9063	10.4177	11.106	10.7132	9.77134	10.6622	11.4525	11.4375	11.7645	-10.1941	-10.1711	-11.2339	-11.1347	-11.1559	-11.2725	-10.9624	-10.8891	-10.9586	-10.7383	-9.95655	-9.59476	9.11149	9.25359	9.93988	9.68851	-8.89698	-8.61616	-9.67975	-10.9626	-10.8774	-10.9896	-6.92171	-7.39666
pabA	11.7459	10.7465	10.4416	-8.12129	-9.48932	8.59181	7.17365	-9.77844	12.3074	12.9199	9.70571	11.3646	11.6208	11.8715	-9.9899	-7.45919	7.91933	9.62745	9.46977	10.6317	-8.94431	10.9565	10.2616	10.9272	7.97721	-10.0377	-10.0651	-9.36183	8.40434	-9.37762	-10.446	-10.2597	-10.3496	-10.6597	-10.5498	7.9269	-8.66795	13.2567	13.304	13.2653	13.2227	-10.1437	-8.90811	-10.1821	10.1201	12.0437	12.124	-9.87701	4.67213
sul	-10.8802	-11.0746	-10.6006	-11.0505	-10.9869	-11.2571	6.00385	-7.19852	11.9923	12.1428	9.45297	9.00129	9.54793	10.5448	-10.8689	-10.665	-11.2171	11.0413	10.9544	11.4996	9.80223	11.4373	10.6421	11.4373	10.8114	-7.06839	6.68276	-9.27666	4.6773	-11.176	-11.0802	-10.5493	-10.4675	-10.7766	-10.289	-10.3308	-9.13765	12.7119	12.6619	12.547	12.5282	-9.86045	-9.82204	-10.0043	-10.9313	-10.4469	-10.4035	-10.6374	-9.30724
folB	-10.9199	-10.9791	-10.3357	-10.9752	-10.2799	-10.6366	10.803	8.92483	12.3617	12.5493	10.8113	10.5877	10.2873	10.9006	-10.9525	-10.5786	-10.6408	10.9414	7.57659	10.9949	9.21152	11.4505	11.2515	11.2756	10.5277	-7.44933	-9.07026	-10.7985	-9.93743	-10.9507	-10.9984	-11.206	-11.0902	-11.3593	-10.7536	-10.9242	-10.5172	12.8326	12.7691	12.9368	11.9215	-10.0841	-9.3648	-10.3523	-10.9038	-10.3621	-10.0992	-9.2965	-7.96264
folK	-10.247	-10.5711	-10.0864	-10.7268	-10.9823	-10.4902	9.678	4.3722	12.2122	12.2633	10.8052	10.2754	8.95067	10.8	-11.0278	-10.5908	-10.8431	11.2574	10.3667	11.08	10.2362	11.6711	10.8462	11.1947	10.3916	8.56689	-6.2106	-10.3893	-8.85586	-11.2275	-11.322	-11.1755	-10.9864	-11.1977	-10.9456	-10.9168	-9.99285	12.7277	12.4662	12.6776	12.2755	-9.48636	-9.60539	-10.4753	-11.0873	-11.0133	-10.9273	-9.66237	7.7785
yazB	-11.9768	-12.1198	-11.8186	-12.3277	-12.3614	-12.3175	-11.6244	-10.6446	10.46	9.97025	-10.4636	10.7159	10.6677	10.6747	-10.5424	-10.55	-10.9365	12.0053	11.2688	12.2181	12.0229	12.3778	12.1242	12.3201	11.1306	-7.4555	10.2766	-9.86374	-9.17307	-12.1265	-11.9951	-12.4696	-12.2181	-12.425	-12.3157	-12.1851	-12.2319	12.1024	12.3527	12.3863	11.628	-11.2169	-10.8553	-11.1001	-12.3583	-12.3488	-12.3086	-10.6295	-8.93304
dusB	-11.8168	-11.7679	-10.9877	-12.5405	-12.3566	-12.4513	-12.1755	-11.7953	-11.2746	-11.0291	-11.131	10.3284	9.57712	11.1046	-11.7659	-11.8121	-11.5579	13.1613	12.7644	13.0921	13.0827	13.3101	13.2238	13.3349	13.0011	11.5316	11.4992	5.9229	10.4185	-7.90614	7.44594	-11.9921	-11.5921	-12.193	-11.7396	-12.2579	-11.8527	12.3746	12.2644	11.8905	11.6069	-11.2244	-10.5473	-11.4007	-12.9166	-12.9317	-12.9178	-10.4051	-9.23177
S42	-12.1673	-11.3625	-9.52497	-12.8323	-12.8344	-12.9368	-12.5729	-11.9336	-12.4227	-12.1014	-12.1379	11.7528	9.79185	10.0272	-11.9935	-12.1144	-12.3133	13.4338	13.1535	13.2675	13.2904	13.7293	13.2675	13.5869	13.6786	12.1549	12.4457	11.9339	11.5934	-10.2037	-9.41499	-12.7777	-12.7777	-12.8734	-12.5341	-13.0819	-12.592	11.9575	11.7318	10.8504	10.3952	-11.4325	-11.119	-11.5583	-13.2174	-13.202	-13.2167	-9.05597	10.0776
lysS	-12.5481	-11.2435	-8.77239	-12.8492	-12.7685	-12.6476	-11.9969	-11.0491	-12.5047	-12.3561	-12.2395	8.64591	7.23809	-10.8626	-12.4949	-12.5927	-12.5047	13.3537	12.9773	13.2904	13.0044	13.7304	13.1093	13.1388	13.3742	11.8861	11.6607	10.4237	11.4063	-9.78719	-9.93893	-12.8361	-12.8287	-12.8512	-12.6223	-13.001	-12.7006	11.3635	10.9763	9.38385	-6.04482	-11.8003	-11.3464	-11.4189	-13.2365	-13.2753	-13.2904	8.27943	-7.5792
S44	-11.7431	-11.5426	-11.627	-11.4679	-11.3342	-11.4822	-11.4396	-11.4025	10.5577	12.1035	-11.1138	-10.3741	-10.6136	-6.0706	-10.833	-11.2695	-11.4136	13.2585	13.2071	11.943	13.0931	12.0165	12.9186	12.8441	13.2315	9.65629	10.088	-10.611	-11.6947	-11.5329	-11.6854	-11.8522	-11.7451	-11.1268	-11.8635	-11.8321	-11.8529	8.25303	7.28697	5.35322	7.26893	-7.09682	-8.06698	-7.21561	-8.08533	-8.62399	-8.71396	9.06595	10.8406
mcsA	13.3807	11.4369	11.8428	-11.5266	-11.5541	-11.6098	11.8095	9.26503	-10.9428	6.15256	-10.9953	12.5612	12.7355	12.8475	12.3573	12.8612	12.41	12.004	11.6503	11.3863	12.1703	11.6319	11.6962	12.3371	11.5585	-12.2541	-12.4499	-10.3887	-10.0786	-11.1911	-11.2547	12.6732	10.8776	12.3662	12.1325	14.2375	14.6707	9.00995	-9.39119	12.4524	12.8135	7.83265	8.38525	-7.78675	11.7558	14.0531	13.9803	10.7373	-9.59074
mcsB	13.0804	12.3927	11.326	-11.9559	-11.6226	-11.2183	12.257	10.1688	-11.2608	-8.47305	-10.9669	12.5727	13.2854	12.874	12.564	12.979	12.7653	9.53876	9.40653	9.75375	10.1969	8.02638	6.95092	-7.06087	-10.3629	-12.9118	-12.9461	-10.9622	-11.2246	-11.0977	-11.1692	12.9983	11.9192	12.626	12.4326	14.0898	14.6562	11.7048	10.597	12.1473	11.9325	9.51227	6.40002	-9.45578	11.4723	13.8119	13.7867	10.8623	-8.85032
clpC	13.8221	12.7964	12.6876	10.1713	11.0858	11.7038	12.5763	11.0152	-10.7516	-8.49388	-10.5207	12.5635	12.9914	12.9136	13.0314	13.4116	13.44	-10.9361	-11.5224	-7.34013	-7.67288	-10.4624	-11.507	-11.0454	-11.8975	-13.0951	-13.1021	10.3031	10.9919	11.9381	11.813	14.224	13.8524	14.0993	13.8524	14.6441	15.0682	10.4114	10.6192	9.69447	-10.648	10.3268	10.3625	5.83834	12.3033	13.5194	13.5803	11.2017	5.70979
radA	-9.22396	-8.49143	-8.29842	-8.74135	4.20437	8.65932	-11.1032	-11.2139	-10.9081	-9.87638	-11.4434	11.7659	12.2437	11.7341	11.36	11.7101	11.4769	10.8334	9.99029	10.5549	11.4762	9.00304	10.1211	10.8822	-7.61509	-11.2444	-11.1973	-9.73595	-6.78983	-9.64439	-9.924	12.1227	11.7801	11.9581	11.3332	11.7832	12.4029	11.7023	11.4128	12.9885	12.4944	-9.58711	-9.66098	-10.0387	11.882	12.876	12.9578	9.53124	-4.08659
disA	9.64706	-7.03497	8.7836	-8.95167	5.63206	8.68531	-11.2988	-11.4832	-11.0331	-10.0704	-11.5886	12.501	12.6616	12.7083	12.1421	12.1629	12.0616	10.8532	9.17288	10.1933	11.1273	10.3567	9.75069	10.1549	10.1971	-11.3336	-11.4448	-8.45499	8.56148	-9.9886	-10.3335	11.681	10.6242	11.4215	11.112	9.62536	11.8066	11.9631	11.6398	12.9348	12.6452	-9.35928	-7.36026	-10.037	11.7404	12.9601	12.6669	10.2247	-6.61913
S45	9.87536	10.028	10.6142	8.56021	10.369	9.78137	-11.2994	-11.8345	-11.5601	-10.9684	-12.0361	12.6531	12.5281	13.0353	11.8535	12.5826	11.0353	8.79615	-9.57508	7.96297	10.1739	-8.46587	-6.93283	-8.64205	-4.30202	-12.1024	-12.1333	9.48215	8.67935	-10.5355	-10.2316	11.0133	-8.3904	9.64178	10.1306	8.31611	11.434	12.0002	11.679	13.0825	12.9554	-8.86311	-8.24324	-9.63089	12.1707	13.5221	13.3261	7.87543	7.518
ispD	-7.77982	-8.1904	10.3661	10.7222	9.5573	9.9437	-7.98717	-10.2516	-8.32025	-8.18571	-7.9008	12.1262	12.8389	12.2797	10.6444	10.8222	12.4766	10.7416	10.005	10.4957	11.5998	10.861	11.2224	11.5728	8.6538	-10.2919	-10.2316	10.967	11.4539	-10.1669	11.2373	11.0671	11.477	11.9442	11.5566	12.7707	12.3375	10.0533	6.70824	10.8192	10.6981	-10.8747	-8.68238	-10.5201	11.2733	13.0168	12.9176	-7.14132	-7.77669
ispF	-11.0028	-10.3415	-8.91723	-11.1742	-11.2313	-11.4285	-11.1027	-10.8412	-11.972	-11.7597	-11.703	10.1107	10.326	9.99086	-5.71946	-8.49046	-7.06678	11.0414	10.1467	10.9842	11.2002	11.2329	10.9379	11.7384	9.93249	-10.766	-10.7851	-7.50937	9.2998	-11.1702	-11.3801	-11.8233	-11.9058	-11.8291	-11.9436	-11.8351	-11.6625	-8.83002	-8.77377	-9.37997	-9.2826	-10.226	-9.92924	-10.1213	-11.0937	-11.2353	-11.1959	-9.06128	-5.67235
gltX	9.84235	-7.63523	11.5728	-12.6637	-12.7861	-12.5785	-12.3623	9.21729	-13.2929	-13.2663	-12.0372	9.11647	9.86182	8.85128	-11.2511	-10.5289	-11.0347	11.8987	11.8463	10.9705	9.60791	11.6861	10.3823	11.1205	10.8602	-10.3294	-10.9678	13.031	12.767	-9.86927	-9.94626	-12.3345	-12.374	-12.2362	-12.7356	-11.7397	-11.4881	11.6156	11.6693	10.3983	10.6791	-11.1327	-10.34	-10.9487	-12.7829	-12.7908	-12.7041	-10.1128	8.86063
S46	-11.404	-12.6555	10.0614	-11.1049	-11.6426	-9.2523	-13.3683	-12.6813	-13.437	-13.4878	-13.4996	-10.8593	9.33226	-9.60338	-11.496	-10.1324	-11.1611	2.25376	12.6269	-9.83439	-7.63959	10.1278	-11.7098	-11.1049	-11.6911	-12.0898	-10.7285	12.8019	10.4086	-12.4058	8.7912	-12.5693	-11.8985	-12.1281	-12.6779	-10.7694	10.6509	10.7954	7.97792	-11.5027	-11.4587	-10.4934	-11.2937	-10.3863	-11.6019	-11.3853	-11.5071	-9.16026	11.4161
cysE	-10.4186	-10.0608	6.69303	-8.9302	-8.53635	8.19838	-11.709	-11.4207	-12.0943	-12.0895	-11.9873	-10.8797	-10.7654	-10.9325	-11.1506	-10.6881	-11.1001	10.7892	10.5521	10.7419	10.2536	10.618	10.6878	10.7791	10.2226	-11.2547	-11.1056	-10.889	-10.3929	-10.954	-10.7864	-10.1812	-10.6841	-10.5468	-10.6089	-9.67326	-8.30125	9.00176	-8.69671	-10.0295	-10.5965	-8.85603	-9.31862	-9.2107	-10.9413	-11.0183	-10.9615	-8.62364	8.218
cysS	-10.8715	-9.57511	10.088	-3.59654	8.79716	10.0425	-9.8884	-10.4247	-11.6484	-11.7359	-11.3099	-11.5906	-11.7479	-11.6478	-11.8712	-11.7828	-11.8326	10.6283	9.94148	10.7383	9.85111	11.5672	11.0841	11.1435	10.7255	-10.8564	-11.0245	-10.7396	-10.2779	-11.0895	-11.0183	-10.3495	-10.259	-10.3667	-9.82658	-5.96398	7.82848	7.14954	-8.53566	-10.8255	-11.5699	-9.75262	-9.28208	-9.62041	-11.3173	-11.4177	-11.426	7.88791	-7.35093
mrnC	-10.4689	-8.69056	10.2872	9.83196	10.5411	10.5486	-10.306	-10.8061	-11.5687	-11.8769	-11.4685	-11.7488	-11.903	-11.9335	-12.2442	-12.115	-12.243	11.3932	9.93805	11.197	10.3545	11.8839	11.7628	12.2548	11.2024	-10.2711	-10.5981	-10.7509	-10.5765	-11.1445	-10.1534	-10.1594	-10.2385	-10.3	-9.01997	-8.97453	8.37911	9.85635	5.48269	-9.60573	-10.7231	-10.138	-9.3335	-10.1168	-11.7227	-11.7983	-11.7867	8.65545	-9.4966
rlmB	-10.8016	3.05056	9.96495	9.02159	9.82676	10.6565	-10.6784	-11.0617	-11.0872	-10.5887	-11.4359	-11.903	-11.8727	-11.6909	-12.1896	-12.1002	-12.066	10.5332	9.0906	10.9249	9.99458	11.3808	11.1308	11.5772	9.21908	-10.8617	-10.8297	-11.2081	-10.7154	-11.0736	-10.9325	-10.9126	-10.6151	-10.8404	-10.9399	4.4799	-8.33914	11.1343	10.9314	10.0318	-6.99973	-9.79779	-9.28564	-9.40132	-11.6321	-11.6886	-11.672	-9.47304	-9.10493
yacP	-10.505	9.08653	8.05407	-9.39907	9.79882	10.6585	-11.1582	-11.3785	-11.1582	-10.7176	-11.8704	-11.969	-11.8372	-11.9854	-12.5457	-12.4795	-12.3714	10.9312	10.5127	11.2705	10.5496	11.5465	11.4855	11.7851	10.2508	-10.3848	-10.4574	-11.4888	-11.0436	-10.8955	-10.6786	-11.0232	-11.1468	-11.252	-11.0076	-9.95281	-9.08276	11.1876	10.1953	10.3504	5.91574	-9.86248	-8.52151	-9.8819	-11.9736	-12.0158	-12.0532	-9.3759	-7.24947
sigH	14.3135	13.5847	12.8246	13.8837	13.5545	12.8029	-12.2927	-9.74483	-8.81666	12.3875	11.6233	13.6364	14.4337	14.1867	14.6026	14.0197	14.2528	-11.0768	-11.4362	9.06768	-9.23369	-9.80645	-9.61411	-10.4915	-10.8159	-10.0131	-11.329	11.0947	11.6724	12.3134	11.9545	13.7197	13.0939	13.2733	13.7367	7.03833	10.9362	10.8478	10.7153	13.3044	13.7057	13.1306	13.36	12.6807	14.2836	14.7214	14.4073	-11.6092	-9.28808
S47	13.788	12.7439	12.4792	13.8185	13.6409	13.2425	-12.8478	-12.5047	-11.5498	-10.905	-11.9238	14.599	14.5104	14.0154	14.2373	14.3553	14.3447	-12.1679	10.1482	8.77292	-9.80585	-11.0059	-10.97	-12.2269	8.77292	-10.3204	-11.2518	13.788	12.5267	9.14119	11.4	12.925	13.5027	12.4996	12.654	-10.2241	-8.17735	11.1713	10.9263	13.026	13.87	12.0515	12.7706	12.8673	13.6914	13.8726	13.5215	-12.662	12.8589
rpmGB	13.0564	12.1344	-7.2596	12.9862	12.8383	12.4464	-12.3563	-12.0741	-10.8559	-10.0328	-11.0404	14.0403	13.8728	12.8967	13.5764	13.1891	14.3593	8.97829	11.5804	7.64835	11.3575	11.9393	12.2058	12.7567	12.4638	12.8603	12.8887	12.3614	11.8189	11.1409	-11.0283	11.6804	13.7159	12.7314	12.4374	-9.97353	3.12046	10.7235	11.0584	12.1889	13.1977	12.2018	13.1334	12.0771	13.4659	13.763	13.5218	-12.121	9.76272
secE	11.8207	10.5469	-9.13119	11.7911	12.2378	11.545	-12.6577	-12.3855	-11.3786	-11.977	-11.8372	13.1487	12.8842	12.5488	12.8364	12.5262	12.8631	10.4659	11.5706	7.45659	10.4457	10.5325	12.0399	11.7139	11.6619	11.1628	11.881	11.7295	10.5985	10.1632	-9.93339	10.1325	12.3163	11.4512	11.1325	-10.4811	-10.8552	11.0387	11.5122	12.419	12.7395	10.8837	10.7792	10.7792	12.1265	12.4535	12.1786	-11.7116	9.7462
S48	-13.4804	-13.3612	-13.3721	-12.7645	-12.8327	-13.2626	-13.5964	-13.2688	-12.1504	-12.9931	-12.9673	10.7149	10.6929	11.7888	12.347	11.0884	-9.88881	12.9754	11.4264	12.717	13.3145	13.1007	12.9475	13.1533	13.5085	-10.9511	8.43787	-13.0107	-13.2734	-12.5632	-12.994	-12.9958	-13.2487	-13.0037	-13.1199	-13.2542	-13.0807	11.0526	11.4483	12.2626	12.5819	-10.9303	-10.7688	-10.522	-12.226	-12.6878	-12.7376	-11.6573	11.027
nusG	-13.5712	-13.5175	-13.4619	-12.8476	-12.8384	-13.1832	-14.0026	-13.7665	-12.8396	-13.5578	-13.5465	8.59048	-9.42261	9.41178	11.211	9.55977	9.76197	13.6377	13.6641	13.2235	13.4167	13.1857	13.1722	13.3298	13.4639	-10.6609	-9.6291	-13.3223	-13.1149	-11.9953	-12.3488	-12.7747	-12.9631	-12.9227	-12.855	-13.3294	-12.9999	12.1041	12.1866	11.2236	12.3056	-10.6712	-9.87757	-11.6795	-12.8921	-13.2135	-13.261	-12.4938	9.67624
S49	-14.9029	-12.714	-12.8602	-14.5614	-15.2569	-15.6445	-9.67368	-11.8737	-10.1905	-8.50473	-8.50473	11.5648	-13.0005	-8.29587	-12.0289	-13.2943	-13.4377	-11.701	10.9783	-11.504	-12.8969	-12.131	-12.131	-13.1734	-10.2634	-11.2784	-8.72876	-13.2821	-13.2821	10.6942	11.8829	-13.8751	-14.9029	-14.5219	-13.3889	-15.0223	-14.0958	14.4293	14.4	14.3509	14.4	11.7726	10.1253	10.8978	-12.3759	-14.2369	-14.075	-12.6233	10.067
rplK	-15.6072	-13.8371	-13.558	-15.0011	-15.3757	-15.6805	-10.5606	-10.5606	9.77719	9.77719	-11.9754	-9.51114	-13.0852	-13.1493	-13.7935	-14.3986	-14.0866	-11.2208	8.73218	-8.79695	-10.1893	-9.65641	-8.79695	-8.79695	-9.29018	-8.79695	-8.79695	-14.0627	-13.937	0	8.73218	-14.561	-15.0011	-14.843	-13.9044	-14.9052	-14.1791	15.0473	14.9541	15.0246	15.0246	9.89812	8.73218	8.73218	-14.2625	-14.7735	-14.6054	-8.14892	-8.14892
S50	-16.1781	-15.4566	-15.5725	-15.9408	-15.9629	-16.0088	-15.0191	-14.2946	9.59667	-14.1687	-13.5012	-14.1058	-13.2084	-14.6433	-14.5647	-14.7193	-15.2624	-12.7774	-11.1351	-10.4399	-10.4399	-10.1987	-7.40842	7.59017	-9.90813	-14.6473	-13.8074	-15.9842	-16.079	-15.0729	-15.2719	-15.9842	-16.0737	-16.0217	-15.9373	-15.9815	-15.818	14.3365	14.3591	15.0973	15.3247	-14.6303	-13.5393	-12.6079	-15.2529	-15.2668	-15.2129	-14.6375	-12.3805
rplA	-16.0678	-15.5	-15.4665	-15.8007	-15.8843	-15.8698	-12.7437	-13.0153	11.1176	-13.9542	-11.6328	-11.7343	-14.7116	-13.8366	-14.2458	-14.7238	-14.3842	10.1889	-8.84865	-13.0678	11.2562	10.6804	10.6804	11.4784	11.4784	-13.1267	-11.3976	-15.7357	-15.789	-14.2575	-14.4673	-15.753	-15.8493	-15.8511	-15.6243	-15.8176	-15.6457	14.3573	14.1233	15.099	15.4966	-12.6919	-11.556	-13.1602	-15.3136	-15.2872	-15.3433	-9.10262	11.692
X.1	-15.7237	-13.3391	-12.9609	-15.1372	-15.2925	-15.5776	-12.469	-10.9707	7.74672	-9.43757	-13.254	-13.2734	-11.7815	-13.0433	-12.7441	-13.1599	-13.9447	-9.3272	-9.3272	0	0	-10.1939	0	0	0	-9.82526	0	-14.017	-13.7372	-12.7526	-11.7948	-14.1318	-14.8863	-14.8863	-12.8379	-15.6425	-14.5602	9.4177	11.4245	11.9744	11.8022	-10.9939	-12.2412	-9.3272	-13.8864	-14.5904	-14.5493	-6.79225	-6.79225
rplJ	-16.1491	-14.7451	-14.7969	-16.2279	-16.214	-16.1978	-13.7211	11.0204	11.8408	12.2403	-13.5193	-15.3192	-15.3096	-15.455	-15.9986	-15.9911	-16.0649	-11.2394	-8.84595	7.84665	-9.82006	8.95139	8.95139	-5.16554	-5.16554	7.84665	8.95139	-15.6313	-15.7015	-14.6703	-14.1867	-16.1197	-16.0608	-16.1318	-15.9772	-16.1484	-16.1401	-14.541	-14.2699	-14.3266	-14.5257	-12.5171	-7.0865	-9.87943	-16.1745	-16.2594	-16.2731	-11.7871	-9.60387
rplL	-15.7821	-14.7337	-15.0396	-16.0927	-16.0963	-16.0526	-13.4609	11.3399	11.7533	12.0625	-13.7542	-15.2196	-15.0973	-15.5681	-15.8928	-15.9406	-15.8816	8.14992	11.4514	-11.6453	-9.08112	-9.08112	11.1971	8.14992	11.824	11.9728	12.0968	-14.4991	-14.985	-14.2689	-14.2127	-15.9047	-15.6349	-15.9019	-15.6049	-15.9437	-16.0186	-14.6948	-14.6226	-14.7596	-14.7472	6.86158	12.1594	-10.9215	-16.0433	-16.1719	-16.147	-11.5599	-12.5651
S51	-15.5785	-15.3499	-15.5917	-15.5404	-15.4638	-15.7228	-15.4252	-15.3309	-13.9102	-14.4762	-15.4975	14.6802	13.4452	13.8223	-11.0566	-14.1414	-14.6333	14.6654	10.3621	14.2503	14.5255	12.7557	14.188	14.3393	13.3549	-13.2506	-13.3436	-14.7798	-15.1635	-14.7085	-15.1109	-15.0424	-15.2336	-14.4703	-15.2039	-15.4358	-15.2974	14.4393	14.3916	14.6992	15.6692	-12.6734	-14.3391	-12.462	-14.7893	-14.9281	-15.1379	-14.684	13.387
rpoB	-13.8425	-13.449	-12.9801	-13.7884	-13.5015	-13.3221	-13.4487	-13.2136	-13.4091	-13.6712	-13.9827	-11.3087	-12.6331	-11.5454	-12.5502	-11.5454	-12.8681	13.8799	14.0312	13.3656	14.2136	14.0312	13.7543	13.6996	13.4276	13.4276	13.7257	-13.2698	-13.138	-11.2262	-10.5712	11.5421	13.0503	10.8086	11.9518	-11.617	11.4067	12.6564	12.8369	10.1155	-11.0042	-12.3729	-12.3729	-11.9738	-13.6053	-14.0875	-14.123	8.1548	10.4647
S52	-14.6218	-13.5117	11.661	-14.0603	-12.6477	-13.1965	-14.1244	-13.4668	-14.6891	-14.7456	-14.9762	12.116	12.6118	13.6186	12.9054	-9.3051	-11.9958	14.3884	-7.66958	12.0236	15.0019	13.6758	13.9489	13.3684	8.53377	12.5541	11.7996	-14.2888	-14.1443	-13.6291	-13.0568	14.456	13.345	14.1344	14.3884	-12.82	12.0236	12.4094	13.2152	12.9884	-13.6608	-12.8896	-13.56	-11.4719	-14.5045	-14.7305	-15.0874	-13.2796	-12.0275
S53	-15.4407	-9.05619	12.8612	-14.539	-14.5214	-14.7703	13.7974	11.809	13.8337	13.477	13.477	11.9234	-12.6094	-13.4863	-13.9429	-14.0609	-14.5606	9.90844	13.2289	-7.315	-10.2692	-12.743	12.4533	-9.05619	13.3389	-13.1407	10.3503	-12.743	-14.0378	12.4533	-14.0924	-12.4062	-13.8494	-11.9772	-11.8616	-14.4873	-13.9785	-8.90343	-14.0134	13.693	11.5929	-13.0033	-9.95644	-13.2931	-14.6588	-15.1808	-15.1071	12.7999	12.8377
S54	12.3125	14.0813	14.164	-12.6082	10.1937	6.06833	-13.2292	12.2382	-13.9885	-14.4484	-13.6367	-13.0415	-13.7143	-13.3164	-11.5044	-13.1022	-14.9158	-13.131	13.3661	13.3661	-9.25804	13.09	12.8365	13.7281	12.9678	11.7161	13.2081	14.1165	13.7281	12.7602	13.9357	12.5915	12.5915	-12.1203	11.1331	-12.3463	-11.7124	11.5038	-11.5797	-12.3616	10.5176	-12.902	-13.6301	10.7494	-14.3148	-15.0622	-15.5585	-12.9349	12.5477
S55	-15.8392	-14.5353	-11.2727	-15.5237	-15.4935	-15.5267	-12.0994	-13.6371	12.1761	-11.8368	-13.9123	-14.1501	-14.334	-11.888	-14.6278	-13.3061	-15.5603	10.5879	10.9172	-10.4106	-12.4659	-12.3753	-13.1824	-12.562	10.5879	11.3897	12.0002	-14.19	-13.1824	-8.23789	13.2189	-14.9454	-14.8791	-13.8978	-15.133	-15.501	-14.19	13.526	14.4763	-10.0808	13.1303	11.8672	-13.2539	12.5107	-15.3148	-15.6491	-15.6809	-12.7474	12.767
rpsJ	-16.1086	-14.782	-14.5556	-15.967	-15.9629	-15.8796	-14.0892	-14.2455	10.2324	-12.0552	-14.4547	-14.4541	-14.2169	-14.3117	-15.2455	-15.1821	-15.5961	9.42632	10.6132	8.39315	-10.7093	-11.3367	-11.9957	-10.7093	-4.06697	-11.7095	10.6132	-15.7713	-15.4575	-13.0903	10.1567	-15.7055	-15.7055	-15.5699	-15.5926	-15.6402	-15.0821	13.5983	13.8614	12.6478	12.8995	-12.625	-14.0623	-11.024	-15.7346	-15.8924	-15.8959	-11.1989	10.7419
rplC	-15.7949	-14.8205	-14.2497	-15.6239	-15.5928	-15.5181	-12.7632	-12.9565	10.2549	9.03698	-13.1691	-14.425	-14.9571	-14.5389	-15.3133	-15.2135	-15.3133	-11.9494	14.0315	-8.93272	-11.3488	-8.93272	11.4018	-10.6096	-11.9494	13.09	12.835	-15.4336	-15.3437	-14.1516	8.02381	-15.3825	-15.3584	-15.3026	-15.4132	-15.3607	-15.0164	12.5783	12.2374	12.5433	-11.0446	-14.2313	-14.1795	-14.3915	-15.7088	-15.8534	-15.8158	12.1959	11.7091
rplD	-16.0038	-13.812	-12.4441	-15.82	-15.6767	-15.6498	-12.3823	-13.1297	7.79005	11.4045	-13.5721	-11.4517	-14.603	-12.486	-15.1092	-15.2103	-15.691	11.0398	12.9388	11.0398	10.4458	-12.0148	11.3619	11.0398	13.0094	12.4896	12.4896	-15.2265	-15.2866	12.3885	-10.9394	-15.5056	-15.5056	-15.4112	-14.6691	-15.639	-15.1397	13.5084	-12.8306	-13.304	-13.7635	-11.9466	10.8148	6.86003	-15.8126	-15.9609	-15.9824	11.1546	7.94947
rplW	-15.9323	-10.8925	12.4606	-15.6692	-15.4358	-15.4477	12.5955	12.214	11.6302	13.2394	-12.773	-13.0827	-13.4018	-11.4959	-15.0783	-14.8115	-14.9635	-10.8925	13.1636	-10.1805	-10.3971	-5.56841	11.6651	-10.5849	-7.78482	11.4782	11.2728	-15.4634	-15.1963	13.0635	12.3045	-15.1072	-15.2724	-15.0792	-14.5935	-15.4358	-14.7127	-13.4921	-11.994	-13.9606	-13.815	10.6024	11.2376	11.6617	-15.5114	-15.8172	-15.8048	-12.5321	10.9987
rplB	-16.1324	-14.0945	-13.3275	-15.9561	-15.8623	-15.7204	-11.7397	10.3021	9.49393	10.4957	-14.1444	-11.7792	-14.3676	-13.7075	-15.1673	-14.8962	-15.3482	-10.4606	9.94755	-7.03692	-7.03692	8.04792	9.28823	-7.03692	10.483	10.483	10.483	-15.3359	-15.2254	-7.03692	10.483	-15.2765	-15.2457	-15.3442	-14.6048	-15.526	-15.0936	9.82106	-13.0196	-13.6192	-14.6625	-9.34996	-9.34996	7.28017	-15.7505	-15.9819	-15.9877	9.49407	-7.21846
rpsS	-15.94	-14.5866	-14.0084	-15.8695	-15.6948	-15.6457	-12.1881	12.681	-11.2823	12.4266	-13.5618	-10.5108	-12.8165	-12.9563	-14.7859	-14.8004	-15.173	-10.5789	12.2515	-11.2378	-11.1204	-10.5789	-6.27828	-12.0001	-6.27828	11.8046	-8.84463	-15.5357	-15.4433	11.8046	11.4891	-15.059	-15.2517	-15.2223	-14.9172	-15.5896	-15.3406	-13.6378	-14.0106	-13.8184	-14.8886	-10.9179	8.90091	-12.2461	-15.6464	-15.8779	-15.8522	13.2637	12.9238
rplV	-15.6356	-14.6073	-12.6408	-15.7063	-15.5406	-15.4507	-12.907	-11.6925	-13.2535	-12.7068	-14.1585	-14.7835	-14.6574	-14.6419	-15.3695	-15.0378	-15.3599	9.28655	13.7168	8.02942	-10.9091	9.96875	-12.1937	-10.1898	12.8379	11.7105	-6.15961	-15.4591	-15.3115	8.02942	-14.122	-15.2846	-15.3979	-15.2982	-15.2069	-15.4936	-15.194	13.0301	-10.3599	-13.5417	-14.1179	-11.7128	-12.1138	-14.102	-15.7172	-15.8081	-15.798	12.6025	11.3763
rpsC	-15.9818	-15.1612	-14.9894	-16.0192	-15.9527	-15.8971	-14.366	-13.6866	-14.5008	-14.0734	-15.2216	-15.1186	-15.4095	-15.1487	-15.79	-15.5725	-15.8068	-9.34579	-12.6365	10.2569	8.81483	10.0028	9.69495	10.0028	10.2569	8.81483	12.4163	-15.8576	-15.7673	-13.5125	-14.8736	-15.7648	-15.7794	-15.7203	-15.702	-15.8588	-15.798	-12.3907	-11.8273	-13.6905	-14.3184	-13.1129	-12.8756	-13.2713	-15.7867	-15.9087	-15.9135	11.9105	-7.07139
rplP	-15.4128	-13.3707	-12.8209	-15.4775	-15.3822	-15.3009	-11.8261	13.1592	-13.2003	-12.5469	-14.3918	-14.1756	-14.5824	-14.3402	-15.2321	-14.8171	-15.2544	12.7447	12.8121	12.9347	12.4141	13.0592	13.6499	12.8121	13.6108	13.3327	13.761	-15.2407	-15.1688	-12.1651	-13.5813	-15.1854	-15.1275	-15.1056	-15.2164	-15.2942	-15.2079	-10.7194	-12.4055	-12.8744	-13.6777	-13.5566	-10.7299	11.6226	-15.3543	-15.5257	-15.5167	13.2497	13.0287
rpmC	-15.7284	-14.4759	-14.3965	-15.9285	-15.8404	-15.719	-14.0955	-12.2905	-14.5239	-13.9553	-15.0587	-14.6185	-15.121	-14.6532	-15.555	-15.3974	-15.5885	12.3686	12.653	11.7542	11.4349	12.1584	9.11049	10.9984	11.3418	12.1584	12.4683	-15.724	-15.587	-14.133	-14.7146	-15.5625	-15.5803	-15.527	-15.5245	-15.7809	-15.6547	-12.8151	-13.4637	-13.5469	-14.5242	-10.5652	-12.8013	11.4548	-15.6102	-15.7783	-15.7723	-11.7384	-11.3931
rpsQ	-15.5808	-13.7659	-8.4848	-15.7354	-15.5789	-15.5224	-12.2076	10.9175	-13.4709	-12.609	-14.399	-10.5356	-13.836	-13.2639	-15.0943	-14.6877	-15.2149	-9.07689	13.093	-10.096	-11.315	8.63994	-11.0835	-10.4864	13.0305	12.4904	-11.5019	-15.421	-15.4149	10.0656	-12.3579	-15.4477	-15.3831	-15.3722	-15.0987	-15.5272	-15.3532	-12.7968	-13.3986	-12.4642	-14.2075	-12.1128	-11.3429	-12.5252	-15.6572	-15.8554	-15.8538	7.23586	-12.141
rplNA	-15.5096	-13.3344	-11.3862	-15.6784	-15.6501	-15.5733	-11.2189	-7.80935	-13.005	-13.1154	-14.2326	-13.725	-14.0783	-14.2805	-15.4671	-15.2384	-15.4015	8.66014	13.0243	-10.6826	-11.7188	8.66014	5.70461	-10.1719	9.61165	13.2628	12.4998	-15.5223	-15.3463	-11.8551	-12.2396	-15.3969	-15.4192	-15.429	-15.3432	-15.5518	-15.4693	-11.7534	-12.6498	-13.664	-14.5178	-11.861	-11.861	-11.9855	-15.6644	-15.8324	-15.8082	13.7093	13.6299
rplX	-14.973	12.0897	11.8239	-15.4028	-15.3406	-15.2591	12.7041	12.4515	-12.4943	-13.1756	-13.5371	-14.3485	-14.4123	-14.0385	-15.26	-14.9077	-15.3007	-5.95999	13.769	11.537	-8.66582	11.694	-12.2328	7.99211	13.6507	13.6094	13.235	-14.973	-14.803	13.6507	12.3011	-15.0373	-15.0657	-15.011	-14.8907	-15.2558	-15.2149	-12.4784	-12.8947	-13.7378	-14.2197	-13.4655	-13.0155	-13.4655	-15.5773	-15.7371	-15.716	13.0192	13.0826
rplE	-15.318	-14.5938	-13.6916	-15.6876	-15.6012	-15.5309	-13.5335	10.7353	-13.7653	-13.3892	-14.4535	-14.508	-14.8949	-14.0439	-15.3143	-15.1956	-15.416	-13.2651	12.8475	-9.53404	-11.7613	8.25904	-11.9504	-12.669	-13.0576	12.2536	9.9571	-15.3592	-15.3258	-14.3058	-14.3225	-15.361	-15.4458	-15.4056	-15.3353	-15.5472	-15.518	-11.6587	-12.6639	-12.8739	-13.9442	-14.1205	-13.6823	-13.5037	-15.6062	-15.6877	-15.7033	10.6651	12.6784
rpsNA	-15.4523	-14.3902	-14.0723	-15.8129	-15.7297	-15.6504	7.98813	11.7263	-12.3704	9.30397	-14.2397	-14.7577	-14.4671	-14.858	-15.5737	-15.4121	-15.5674	-13.0472	10.4784	-10.5111	-11.9084	-8.5967	-12.9312	-12.0387	10.8073	8.45237	11.479	-15.6147	-15.2061	-14.3312	-13.4488	-15.4976	-15.5383	-15.5416	-15.4474	-15.6514	-15.6468	-13.2892	-12.8337	-13.5212	-14.1087	-14.2101	8.27906	-14.1098	-15.6863	-15.8295	-15.7835	12.7781	12.122
rpsH	-15.0939	-13.0501	12.8094	-15.7401	-15.6436	-15.6207	11.0127	13.0674	-13.1857	-12.1666	-14.3684	-13.7856	-13.3792	-14.5532	-15.5185	-15.1715	-15.5869	-12.4551	12.8803	-10.1341	-11.9014	-11.6302	-10.1341	-10.1341	12.7323	13.6966	11.7917	-15.3342	-15.0317	12.9516	-12.8603	-15.3639	-15.3671	-15.3268	-15.1897	-15.5524	-15.4758	-13.9894	-13.8672	-14.4384	-14.8955	-12.263	10.2608	-11.5996	-15.7148	-15.8822	-15.8539	-10.78	11.3618
rplF	-15.0122	-12.6174	-13.9942	-15.6799	-15.5898	-15.4894	-12.5398	3.26699	-13.4082	-12.7382	-14.3573	-14.9405	-15.0384	-15.0669	-15.6119	-15.3109	-15.529	-11.9565	13.8565	-11.1415	-12.2716	-9.77242	12.2164	-11.1415	13.1481	13.5407	9.84403	-15.2272	-15.1211	-14.2104	-12.9116	-15.364	-15.3508	-15.3508	-15.3366	-15.5622	-15.4673	-13.0385	-13.1091	-14.0961	-14.3291	-13.2924	-13.4292	-14.3422	-15.6343	-15.7531	-15.7343	-9.76871	-9.76871
rplR	-14.8909	-13.6837	-13.6173	-15.6432	-15.5798	-15.4825	-11.9856	-10.1283	-13.4806	-13.1466	-14.1715	-14.2739	-13.5357	-15.1357	-15.5631	-15.2963	-15.5478	-12.1742	13.6729	-13.085	-11.5118	-7.30669	11.5956	-10.4383	11.5956	10.7272	11.5956	-15.2168	-15.0163	-13.7147	-13.6837	-15.464	-15.3499	-15.373	-15.3359	-15.4994	-15.4477	-13.1047	-12.8719	-13.9684	-14.1992	-13.965	-13.7015	-13.5275	-15.5849	-15.703	-15.6832	9.92856	13.5935
rpsE	-15.2291	-14.5304	-13.189	-15.8932	-15.7856	-15.7399	-13.7772	-13.3282	-14.7392	-13.9699	-14.9589	-15.0889	-15.2685	-15.4452	-15.8113	-15.6169	-15.8062	9.15138	13.0095	-12.3248	-11.8621	-8.91559	-11.5446	-11.151	-12.0015	11.6176	-13.189	-15.3974	-15.3003	-14.232	-14.2827	-15.6526	-15.6221	-15.6375	-15.6221	-15.7789	-15.7366	-13.207	-13.4235	-14.1974	-14.4505	-13.1215	-13.9395	-12.7121	-15.7526	-15.8925	-15.8714	12.987	-10.3338
rpmD	-15.2411	-14.2236	-14.5769	-16.1221	-16.0553	-15.9745	-14.4568	-13.9503	-14.716	-14.4139	-15.381	-15.152	-15.344	-15.5149	-15.9718	-15.7877	-15.9817	-9.64756	-10.3173	-9.24688	-10.3173	7.70186	-8.68866	2.26194	-12.2195	10.3365	9.75619	-15.6155	-15.0935	-14.674	-13.4749	-15.758	-15.7289	-15.7685	-15.7526	-16.0475	-15.9319	-13.8803	-14.0351	-14.5553	-14.5396	-12.337	-13.8131	-13.8505	-15.9498	-16.0175	-16.0384	-12.1476	-11.7632
rplO	-14.8275	-12.0612	-13.8216	-15.7583	-15.6863	-15.6433	-14.8801	-14.3451	-14.9016	-14.6456	-15.3288	-15.3738	-15.404	-15.528	-15.7911	-15.6791	-15.7441	-12.5524	12.7947	12.7947	12.7186	-13.5238	11.4546	12.1806	-10.7549	-9.44055	10.4021	-15.3034	-15.0444	-14.8007	-14.819	-15.5584	-15.4947	-15.5099	-15.5541	-15.6147	-15.5325	-13.0048	-12.3747	-13.3485	-14.0092	-13.8445	-14.0391	-13.8996	-15.5107	-15.6267	-15.5858	10.4496	13.2733
secY	-14.6519	-13.9707	-13.7546	-15.6129	-15.5282	-15.4837	-14.8265	-14.5575	-14.8078	-14.6059	-15.3782	-15.2474	-15.3053	-15.1481	-15.5104	-15.3568	-15.5487	-10.8763	12.7334	12.7334	12.4058	-12.7105	-11.3448	-12.9056	-11.669	-10.8763	-10.5928	-15.076	-15.1189	-14.5704	-14.8408	-15.4932	-15.4216	-15.4397	-15.46	-15.545	-15.5044	-12.7845	-12.7951	-13.5062	-13.9559	-13.704	-14.1839	-13.9435	-15.3927	-15.4869	-15.4807	-13.6062	-9.31581
adk	-14.8272	-14.2936	-13.8443	-15.7205	-15.6949	-15.649	-14.1651	-13.7406	-14.8658	-14.411	-15.1712	-15.3295	-15.4577	-15.3076	-15.7646	-15.5222	-15.7139	12.2612	11.4379	12.1498	12.4703	-6.54671	11.0373	-11.4974	-6.54671	9.25316	12.0299	-15.1836	-14.9887	-14.8599	-14.8164	-15.6466	-15.5873	-15.6265	-15.553	-15.716	-15.6026	-13.4782	-13.6158	-13.6491	-14.3773	-13.3191	-13.9273	-13.4085	-15.5628	-15.6906	-15.6678	10.0838	9.55305
mapA	-14.4003	-13.9551	-14.1348	-15.5158	-15.4412	-15.3851	-13.8281	-13.4388	-14.1776	-13.8805	-14.6234	-15.3626	-15.3227	-15.1399	-15.5102	-15.4682	-15.4998	-12.2572	13.4526	10.5399	11.6442	11.4845	-11.1373	-11.6614	9.69699	11.9142	11.9142	-15.1421	-14.9527	-14.3581	-14.5043	-15.3064	-15.3224	-15.3076	-15.345	-15.414	-15.3433	8.163	-11.6735	-12.3667	-13.2014	-10.7571	-13.2751	-12.7693	-15.1559	-15.3102	-15.2881	8.9635	12.9066
ybzG	-13.8195	9.42044	11.8116	-15.6662	-15.4929	-15.4929	9.68479	-7.71842	-9.93351	9.68479	-13.5915	-13.5815	-14.2812	-14.6999	-15.3179	-14.9955	-15.4671	11.0859	12.8974	-9.55286	9.76938	10.836	10.5027	8.32265	-5.46161	13.4761	12.7579	-13.1637	-13.8562	-5.46161	-11.4916	-15.4358	-15.3345	-15.2245	-14.9736	-15.4112	-15.3867	-13.663	-13.761	-13.9028	-14.4145	11.6058	-7.14696	-13.3316	-15.837	-15.9607	-15.9591	11.9364	11.2468
infA	-14.0191	-13.0542	-11.7757	-15.6933	-15.6052	-15.5864	-10.5259	11.6677	10.5023	-11.6607	-13.1729	-14.9599	-14.9855	-15.1346	-15.5476	-15.5367	-15.685	10.8384	12.4975	10.8384	10.8384	11.8004	12.1298	11.4817	12.3049	13.7011	12.9596	-14.79	-14.3371	-13.4052	-13.3113	-15.4769	-15.4065	-15.4529	-15.1923	-15.6081	-15.4347	-11.2387	-10.9356	-13.2035	-13.5448	-14.253	-11.4084	-14.3933	-15.8641	-15.9851	-15.9975	13.0227	-11.503
rpmJ	-13.74	-12.704	-13.7037	-15.7891	-15.7006	-15.6932	-9.14873	12.2762	-12.7699	-12.5398	-13.0238	-14.8901	-14.8204	-14.9026	-15.423	-15.3818	-15.6562	-10.7131	-10.3754	-10.7131	-11.4206	-10.1717	11.5536	-11.6011	13.087	12.9395	10.9268	-15.0788	-14.3893	-14.7269	-14.6354	-15.5059	-15.4255	-15.5229	-15.299	-15.8502	-15.5044	-11.7573	-11.5174	-13.6329	-13.7431	-14.0169	9.27665	-14.0763	-15.7948	-15.9209	-15.9319	12.6712	-12.4426
rpsK	-14.5375	-13.4261	-13.9198	-15.8707	-15.7501	-15.7775	-12.0957	11.8647	-14.0345	-13.2649	-14.2593	-15.6418	-15.6912	-15.6466	-15.7911	-15.6418	-15.8319	-11.5888	-12.2524	-10.939	-6.5495	-10.2834	-11.8788	-10.939	-12.7811	-12.9139	11.7286	-14.516	-14.9132	-14.6573	-15.2011	-15.723	-15.5242	-15.6729	-15.6015	-15.6547	-15.5668	-13.0493	-12.8059	-13.7117	-13.96	-14.5159	-13.1576	-12.356	-15.7371	-15.8412	-15.8412	-13.2236	-11.5027
S56	-14.6157	-14.3861	-14.1135	-15.8134	-15.7465	-15.6424	-13.2343	-11.7445	-14.2747	-13.6345	-14.4593	-15.5153	-15.4157	-15.3581	-15.6864	-15.6344	-15.6963	10.2033	12.1278	-12.0358	-9.30559	-12.3726	-12.0358	-12.4628	-14.1421	-13.7032	11.3679	-14.6702	-14.3861	-14.8945	-14.8945	-15.465	-15.4517	-15.5096	-15.5096	-15.4517	-15.4032	-12.3758	-11.9999	-13.4794	-13.7054	-14.403	-13.6485	-14.4713	-15.5033	-15.7172	-15.7602	12.5243	12.5243
S57	-13.9407	-13.7771	-13.6892	-13.8325	-13.7122	-13.8159	-12.1879	-12.8238	13.6821	14.0114	-12.814	-14.0022	-14.0132	-13.9477	-14.2556	-14.1906	-14.3224	14.2275	13.5604	13.4789	14.3127	13.3695	14.1913	14.0753	14.0283	12.9578	8.32786	-13.5743	-13.7591	-13.656	-13.6925	-13.8188	-13.881	-13.7994	-13.8909	-13.734	-13.8804	9.52144	-10.3192	-11.5937	-11.7007	-10.2553	-11.4833	-10.7282	-11.9466	-12.042	-12.0938	-12.1334	-10.0267
ybxA	-12.8308	-12.6137	-12.4871	-12.6507	-12.5688	-12.588	-11.8566	-11.7483	12.6998	13.8515	-11.6653	-13.0637	-13.1468	-13.0732	-13.265	-13.2606	-13.2217	13.5918	13.5535	12.4765	13.8325	12.7959	13.392	13.4953	13.3765	9.24786	10.1894	-12.6686	-12.6473	-12.4699	-12.3882	-12.6878	-12.7723	-12.7725	-12.7234	-12.7042	-12.6517	9.1766	5.90109	-10.1881	-11.0345	-10.7938	-10.8105	-10.8944	-11.3769	-11.6102	-11.6411	-10.7834	-6.64473
ybaE	-12.2816	-12.0529	-11.7977	-12.051	-12.0167	-11.9953	-10.9731	-10.5683	13.102	14.0098	-10.8153	-12.9845	-13.0786	-13.044	-13.1899	-13.1652	-13.1808	13.6282	13.6157	12.5263	14.0361	12.9204	13.6025	13.7935	13.3186	11.6322	11.7647	-11.8824	-11.7191	-11.6471	-11.5364	-11.9863	-11.9089	-12.0188	-11.9772	-11.8361	-11.7578	8.46705	6.14987	-9.2707	-10.7784	-10.7224	-10.4219	-10.6106	-11.3088	-11.4543	-11.4455	-10.4324	-8.33489
ybaF	-12.0525	-11.7184	-11.5971	-11.8265	-11.7796	-11.7952	-11.2046	-10.6059	12.833	13.8548	-11.2742	-12.5388	-12.6958	-12.6528	-12.7983	-12.7959	-12.8906	13.5411	13.6654	12.2977	13.9234	12.7754	13.2803	13.553	13.2364	11.6872	11.9159	-11.4278	-11.3971	-11.1295	-11.0922	-11.7134	-11.6912	-11.6568	-11.5626	-11.2619	-11.3182	6.53396	-7.18899	-9.52375	-10.81	-10.5181	-10.3977	-10.2659	-11.3767	-11.3785	-11.4959	-10.226	-8.75494
truA	-13.6574	-13.4677	-13.2662	-13.5358	-13.5285	-13.5013	-14.7659	-14.6476	-13.9656	-12.4849	-14.8076	-13.6367	-13.6054	-13.6046	-13.7643	-13.7715	-13.7951	14.7134	14.8698	14.593	14.4597	13.93	14.6532	14.6417	14.6417	7.62294	11.6734	-13.4251	-13.3232	-12.9336	-12.7548	-13.4701	-13.4737	-13.4703	-13.4465	-13.2384	-13.269	-7.54248	-9.19951	-11.0166	-11.4472	-12.2475	-12.2258	-12.0898	-12.7465	-12.8999	-12.9029	-10.3963	-8.11582
S58	-5.64495	-5.05467	-4.74832	-3.83067	-3.3824	-4.10199	-5.4034	-5.58237	2.57653	-5.74202	-5.82507	0.612153	0.668962	-4.0501	4.75359	4.2274	-5.26587	5.95624	9.23049	5.89043	-4.18017	-3.48207	4.82388	-4.97487	7.11178	8.80337	10.3526	8.62225	5.46482	-4.63331	-1.37809	-3.58978	7.11404	7.891	-4.67143	6.24813	2.65954	-7.55635	-7.40754	-7.9548	-7.81633	-2.30079	-4.0448	-2.63843	0.0779383	2.74286	-2.74596	8.26493	-1.69791
rpsI	-15.0647	-14.548	-13.7756	-14.7101	-14.7899	-14.7484	-11.5024	-12.9105	5.9594	12.2976	13.883	-14.2047	-14.3629	-14.7494	-14.6341	-14.7128	-14.7289	12.6556	14.2597	12.7181	13.7802	13.6776	14.1495	13.7475	13.5155	13.5582	13.6389	-9.59687	-13.286	-13.3251	-13.4562	-14.63	-13.6716	-13.8314	-14.1771	11.3798	-13.4562	10.82	12.8203	12.7101	10.7404	-13.9517	-13.0156	-14.1084	-14.6759	-14.7292	-14.8576	-11.4718	-11.3903
S59	-9.46494	-9.4063	-9.52622	-9.33955	-9.3556	-9.34991	-10.0702	-10.163	-7.76689	-8.28284	-9.2376	7.42081	-4.96303	7.02638	-6.2702	-7.52242	-7.30886	11.1561	11.5328	9.55029	11.5255	10.3861	11.5099	11.5849	12.1831	9.99617	10.3204	-9.07191	-9.56458	-9.60145	-9.68997	-9.86425	-9.84626	-9.7262	-9.88945	-9.92967	-9.91129	3.51762	-1.95071	5.37266	6.82712	-6.03762	-5.48367	-6.80184	-5.81442	-6.35931	-6.24856	-6.9199	7.9261
ybaJ	12.811	11.8768	10.5808	-11.3854	-11.7389	-11.7204	-10.6167	9.64973	-11.4467	-11.5706	8.18128	12.3398	12.854	12.447	11.0065	11.4039	9.55437	-11.3393	-11.2337	-11.4412	-10.641	-11.6265	-10.8171	-10.9799	-10.5331	-12.0412	-12.08	5.50495	-9.20347	-11.1907	-11.4377	-11.1031	-11.7639	-11.1709	-11.6926	-12.5194	-12.4427	-10.6138	-10.5205	-9.9162	8.98737	10.9421	11.227	11.1501	11.6196	10.9524	11.269	-7.72021	10.9787
S61	12.5047	12.5111	12.2044	11.607	11.6707	10.8616	-7.18921	-9.10925	-10.1188	-10.1778	-9.17828	9.88295	9.47587	8.69926	5.60586	-8.00069	-10.2418	4.18912	5.68241	3.42319	-6.77953	5.68241	-9.47328	-8.73253	8.35939	-9.97458	-10.1555	-10.6434	-10.8073	-9.82336	-9.97896	-10.5489	-10.8337	-10.0186	-10.827	-10.617	-10.2952	-10.1244	-10.2435	-9.63638	-6.48465	10.1534	9.49857	10.2038	10.1571	10.5085	10.62	-9.5133	-8.98046
kbaA	12.4732	12.4452	11.9573	12.0189	12.0022	12.167	-7.14686	-8.42441	-9.38226	-9.04163	-8.70838	9.45135	9.84971	9.50464	9.75749	10.3076	-6.37645	8.85134	9.20198	8.44873	7.59543	7.5707	2.73945	-4.33672	8.79902	-10.2233	-10.1102	-10.0224	-9.83349	8.68173	7.4047	11.3822	10.8799	11.1855	11.38	10.4758	10.8643	-4.14892	5.40523	-7.03663	-8.12506	9.73085	8.81281	9.37471	8.73736	7.98161	7.7723	-9.58165	-8.68557
S63	12.1361	12.0038	11.3715	12.0207	12.2365	12.242	5.90662	-7.09979	-6.84284	-1.06577	-6.75871	10.1789	10.3885	9.72126	10.4618	10.3767	8.9969	9.50893	9.45015	8.19285	8.58263	8.79032	8.03626	8.70838	9.38917	-8.89539	-8.69745	-9.34774	-9.42704	8.68342	-4.49356	11.0091	10.6319	10.694	10.9347	10.3635	10.3483	-8.08098	-8.08098	-8.88968	-9.17588	9.45386	9.04719	9.17718	8.77048	8.57336	6.90356	-9.09306	-9.20052
trnI.Thr	-13.6874	-13.6944	-13.7471	-12.68	-11.6049	-12.5649	-12.9541	-13.1561	13.958	14.1148	-12.8155	12.3956	11.5009	-12.0877	-13.1108	-13.693	-13.612	12.3989	13.6698	-12.5649	9.83251	-11.8993	12.0242	12.3274	14.5582	14.4613	14.6716	-13.6831	-13.7993	-13.6966	-13.8158	-14.1303	-13.8153	-13.732	-14.016	-13.9217	-14.0288	-12.6513	-12.8129	-12.352	-12.0426	-10.2284	-9.76664	-10.7597	9.65593	-10.8668	-10.7597	-13.3849	12.0768
S65	-9.93119	-9.88286	-9.92339	-9.56779	-9.47316	-9.78817	-9.45006	-9.75326	10.1587	10.9333	-8.97209	-8.13768	-9.05259	-8.53935	-9.25541	-9.54712	-9.60322	11.7333	12.42	9.97609	11.4167	10.7449	11.786	12.1129	12.7339	11.9957	12.0077	-9.36188	-9.87684	-9.74482	-9.91028	-10.0599	-9.90398	-9.55118	-10.0592	-10.0307	-10.0459	3.49262	1.58556	-4.09827	-3.26598	-5.6224	-4.19401	-6.30232	-6.97645	-6.99633	-7.06582	8.42392	6.80364
ybaS	9.59496	9.10197	8.91069	-8.72246	-6.87315	-8.2491	-3.85138	-7.59775	10.4723	9.38081	8.3223	3.56456	5.99418	-5.33835	-4.18155	-3.1996	-5.00276	9.67205	10.4102	8.88312	9.04259	6.77409	8.90619	9.0469	9.9652	-5.49462	7.85068	8.56768	7.8255	-6.94749	-7.20543	-8.67247	-7.99725	-9.23121	-8.57996	9.86207	8.88778	-8.26175	-8.11165	-7.83461	-8.33675	6.18646	-6.10049	-3.6939	4.96287	7.98005	6.52715	-8.20982	-4.10493
ybbA	-11.551	-11.2542	-11.1395	-11.9931	-11.995	-11.9846	-10.6819	-10.1474	-10.93	-10.9463	-10.9106	5.68637	6.43909	4.74044	8.83708	8.32553	8.40901	-11.726	-11.9012	-11.5368	-11.4796	-11.6964	-11.8399	-11.8832	-11.9384	-12.001	-11.9996	-11.9599	-11.8985	5.23136	-9.29044	-12.0627	-12.0636	-12.0674	-12.0592	-12.0083	-12.0195	12.018	12.0108	11.6771	11.3183	-9.23677	-9.0325	-8.71824	-10.0982	-10.1205	-10.1304	-7.35574	-7.34049
feuC	-11.9361	-11.7223	-11.566	-12.4127	-12.4079	-12.4033	-11.1495	-10.6732	-11.4073	-11.4151	-11.3934	4.90126	6.55643	5.92332	8.67131	8.54713	8.38816	-11.9741	-12.195	-11.8409	-11.7685	-12.1045	-12.164	-12.2398	-12.3021	-12.4423	-12.4083	-12.3804	-12.3058	-8.58836	-9.1893	-12.4663	-12.4721	-12.4767	-12.465	-12.4336	-12.4364	12.4908	12.2141	11.8577	11.6789	-9.45725	-9.46426	-9.05088	-10.3502	-10.3374	-10.3449	-8.20085	-6.89187
feuB	-12.3443	-12.1481	-12.0671	-12.8273	-12.8118	-12.8184	-11.5042	-11.1241	-11.6964	-11.7042	-11.7028	6.10773	6.95471	5.67195	9.55697	9.41007	9.22361	-12.5061	-12.681	-12.378	-12.3549	-12.5285	-12.6566	-12.7128	-12.7544	-12.8682	-12.8194	-12.7924	-12.739	-8.78757	-10.3766	-12.8779	-12.8797	-12.8991	-12.8684	-12.8119	-12.8166	12.9895	12.834	13.0105	12.72	-9.49834	-9.60795	-9.17378	-10.5431	-10.4678	-10.4805	-8.15548	-7.88394
feuA	-13.4446	-13.3634	-13.3666	-14.5041	-14.5076	-14.5205	-13.1447	-12.1473	-13.4904	-13.5306	-13.4664	7.98787	9.63241	8.90521	12.0798	11.9147	12.228	-14.3707	-14.4828	-14.2219	-14.2477	-14.3314	-14.4305	-14.4734	-14.4954	-14.5426	-14.5303	-14.4324	-14.3817	-10.1718	-10.7175	-14.5451	-14.5421	-14.5604	-14.5274	-14.4909	-14.4895	14.2971	14.3165	14.3679	14.4872	-11.5973	-11.6248	-11.1921	-12.6308	-12.3542	-12.3732	7.9577	-9.83595
ybbB	-10.7783	-11.0311	-11.1725	-11.6409	-11.6119	-11.5969	-11.2624	-11.1884	-11.3897	-11.3724	-11.3826	8.25335	8.63933	8.29294	9.69269	9.51948	10.0207	-10.9742	-11.4015	-10.5621	-10.7182	-10.7398	-11.1841	-11.2361	-11.3717	-11.709	-11.7046	-11.5328	-11.3988	-10.6199	-10.8663	-11.6229	-11.6552	-11.6966	-11.6008	-11.5042	-11.4939	10.1259	10.7061	11.3245	11.2864	-9.46095	-9.37686	-9.14347	-10.5263	-9.86218	-9.37487	8.15515	-7.11534
murQ	-9.09866	-9.96618	-9.96314	-10.1782	-10.0353	-10.0821	8.61282	-7.51848	-10.0507	-10.0436	-9.32828	10.7466	11.0069	10.4839	9.19023	9.49589	9.82033	-10.9452	-10.9256	-10.6502	-10.8054	-10.6058	-10.8543	-10.8819	-10.8905	-10.519	-10.3207	-10.5585	-9.99583	-10.7411	-10.7829	-10.2728	-10.0004	-10.3626	-9.85236	-10.1977	-10.221	-9.44137	9.17625	-7.92011	6.08324	-7.12815	-7.78798	-7.81015	10.2788	9.75037	10.2187	8.2428	8.19777
ybbJ	9.10755	7.22819	6.70939	6.67342	-3.20431	5.15666	7.58461	6.96858	-8.94296	-8.78724	-7.2255	8.83797	8.4075	8.11151	8.41689	8.91805	8.57228	-9.41923	-9.46149	-8.78067	-9.14791	-8.63963	-9.0403	-9.25053	-9.23385	4.45964	3.65574	-6.99158	-7.56307	-8.62855	-8.82954	-7.74895	-7.13707	-7.31961	-7.94483	-8.33959	-8.03742	5.02678	6.60186	6.8878	7.92823	-8.32657	-8.18023	-8.36093	-8.0728	3.96757	6.76779	9.51447	8.97121
S67	-10.0407	-9.86946	-10.4319	-10.4855	-10.4645	-10.4998	-9.88701	-9.64252	6.5227	-8.21131	-9.86666	9.30351	8.61573	9.46432	7.70205	-6.2002	-6.42926	9.25915	9.55485	7.0684	10.0863	8.698	8.90626	9.22205	10.8459	9.46584	5.96738	-9.63589	-10.2478	-10.4474	-10.4744	-10.5247	-10.4988	-10.3342	-10.5508	-10.5546	-10.5546	-3.76302	-4.00845	-4.76967	6.05146	-7.89941	-8.24347	-7.32171	-9.29761	-8.6228	-9.01871	-8.65401	8.67292
S68	-9.69539	-10.9777	-12.093	-11.5496	-12.0462	-12.3375	-7.66651	10.4965	12.0633	10.7111	11.7212	10.1278	9.82186	10.5111	9.81841	-7.96625	-7.98395	12.46	11.2634	10.6698	11.002	11.2524	11.5781	12.3052	9.99432	-11.4483	-11.3247	-12.5675	-12.3172	-11.9907	-12.2198	-11.7999	-12.0524	-11.5781	-11.8557	-12.9	-12.095	9.74474	9.55906	11.9161	12.1026	7.2238	-7.73323	9.22274	-9.87464	-10.3607	-9.50028	-11.6681	-8.5545
ybbP	-10.0596	-10.8072	-11.5399	-11.1757	-11.5312	-11.5695	-7.54527	-8.86868	11.5387	10.9962	10.2222	7.63876	8.03891	-5.72457	-6.58016	-9.1687	-9.15899	12.5044	12.095	11.2566	11.5168	11.7674	12.0268	12.095	10.9864	-9.92896	-9.77101	-8.92897	8.42893	-10.7014	-11.0615	-10.7201	-11.4062	-10.9069	-11.0904	-11.6186	-10.9987	10.242	10.3548	11.5179	11.6565	-9.39672	-8.95358	-9.72792	-10.9652	-11.2403	-11.2629	-9.66185	-7.48909
ybbR	-11.0461	-11.709	-11.8393	-10.2247	-10.7868	-10.6961	10.6386	6.02448	9.3301	-6.47357	10.8882	8.57886	9.85942	8.85037	9.41662	6.38287	-7.79239	13.0468	12.5532	12.2288	12.4185	12.9547	12.4896	12.1981	11.9539	-10.2641	-10.6862	-10.6733	-9.14175	-10.4981	-11.1001	-11.1288	-11.6126	-11.1544	-10.9767	-11.166	-11.0091	11.6955	11.5103	11.4389	11.2151	-5.17567	-9.13273	-9.96319	-11.5266	-11.7697	-11.7697	9.12139	7.91664
glmM	-11.832	-11.8988	-10.6139	-11.0594	-11.3466	-11.0113	11.2123	9.37441	-12.8215	-12.5967	-10.887	-10.6152	-10.4793	-10.9576	-10.8159	-10.9349	-10.2366	12.747	12.5494	12.0494	11.9241	12.148	11.964	12.0205	12.0951	-11.2568	-10.6251	-9.31843	-8.28807	-11.3339	-11.8988	-12.7576	-12.8154	-12.6646	-12.783	-12.8369	-12.8766	8.52939	8.90509	-7.40264	-8.8941	-9.24114	-6.83297	-10.0383	-11.9708	-12.1574	-12.1926	8.97297	7.57114
S69	15.6041	13.2541	8.24105	15.7414	15.6359	15.6138	13.164	14.2976	14.3967	12.531	12.3976	6.20378	-11.5117	9.477	13.476	13.4623	12.432	-12.5237	-12.7279	-12.3775	9.84414	-11.3081	11.6041	7.61657	12.3555	12.5693	12.869	-13.4388	-13.609	12.4977	-11.9346	12.9678	10.4864	11.7672	13.8397	-14.1262	-13.6911	-12.8196	-13.1875	12.9141	14.3898	10.5306	10.1768	4.70504	15.9706	15.9149	15.9336	-10.0932	10.8116
glmS	14.7653	-8.80716	-13.1062	15.1401	15.0952	15.3729	12.7937	13.3496	13.9051	11.1305	13.0748	-12.6836	-12.8405	-12.9323	10.8936	10.7672	11.2219	-11.6289	-9.50095	-11.9861	-6.10893	-11.1934	9.8091	10.7516	10.9866	12.36	13.1848	-13.7527	-13.5468	11.9944	-9.80393	-11.2845	9.96955	-10.5619	-11.4448	-12.6232	-10.5619	-11.9253	-12.0225	13.2116	12.5101	9.65912	-9.7628	7.43965	15.8475	15.5924	15.6912	9.50965	9.57979
S70	8.81223	6.64283	7.84163	4.17725	4.76039	5.71237	-7.6918	-6.80682	7.07307	-5.6541	6.34081	7.84133	7.66439	6.8013	7.82091	6.98071	6.29178	-3.7285	6.49238	6.21248	-5.80037	7.54195	6.22419	1.48476	7.4224	10.4071	10.1876	9.50385	7.83679	3.93317	-5.43567	10.9124	11.1069	11.5096	10.9598	10.3092	10.6476	-7.59024	-7.21988	-8.17216	4.67707	5.41224	5.59315	3.47508	9.27711	7.37716	7.4856	9.00756	-4.68624
alkA	9.56716	7.98988	7.53492	-8.55358	-8.74399	-8.81971	-9.06452	-7.83979	-5.70655	-8.3013	-7.38942	7.54694	7.19683	6.70269	4.54296	-5.68265	-7.42053	7.37221	6.81314	6.73596	5.45055	6.6251	7.88498	7.46134	8.17315	-5.08388	-7.32528	8.39594	8.12555	-7.43339	-7.99871	10.9853	10.328	11.0742	10.4787	8.72298	9.24503	-5.28499	7.41647	-5.6346	8.34242	-4.60671	-3.24745	-6.54561	10.582	8.97363	8.47612	-5.76014	3.38454
adaA	8.27835	6.21089	5.34404	-2.59963	-5.75985	-6.54177	7.40449	7.04667	5.93036	7.13254	7.9273	6.34356	5.63296	5.76391	6.47456	6.74439	6.47456	6.56879	7.31929	7.04869	7.85695	7.33292	8.44191	8.17827	8.58178	-5.32328	-7.37039	-6.28676	-5.61809	-6.81474	-7.18257	10.4965	9.39218	10.2405	9.99723	9.60037	9.69316	-4.08784	-4.33345	-4.54305	-3.4053	3.06836	5.17544	0.544944	7.4635	7.88872	7.56414	-3.365	-3.73845
adaB	7.86224	5.62273	5.6348	5.87801	5.87801	6.29838	6.99643	5.73419	2.97228	6.1271	6.84925	5.72395	5.79065	5.26532	4.67531	5.61573	6.52194	6.72301	7.56875	6.60769	6.75304	5.13364	7.70055	7.31599	7.79994	-7.22034	-7.57797	-4.83113	-4.29081	-6.38518	-6.09053	10.419	9.83182	10.2859	9.88246	10.6761	10.6116	0.191005	-0.792565	2.47648	-4.85614	4.24115	5.53657	2.50048	6.90172	7.60153	7.5623	-5.34358	-2.86635
S71	8.08403	3.50814	-4.24869	5.33994	7.08199	8.27718	4.24669	7.17635	6.47765	6.56441	-1.92329	7.24742	6.61962	5.30933	7.03975	7.06209	6.94585	7.9206	9.11517	2.27164	6.39455	-5.7622	8.41049	8.3203	7.26825	-6.28316	-7.28886	7.48235	5.81556	-6.57794	-6.14245	11.3234	10.9159	10.85	10.8737	11.7048	11.2974	4.1649	-3.96366	4.85553	4.09414	-4.91885	6.19753	-3.44885	7.65561	7.27365	8.04743	-5.19793	1.36106
S73	-7.58876	-7.4469	-7.18004	6.88125	-6.59211	-7.74136	-9.3598	-9.35861	-9.32826	-9.33204	-8.88018	-8.84152	-8.88725	-8.97764	-8.53267	-8.69129	-8.29694	12.2674	12.1938	10.3547	10.0896	10.9636	12.5906	12.1212	11.855	11.0008	10.7605	8.84299	-5.89852	8.69408	8.98626	-7.67543	-3.99157	9.48164	-7.17109	9.64409	9.76615	-4.82361	-4.8013	6.10235	7.41117	3.80038	6.62275	-2.98893	5.85236	6.94987	6.91225	8.24306	-9.35492
S74	5.80812	-5.69146	-6.21468	-6.63693	-6.86881	-6.73161	-5.08811	-4.98845	7.6388	3.38516	-6.07911	-3.66133	-5.15387	-4.58073	-5.33577	-5.73364	-5.34232	12.0515	12.0329	10.3972	10.0499	10.9548	12.6271	12.1249	12.1798	11.2848	11.4015	6.43823	7.34728	8.63124	9.49925	-7.11296	-7.68395	-7.52035	-7.07706	-5.69965	-5.80093	5.94663	-3.64899	-4.16947	-5.13634	-2.191	3.6561	-4.47689	4.61675	7.17561	5.46269	-9.36765	-9.28174
ybcF	5.67882	-5.2097	-6.24055	-7.08994	-5.97477	-6.37597	-4.02089	-7.19848	7.59524	5.93758	6.5455	3.18699	-2.24867	-3.1016	-5.64989	-2.57224	-2.78119	12.3952	12.2495	10.6194	10.3058	11.0986	12.7493	12.5191	12.5968	11.7855	11.6384	6.59673	7.45901	8.67609	9.78429	-7.71941	-8.00099	-7.50103	-7.10043	-7.56507	-7.21595	6.2206	-3.21766	-4.37048	-4.88616	-2.66619	-4.10962	-5.26787	4.30027	7.51915	7.12033	-9.23455	-9.59987
ybcH	-3.20692	-5.92178	-5.33849	-6.32156	-6.43156	-6.86007	1.35095	-5.65169	8.31343	8.05412	6.79425	3.88136	5.1756	4.91274	3.51104	-4.18238	3.59335	12.1315	12.2098	10.2944	10.0974	11.0447	12.7406	12.4124	12.4976	11.592	11.7227	7.09282	7.70965	7.82593	9.19417	-7.80475	-8.3	-7.81234	-7.579	-8.0565	-7.85935	5.19444	-4.44293	-4.64951	-4.86915	3.40104	4.06532	-5.0884	6.34421	7.47283	7.40623	-8.90303	-9.41535
ybcI	5.88483	-2.45085	-4.59234	-6.55324	-6.85989	-6.92317	5.8142	-5.85972	8.14403	7.75516	6.21666	4.76816	3.39448	2.39485	-3.2711	3.15502	3.63925	11.7126	12.1401	9.80503	9.72927	10.2522	12.1731	11.9595	12.0202	11.1251	11.5968	6.49046	7.46624	6.10076	8.38339	-8.00115	-8.44202	-8.10717	-8.08604	-8.2008	-8.24519	-5.06286	-5.7919	-5.68785	-5.61638	3.26511	3.66403	-4.83748	5.78955	7.03936	6.62009	-8.86494	-8.93785
S75	5.60129	3.10349	3.05332	-4.1888	-4.95462	-5.28214	4.6969	5.33899	6.35218	-4.94609	6.10191	5.33733	4.60162	5.45931	4.49341	3.39681	-5.65346	10.5963	10.783	8.45903	8.17636	8.79854	10.7389	10.6735	10.6394	10.7857	10.0668	6.71774	3.99877	3.44919	5.50406	-6.11493	-6.27768	-4.95462	-4.89821	1.64196	-4.32215	-4.69581	-5.02192	-5.21616	-4.4441	5.34725	4.86457	5.09797	-2.31632	-4.01786	2.40431	8.04443	-7.42341
ybzH	9.90742	-7.51203	-9.81744	-9.91443	-10.1839	-10.6604	-10.6616	-10.4381	-7.52788	-10.0325	-9.14333	12.2425	12.2205	11.8704	11.1241	7.517	9.56824	10.6955	11.3534	9.04223	10.9336	9.18645	12.0902	12.1332	12.2157	7.34331	5.32762	9.5721	9.4768	-9.35874	-9.76898	-8.71746	5.94387	-7.89588	9.40071	-8.56834	-10.2785	-8.61824	-5.51237	-8.57903	7.87879	-10.1446	-9.08664	-9.13713	-10.8917	-10.9415	-10.8045	-9.92774	-8.03594
S76	6.52197	7.57192	-5.44901	-5.84591	-6.16316	-6.09535	-6.04491	-5.53807	-4.92022	-6.37984	-5.87978	7.14636	6.12411	6.8773	-6.84372	-5.74571	-7.04943	5.26994	-5.28423	-6.22662	3.60929	-6.17387	-6.57588	-5.44493	-4.04398	9.67848	8.71382	8.36648	-6.00007	-5.90083	-6.45349	-6.38341	-6.45349	-3.60298	-6.49703	-6.28645	-6.46693	-2.49704	-1.5234	-5.06692	-2.2016	3.70901	2.02489	0.673481	-5.33333	-2.62551	-4.45772	7.68861	-4.92102
ybcL	0.844208	-0.235659	5.82975	8.20361	8.5152	8.94701	-1.60899	6.69501	7.31039	7.44261	5.13315	5.28656	-3.29535	5.3886	3.59854	5.03082	6.11968	-6.3567	6.51724	-5.51045	-4.94096	-7.52361	-6.37902	7.00736	-5.63235	-6.27359	-6.3567	-5.16438	6.31509	7.34751	7.01239	9.23033	9.42168	8.1196	9.56232	11.1069	10.6335	6.83378	5.41459	9.20296	7.94836	4.89134	6.27996	5.14299	6.05036	7.55689	7.62082	-4.5399	4.12267
S79	-7.33032	-7.34722	-3.9668	-7.54974	6.68686	-7.83029	-5.42875	-6.87784	10.5174	10.8382	8.04782	-5.24871	-7.13596	-7.19241	10.3735	10.4441	10.3054	8.01469	-5.7691	7.69645	7.6381	7.6838	8.4447	8.53567	7.96863	-5.4205	-8.16632	-8.22642	-8.38983	-8.13579	-8.28747	-8.3061	-8.48012	-8.50289	-7.76857	-8.57257	-8.19105	9.61168	8.96054	9.16476	7.82619	9.25868	9.21506	9.41954	10.4779	10.2585	10.4179	7.23807	4.77022
ybdG	-7.18805	-6.50042	-6.60808	-5.82566	-5.32651	-5.64441	-5.86756	-6.53364	9.94669	10.3038	8.04338	-5.70721	-6.74153	-5.59423	9.77677	9.92932	9.9093	7.80171	7.08601	7.09309	7.51122	7.83665	8.13044	8.21276	7.64844	-7.99343	-8.17007	-8.18805	-7.72251	-7.39163	-7.50103	-7.89724	-8.092	-8.55629	-7.27522	-7.27086	-6.72508	9.04817	8.5632	8.30701	6.64624	8.6997	9.00835	9.24993	9.6997	9.35443	9.50986	-5.83774	5.19769
ybdJ	-3.1462	4.20931	-1.69174	7.2184	8.11352	8.39212	-5.44235	-6.48157	10.69	10.9724	8.78094	-6.15226	-6.02889	5.71381	9.95697	9.8441	9.89239	7.81316	6.52768	7.46757	7.93202	7.55271	8.10056	8.20973	7.74833	-2.34762	-7.04272	-7.18816	-5.72323	-6.41321	-5.84309	3.31529	-6.08259	-7.69034	4.30537	6.98134	6.61603	9.02466	8.38535	8.24382	4.86074	8.39968	8.6413	9.00283	9.8354	9.09017	9.36074	-5.76819	4.735
ybdK	-3.05566	-5.48327	3.7721	7.05564	7.41282	7.44323	-5.4596	-5.53783	10.9479	11.1552	9.01909	-9.47083	-9.52157	-8.86586	9.3848	9.15539	10.0839	8.96829	8.51545	8.15813	8.68189	8.71177	9.22954	9.27276	8.94419	12.8869	12.8792	11.2713	11.3116	8.53535	8.46525	0.280578	7.23953	-6.26193	8.33656	8.27772	7.57101	9.33094	8.95043	9.00036	5.27356	11.5166	11.6435	10.758	8.72704	8.3614	8.59295	10.3803	-5.80672
ybzI	5.07516	7.25811	9.23658	-10.5836	-10.5231	-10.6599	-10.0975	-9.29838	6.44986	-8.63301	-9.9994	-8.81062	9.139	-6.9879	-6.95105	-8.92997	10.4667	-9.91365	-6.22881	-9.74002	-9.86873	-10.1833	-8.03934	5.34611	9.33801	11.7506	12.0294	9.97646	10.6772	-10.2194	-10.131	-10.8598	-10.2333	-10.8533	-10.5971	-10.4951	-10.8264	-9.16244	-9.0015	-9.02196	-9.48983	8.65238	10.1167	7.91142	-10.4648	-10.6273	-10.4126	8.51542	-5.66292
ybdN	11.6066	10.8435	10.4767	10.8869	11.1331	11.1317	9.99985	9.15023	9.90776	10.1093	10.497	12.591	12.3509	11.9312	12.3859	12.6083	12.5761	-8.43355	-8.49371	-8.18044	-8.03799	-8.23836	-8.45917	-8.47195	-8.46102	8.62933	8.1206	9.88235	10.107	10.6586	10.4109	10.5124	10.2679	9.92726	10.6759	7.72054	8.52747	10.7639	11.3867	11.491	11.7356	11.8404	12.2468	12.043	12.2231	12.3964	12.3071	11.0719	10.0804
ybdO	11.6688	12.7233	11.6435	12.5804	12.9844	12.654	10.2931	9.54949	11.3346	11.2657	10.8114	9.1279	-10.1477	7.50064	-10.2502	-11.1013	8.42408	-9.40402	-9.13697	-9.48136	-9.26985	-9.61976	-9.14489	-9.0703	-9.30751	11.9655	12.071	12.2776	12.4755	9.98421	10.6178	-9.21966	-8.90897	-9.28511	-8.79753	9.71961	9.56177	7.56905	7.67933	7.90606	7.93465	11.6376	12.5426	12.2851	-11.3916	-11.786	-11.7605	8.16699	11.3399
S80	-10.1609	-10.8609	-11.1793	-11.405	-11.427	-11.4563	-12.1717	-11.9968	-12.2729	-12.1989	-12.433	8.43248	-8.09729	-8.46161	7.10254	10.2643	-10.378	12.0745	11.9768	9.57597	9.49143	9.58413	11.1764	9.84597	12.0615	-11.1534	-11.3898	-10.5198	-11.0971	-11.4754	-11.4649	-10.3528	-10.1398	-10.7857	-10.3248	-11.0672	-11.2771	5.16257	5.43604	8.0423	9.0218	8.79908	-9.64852	8.3753	11.8224	12.665	12.4642	-12.3978	-11.7603
cypC	7.72458	6.64108	6.351	6.7865	6.69216	7.63507	8.9336	6.47603	4.86149	6.38698	1.17797	-8.67666	-8.66264	-8.63564	-8.51489	-8.48943	-8.33685	-4.25514	-5.49183	-5.43831	-3.02019	-5.13204	-4.61334	3.30475	-5.03353	5.19851	4.04444	4.91996	3.80474	7.44251	7.90838	12.2902	11.6801	12.2059	11.6933	13.3037	13.5064	10.1135	10.2501	10.2324	10.8475	-8.28969	-8.05511	-6.43992	-6.81507	11.0399	10.9214	-7.29282	-7.25829
ybyB	12.2164	10.2074	9.40816	11.4099	11.5229	11.5184	13.0311	9.9718	9.61303	8.57443	10.4007	-13.7424	-13.7205	-13.7253	-13.5278	-13.5348	-13.3043	-7.34763	-6.74161	0.941069	-7.44861	6.29037	-7.282	-7.57586	-7.46407	10.6858	9.32113	8.10375	7.99272	11.6285	12.8828	15.4769	15.6686	16.158	15.3368	15.6772	16.0347	13.5635	13.0033	14.1438	15.464	-12.6655	-12.6008	-9.35128	12.4651	15.7995	15.6365	-10.8375	-11.2514
glpQ	-11.9411	-11.9367	-11.897	-11.8545	-11.8999	-11.7479	-10.2869	-10.2205	-10.1908	-10.2421	-10.5002	-13.4386	-13.4163	-13.4217	-13.3854	-13.3534	-13.3639	-10.3848	-10.8757	15.11	14.7305	14.6873	-11.4909	-11.3958	-11.5206	-11.2927	-11.2171	-12.1702	-12.1352	-5.79448	10.8761	-12.0834	-12.1033	-12.1542	-12.0735	-12.0471	-12.0781	-9.78011	-9.88201	8.80526	6.43579	7.31666	6.85291	6.82518	7.79899	8.27278	8.51702	-7.01414	-6.37163
glpT	-11.9468	-11.946	-11.9237	-11.9104	-11.972	-11.8394	-10.429	-10.3554	-10.3773	-10.3189	-10.5462	-12.9722	-12.9565	-12.9545	-12.9205	-12.8718	-12.9229	-10.6526	-11.0617	15.0723	14.7711	14.8418	-11.5435	-11.3924	-11.3547	-11.4127	-11.2757	-12.1218	-12.1131	-11.2612	-11.1949	-12.1069	-12.106	-12.1249	-12.1011	-12.1265	-12.1097	-9.06021	-9.17886	-6.63444	-7.76847	6.94023	5.9445	6.738	5.22064	7.0422	7.37775	-6.10313	-6.21854
S82	-12.0008	-11.9345	-11.9835	-11.9613	-11.9759	-11.9089	-10.5231	-10.5577	-10.5336	-10.3676	-10.5833	-12.5827	-12.5582	-12.5141	-12.4829	-12.4251	-12.4741	-11.3491	-11.2931	14.8019	14.0106	13.6469	-11.8219	-11.5121	-11.6642	-12.0855	-11.9433	-12.1539	-12.1602	-11.1095	-10.8801	-12.1396	-12.1334	-12.1282	-12.1443	-12.1709	-12.1549	-8.49394	-8.62921	6.4038	7.84816	6.48949	5.27705	6.18163	7.93711	6.80996	8.60721	-5.98785	-5.85586
S83	-12.0226	-11.9965	-11.9996	-11.9652	-11.9831	-11.9355	-9.81651	-9.86404	-9.77521	-9.69289	-9.81158	-12.4384	-12.3977	-12.3742	-12.346	-12.2799	-12.3536	-11.3724	-11.4394	14.7882	14.1121	13.9342	-11.7571	-11.6439	-11.7776	-12.0465	-11.8943	-12.1448	-12.1547	-11.4856	-11.0107	-12.1504	-12.1311	-12.1379	-12.1421	-12.1722	-12.1612	-8.66523	-8.94865	-1.90509	-4.55119	6.69793	4.07422	6.61037	7.4669	5.84893	8.67347	-5.12122	-5.77683
ybfA	9.28197	7.67954	8.17992	-8.40132	-8.53137	-8.30559	10.0419	-3.76935	10.009	10.0745	8.98811	9.14044	9.23519	9.1762	6.3914	7.68349	7.06738	-7.63282	-8.37371	6.12227	-8.04455	7.17599	-7.21274	-6.66381	-8.07716	-9.39624	-9.29457	-7.64721	-6.61069	-7.62777	-7.53854	-8.54209	-8.63736	-9.28716	-7.63761	8.82208	8.77773	-7.39695	-7.12115	-7.68028	-7.74686	5.54339	5.97883	-0.908468	9.02444	8.87161	9.72438	-7.49524	-5.76301
ybfB	6.20879	6.76053	7.04101	-7.76492	-7.64601	-7.33209	7.61469	3.52677	9.57032	9.64012	6.65965	6.47813	6.29525	5.81466	-6.66899	-5.79588	-6.19596	-5.0493	-3.86322	6.85777	-6.81922	5.94313	-4.94901	0.942845	-7.12882	-8.71359	-8.41495	-7.60608	-3.26319	4.52327	-5.33616	-7.67426	-7.26782	-8.63493	-7.03614	10.2767	9.76109	2.73591	1.10041	-3.17043	-5.77998	1.99264	3.7377	-2.84459	-5.82723	-0.607446	4.05047	-7.56712	-3.07225
ybfE	-11.0403	-10.9835	-11.0794	-11.3272	-11.4043	-11.5775	-11.2084	-10.6729	-11.6106	-11.6195	-11.4097	10.1568	9.83226	9.42622	8.83729	7.49571	1.61374	-9.04631	6.60803	-8.96913	-10.2759	-8.04249	-10.5686	-10.7192	6.31121	-11.2337	-11.3785	-10.2909	-10.7813	-11.5335	-11.6381	-11.6286	-11.5553	-11.4739	-11.5456	-11.6087	-11.6645	-7.0876	-7.49717	-5.00972	-5.72955	-7.83088	-7.31977	-5.89357	-9.67056	-10.1971	-10.2434	5.63157	8.49062
S84	-12.0851	-11.8938	-12.0099	-12.3914	-12.4163	-12.4774	-11.9415	-11.4369	-12.3575	-12.3232	-12.1473	10.9282	10.9976	10.5988	9.46434	7.0614	-5.26704	-11.2224	-11.1726	-10.4641	-11.4961	-10.4578	-11.5184	-11.6402	-10.651	-12.4283	-12.4469	-11.952	-12.0071	-12.6517	-12.6787	-12.7195	-12.7514	-12.6729	-12.7493	-12.7724	-12.7593	-8.46919	-8.49935	-8.18487	-7.6825	-9.3465	-9.55583	6.7669	-10.7486	-10.87	-11.108	-8.46044	10.0834
ybfH	-5.6431	-6.4152	-5.87156	-7.60536	-7.50832	-7.02858	-6.39068	-7.17273	-8.82146	-8.56071	-8.50462	6.3088	6.94725	0.374321	8.16384	9.23867	8.54431	7.01036	7.44546	6.62628	6.125	6.11127	6.77809	6.64654	7.33875	-8.76177	-8.75866	-7.86972	-6.88847	-7.99182	-8.161	-8.33552	-8.52502	-8.78217	-8.39983	-7.67998	-7.8258	9.29766	9.75968	-8.02272	-7.92538	6.69414	6.77146	4.19037	-7.25128	-6.99619	-6.39534	-7.54567	4.94467
ybfI	8.00168	5.45624	4.71459	-6.66381	-7.09454	-6.42978	7.437	6.1058	2.98629	7.5124	6.69353	6.02424	7.2926	6.18026	9.53687	10.3731	9.53908	6.34898	5.96127	7.41284	6.13259	7.32972	6.25294	6.42899	3.23371	-7.32808	-7.8328	-6.56961	-5.20907	-7.59299	-7.86937	-7.24253	-7.50388	-8.17272	-7.58357	-6.42978	-6.0869	9.86531	10.5937	-8.70235	7.03942	7.67536	7.56215	6.42615	-4.32848	7.13933	7.09098	-7.72747	-5.77647
S87	9.84384	9.88518	-10.5116	-11.1097	-9.14961	-11.7463	-11.0238	-10.532	-11.5591	-11.5174	-11.467	-11.8596	-12.0879	-11.6701	-12.0305	-12.3126	-12.3924	-9.36184	-10.0145	-9.32849	-10.3342	-9.92418	-9.63504	-9.23574	-10.7732	-9.02862	-9.65958	-10.3294	-9.97717	6.77621	-9.5539	-11.9868	-12.1454	-12.0564	-12.1251	-11.8057	-11.8957	-9.54253	-9.13037	7.81133	9.95561	4.94985	7.2402	7.08613	-10.3426	-10.4316	-10.6841	-9.59341	9.96188
ybfK	-7.02431	9.79396	-7.62891	-8.96497	-0.0191048	-9.71122	-8.80833	-8.17935	11.6992	11.4348	-7.81496	-10.9876	-11.0248	-11.1517	-11.3296	-11.6216	-11.6524	4.8896	-4.27197	-6.13893	-8.57546	-8.22182	-7.52622	-7.61247	-10.0229	9.73484	10.0695	-7.40952	7.68256	-7.26562	-8.40145	-11.1294	-11.2398	-11.2131	-11.2134	-10.0653	-10.4089	7.82165	8.16702	8.0143	8.83393	-7.71749	-5.69476	-1.68043	-10.3688	-10.4357	-10.4907	-10.3598	-8.53674
ybfO	9.35725	9.00821	8.83868	10.3247	11.1637	11.2624	-7.72438	-7.36991	-7.13982	11.5526	8.05955	-11.2815	-11.3082	-11.1838	-10.8545	-11.2449	-10.3819	-5.41423	-7.87098	5.46876	5.95341	-6.3928	-7.7858	-8.26959	-8.42735	-8.92893	-8.77078	-8.4312	-7.4696	9.77334	10.8239	8.87642	8.39358	6.74149	8.73152	10.2113	10.3405	10.0118	10.2178	9.26755	-7.06299	12.0261	12.4037	11.7401	-7.6566	8.23292	8.98179	11.6796	10.0152
ybfP	6.90729	7.09061	8.53	-7.78063	-5.50677	4.50278	8.74551	7.95076	10.3945	10.134	8.44976	-9.87154	-9.92382	-9.84932	-10.0035	-9.94959	-9.9371	-7.69145	-8.70186	-3.32027	-7.18077	-6.64136	-7.43358	-7.64411	-8.89915	-9.57316	-9.54711	-9.06472	-8.27288	8.57339	9.09576	-8.59935	-8.75126	-9.1478	-7.90901	7.30334	8.7985	10.8413	10.4711	10.9334	10.2999	10.2831	10.6467	10.214	6.66396	9.76835	9.88885	10.5887	9.31073
S89	7.70919	8.86014	9.05871	-7.03103	7.68389	7.87934	8.51958	7.80326	10.4095	9.86172	8.15124	-9.93405	-10.0173	-9.83649	-9.92051	-9.92473	-10.1026	-7.68259	-9.04786	-5.61685	-7.95307	-6.54262	-7.71951	-8.54108	-8.50216	-9.45712	-9.57836	-9.02947	-8.73656	8.21074	8.6913	-8.86323	-8.6297	-9.21957	-7.96093	8.29275	8.79044	10.881	10.6596	11.3011	10.2884	10.2607	10.7137	10.3725	6.80424	9.74075	9.83817	10.4535	9.12075
ybfQ	-8.49887	-9.75473	-9.36605	-11.5825	-11.7779	-11.761	9.77564	-10.7992	12.4306	12.8597	10.9479	-11.0267	-10.4618	-11.1302	-11.6543	-11.636	-11.4523	11.2758	9.60805	10.4371	-4.38234	10.9975	11.4435	11.5083	10.9879	-12.053	-12.0627	-11.5447	-11.0171	8.22035	5.65699	-9.29293	-10.0404	-10.5154	-8.80878	11.5405	11.4098	12.4038	12.3098	12.8624	12.6801	9.84958	9.87565	9.91892	8.06774	11.0943	11.6415	10.9564	8.87043
gltP	10.2284	9.4424	9.38361	10.9232	11.2293	11.351	5.84454	5.56456	-1.60364	0.570084	-4.43635	9.37077	10.1732	9.61423	11.0929	11.3108	11.2485	-7.30257	-7.38774	6.45753	-6.67128	-4.03063	-6.90913	-7.19915	-7.29954	4.3563	4.07954	6.74465	6.66574	9.61335	9.64391	11.7869	11.7813	11.2348	11.7758	10.7842	10.7828	-10.4725	-10.4044	-10.0932	-10.3489	7.7846	7.75032	7.70077	12.1021	11.9891	12.1157	-4.45195	-5.65399
S90	-8.55236	-7.58362	-6.3274	-6.65775	6.11279	5.25819	-7.80505	-8.38368	7.6565	9.57962	-6.46315	-8.76349	-8.31137	-9.14452	-8.62964	-8.59328	-8.3364	7.90905	7.65548	7.99256	5.62807	8.49245	6.91893	8.38411	6.37244	7.26738	-7.9316	-8.29561	-9.15051	-8.82952	-8.58179	-9.07495	-9.16837	-9.27562	-8.65484	-8.53171	-8.47111	-5.79269	-6.35833	8.03724	7.19981	4.823	6.6447	6.05342	6.49693	9.36451	9.26966	8.42345	-6.48729
ybgB	-8.5501	-8.33203	-8.10363	-8.58472	-8.09837	-8.73254	-9.93987	-9.85145	-9.64217	-9.66856	-9.92981	7.69763	8.71748	7.46366	-4.97063	-3.97528	-4.92306	8.10778	8.62416	8.34545	-6.31152	7.065	6.86757	6.82366	8.06598	-8.95431	-8.53522	9.24492	8.28521	-8.45353	-8.37145	-8.84926	-8.66158	-9.25878	-8.63528	-8.25069	-8.84464	-6.41616	-5.95852	-5.06981	-4.68321	-6.11999	2.16215	-6.55355	-7.63891	-5.63084	-6.55908	-8.38939	-6.18078
S92	-7.54316	5.19514	5.938	5.46102	4.72506	5.60095	-3.69828	-6.34929	-8.74941	-8.76585	-8.66389	11.8263	11.8866	12.3693	10.9438	11.8903	11.1718	-6.74292	-7.17077	-5.38373	-7.1154	-6.60575	5.8388	-5.41343	-6.59915	7.84186	8.29602	-3.46628	4.79952	2.28696	-3.84468	10.811	10.664	10.5772	11.1198	10.8343	10.6183	-10.5923	-11.3515	-10.7526	-10.8533	-8.42556	-10.2948	-8.48129	13.7215	13.7359	13.8158	-10.9011	-10.2788
ilvE	-5.81219	6.86862	7.2555	6.49486	6.73066	6.31119	5.18074	7.29015	-8.22753	-8.42207	-6.55182	11.521	11.7567	11.3782	10.8316	11.8024	11.6246	-7.16819	-6.70796	-2.67504	-6.24262	-6.60412	5.58491	4.88769	-6.74414	8.93215	9.43355	6.95812	8.20411	7.68667	7.71613	11.1635	11.3482	10.7532	11.3314	12.1818	12.0122	-10.9484	-11.0898	-11.3739	-11.4726	-8.6289	-9.42353	-7.84267	13.4269	13.2713	13.4154	-10.2901	-10.239
S94	4.13855	-4.02354	-4.2654	7.34133	7.03174	5.6357	-6.59267	3.71025	-6.88865	-6.7973	-6.63111	7.4768	7.30546	8.49671	7.80034	7.28475	7.90324	8.01055	7.35873	6.29882	-6.67281	3.49117	-5.74977	-5.14202	-6.60598	-6.24827	6.66345	5.83326	6.97856	-6.02904	-5.74977	10.136	10.3466	9.72179	10.632	11.1689	11.1731	8.06636	8.0618	8.48519	8.19763	6.811	3.02103	-4.68717	6.23753	5.8713	1.60209	-7.04928	-7.28939
ycbC	-4.67479	-4.62264	-4.22413	2.20012	3.23235	5.66133	-6.02852	-5.38903	-6.51447	-6.5231	-5.34191	6.04675	6.438	6.68474	5.22273	6.4335	6.31146	-6.49861	-6.60284	-4.45081	-5.69284	-4.95137	-6.05763	-5.01877	-6.35691	-5.98268	3.64173	-6.18679	-4.66437	-3.13859	-4.7055	8.20462	8.32873	6.91864	8.72717	10.3604	10.525	6.59021	6.42248	6.15771	5.72045	5.72948	5.12124	4.18425	-4.78363	5.01329	6.12379	4.24502	-5.38853
ycbD	-4.68635	-2.84543	-0.83431	-3.52851	2.98148	6.01787	-6.00837	-5.18759	-5.25038	-5.79071	-5.49734	5.09331	5.49463	6.27041	4.07353	6.02956	6.27041	-6.30975	-6.48575	-5.62214	-5.12139	-5.99203	-6.37105	-4.7227	-6.12656	-6.54019	5.99781	-6.30567	-3.67309	-4.28831	-3.52851	7.93116	8.38412	6.77802	8.41361	10.7807	10.5905	5.71723	5.34139	5.45185	3.82124	4.18942	4.85248	2.9993	-4.11232	-5.12243	1.54777	-5.56206	-4.27657
gudD	5.46822	5.26175	4.43198	5.24998	5.31131	5.76778	-3.63259	1.74203	-4.25427	-3.13393	-4.3875	6.94252	7.20638	7.75995	5.36875	6.47366	6.59742	-5.78742	-5.85654	-4.29979	-4.61392	-2.10454	-6.02208	-5.03276	-5.81844	-5.47782	5.48526	-5.50879	-4.83836	6.32794	6.12963	9.0662	9.20585	8.09536	9.44016	10.8607	10.8647	-1.8112	-4.18281	5.20318	1.35104	6.11072	4.96376	5.61586	7.65237	8.05767	8.5487	-4.92436	-3.91051
garD	6.69929	-5.81481	3.18901	6.02883	7.21696	7.98443	-7.54656	-7.22855	-7.38248	-7.40969	-7.44706	7.61785	7.67095	8.28654	-5.82479	4.08372	-4.10434	-5.32219	-7.01932	8.02405	6.68445	8.73537	-7.34071	-6.38871	-7.42506	-8.3746	-7.42385	-8.30754	-7.82278	7.56249	7.77648	9.80166	10.5628	9.67	10.0274	11.5143	11.5229	5.86545	5.29928	6.34767	3.8587	6.83204	6.63669	6.34423	6.93378	6.72013	7.28168	-6.17613	-5.02228
S95	10.5714	9.63265	10.5032	11.217	11.1647	11.0435	9.66199	10.9102	10.5049	9.8015	9.97772	-11.0042	-10.9594	-9.61934	-9.92555	-10.1978	-10.8048	-9.76774	-10.3149	-8.90902	-8.9198	-9.01132	-9.74809	-9.61874	-10.4749	10.1116	10.0212	11.729	12.0246	12.6467	13.0663	13.0634	13.3375	13.2014	12.7733	13.2364	13.2169	12.2045	12.572	12.551	12.6818	11.153	10.8582	11.4221	12.0482	11.9994	11.7638	-5.5906	9.89699
ycbJ	9.92166	9.6539	9.9497	11.3099	11.4441	11.6448	10.5171	11.3239	11.5337	10.7056	11.3187	-10.2963	-10.5914	-10.5415	-10.0872	-10.4564	-10.8366	-8.76672	-9.49648	-6.23858	-8.08589	-6.13561	-9.09222	-9.41983	-9.81222	10.2842	10.7856	11.1368	11.4797	12.6983	12.7453	12.9678	12.81	12.8195	12.9757	13.3897	13.4939	12.4596	12.4959	12.4289	12.4414	10.7767	10.9622	10.9659	11.5819	11.1183	11.36	7.87418	9.54478
X.2	11.4567	10.9006	11.069	11.0646	11.219	11.5689	8.7372	11.1972	9.03951	-8.88838	10.519	9.35544	10.324	6.86087	-9.41928	-10.0169	-10.4101	-9.37024	-8.96022	-7.73973	9.82342	-10.5797	9.40057	9.67302	10.1617	12.9226	13.0594	14.3121	14.3216	13.978	13.8303	13.4259	13.4506	13.2328	13.2675	14.23	14.2346	12.4949	12.3977	12.4618	12.4518	9.96173	7.73536	10.65	10.4367	7.93016	9.18378	-8.1752	8.38347
S97	2.42771	1.86555	-2.31406	-3.36889	-2.089	-2.93557	4.37887	-0.722643	-4.10139	-4.15488	-3.06232	-5.26334	-4.55037	3.01166	6.64634	6.03319	7.1056	-3.56052	-3.08742	-2.22189	-1.2542	5.03653	-2.5453	-2.81047	1.99208	8.41807	8.92261	8.32496	7.82008	7.17631	7.03027	7.03607	5.74786	6.219	5.64222	10.6959	10.6034	9.67295	8.97114	7.70257	9.83847	8.41564	8.22956	7.16352	-5.7154	5.92839	7.3204	6.33388	-4.29258
ycbP	9.33235	8.21141	8.21253	8.22715	8.34551	8.41202	9.61281	8.0104	-5.16328	-6.70888	5.49613	-10.2938	-10.173	-9.98824	-7.69502	8.65329	8.50401	-5.59601	-6.56989	-6.08799	-5.95592	-5.98694	-5.88427	-5.96591	-5.95592	11.9373	12.1389	11.0756	11.0253	9.827	9.97639	13.1537	12.7955	12.8966	12.7286	14.5947	14.8044	11.2001	11.4024	10.8646	12.0405	-8.71051	-8.17445	8.38241	-10.0761	12.6272	12.1866	-8.6201	-9.45593
S98	7.60168	7.40461	7.32591	5.23565	6.11594	3.62409	6.82072	7.37617	6.41929	5.00936	8.04743	0.0455158	8.6661	8.74804	11.1098	11.253	11.7004	3.1716	-3.75648	-2.41319	-0.070263	5.2056	-1.16243	-2.69003	-4.09103	12.8358	12.7695	11.6999	11.8036	9.57596	9.50601	6.96755	7.84374	7.80247	7.7253	7.70547	7.6458	-5.08289	-5.33202	-6.40703	-5.29933	11.5676	11.8195	10.6929	-8.72116	-8.83149	-8.84735	11.6746	-4.20471
ycbR	9.81861	8.33872	7.36808	-7.64504	-7.96717	-8.29615	8.30904	8.0307	-8.27471	-8.17112	-6.55198	5.35804	-4.39836	-3.43758	-0.433165	3.88968	-6.48246	-7.28702	-7.57249	5.68242	-6.87286	-7.13371	-6.81175	-6.24222	-6.80773	7.77679	-6.81175	6.78143	7.33683	-4.60953	5.55971	-6.04122	-5.01732	-7.31292	-7.05271	7.79932	7.0089	6.37509	7.20443	-7.74655	-7.92361	3.26554	3.33842	-6.15892	-6.75249	7.60032	7.32322	7.11993	-5.43322
phoD	-1.98124	-3.51566	-1.75084	-1.54085	-3.7311	3.33931	3.11089	1.43867	-6.48673	-6.48926	-6.04101	-4.52735	-4.76603	-3.72431	-5.11883	-4.81469	-4.59323	-4.29264	-4.73507	2.8701	5.63783	-1.28168	3.68669	6.04056	3.66858	-5.5343	-4.42059	-5.88892	-4.42992	5.96253	7.72319	-6.26184	-6.26184	-6.31322	-6.2252	-5.75732	-5.94012	3.75767	3.59431	3.93714	4.12616	3.68049	3.62612	2.55605	-4.92048	-4.92577	-4.86102	-2.30653	2.62095
tatAD	2.36577	3.19538	4.50693	-3.73072	4.61454	4.32455	-5.35865	0.879888	-5.80977	-5.62364	2.94826	-4.02601	-1.54096	-4.256	-4.62364	-3.36761	-2.53198	5.00867	-5.45128	-5.08591	2.96598	1.39785	5.20838	3.74024	-5.33495	-3.20534	-3.58897	4.25504	4.50693	4.70005	6.82418	-5.8284	-4.11357	-2.36384	-5.83794	-3.87329	-3.12138	-1.29521	1.63226	-1.81299	-1.36455	2.49153	4.38118	-2.39145	-4.24656	-4.63484	-4.21544	5.61146	-0.736283
S99	5.75365	4.90801	4.91076	2.2435	-3.70508	1.56391	-3.78535	-1.69282	-5.45085	-5.0426	5.41544	-4.59963	-4.27068	-4.25949	-3.13317	2.67728	-4.47817	5.85089	1.58851	2.02147	5.75746	3.9306	-2.84617	5.60837	1.65862	5.09844	5.97617	6.46552	5.06011	5.98925	6.8075	-3.48586	4.761	5.72293	-4.43969	4.85699	4.68671	2.43377	-2.60068	1.09033	2.83579	1.23981	4.5468	-0.570912	-3.13567	-2.6246	-2.22144	4.22926	-2.30905
tatCD	-1.48935	3.9861	2.80632	-4.09987	4.41288	-4.04627	-5.19482	-4.81396	-5.85259	-5.85259	-6.09661	0.858971	3.16086	-4.28117	-4.14143	-3.4113	-1.79008	-4.77646	-5.00283	-4.52594	-2.01514	-4.79685	-5.27423	-3.56945	-4.48494	-4.30938	4.95161	5.52718	-4.09554	-2.39246	3.87678	-5.38151	5.77191	2.9153	-5.29102	6.91793	-2.9812	-4.25491	-4.06713	-4.67802	-4.50036	4.46622	-2.43455	2.86503	-1.75001	2.55645	3.42121	3.92345	3.12958
pcp	10.731	9.43757	9.49491	9.50678	9.47749	9.88135	9.37447	8.71932	10.0693	10.1298	9.55884	8.45624	8.57561	7.54861	8.43	9.43164	9.59775	-8.56481	-8.83527	-7.24031	-7.27469	-8.09794	-8.32385	-8.09794	-8.41838	-8.71641	-7.83969	-4.16138	8.54269	7.65034	7.60127	10.0826	9.86031	9.227	10.1268	9.99301	10.1991	8.62507	6.19853	9.36716	9.36716	7.48549	7.26226	8.08684	10.6602	11.8594	11.9593	-7.9597	7.28392
ycbU	9.45139	8.77411	9.07229	-4.99282	-4.54218	7.08169	8.20719	8.63157	9.89114	9.83738	8.14155	5.63674	5.9541	-5.60673	-6.5812	6.11828	6.89592	-8.34558	-8.52363	-6.41233	-7.0201	-6.95058	-7.45074	-8.04511	-8.50236	7.37824	8.6337	9.0694	9.30291	8.72483	8.59125	5.94534	8.94128	-5.05603	8.10455	10.5212	10.0711	7.82023	8.19468	7.19506	4.42214	6.1831	7.57487	6.8579	-7.3607	-6.90204	-5.71358	-5.15422	5.98801
lmrB	-9.73019	-9.51005	-9.36342	-9.64244	-9.61051	-9.62583	-10.8104	-10.7111	-9.98916	-10.4621	-10.8202	9.24633	9.04931	9.11404	-6.78	-6.40835	-8.06735	12.0585	12.0554	10.6906	11.6153	11.0565	11.8242	12.0392	11.6056	10.7276	11.1305	-9.29722	-8.91129	8.23051	7.87293	-8.24606	-7.54079	-9.29088	-4.84242	9.72418	9.97348	8.27709	9.1181	-6.88785	-8.53815	-8.91582	-9.01296	-7.48521	-10.3662	-10.3996	-10.3691	-9.38843	-5.12701
lmrA	-9.69726	-9.599	-9.7314	-9.83164	-9.82547	-9.77888	-10.9024	-10.7038	-9.80768	-10.3109	-10.7838	9.96983	9.97642	9.78106	6.69469	-6.83873	-6.93018	12.0502	12.0346	10.7504	11.9827	11.2657	12.2729	12.3494	11.7145	11.4368	11.8823	-9.31395	-8.67758	8.33845	6.65569	-6.28487	8.45116	-8.41406	8.20001	10.2091	10.2376	9.65243	10.1265	7.93093	-5.24549	-9.34733	-9.86285	-9.41537	-11.0657	-11.1544	-11.128	-10.3461	-6.9656
ansZ	2.77316	5.23013	6.76244	-6.9436	-7.25236	-7.28271	6.80177	7.37683	-6.13428	-5.68342	5.24123	-9.19456	-9.20982	-9.21079	-9.37255	-9.3821	-9.32723	-6.46635	2.66848	-5.4554	-0.639858	-5.40889	4.77713	-4.37878	-4.41013	-5.31919	-4.90949	-5.40889	6.3446	-6.87209	-7.24635	-7.24204	-7.22564	-7.5058	-7.10892	-6.73687	-6.03232	-13.9904	-13.9856	-13.9908	-13.9899	2.71703	4.20835	-5.35521	-5.20233	-6.85821	-7.18391	-4.96178	3.25743
estA	-9.80957	-8.79327	-8.26226	-10.1938	-10.1917	-10.1896	-10.7066	-10.3299	-11.0723	-11.0243	-10.9034	-11.459	-11.1507	-11.6756	9.74687	13.1177	11.5062	-8.60732	-8.29777	8.32677	8.29033	5.06313	6.33086	-7.98669	-9.03446	-7.53455	7.63728	8.1505	9.65934	10.1665	10.3619	-10.1075	-10.1516	-10.1507	-10.1363	-10.1416	-10.1061	-6.51019	7.69522	-8.68485	-8.63346	13.58	13.6215	13.738	-12.8508	-12.8014	-12.7625	12.6931	12.6931
S100	-7.91879	-7.36267	-6.93206	-8.33719	-8.37071	-8.41523	-9.21005	-8.82723	-9.47867	-9.49265	-9.43489	-9.36174	-9.43762	-9.32566	8.90827	11.4365	10.8165	4.61269	-6.0356	7.08046	7.14961	7.19715	5.54315	5.6107	-6.05096	-6.16595	-3.96122	-6.28557	7.65691	8.05086	7.85509	-8.2556	-8.38252	-8.44278	-8.32098	-8.11689	-8.10372	-4.2361	9.52758	-8.16064	-9.06094	11.2452	11.2235	11.4526	-10.4271	-10.3994	-10.3607	11.3808	10.089
yczC	-8.29103	-7.637	-7.56328	-4.16987	4.14567	6.94428	-9.00309	-8.45025	7.57234	8.26698	-8.70548	-9.83645	-9.69756	-10.0064	-9.2676	-9.11201	-9.21358	8.31722	9.02301	8.88048	9.45508	8.22502	9.28887	9.23259	9.29573	6.77357	7.60092	-8.09952	-8.147	8.60583	8.4716	-7.78148	-7.65685	-8.32454	-7.37543	8.15181	7.33761	-9.81082	-9.72941	-9.92479	-9.95294	5.72751	-4.47024	-6.5454	-8.65305	-8.48032	-8.47533	3.56196	4.87041
yccF	-12.0705	-11.8713	-12.0035	-12.1727	-12.2015	-12.2087	-13.1406	-12.9137	-12.9238	-13.0621	-13.0346	-9.03241	-9.32214	-9.60183	8.8149	11.4158	10.2512	11.1139	12.0983	11.9239	11.7879	11.254	12.8304	12.8383	12.8402	10.3605	10.5289	-11.5505	-11.1527	-11.128	-11.2193	-12.0334	-11.8902	-12.0199	-12.0236	-11.5911	-11.63	10.7913	11.1359	9.88761	9.41385	10.5365	10.471	10.1809	-11.9603	-12.0011	-11.9808	9.82989	9.69159
natK	8.45457	6.30044	6.4502	-8.27387	-8.63939	-8.7355	8.62193	7.43758	-9.31108	-8.72674	-7.80336	-6.48755	-5.3672	-7.59376	-7.09635	-7.65069	-7.94753	-6.9782	5.36845	-6.76496	-8.10607	-5.99139	2.67451	-1.71976	-8.15426	-8.9709	-8.58455	-7.72745	6.55383	-7.89142	-8.37859	-9.54005	-9.64981	-9.78461	-9.61616	-8.53746	-9.01626	-8.20349	-8.11309	-8.90084	-8.94594	-4.78883	-4.61817	-4.58875	-7.75573	-8.28191	-8.22217	-7.80429	-5.68273
natR	9.04984	7.84183	7.35141	-8.53147	-9.12535	-8.96928	9.03759	8.5923	-7.58864	-5.29085	7.40513	-6.36446	-6.83022	-6.573	-7.03648	-5.67768	-5.49137	-7.87321	-7.46576	-6.73437	-7.34658	-7.36147	5.14908	-6.20608	-7.5876	-9.16122	-9.07917	-7.99638	-7.46576	-8.99359	-9.1654	-9.81093	-9.7401	-9.88657	-9.85293	-9.66641	-9.84005	-3.46725	1.96099	7.43883	7.54983	-6.56839	-6.3331	-6.45821	4.42334	8.11231	8.08704	-7.16079	-4.96819
natB	-9.67052	-8.97142	-8.08604	-8.99537	-8.69176	-7.42813	-8.98481	-7.06088	-9.0524	-9.10335	-9.20521	4.19136	-4.56165	2.4584	-6.82361	-6.05343	-6.26365	-9.57108	-9.74722	-9.14452	-9.27737	-9.24602	-9.5462	-9.58565	-9.62696	-6.22064	6.66712	8.42732	9.18992	10.4203	10.0749	-9.8261	-9.85596	-9.9934	-9.73677	-9.58944	-9.47896	1.05451	2.02969	-5.19603	-5.61502	-5.76253	-5.37094	-5.47696	-7.72448	-7.85013	-7.81051	-6.39876	5.28123
yccK	10.8062	10.1273	9.80364	10.4298	10.5524	10.6916	9.95247	9.62829	8.42199	9.36581	8.34993	7.72357	7.75636	8.35575	9.78587	10.2318	10.7406	-9.50625	-9.65507	-9.09147	-9.2784	-8.91654	-9.17874	-9.47552	-9.49534	-7.8922	-6.16179	9.75609	10.2851	10.6854	10.8513	9.88003	10.3953	9.60609	10.013	10.6071	9.94119	10.3918	10.4397	9.08503	8.45208	7.25731	7.75006	5.8796	10.3233	9.5492	9.80402	-6.88244	2.33766
ycdA	-7.84168	-7.21818	-7.02898	0.230235	5.99123	6.71441	-9.44823	-9.25707	-9.3188	-9.21518	-9.31244	-12.5815	-12.0783	-13.3275	-11.1072	10.5102	-10.0113	11.8764	12.3077	11.968	12.016	12.3015	11.9787	11.6966	11.9589	9.72311	9.55457	-7.34715	-7.55033	12.2932	12.0349	10.1656	10.5171	9.83987	10.7338	11.3421	11.2173	-13.8057	-13.6954	-14.0431	-14.0941	12.3604	11.7961	-8.45848	-13.8904	-13.9013	-13.9337	12.4317	-7.86683
S101	-8.86871	-8.52451	-8.13277	-6.70127	-5.26964	-7.52989	-10.3875	-10.1703	-10.2141	-10.2428	-10.3028	-11.1759	-11.2464	-12.0801	13.391	14.0088	11.5249	12.7986	12.8522	12.8695	12.9438	12.8376	12.5655	12.2822	12.8695	10.6807	10.8418	-7.62977	-8.43856	13.1561	13.227	11.4172	11.4868	11.1867	11.5476	11.3973	11.3705	-14.635	-14.5763	-14.8952	-14.8736	13.0107	-12.015	11.4608	-14.8221	-14.86	-14.8791	12.0993	9.84041
ycdB	5.77374	7.86712	8.17003	8.57566	9.07481	9.67596	7.36026	7.44119	5.60833	8.45942	-7.01523	-6.98714	-6.65331	-6.76525	-6.57699	-6.94229	-7.04082	-6.53726	-6.14112	-5.72536	-5.23207	-5.41922	-4.8488	-0.849501	-6.9868	-8.0953	-8.13723	-7.45198	5.82158	7.18068	7.20183	-7.70857	-7.59525	-8.39228	-7.36858	-6.93272	-6.53366	8.48353	8.05941	6.32071	4.54531	-5.55099	3.68616	-4.67385	-7.8794	-8.06402	-7.97044	3.31887	5.10544
S102	9.69764	6.75687	9.85182	10.2713	10.7757	10.0585	8.08989	10.5374	9.71277	9.0759	-8.09212	-10.7316	-10.7773	-10.6046	-10.6194	-10.4488	-10.1237	8.9511	8.71937	-7.54389	-6.96549	-4.2286	-5.94175	8.4792	-7.73271	-7.79345	-7.34256	-8.0744	-8.47318	8.23941	7.87785	-7.6431	-8.03346	-8.37315	-8.41517	-8.76762	-8.75126	-7.34235	-7.66258	-7.60018	-7.87113	4.89499	5.91368	-6.0712	-8.43294	-8.14962	-8.37917	7.18879	6.09294
S103	-7.60582	-7.59455	8.13585	6.80494	7.02639	5.61332	-8.55855	-6.43937	-8.90004	-9.02894	-8.5479	-9.11501	-9.11107	-9.2347	-9.07326	-9.04668	-9.15194	9.48788	9.56151	8.44672	9.372	8.91741	9.15367	9.60117	9.33545	-7.39059	-7.22257	-7.92957	-8.50892	-8.01223	-7.95515	-8.64309	-8.66	-8.59049	-8.64795	-8.62088	-8.70079	-5.4541	-5.38453	-5.28027	-5.28541	4.97352	5.88192	3.81742	-7.54574	-7.5302	-7.43977	-0.470898	6.21264
cwlK	-6.32207	-6.86064	-7.32408	-7.34095	-7.62854	-7.81903	-7.33629	-5.37063	10.3981	10.0513	8.4411	7.17587	7.42498	4.91553	7.14226	4.23115	-4.09436	7.59189	7.61553	7.90081	8.02583	8.29462	8.33805	7.61553	8.09475	8.82782	8.03957	-4.80788	-3.79586	-6.4617	-5.94208	-6.66407	-5.36092	3.36852	2.73085	-6.60545	-5.3007	6.43701	7.29573	7.81457	8.26603	-6.57814	-6.51581	-7.48051	-8.68564	-7.84534	-8.20905	-3.97487	-5.00522
S104	-5.94315	-7.01082	-7.44797	-7.40959	-8.07828	-8.25745	-7.84554	-4.38061	10.7591	10.2481	8.83499	7.5992	6.44616	7.78619	8.99237	8.09919	6.45178	7.66927	2.60699	8.35536	8.76443	8.71601	8.15727	8.10832	8.40655	10.7732	9.71917	9.97559	6.69973	-7.22517	-6.40526	-7.41785	-7.43496	9.37572	-4.74275	-8.25549	-7.50587	6.6194	7.14111	8.70663	9.23735	-7.57029	-7.74019	5.17371	-9.53516	-9.09389	-9.32129	9.62404	-6.78601
rapJ	11.5771	10.5869	10.7189	9.29929	8.57783	8.78174	9.99312	9.52369	10.2369	9.32386	10.4895	10.3323	10.2935	9.24517	9.14228	9.29331	10.1144	9.95492	10.361	9.17113	9.11518	9.38611	8.92636	9.37081	9.88219	8.04683	8.69921	11.2908	10.9162	10.5528	10.6542	10.9968	11.1319	11.0982	10.8152	11.2294	10.302	10.0815	10.2121	10.9746	11.0133	-8.7376	8.21285	5.58932	-9.95392	8.43357	7.91787	-6.47635	-5.24878
ycdG	6.74754	-4.15492	-3.87977	-5.77335	-5.96327	-4.50336	8.89206	3.88992	-5.76405	-7.06824	-5.33069	-8.3438	-8.37234	-8.29754	-8.29689	-8.27737	-8.06397	7.61668	7.66163	7.33625	7.74555	6.94134	7.76869	8.02963	7.1037	4.02996	5.98834	-6.40252	-5.88729	6.62235	7.10789	9.9342	9.09105	9.40313	9.32226	12.5455	12.7231	10.8692	10.5389	9.15863	9.95428	-9.24645	-9.13992	-8.02809	-9.05898	-7.45595	-4.53698	-7.97551	-7.35828
adcA	-6.68285	-8.11931	-8.70217	-8.71806	-8.33784	-8.9333	-8.83831	-8.68971	5.28743	-6.48109	-8.32389	10.8291	10.0502	10.5794	15.7937	15.67	15.6605	12.4334	11.8556	11.4033	11.7885	11.8266	12.0199	11.9505	11.7185	10.1058	9.70433	-8.5581	-7.81088	-7.98287	-8.05017	-8.97475	-9.10836	-9.04992	-8.88327	-8.42232	-8.21079	14.4232	14.6979	14.7217	15.0842	-8.74833	-8.23293	-8.63798	-10.1787	-9.8576	-9.83441	-5.27725	6.60932
adcC	-10.2395	-10.3088	-10.4826	-10.4789	-10.4694	-10.4876	-10.8891	-10.5815	6.83462	-8.7273	-9.90278	7.93137	8.46456	8.62202	11.5874	11.8172	11.7477	12.0814	11.9803	11.2973	12.0958	11.8606	12.134	12.1951	12.0795	9.29121	10.1286	-10.0479	-9.59402	-10.2923	-10.31	-10.3341	-10.4486	-10.5071	-10.3195	-10.483	-10.2763	12.417	12.6136	12.4849	12.754	-8.30298	-8.54728	-8.38991	-9.76368	-9.71335	-9.76827	-8.85744	-4.94813
adcB	-10.1833	-10.2969	-10.2902	-10.3436	-10.2703	-10.2494	-10.8182	-10.7179	-8.08698	-9.63018	-10.5117	-5.44178	6.17323	-7.05645	11.2389	11.5132	11.1834	12.2039	12.5235	11.5177	11.8871	11.7904	11.8423	11.9649	12.1586	10.8611	10.5572	-9.6979	-9.14845	-10.0159	-10.0137	-10.2942	-10.2969	-10.5518	-10.2435	-9.8082	-9.95376	12.3879	12.5341	12.5032	12.4469	-7.44209	-8.19271	-7.75494	-9.55533	-9.5091	-9.51325	-8.36514	3.66985
S105	-6.52978	-6.70368	-6.98648	-6.54289	-7.03514	-7.40306	-7.59547	-6.91388	-7.51628	-7.62729	-6.85249	5.06338	5.2457	5.7785	-3.03518	-4.5607	-4.44837	7.81252	4.71073	6.18874	7.0487	-1.57699	6.40993	7.15648	5.1419	1.43579	0.937733	6.47162	-4.29374	-7.18953	-7.20658	-7.26464	-7.50325	-7.52703	-7.22611	-7.28277	-6.89875	7.12649	7.25991	7.72489	7.17901	-3.38216	0.316458	-2.72435	-6.62232	-6.89038	-6.55765	1.75933	3.87193
yceI	-8.93026	-8.14603	-7.50198	-8.72294	-8.50489	-7.73284	-8.60083	-8.13662	10.5549	11.0715	-8.16259	-11.4906	-11.6736	-11.7429	-11.7678	-11.6899	-11.7892	9.38866	9.74008	8.86283	9.05355	8.05157	9.07988	9.18975	8.7869	-7.12427	7.84655	-6.97815	6.79866	-8.79337	-8.6679	-9.34722	-9.33808	-9.60027	-9.34366	0.632488	-5.70299	11.5175	11.529	11.4586	11.0753	-8.0556	-8.87199	6.64741	-11.1182	-11.1247	-11.0938	-10.5426	-9.33856
yceJ	-6.65838	-6.40282	-6.58115	-6.66894	-6.72366	-6.838	-7.19069	-7.01327	-7.15931	-7.14303	-7.13424	-0.819261	-2.7908	-2.44292	-2.22121	-2.265	-4.32704	-5.69812	-6.28448	4.02114	5.08815	5.80209	-3.36692	4.25035	-4.16832	-3.04685	3.72973	-5.96199	-6.319	-6.64029	-6.5983	-6.74632	-6.31494	-6.01066	-6.78832	-6.68762	-6.48986	-3.83338	3.44061	-4.4127	-3.18085	-4.13421	-4.5269	1.12991	-5.28262	-5.42571	-5.17315	4.26406	-4.25754
yceK	9.8178	5.29466	4.96539	9.50678	9.73789	6.8281	-10.2717	-9.75455	10.6498	-5.53757	8.41123	11.2648	11.2893	11.0887	11.609	11.0833	11.7946	-8.36938	7.83892	-7.87137	-5.93988	-8.60462	8.36729	6.56748	9.30628	10.9283	9.84208	9.14196	8.93315	-7.70025	-7.65128	10.1416	11.0725	10.8842	10.9363	7.69714	-8.73213	-10.5906	-10.6618	-10.2418	-10.335	8.81479	9.16592	8.01038	10.1815	9.01728	9.01728	-7.78275	-8.55166
opuAA	-12.9158	-12.898	-12.5268	-12.4456	-12.5715	-12.3069	12.0257	12.7124	14.6476	12.701	12.3259	-10.8588	-11.3274	-10.9214	11.4351	11.8663	11.192	-9.29968	-10.986	8.65832	-8.90526	-9.7651	6.23812	-10.5467	-10.8214	14.9135	14.7792	9.46382	10.0595	-9.78258	-10.5515	-12.4553	-12.7045	-12.4427	-12.6971	-11.4539	-11.4654	12.1696	12.2206	11.5135	10.9535	-13.8351	-13.7911	-13.699	-14.4547	-14.6409	-14.6656	-10.5636	-9.24586
opuAB	-12.7211	-12.5265	-11.0767	-11.96	-11.9932	-11.7956	11.7076	10.776	14.0398	12.494	-10.4448	-12.2048	-12.2474	-12.1591	-10.1619	10.4673	-10.4854	10.5338	10.4803	10.5212	8.59574	-10.3952	-9.46141	-10.5993	-11.0166	14.6586	14.6434	10.757	10.6103	-7.65866	-9.94404	-12.3094	-12.559	-12.3595	-12.5749	-11.2094	-11.0438	10.7902	10.7526	-4.04728	-11.072	-13.2324	-13.4351	-12.8027	-13.8914	-14.0717	-14.0817	-11.3004	-8.38836
opuAC	-12.1743	-11.583	9.37845	-11.2657	-11.3099	-10.2046	12.5646	12.2628	14.2838	12.9339	12.0927	-12.8866	-12.848	-12.8639	-12.1775	-11.7153	-11.6289	12.0889	11.8668	11.5262	10.7071	10.8499	11.4078	10.4082	9.26049	14.7653	14.7114	10.1724	11.4255	9.44024	10.3016	-11.6318	-11.8961	-11.6353	-12.0047	8.18897	8.08412	-9.8122	-9.73895	-11.4772	-12.0716	-13.3633	-13.2753	-12.9882	-14.0071	-14.1329	-14.1194	11.4832	-10.5641
amhX	2.52344	6.54499	7.05252	7.91701	7.77181	7.18866	5.26407	5.49683	-4.8552	-6.15645	-6.25505	13.0333	13.1369	12.8894	12.0241	12.7217	12.7363	-7.18378	-6.9204	-5.36015	-5.62272	5.4897	-3.44589	-4.39722	-6.9663	9.18421	9.44619	6.61248	8.17817	8.29448	7.91987	12.5697	12.9697	12.6325	12.6874	13.6739	13.6366	-11.8729	-11.8047	-11.7331	-11.9786	9.09461	8.52883	9.88053	13.2269	13.6282	13.5527	-10.3198	-10.2222
S107	-7.11092	7.3463	7.10253	8.29881	8.73132	-1.74423	-5.72796	-6.45856	-6.73222	-7.6173	-7.85737	14.1627	14.0046	14.1051	13.0166	14.0046	12.7866	-8.16729	-8.44636	-7.70389	-7.7473	-7.60768	-7.35076	-7.73762	-7.80332	9.51555	8.9615	9.05036	9.20092	7.99193	7.57905	13.5728	13.9539	13.9481	13.4546	14.1345	13.8847	-12.5645	-12.6439	-12.0094	-11.9848	8.79513	-8.77949	11.6535	13.9244	14.3087	14.2444	-12.2692	-11.9127
ycgA	-5.71748	4.29178	6.67257	6.51937	6.37256	7.56365	-3.88412	-4.68852	-5.49888	-5.70405	-4.99359	12.2675	12.497	11.9748	10.4135	11.1003	10.5349	-6.80298	-6.9327	-6.61733	-5.94447	-6.74705	-6.71193	-6.37543	-6.5102	3.86767	6.9113	5.75475	6.50107	-3.78186	-4.00681	8.27104	9.0553	8.8856	8.53662	9.13687	9.0971	-7.52468	-7.09817	-7.34344	-6.65696	5.37597	-6.01987	6.54516	7.86795	8.22755	8.94251	-9.18346	-8.32072
S108	13.2404	12.097	11.4962	12.4731	12.0502	12.3644	-6.47013	-8.27089	-7.69164	-8.70129	-7.58378	11.2539	11.8714	11.8039	12.2485	13.2277	12.7194	9.1494	-6.36621	10.9488	-7.76088	11.3416	7.14848	6.29843	9.17646	-10.6483	-10.5807	-9.3968	-9.79226	-7.59255	7.25945	14.0158	14.0158	13.9695	14.039	12.2713	12.6539	-10.4932	-10.7045	7.60683	7.05627	8.8176	8.72879	8.57578	12.9227	12.8703	13.0021	-8.49561	-8.59027
amyE	12.2943	10.6412	10.8353	11.2974	11.7823	12.1067	-6.86961	-7.85796	-8.05104	-8.38245	-8.03905	10.0912	10.9297	10.7759	10.8137	11.5206	11.0913	8.70878	-4.655	10.4877	-7.33541	10.3515	-7.09248	-4.61356	-1.63359	-10.5194	-10.489	-10.1356	-9.85536	-7.09248	-8.04457	13.0533	13.0336	12.8987	13.1423	12.4354	12.4579	-8.75469	-8.99706	8.54627	-6.38854	7.68371	7.24288	7.42619	11.2947	11.4952	11.4465	-8.11711	-7.73446
ycgF	-8.45529	-8.34883	-8.2503	-8.71481	-8.84117	-8.89239	-9.62704	-9.29153	-9.02855	-9.10514	-9.70816	7.97164	7.88808	7.9871	7.12186	7.54024	7.34951	9.88501	10.2475	9.21619	9.40855	9.07942	9.57572	9.81787	9.10625	-9.13748	-8.66883	-8.49314	-7.5672	-8.0379	-8.20608	-7.97453	-7.5716	-9.06034	-7.89625	-8.08677	-8.02172	-3.39846	6.72615	3.0993	-6.56409	-6.15462	-6.41797	-4.96544	10.3284	7.53944	7.70118	-8.74685	-4.42094
ycgI	-3.89198	-3.05871	-3.12082	-3.74483	-4.15561	-4.47699	-5.2304	-5.74784	-5.79215	-5.64413	-5.39535	4.12113	-1.13345	4.19992	-4.29135	-2.3155	-4.13843	6.68304	6.6354	5.7995	7.07492	5.01339	6.23471	7.50283	5.92111	-3.48135	-2.10102	1.62096	3.73098	4.28508	5.11406	4.15582	-0.728261	4.53943	-2.55683	-4.88865	-4.85268	-6.83176	-6.8209	-6.97074	-7.03902	-3.86883	-3.23333	-3.68152	-4.29732	-3.89408	-4.50669	-1.19303	1.56624
S110	-13.0396	-12.4973	-11.5578	-13.6811	-13.7692	-13.8884	13.542	12.5774	-14.2276	-13.9824	-13.1187	-9.97084	-10.4972	11.1499	-12.2505	-11.7091	-12.0726	-13.3999	-13.1152	-12.4661	-12.7302	-13.4875	-10.6987	-11.2688	-10.5866	-14.0674	-13.9933	-12.153	-13.0619	-13.5399	-13.0429	-13.9686	-14.1684	-14.1245	-14.0371	-14.3473	-14.2637	-9.25846	-10.3689	-8.1528	8.12999	-7.19138	-11.596	-10.6011	-12.8723	-13.1219	-13.013	-11.1413	-9.94139
nadE	-12.4396	-11.6848	-8.78989	-12.6074	-12.7922	-12.8241	13.5785	13.0966	-13.3632	-12.8533	-11.5627	-11.5294	-11.4694	-12.0738	-12.4199	-12.2329	-11.8061	-12.5259	-11.0573	-12.3908	-11.9398	-12.7685	5.34841	9.07071	-11.7272	-13.3849	-13.2189	-11.4117	-11.7605	-12.3627	-12.3627	-12.6596	-12.7563	-12.2026	-12.9844	14.028	14.1138	9.54587	-6.35387	11.6391	11.9904	-11.2347	-10.6105	-10.5126	-10.9495	13.2364	13.0491	-9.35166	-9.27894
aroK	9.79768	8.4181	6.37792	-9.15811	-9.4278	-9.56218	7.14525	4.5722	9.4702	10.1635	-7.04702	-8.82466	-8.79849	-8.96591	-9.45752	-9.49293	-9.46333	10.0918	10.3053	8.63376	7.8782	7.85991	10.056	10.0471	9.9431	-9.57992	-9.03876	8.69872	8.67174	-7.90875	-8.18089	9.24016	10.1719	9.26913	9.42885	11.2351	10.1399	10.2107	10.2681	10.4974	10.461	-9.59631	-9.48192	-9.11384	-10.3995	-9.64371	-9.38037	-9.45929	6.93222
ycgJ	6.09213	6.33073	7.15857	-6.66898	-5.81201	-5.54905	6.29393	6.3026	-6.98649	-6.81931	-6.19083	6.77473	7.05279	6.9935	3.60125	3.6206	4.05199	-7.717	-8.07462	-6.63104	-7.02863	-7.2074	-7.63256	-7.44987	-7.90472	-7.94104	-7.91103	-6.63104	-4.67104	-7.32145	-7.06137	-7.48703	-7.32241	-7.62804	-7.1362	5.89821	4.38964	10.7916	10.6675	2.43612	4.03856	1.02506	-3.04182	2.70354	-7.3503	-7.31868	-7.27383	-1.66534	4.70434
S114	-9.77065	-9.72704	-9.61443	-9.85838	-9.85126	-9.90756	-9.82489	-9.33436	-10.1978	-10.2203	-10.0463	10.3279	9.02709	12.0888	-8.23536	-8.31938	-7.95457	-7.55125	-8.38712	5.14058	6.34943	6.97978	-4.66446	-4.42763	-6.67336	-9.58813	-9.21017	-8.47641	-7.43993	-9.04646	-9.12557	-9.89993	-9.89675	-9.98978	-9.81929	-9.85713	-9.77749	8.48957	10.1108	-7.72127	-6.33801	-8.93587	-8.97841	-8.89665	-10.1404	-10.1261	-10.1559	-4.99776	6.50603
ycgM	9.05663	7.65441	7.29264	13.8359	14.1588	13.8909	5.99989	6.06613	-5.0264	-5.10882	-5.21059	14.6704	15.3106	14.9704	-11.6226	-11.5914	-11.5923	-5.37407	-4.45608	-4.72374	-5.20236	-5.66106	-5.53493	-5.29845	-5.74702	8.26651	8.83072	10.3686	10.6258	12.8408	12.497	13.7278	13.7635	13.6028	13.7872	13.369	13.8153	10.1302	10.6182	9.15813	8.4263	-4.79566	-6.53944	-6.53944	9.43007	10.9001	10.8964	-8.27671	-6.28321
ycgN	8.78265	7.61413	7.15753	14.1308	14.6154	14.4395	6.37246	6.70853	-4.95272	-5.04908	-5.19563	14.9502	15.5887	15.2213	-10.9981	-10.9546	-10.9147	-5.90137	-6.01396	-5.87804	-5.6445	-5.92721	-6.1006	-5.46002	-6.34763	9.92944	10.178	10.7615	10.9083	13.1427	13.0488	13.9286	14.3142	13.9234	14.1968	14.4639	14.5801	10.5199	10.6607	-3.14092	-9.39396	-6.0384	-6.16521	-6.6655	9.84552	11.0351	10.9406	-8.40214	-6.82327
S116	-11.3598	-11.5538	-11.3153	13.1434	13.8291	13.3706	-11.3961	-11.1866	-10.9769	-10.9653	-11.5095	14.7163	15.2725	15.1304	12.0953	12.1465	12.1574	-10.8114	-10.9059	-9.70571	-9.72444	-6.78628	-11.1412	-11.1295	-11.3552	7.63122	8.61595	-6.84384	9.7975	-8.34312	9.58884	13.2838	13.3742	13.1223	13.3854	12.908	13.4217	7.46385	-7.04891	-8.94536	-10.2035	-10.2944	-11.3247	4.48615	-10.9274	-9.60686	-10.2395	-11.7956	-11.1223
ycgO	-10.7403	-10.6835	-10.631	12.4974	12.9783	12.5081	-10.8508	-10.6256	-10.3254	-10.4062	-10.8429	14.2963	14.7851	14.4962	11.1052	11.4745	10.9915	-9.36407	-7.81806	3.3476	-5.94534	-8.03867	-9.8646	-9.8666	-9.68513	8.12437	9.24833	8.93075	8.51383	8.51383	3.91416	12.461	13.1079	12.4173	12.7159	12.6805	12.4043	-7.58976	-7.01151	-8.85227	-9.85716	-8.45057	-10.1758	8.51841	-9.80581	-9.49227	-9.11858	-11.1507	-10.4221
S117	-3.13977	6.65824	6.81383	7.85662	8.29292	8.3062	4.53108	-3.27348	6.71212	8.94833	6.25735	-6.12815	-5.90341	-6.4837	-5.33723	-5.07786	-6.3037	-5.24106	-3.51243	-4.31154	-4.97934	5.84705	-4.16786	-5.36775	-5.09967	9.69952	9.40971	8.04752	5.0413	-4.99928	-4.78354	-6.00181	7.36079	8.83999	-5.84796	4.83296	-4.41683	-3.9203	3.91191	-3.16629	4.09998	3.80327	4.29406	3.75083	5.42896	7.7696	7.96189	7.45627	-5.04488
S118	-8.77983	-8.61599	-7.44267	10.9238	11.2737	10.1285	1.09126	-6.7667	8.08837	7.85201	5.79459	12.9164	13.1765	13.0384	-6.12714	5.72956	-5.94769	7.58818	8.97127	7.69576	8.77077	5.93967	7.7638	7.88228	9.65907	8.36881	8.86272	8.67639	-1.56248	6.06355	-5.5257	9.49347	9.4897	9.92686	9.72789	9.90433	10.3761	7.82992	8.41386	6.08066	7.33517	-8.29096	-8.49731	-7.40309	7.83221	9.82316	9.94163	8.18347	-6.94269
ycgP	11.9962	10.7481	9.8167	9.52421	9.5378	9.05915	-5.59682	7.919	-9.96168	-9.69733	-6.87818	12.3793	12.6366	12.2433	8.29278	9.59627	9.88905	-10.0682	-10.2183	-9.60273	-9.52956	-9.2535	-9.13613	-9.28168	-9.79101	-10.0973	-10.114	-8.3539	-7.87892	-9.64276	-9.686	10.1303	10.1131	9.52421	10.4592	6.58232	7.97697	7.51137	7.99506	11.3796	11.4985	5.73762	7.57565	7.12703	10.9561	11.5686	11.4501	-7.78983	-7.98113
ycgS	-5.4003	-7.60529	-7.647	-8.24793	-8.39459	-8.4231	-9.29497	-8.76423	-9.48535	-9.51165	-9.17481	8.15708	8.39764	8.10894	8.40835	8.26474	8.03542	5.692	-5.60165	5.88546	7.51736	6.85534	6.69227	6.67552	-6.54664	-8.21635	-8.30368	7.70809	8.6972	-6.67897	-7.53007	-7.81193	-7.45153	-8.10436	-7.64938	-7.30103	-7.50604	9.60758	9.91893	8.46606	8.30817	-6.70977	-7.41922	-5.97208	-8.60339	-8.55822	-8.47194	-7.36957	-5.48186
S119	-13.3465	-13.3465	-13.4566	-13.7843	-13.7795	-13.796	-13.4031	-13.3033	-13.4621	-13.4533	-13.4431	-7.54134	8.37627	11.1713	11.2217	10.7803	10.3538	-13.4557	-13.61	-13.2181	-13.3427	-13.4504	-13.514	-13.6759	-13.6892	-13.8425	-13.8429	-13.7008	-13.5922	-13.3334	-13.2833	-13.6976	-13.8044	-13.8171	-13.7849	-13.7561	-13.7052	13.253	13.0961	14.0916	13.7766	-9.86656	-11.1075	-9.67528	-11.9417	-11.837	-11.65	-10.4356	-4.48439
ycgT	-12.9128	-13.1042	-13.0987	-13.4858	-13.4802	-13.4169	-13.2332	-13.1593	-13.3018	-13.2786	-13.2827	8.43867	9.80549	9.53167	11.0137	10.9946	11.3748	-12.9692	-13.2297	-12.7744	-12.9072	-13.0882	-13.1791	-13.2342	-13.3465	-13.4686	-13.4051	-13.329	-13.2223	-12.0692	-12.2996	-13.3516	-13.3176	-13.393	-13.3719	-13.2098	-13.1113	13.6345	13.4075	13.7001	13.8129	-10.5168	-10.8547	-10.4416	-11.9835	-11.756	-11.6231	-9.54034	-9.40741
S120	-12.1986	-12.3305	-12.2625	-12.4826	-12.4205	-12.3742	-11.9542	-11.8528	-11.9918	-11.9871	-12.0364	9.11396	9.47582	8.85131	10.0203	10.1055	9.7598	-11.8471	-12.0576	-11.7571	-11.6556	-12.119	-12.2358	-12.2794	-12.3666	-12.3458	-12.2753	-12.2561	-12.2974	-11.1768	-11.6945	-12.4684	-12.3245	-12.4062	-12.4578	-12.0062	-12.1273	11.386	11.7427	13.2586	12.5669	-10.4084	-10.5929	-9.5339	-10.9223	-10.8404	-10.7852	-7.53252	-8.8494
nasF	11.0862	12.3359	12.6906	12.6221	12.7705	13.2328	11.5307	10.7202	12.441	12.5419	12.3338	-11.5923	-11.6012	-11.6759	7.30144	-11.0645	-7.55356	9.58775	10.031	9.3648	9.32994	9.81264	9.70307	9.71399	9.4011	10.2061	10.5598	9.06004	9.25567	11.3323	11.2156	10.1497	10.8297	10.146	10.5532	11.4221	11.2588	-13.0667	-13.3066	-14.0535	-14.0334	11.4207	12.5264	7.8837	5.62494	8.644	9.27736	11.7154	11.0073
nasE	10.618	13.0995	13.7192	13.8415	13.794	14.1434	12.6785	12.0409	13.0914	12.6635	13.8879	-12.4722	-12.4608	-12.4856	12.615	-10.4058	12.4274	5.53746	-7.52819	6.91422	7.91414	9.38033	-3.68858	8.02076	-8.30619	9.20688	9.70008	-9.34691	-8.48607	13.0118	12.9451	9.45119	10.8018	10.153	10.0191	11.5269	11.2037	-13.7077	-13.689	-14.4961	-14.5843	13.3242	13.9931	9.53733	9.9228	11.3044	12.1635	13.5847	12.4521
nasC	-3.12956	4.08022	4.93649	1.40796	1.9433	2.94416	2.51362	4.35393	3.84076	5.22499	4.78208	-5.29732	-5.59825	-5.10743	-5.74908	-5.43182	-5.09398	-2.22422	3.25148	-4.11006	4.38006	-3.61543	-2.17985	4.96508	1.81805	-3.99531	3.26929	-3.8327	3.96732	-2.60298	-3.57361	-3.96154	-4.52959	-5.01009	-4.05094	-2.58993	-1.28968	-14.1107	-14.1109	-14.1128	-14.1135	1.69947	4.49708	-2.78752	-5.50415	-5.28636	-4.65556	-4.67768	3.55774
nasB	-4.08931	-3.33534	2.92369	-5.12082	-4.78832	-4.97078	3.86264	4.7082	-4.50664	3.4091	-3.49369	-5.93863	-5.97648	-5.71549	-6.07758	-6.04443	-5.80107	-4.32724	-3.73682	-4.43333	5.34821	-3.28977	2.14142	5.20671	2.89273	-5.21789	-3.73682	-4.94435	3.47184	-4.75813	-4.97078	-5.03583	-5.36084	-5.69679	-5.10731	-5.08093	-4.65226	-13.742	-13.7419	-13.7439	-13.7442	-2.41297	2.31428	-2.8237	-5.58435	-5.03289	-4.32132	-5.39245	3.09445
nasA	-7.16168	-6.35093	-5.1706	-7.60692	-7.49267	-7.09946	-7.06981	-6.70147	7.88036	8.63727	-5.54494	-8.59412	-8.61457	-8.59797	-8.70998	-8.64404	-8.62442	-3.7044	5.70412	4.47641	6.06273	-6.37083	6.36663	7.59477	2.69201	-8.26004	-6.4132	-8.136	-7.39388	-7.72461	-7.66084	-8.1631	-8.21121	-8.41338	-8.10842	-7.43692	-7.53803	-14.3559	-14.355	-14.3587	-14.3608	2.22698	1.1575	-4.59703	-7.01491	-6.84742	-6.50825	-6.6184	4.65888
folEB	6.02281	4.41982	3.76347	2.62603	3.43123	-3.6066	-2.89078	-4.66461	6.35426	4.78122	-3.53338	5.22431	1.16268	5.31493	12.3611	12.5736	12.4503	4.66205	0.929217	4.88472	5.40715	3.32876	4.68222	5.79326	5.00168	-2.63426	3.80719	-1.96752	4.71006	1.11081	-1.29775	3.8746	-4.36412	-4.50963	4.07462	-0.381117	2.57916	12.5896	12.5916	11.6778	12.0753	-4.07095	3.88489	2.09147	-5.46629	-5.20222	-4.75617	-4.82306	2.64709
S121	-4.43135	3.26965	-4.09513	-4.73223	-4.69402	-5.08483	-5.68274	-5.53432	3.49851	-5.07109	-5.23143	-3.64397	-4.41008	-4.90366	7.58746	7.68209	7.28159	4.6658	7.35997	2.39911	-3.62721	6.58012	4.73512	-2.0569	5.96251	8.85136	9.83564	8.85046	6.09753	-4.01367	-2.19548	-5.08483	1.6512	-4.23003	-5.4192	0.955802	-4.68751	9.30425	9.56893	10.0769	10.4838	3.95128	3.11859	2.14313	4.89305	2.90714	2.95571	6.76367	-0.843717
yckA	-10.6303	-10.5265	-10.4715	-11.1042	-11.1058	-11.0171	-11.0351	-10.913	6.21138	-10.529	-11.117	-11.0337	-10.9424	-10.9924	-9.87214	-9.73168	-9.79636	11.4864	12.1113	10.5917	9.87021	10.7362	10.7095	11.2283	11.4326	10.5363	10.8858	-8.07505	6.10943	-7.28558	-6.83436	-11.2532	-11.2182	-11.3724	-11.2193	-10.7673	-10.7968	7.50883	6.99845	6.32076	5.92799	10.0035	9.83322	8.86393	-9.07883	-8.99852	-8.78077	8.895	-7.14305
yckB	-10.5214	-10.6221	-10.5557	-11.2819	-11.2897	-11.2442	-11.5812	-11.0529	-7.44137	-10.787	-11.189	-11.0413	-10.9236	-10.6597	-7.35328	-6.09853	9.43304	11.7707	11.8157	11.3434	11.5207	11.8452	12.2757	12.3646	12.3096	10.8093	10.7602	-7.73562	9.43896	-8.2471	-8.05663	-11.3621	-11.3356	-11.4657	-11.3284	-11.1102	-11.072	8.72218	8.6108	7.82108	7.36208	11.1631	11.1073	9.53524	-9.17336	-8.53753	-8.6116	9.29265	-7.51528
S123	-3.34691	0.323379	-3.82874	-3.0473	-2.61302	3.26455	-0.241505	3.43829	6.09645	3.57388	5.10014	-6.54393	-6.47557	-6.5299	6.45878	3.86626	-4.94449	6.20706	5.29367	7.47691	5.32116	8.86327	7.92982	2.90704	4.51787	8.57707	8.99334	7.15111	5.69328	-3.85968	-0.666078	8.57707	7.50138	8.23403	7.89286	10.2416	10.5548	10.4407	9.91827	10.6074	10.515	-6.39158	-6.54128	-4.85133	2.47939	10.1043	9.10916	6.74301	-6.14038
bglC	8.32092	8.97432	9.43001	6.73028	6.8968	8.19996	8.30594	8.67176	5.38368	6.69227	6.42854	-5.20548	-4.70324	-5.93952	-5.6611	-5.07019	-5.47036	7.67113	6.49436	7.93304	3.53215	7.62979	2.39802	-3.06248	-5.59479	5.74144	7.95294	7.38981	-7.13816	-7.54448	-7.55547	-7.63955	-7.64559	-8.00019	-7.45128	-6.83824	-6.78866	10.1968	10.0328	11.8027	11.6078	-5.363	-5.52693	-5.40097	-2.18112	5.1778	4.25293	7.30705	-0.712186
nin	-8.54471	7.21064	-5.87389	-8.25319	4.80315	6.48058	8.61836	8.87261	9.10336	6.31638	9.92436	-10.1327	-8.83722	-7.8243	12.1879	12.5287	13.3248	9.12502	10.8825	8.99957	8.76907	9.18726	9.17697	9.21707	10.5428	13.669	13.9151	13.675	13.7207	8.3786	9.53588	-9.76755	-7.04516	-9.56472	-8.3891	10.0575	8.15535	6.6606	4.58177	-8.23112	-8.04101	13.2514	13.3846	12.0577	-10.5059	-10.4936	-10.3855	12.5291	-9.3615
nucA	-10.5744	-7.77452	8.15298	-10.9346	-10.982	-10.9562	9.15465	10.1196	-11.4585	-11.4833	-9.64808	-11.8593	-10.8796	8.03986	12.4284	12.6363	13.4418	5.37681	9.26883	8.96002	-8.20319	9.36205	7.74242	8.84693	-6.46275	13.6048	13.5774	13.8523	14.0783	-10.0877	-9.56829	-11.6761	-11.5118	-11.6959	-11.6152	-11.4364	-11.4286	-7.43935	-7.33439	-8.29268	-8.31117	13.4551	13.8514	12.5522	-11.3852	-11.3729	-11.4415	12.4771	-10.0238
S124	9.99442	11.0941	11.1582	10.8524	11.0393	11.1488	10.8955	10.6836	10.7713	10.6078	11.0596	-10.6413	-10.7593	-10.647	-10.3693	-10.5009	-10.6143	-9.38276	-9.6198	-9.55663	-9.69129	-9.53081	-9.58852	-9.58661	-9.60903	12.6045	12.0337	11.1284	10.4884	-7.90517	-8.10648	-9.73681	-9.50197	-8.9878	-9.70204	-9.03344	-9.0405	-5.02411	-4.55087	-5.01017	-4.22334	7.66301	8.35443	6.04317	-9.46066	-9.46179	-9.47306	10.7527	-7.77159
S125	6.19387	6.89813	7.48867	6.78932	8.29762	8.21709	-7.23269	-7.20846	-5.07432	-4.35559	7.5305	-11.0412	-10.9325	-10.5577	10.046	11.1657	11.1005	-6.03135	3.74061	5.86951	7.85301	6.1289	-5.43002	-3.65942	4.87472	12.5209	12.608	11.5861	11.6352	10.0949	10.1248	9.64194	9.54361	8.47053	9.87642	10.9702	10.942	7.69782	7.33816	8.0264	7.25818	11.3656	11.2173	10.4842	-8.53034	4.51963	-6.77575	10.4674	6.05113
hxlR	-7.34171	-5.79863	7.07307	-6.92981	-5.0826	-6.31433	8.76209	7.6479	9.60045	9.32744	9.5383	-10.0193	-9.89663	-9.91669	-7.69534	-8.28809	9.89601	-7.82297	-6.57019	-6.99597	-6.52569	-8.37797	-6.52569	-4.42212	-4.90893	10.9422	11.1381	9.76431	10.0374	-7.29683	-6.0458	-5.56449	8.22449	-6.25001	3.26328	8.39205	7.09213	-3.45156	-6.6845	4.0974	-2.48193	9.38861	9.48848	8.57024	-8.27435	-6.34619	-7.50625	8.05402	6.0714
S126	13.1212	12.0504	12.738	14.516	14.2726	13.4093	11.9846	12.2601	14.7109	14.8264	14.6345	15.3113	15.3706	14.9017	15.6872	15.6478	15.2597	-13.6548	-13.7492	-13.1608	-12.6911	-13.1512	-14.0594	-14.0424	-14.0239	-14.0634	-14.0728	8.91747	-8.77205	13.6594	13.2935	14.7955	14.516	14.8225	15.0768	-12.8575	-12.0584	10.3476	12.3659	14.77	15.3164	14.7167	14.4645	14.3207	15.3039	15.2905	15.3287	12.7389	12.1804
srfAA	12.7872	13.7649	14.0866	14.665	15.1058	15.1875	14.0889	12.5041	14.8471	15.0737	15.0081	-13.3036	-12.7835	-12.4776	13.6992	14.359	13.8855	-13.7599	-13.6688	-13.0425	-11.6983	-13.0926	-14.2852	-14.24	-14.2857	-14.1887	-14.1394	7.75077	11.802	14.8765	14.8009	14.9033	15.4345	14.9909	15.3001	15.4345	15.5737	13.3036	11.3811	-8.12864	-11.6813	14.5335	14.7786	14.6293	15.2186	15.0159	15.1076	11.5141	12.8222
srfAB	14.8575	14.8406	14.8575	15.1742	15.4155	15.5063	14.5174	13.9463	15.2715	15.6768	15.4411	-14.148	-14.4396	-14.4205	13.3486	13.3486	13.456	-14.1722	-14.1599	-13.4397	-11.977	-13.2501	-14.7178	-14.6703	-14.7235	-14.5076	-14.4611	-10.2259	12.577	15.4041	15.4378	15.1613	15.3292	15.1024	15.3536	15.6663	15.594	13.1317	-8.58171	-11.7573	-13.4344	15.1458	14.9417	14.9588	14.9588	14.3736	14.8069	11.9889	12.6077
comS	14.209	14.9064	15.2174	15.3806	15.2413	15.2413	14.7246	13.784	15.2494	15.6277	15.6578	-14.2598	-11.809	-12.5235	14.7066	14.5159	14.7066	-14.164	-14.2019	-13.4383	-12.5182	-13.2079	-14.7278	-14.6756	-14.7256	-14.5622	-14.5394	-11.5522	10.6761	14.8108	14.7387	14.209	14.7387	13.8691	14.4355	14.8433	15.2796	13.6051	8.40337	11.6672	12.4673	15.0293	14.1919	14.1919	14.9468	14.5272	14.6352	-12.576	-12.2217
srfAC	14.4726	14.3723	14.1529	15.0597	15.2334	15.431	14.1851	13.7399	15.0388	15.4698	15.1697	-15.307	-15.2804	-15.2741	14.0102	14.0102	13.4754	-13.844	-13.7614	-13.3945	-12.1046	-13.2286	-14.4097	-14.3559	-14.4139	-14.1121	-14.0188	-10.2174	10.9674	15.0447	15.4411	14.7685	15.3357	14.8611	15.1279	15.5306	15.5306	-12.7418	-12.6208	-13.0599	-13.9008	14.9395	14.6747	15.3729	14.8172	14.2225	14.3637	12.9661	13.087
srfAD	14.1835	14.0882	14.1208	14.8946	15.1532	15.5898	13.7106	13.7422	15.3629	15.3076	14.9596	-15.6055	-15.6664	-15.8035	13.3746	13.0645	13.4858	-13.1681	-12.8217	-12.6962	-11.9147	-12.4725	-13.7941	-13.702	-13.7902	-13.0718	-12.8087	10.9823	11.8665	15.0929	15.1064	14.1305	15.6979	14.6761	14.8077	15.8106	15.8895	-13.1724	-12.7267	-13.8156	-14.3118	14.9699	15.2462	15.1566	14.8407	13.3054	14.1496	13.8761	11.3673
ycxA	-6.59798	5.03717	7.09773	5.72783	8.16656	8.49088	-8.42505	-7.38306	8.51285	10.2909	-8.89946	-10.8081	-10.7176	-10.9076	-10.8469	-10.43	-10.4545	-8.06489	-7.15801	-7.15801	8.15695	-6.64716	-9.2164	-8.98835	-9.16241	-8.99057	-8.66383	10.0059	10.2961	9.34038	9.31772	8.94859	10.1698	8.51711	9.13204	11.325	11.0183	6.92087	8.10816	5.55718	-6.18152	9.14856	9.34639	9.48894	8.55499	6.19578	9.15931	-8.16789	-5.71535
ycxB	9.55323	7.18232	-8.71084	-7.17081	-7.98295	-8.50478	-9.58216	-7.6803	9.20861	-2.97434	-8.22671	8.3075	-3.69027	-2.77557	8.85938	7.74134	7.08939	6.08031	-2.86831	-5.25563	3.01643	-5.0664	6.73756	-5.61491	7.22025	7.27156	6.94132	9.35437	8.74446	5.63801	-7.94631	9.60799	8.70933	9.84318	9.8338	8.95072	8.74446	7.39105	7.71316	10.6936	11.0353	8.45516	8.77855	8.47071	7.60479	9.414	8.42859	9.1826	8.69664
S127	-9.26833	-8.70625	-7.98048	-9.22357	-9.50704	-9.46018	-8.77635	7.94474	-8.44087	-8.87853	-9.35978	-7.42297	-7.12587	-7.92223	-8.46662	-8.74082	-8.25361	10.5762	11.3021	8.47822	8.91225	10.2326	11.0954	11.1724	11.6356	7.67526	6.50817	-8.68936	-8.73361	-9.47399	-9.46193	-9.5775	-9.61985	-9.56767	-9.52046	-8.21312	-8.9307	-6.61319	-6.97603	-6.73526	-7.50533	6.35906	4.08092	6.14515	-5.79554	-5.96743	2.90834	8.06667	6.30828
tcyC	-11.6393	-11.0706	-10.8262	-11.7327	-11.7862	-11.6816	-11.8391	-11.4662	-11.4017	-11.7579	-12.0393	-9.91936	-10.279	-9.54998	-11.0532	-10.9875	-10.8445	12.4803	12.8506	11.383	11.6134	11.9035	12.5375	12.7317	12.2933	11.0832	11.4199	-11.1315	-10.7444	-11.5659	-11.5187	-11.7885	-11.7514	-11.8431	-11.7364	-10.78	-10.794	-10.1661	-10.0918	-10.3218	-10.6375	-10.3501	-9.84449	-10.4267	-11.3004	-11.265	-11.2536	7.93436	-6.8155
tcyB	-11.5453	-11.0854	-10.8251	-11.6253	-11.6331	-11.5444	-12.1381	-11.8313	-11.7676	-12.0316	-12.1609	-8.01696	-9.06006	-3.11422	-10.2572	-10.2276	-10.2413	11.6899	11.9911	10.9646	11.666	11.4775	12.0146	12.3068	12.1848	8.00772	8.75605	-10.987	-10.8908	-11.4761	-11.4978	-11.7231	-11.7598	-11.7133	-11.7442	-11.1174	-10.8484	-9.20591	-9.02957	-8.71317	-9.61453	-9.96113	-9.78093	-9.82409	-10.803	-10.7598	-10.7651	8.9167	6.54558
tcyA	-12.658	-12.253	-12.0833	-12.7584	-12.8006	-12.7655	-13.0862	-12.5957	-13.0154	-13.2538	-13.168	-9.09519	-10.1347	7.9512	-11.0843	-11.0547	-10.8913	11.6402	11.9416	11.1531	12.0775	11.8966	13.1518	13.2953	13.1462	-10.4639	-10.2163	-12.1275	-11.8752	-12.6144	-12.5808	-12.7287	-12.7586	-12.7513	-12.7384	-12.2329	-12.1091	-10.2291	-10.182	-10.3704	-10.3586	-11.0263	-10.6143	-10.9979	-11.8703	-11.9431	-11.9337	8.44141	6.33501
yclA	-8.00453	-7.965	-7.73791	-8.4735	-8.58737	-8.56282	-8.3263	-8.04196	-8.64972	-8.6518	-8.58363	7.25233	7.39385	7.22785	-5.40576	-5.73708	-5.1683	7.93458	4.74263	7.66093	7.41366	8.03577	7.913	8.53745	7.76458	-8.34712	-8.43015	-7.86408	-7.1467	-8.26985	-8.32351	-8.17534	-8.4179	-8.46015	-8.33366	9.39027	9.91099	4.30589	4.99737	5.08256	7.48383	-5.70639	-4.29183	-5.87732	-7.31477	-6.85885	-6.29474	-6.14195	-3.15419
ubiX	7.58389	6.64608	8.04936	-7.33539	-7.10548	-7.00817	10.7034	9.96687	12.3241	12.9219	11.2892	-6.26334	-6.30673	-5.74391	-6.49969	-6.4887	-6.41613	4.68387	-7.38569	7.24357	5.66756	7.22194	6.04555	5.57393	-4.77705	-7.84603	-7.79802	-8.02103	-7.67276	-7.4365	-7.35946	-8.2084	-8.23468	-8.30756	-8.15145	-7.55765	-7.6445	11.8023	11.0718	13.64	13.7188	5.07977	4.89351	3.53169	4.85516	6.88835	7.16281	3.66987	2.47327
ubiD	7.49519	7.25504	7.37364	-6.69343	-6.65761	-5.28689	10.3746	9.74581	12.0375	12.5155	10.8732	-6.36461	-6.31965	-6.11679	-6.90472	-6.8346	-6.43031	4.62964	-6.46965	6.83353	5.8432	6.92806	5.46326	6.52759	-5.05201	-8.11035	-7.69396	-8.02205	-7.33038	-7.1744	-7.00295	-7.96621	-8.07367	-8.23429	-7.84427	-6.98586	-6.71784	12.2078	11.5276	13.7098	13.5398	3.05022	4.28982	2.90596	-3.85562	6.614	6.46166	-4.9225	3.37873
bsdD	7.48915	7.08967	7.50054	-6.77137	-5.59735	6.57811	10.2497	9.91519	11.9595	12.4971	10.8872	-6.83219	-6.83507	-6.52703	-7.0827	-7.24141	-6.8736	6.49305	7.12658	7.20487	6.50704	6.63166	6.55848	6.89518	4.93994	-8.33735	-8.08534	-8.09138	-7.44343	-7.2795	-6.99711	-8.13078	-8.09351	-8.27957	-7.8627	-6.98055	-7.06783	12.4891	11.7759	13.6245	13.5534	5.3691	5.73052	3.62913	2.08108	7.28458	7.4833	-5.18562	3.8053
yclD	6.26564	6.24629	7.05649	-5.34269	-5.97295	4.86717	9.61249	9.04649	11.3643	11.7345	10.4564	-5.76585	-5.64384	-5.50607	-6.32622	-6.21498	-5.97036	-5.80311	-6.45456	4.32667	4.60093	4.47053	3.85197	5.64204	-6.5018	-7.56312	-7.18689	-7.17082	-6.57715	-6.16954	-6.5018	-7.19429	-6.97395	-7.53942	-7.08189	5.73193	2.26092	11.549	11.0132	13.1552	12.8586	-2.371	3.84274	-2.46275	-5.05151	-4.15982	4.98921	-5.07287	0.98919
yclE	9.77287	8.91129	8.86731	6.51358	6.76693	8.16451	8.79991	8.40614	7.9133	8.20663	6.33231	7.16814	7.04951	7.46448	6.67218	7.98412	8.15347	3.15742	4.90594	-4.03123	-6.05871	5.14341	6.10783	7.08503	-5.12251	-9.25693	-9.05663	6.98656	8.23302	-7.19733	-7.25119	-5.95586	6.80038	-7.93189	6.05417	9.40471	8.40704	5.20601	5.50058	6.40342	5.06178	-6.45659	-4.212	-3.33716	5.98823	9.06951	8.93484	-8.20684	-5.44876
dtpT	-10.6325	-10.6343	-10.5032	-11.0902	-11.0165	-10.9993	-11.608	-11.4805	-11.6557	-11.6317	-11.635	-8.2049	-8.04037	-8.38196	-7.24408	4.2775	-6.7848	12.1743	12.3052	11.9172	10.9917	11.5423	11.4485	11.5044	11.7971	-11.3344	-11.3181	-11.208	-11.1706	-11.1365	-11.1137	-9.76209	-8.82684	-10.0717	-9.66974	-10.6794	-10.8949	-9.88376	-9.13214	-10.3342	-10.3802	-2.60675	3.54033	-3.53571	10.0878	7.93176	8.12934	-6.93732	2.41759
gerKB	-6.28984	-5.86292	-5.36986	-5.57825	-5.94361	-5.21126	-7.7651	-7.51072	6.98294	7.33921	-7.69306	-5.35112	-5.29741	-5.11662	-6.07586	-6.25509	-5.97779	7.95199	8.07041	7.4878	7.72043	7.04173	7.81704	8.27685	7.69665	-7.44145	-7.24141	-6.96754	-6.24408	-3.12596	-1.21606	-5.35919	-6.73295	-7.45246	-4.34631	6.59651	5.95506	-6.77869	-6.72716	-7.85193	-8.21724	-4.50996	2.17224	-4.40629	-5.64117	-6.22683	-6.5184	-5.26142	4.57356
rapC	10.7063	-7.73304	10.0112	11.6512	12.02	11.725	-11.238	-10.4942	-11.2179	-11.1251	-10.0318	-11.1265	-9.81736	-11.8086	14.1255	13.4453	12.8585	2.66825	-7.77919	8.80398	10.2795	9.66152	-10.6371	-10.2292	-10.4668	-11.589	-11.5796	8.09757	9.33988	10.1377	8.98777	12.6297	12.3461	12.359	12.6856	-8.89416	-7.04819	9.44407	11.5785	10.0125	11.6672	12.8349	12.7657	12.7009	-9.30027	-11.4828	-11.4724	9.70932	9.77868
S130	-15.0651	-14.9905	-15.0587	-15.2382	-15.2328	-15.2417	-15.3026	-15.2951	-15.2856	-15.2949	-15.3079	10.7609	10.8675	12.4188	11.6488	12.1675	10.5062	-10.5896	-14.0218	-11.8054	10.924	-11.6065	-13.7541	-14.3085	-14.263	-15.1964	-15.1909	-15.179	-15.1831	-14.6046	-14.9415	-15.2319	-15.2218	-15.2248	-15.2113	-15.2414	-15.2353	9.8287	9.58805	13.4064	12.1536	4.21142	-12.0128	-9.93614	-13.1043	-12.2244	-11.9263	-11.4072	-11.0661
yclQ	-14.4749	-14.3418	-14.2559	-14.6627	-14.6452	-14.6117	-14.6303	-14.5773	-14.6976	-14.7256	-14.6918	11.5214	11.8951	12.0174	12.1273	11.4096	12.006	12.5266	-10.6578	11.9263	12.6219	-9.74474	-12.6997	-13.3213	-13.4886	-14.6091	-14.6063	-14.4962	-14.4839	-14.0506	-14.0903	-14.6807	-14.6679	-14.6928	-14.6494	-14.6656	-14.6567	10.9052	10.1044	10.458	8.6463	-11.2162	-10.5173	-11.6752	-13.5064	-13.486	-13.4848	11.1716	-11.1686
S131	-10.5908	-9.73695	-9.81553	-10.4631	-10.4774	-10.5124	-11.2685	-10.5874	10.7027	6.6484	-9.47131	8.98343	-7.27502	10.0515	-9.20773	-9.89638	-9.9785	11.0292	10.337	9.66763	11.608	11.212	11.3847	11.2766	11.0128	11.2413	10.3692	-8.94153	-9.62499	-8.74086	-9.10146	7.13243	-6.88321	-8.98202	7.46099	-9.74039	-3.12006	8.28387	9.53732	7.94928	10.0316	-8.50318	-10.2888	-9.5944	-11.7003	-11.7227	-11.7352	-10.5205	-8.99698
ycnD	8.49781	10.3816	10.7337	-9.70343	-9.95294	-9.56881	10.4042	9.78913	8.95232	8.36497	9.54904	-9.56282	-9.36907	-9.89293	-10.5069	-10.5038	-10.3447	-9.37217	-8.43088	-9.53432	-9.24511	-9.80545	-8.27443	-6.05416	-8.09411	-10.9225	-10.8071	-10.1148	-9.7529	-10.1907	-10.3214	-10.0313	-8.82119	-10.0994	-9.69536	-8.85399	-9.67276	-10.692	-10.671	-10.8515	-10.9405	-6.68137	7.59815	-6.61106	-9.7154	-9.40113	-9.6664	8.0293	8.14661
ycnE	8.33524	10.4055	11.0713	-10.0416	-10.3225	-10.3296	11.1553	10.307	7.78522	-4.48447	10.3111	-9.9262	-9.4901	-9.33301	-10.69	-10.7327	-10.6109	-9.93294	-9.68447	-9.93801	-9.99851	-10.0511	-8.50903	-7.4429	-9.51061	-11.2467	-11.2476	-10.472	-10.1277	-10.6111	-10.6249	-10.0918	-9.61088	-10.3797	-9.97636	-10.2094	-10.2949	-10.6697	-10.7679	-10.9629	-11.074	-4.68215	8.86357	-7.84274	-9.59722	-9.83162	-9.54809	9.19926	8.16408
yczG	9.95854	8.55647	7.46615	9.11341	9.16304	8.93272	-8.44447	8.04251	9.57068	8.51174	8.11459	9.09221	9.72897	8.82225	8.80857	8.67077	9.88146	9.37783	10.5956	8.19525	9.09226	8.25758	10.3336	10.7349	11.4347	9.08276	10.0034	10.5622	10.0009	6.86191	6.94586	11.6093	12.1722	12.0193	11.5541	11.3066	10.4096	-7.68853	-7.38225	8.04575	5.62366	5.92742	3.97189	6.85368	9.95427	10.7689	10.773	-8.848	-6.67137
gabT	6.6595	5.47973	4.87515	6.06544	5.87007	5.90776	-6.22783	-4.25676	-6.25134	-6.18107	-5.96012	6.74168	6.59443	6.8924	3.89544	5.28739	5.09362	3.26876	1.62954	-0.715771	6.29915	4.9062	6.87314	7.42429	6.12106	-5.15853	4.62083	5.06306	6.93134	9.02422	8.74054	10.4438	10.739	10.0914	10.7494	10.6128	10.78	5.0515	5.75268	7.15458	5.88681	4.86622	3.98053	3.73185	5.78236	-5.00637	-4.51011	-5.74148	-3.42406
ycnI	-11.1418	-10.1733	-9.632	12.3476	12.6516	12.6542	-9.72088	-8.24018	12.3792	10.5468	9.25688	-12.3046	-12.2895	-12.3138	13.1988	11.6054	13.7281	13.0151	12.9433	11.0718	11.6346	11.7586	12.2485	12.6361	12.2412	9.97727	10.9048	-8.74606	-5.90453	14.4681	14.529	12.4925	13.3194	12.4638	12.6774	12.3788	12.2912	-12.6285	-12.3328	-12.486	-13.031	9.4521	10.054	7.34894	-6.96854	-7.7549	-6.37604	8.17551	7.84117
ycnJ	-12.271	-11.6824	-11.4535	12.6239	12.9857	12.632	-10.6888	-9.44355	13.1233	11.4235	9.79412	-12.8862	-12.8855	-12.9016	14.2582	13.2432	14.4692	13.5041	12.9276	11.7985	12.5081	11.9924	12.4425	12.6751	12.3535	9.87756	9.56555	-11.1632	-10.9212	14.8385	14.8385	12.2602	13.1468	12.4469	12.8852	12.5242	12.7558	-13.0536	-12.7166	-12.3355	-13.0248	10.1637	10.7968	8.07364	-7.44567	-6.96438	-7.65566	10.6474	9.18854
ycnK	-12.7126	-12.4005	-12.2576	12.1793	12.4194	12.0114	-11.7583	-10.8788	13.0008	10.5637	-7.63547	-13.0029	-13.0135	-13.0625	15.0198	14.4905	14.9804	13.7675	12.487	11.8743	12.6839	11.9341	12.7398	12.8269	12.6076	-9.64984	-4.6306	-11.8993	-11.7776	15.0047	14.7405	11.7538	13.0261	11.9933	12.8776	11.4747	12.4506	-13.1625	-12.8495	-11.9798	-12.2328	10.9463	11.3342	9.29199	5.30091	8.50289	8.71936	10.8431	9.37048
ycnL	-8.74758	-8.62266	-9.59987	-9.9362	-9.86328	-10.2785	-8.12693	-7.88482	8.71883	-4.98356	-8.90309	-8.05167	-6.949	-8.73731	-7.41982	-9.29171	-9.64693	10.2342	10.4417	9.56951	9.70443	8.89859	10.6928	10.6466	9.89625	8.77732	8.75749	-8.8998	-8.2207	-5.98415	-5.64899	5.47627	7.77131	7.99572	5.90372	10.779	9.58148	10.2277	10.1023	10.4695	10.7237	-8.30297	-8.2266	-7.14563	-9.61645	-9.60521	-9.33445	-7.42563	-7.91078
S132	12.2798	-10.7745	-11.1628	-11.3177	-11.3885	-11.4201	-11.1865	-11.4745	-10.0739	-9.18201	-11.4394	-14.9628	-14.9623	-14.9569	-14.9575	-14.9474	-14.945	13.0347	12.4841	12.1667	-11.3097	13.3275	10.3992	9.21212	10.7559	-8.24921	-8.92122	-11.5981	-11.5529	-10.0468	-10.2844	-11.4698	-11.5111	-11.499	-11.4705	-10.4849	-10.8265	-10.1385	-11.9102	11.6429	-4.69703	8.07523	7.56009	7.17744	7.52232	9.05258	9.60715	-7.90871	-8.00345
ycsA	-7.43888	-10.6825	-10.596	-10.9207	-10.9616	-10.5444	-8.707	-8.50118	-9.60708	-9.48036	-9.53334	-11.0176	-10.8665	-10.8273	-11.0193	-10.7006	-10.6057	-10.4456	-10.7009	-6.7273	-10.4181	-8.06995	-11.0497	-10.9507	-10.9806	-11.6602	-11.5645	-11.6302	-11.5888	-11.1723	-11.2024	-11.623	-11.6082	-11.6618	-11.6209	-11.5329	-11.5288	-10.8781	-10.8297	-11.0557	-11.0837	7.97485	6.79743	8.12847	-5.65139	-7.17559	3.03892	-8.51756	-7.98924
yczH	9.72053	9.02735	8.93882	7.29656	8.09661	7.29656	-7.76082	-2.01742	-5.24668	-8.23896	-7.66787	8.70496	8.91087	7.87288	8.94258	8.42567	8.77569	-7.85091	-6.33345	-5.27094	5.41237	-4.86328	-6.18951	-7.07442	-6.77817	-8.00423	-5.55002	8.32194	8.348	7.98708	6.68895	9.18856	9.99998	8.95976	8.47592	9.92757	9.77674	8.43908	8.54392	8.04439	7.75804	6.2509	-6.15344	-3.86655	-6.52372	6.98065	7.08146	-8.40343	-1.2384
ycsD	6.2461	-8.24727	-9.37897	-9.81709	-10.0301	-10.1648	-9.67688	-5.43098	-9.83769	-10.2065	-9.21388	9.82919	9.67496	8.53188	9.0944	8.90755	9.65376	-8.36118	8.25823	4.92744	4.32253	-5.29193	-6.93616	-5.15976	-7.94857	7.97694	10.0514	10.2212	10.1276	6.1833	-7.97419	9.56347	11.5633	10.7189	9.71861	9.68564	7.37074	5.91696	7.44689	8.88627	9.35639	-5.76364	-1.19016	4.37817	6.83873	7.99064	8.19526	-8.94204	7.32069
yczO	7.53994	7.80156	7.30009	7.50373	7.97272	8.92525	10.7548	7.88112	10.3492	10.7169	10.219	-11.0271	-11.0096	-11.0236	-10.8106	-10.8477	-10.6255	6.35898	6.11135	7.20322	2.14127	8.61559	8.21842	6.32694	-5.3964	9.15282	8.83031	7.63581	5.99148	8.9189	10.3751	13.476	12.2739	13.4782	12.9234	14.0962	14.4218	12.4401	11.1968	13.4927	13.5662	-10.1413	-10.0453	-7.36776	14.2272	15.8479	15.6129	-5.70125	-8.57809
S135	12.75	11.7204	11.8548	10.727	9.95238	9.87448	10.9358	11.3159	10.4879	9.92452	10.8326	12.2045	12.5229	12.3628	12.0863	12.2996	11.9339	8.47134	8.4364	8.92794	8.79178	9.12499	8.56289	7.46228	8.89658	6.06987	-4.71991	11.4758	11.6471	11.6532	11.5573	12.7646	12.6683	12.4479	12.9711	12.7622	12.6863	10.7621	10.5483	10.4147	9.96533	9.04204	9.21872	9.67044	9.36225	10.2254	10.5253	9.81047	-6.72942
yczJ	12.3575	11.3512	11.44	10.1216	9.48506	8.30523	9.65466	10.1551	8.34492	-7.45853	9.38531	11.4608	11.6599	11.5941	11.4608	12.0154	11.6708	-7.8555	-8.90751	7.01328	-6.65832	7.75563	-3.96011	-8.13633	-7.75767	8.91474	7.15704	11.5449	11.7429	10.9859	11.0857	12.4014	12.2986	12.3516	12.4723	12.0453	12.2191	10.4029	9.89244	9.50535	9.77867	7.2431	-4.77253	9.2218	-9.15114	9.02633	8.8846	8.85932	5.28348
pbpC	-11.9262	-11.0102	-5.01979	-11.6297	-11.4724	-11.1617	10.5136	10.7548	13.3887	13.0757	11.9717	-12.4756	-12.4978	-12.474	-12.4558	-12.4955	-12.319	-11.5409	-11.903	-10.7095	-10.9082	-9.62507	-10.3915	-10.5635	-11.5476	-7.85685	-8.23832	-12.1693	-11.7994	-11.48	-11.4478	-11.5476	-11.7115	-11.702	-11.7872	-12.0555	-11.8259	10.3293	10.6302	10.2558	9.3552	8.17296	8.34181	-9.70582	8.85404	9.71243	9.76663	-8.89943	-5.5562
S137	-10.2063	10.0329	11.6317	-10.7691	11.1227	10.8775	11.1728	11.3875	13.7065	13.4628	11.3776	-12.7002	-12.4485	-11.8693	-12.5959	-12.7482	-9.04167	-11.3568	-11.8555	-11.2117	-11.1522	-11.025	-11.2255	-11.1903	-11.7051	10.7829	10.0539	-11.3992	-10.4058	4.58045	10.2442	10.2636	11.1106	-9.21731	10.6563	9.6227	-2.03127	8.25698	-8.18361	11.0492	-10.0342	10.3134	9.71582	8.31845	11.7455	11.2834	11.2834	7.16677	-3.88485
ycsN	12.6911	12.4611	11.9786	12.0495	12.6004	12.6475	11.824	11.6468	13.156	13.014	11.7379	-10.6497	-9.95935	-11.2118	10.4393	9.85983	11.119	-10.0079	-7.84103	-10.5094	-10.3439	-9.75618	-10.2878	-10.6339	-10.1588	10.7024	11.5524	8.88061	8.77077	11.4612	11.3199	12.4257	12.7132	11.969	12.5301	12.5097	11.8653	-10.9217	-10.3523	-8.84336	-11.0561	9.93608	10.6126	9.18848	11.6472	11.5088	11.5201	-4.95988	-8.31973
S138	10.6832	8.18387	-7.24187	10.0417	10.9305	9.81235	-7.96546	-9.01233	-4.63948	-5.37259	-8.60391	-12.8158	-12.7928	-12.8061	-12.42	-12.5876	-12.6623	10.7445	9.47508	10.1221	5.16045	11.0037	-8.62385	-6.77999	7.75549	-8.32845	-8.40616	-10.0021	-9.87749	-6.54564	-8.71312	11.019	10.6573	11.2122	11.1716	-5.88382	9.92899	-8.36608	-9.10468	8.36741	5.54814	8.37024	7.64867	8.34431	10.9906	11.0151	11.0771	-8.13513	-7.95625
mtlR	10.1465	6.67522	4.90854	9.69437	10.0815	10.4979	-8.34922	-8.86575	5.94407	4.53609	-8.37606	-11.7073	-11.6239	-11.6412	-11.2336	-11.251	-11.1593	10.8025	10.4089	10.1931	4.2976	10.8655	7.50946	7.65485	9.19937	-9.93342	-9.73586	-10.1154	-9.87906	8.23803	6.50918	11.8134	11.9822	11.7337	12.0615	12.018	12.0457	6.28055	-5.51782	9.88672	8.82368	7.92239	7.75159	7.56109	10.3897	10.3218	10.5008	-8.38117	-7.53978
ydaB	-8.92788	-8.42455	-8.24836	-9.31729	-9.37126	-9.24555	9.81231	8.25541	9.95104	9.72608	9.66443	-6.11795	-6.60464	-6.5539	-6.5864	-6.5864	-6.28632	9.38125	9.16099	9.79805	9.35997	9.28373	8.31677	7.84864	7.9276	-9.42036	-9.42736	-9.08461	-8.8429	-8.71497	-8.62453	-8.96288	-8.90727	-9.20144	-8.85375	6.2911	6.367	7.05927	6.57515	7.42749	6.60592	6.07457	6.47626	6.07457	6.91879	6.77787	7.13654	-4.44502	6.36313
ydaC	3.50128	3.73409	-2.28029	-4.31543	-2.71929	-4.68687	7.1226	4.32138	3.06253	-4.35961	-5.03898	-6.80906	-6.78183	-6.84714	-6.79563	-6.81577	-6.78326	1.63391	-4.33447	-1.45792	4.65089	4.1103	5.03754	3.69925	1.50566	4.92208	4.66272	-2.50623	-1.34032	3.66517	5.37034	7.01427	6.5626	6.95433	5.8411	9.50371	9.42017	6.51261	6.7678	6.84484	8.77571	-6.16642	-5.73321	-5.24667	-5.84059	6.93377	6.53381	-3.96115	-4.76137
ydaD	7.36721	5.46146	5.54301	-4.88984	-4.15133	-2.577	10.5949	7.75641	7.44418	7.1859	7.54544	-7.89461	-7.87293	-7.81666	-7.80724	-7.82328	-7.68636	-1.80955	-3.40145	5.07101	5.56154	-3.06837	2.38663	4.61313	2.79893	4.89281	6.39641	-3.40866	3.71302	6.45353	7.42554	9.94624	9.04326	9.69598	9.00744	11.8184	12.0613	11.7241	11.3992	11.3797	12.0011	-8.97556	-8.90415	-8.26185	10.4971	13.1277	12.2634	-6.96302	-6.64144
ydaE	7.04911	5.33218	5.42938	5.40267	6.03099	5.61896	9.85765	6.90414	7.09744	7.11498	7.45213	-6.88977	-6.80773	-6.86574	-6.56659	-6.62213	-5.51334	-3.65779	-1.87136	2.35096	-2.4652	-3.4423	-2.3157	4.42009	-3.22067	4.55029	6.76189	5.07279	3.50483	6.34643	6.99435	9.4641	9.05538	9.26209	8.98492	11.5276	11.7461	11.0656	10.6788	10.9079	11.0425	-8.09137	-7.99122	-7.50815	10.2143	12.5321	11.4207	-5.01245	-5.97371
ydaF	11.8401	9.9316	10.0061	9.24164	8.4149	-6.42807	9.94623	10.2395	7.51784	-9.09145	9.49203	12.2299	11.8764	12.0317	12.4766	12.7338	12.5418	-9.29615	-9.63167	-9.03993	-8.64728	-9.17169	-8.7747	-8.95142	-9.36278	-9.48892	-8.76172	12.2509	12.537	10.379	10.0986	10.2839	10.8839	9.96107	10.9069	10.3387	10.7361	10.7365	11.0487	10.7683	11.2187	10.8446	10.9132	10.8631	9.94831	10.6554	10.7019	5.91043	9.64962
ydaG	12.0883	10.3431	10.4862	10.3137	9.80259	10.3114	13.1795	10.6218	10.429	9.24444	10.5679	11.8051	11.7186	11.0236	12.0337	12.3384	12.2118	-9.26254	-9.19521	-9.10056	-8.9175	-9.28895	-8.95541	-9.07807	-9.29383	4.72831	6.28809	12.5134	12.618	11.3216	11.748	14.1861	13.6512	14.1186	13.6102	15.0057	15.3731	13.6045	13.4364	13.9592	14.6489	-11.276	-11.1342	-9.42119	14.1965	15.9486	15.851	-10.0078	-9.15365
S140	-9.0382	-10.3118	-10.886	-10.6637	-9.67535	-10.3812	-9.11983	-11.0263	5.52737	-9.67463	-10.4816	10.533	11.7451	-8.54752	10.4603	-9.02445	-10.0865	13.0098	13.5794	11.5489	12.5666	9.88569	12.4151	12.3163	13.1868	11.455	12.1011	11.5707	10.6112	10.0074	9.38658	12.6477	12.8268	12.8476	12.5187	14.2509	13.9324	13.4494	13.2035	13.4879	14.0276	-9.72241	-9.73857	-8.89619	11.8789	14.1815	13.9993	-11.9915	9.23284
ydzA	10.2637	11.9388	12.598	14.0162	13.855	13.8802	-5.45424	9.77771	12.8877	13.2375	10.5537	-12.7515	-12.7182	-12.7287	12.5166	12.2422	12.1963	8.17856	-9.27967	-10.306	-10.0841	-11.0687	8.86211	9.85493	-9.75359	-12.0616	-12.0442	-12.1429	-12.068	11.3952	11.0883	11.4038	11.0725	9.58807	10.9628	-9.46627	-10.3972	-10.9206	-10.0491	9.299	9.42789	11.4541	11.8332	7.59871	12.7065	12.7704	13.0319	10.9154	10.4576
topB	-11.0674	-10.3045	8.90362	-9.77521	-9.93612	-8.87307	-10.0928	8.34718	12.0471	10.183	4.17546	-11.477	-11.4072	-11.5289	-10.0985	-10.449	6.86992	10.9386	10.2154	9.59645	10.3498	11.0238	10.907	11.2192	9.58624	7.92915	9.56321	-8.6228	8.19805	10.0149	8.57763	-9.37691	9.02438	-9.41785	7.77791	11.514	11.3022	8.79595	9.21355	-7.68296	-9.76221	-8.03731	9.46105	-9.39747	-10.584	-10.4767	-10.2899	9.48604	9.11176
S141	-7.82281	-8.38396	-8.23648	-8.07617	-7.99751	-8.57641	-8.34012	-8.32623	-5.35556	-7.42772	-8.6586	-2.46191	-5.99534	-4.70655	-7.0309	-7.35226	-7.43911	8.57266	8.65272	8.57558	8.4529	7.59703	8.86736	8.49996	9.66488	7.79733	8.25867	5.16599	-6.53078	-7.78162	-7.7306	-8.63625	-8.61185	-8.1746	-8.70133	-7.41691	-4.66797	6.98957	5.77151	7.38233	7.71034	-7.08855	-7.09219	-6.10117	-7.57894	9.91137	9.54991	6.33334	-3.44047
ydaJ	-9.09588	-9.27653	-9.2261	-9.32073	-9.30572	-9.27552	-10.3108	-10.2548	-9.73289	-9.94625	-10.2806	-5.58886	-6.15914	-5.98301	-7.38601	-7.55815	-7.32225	6.99742	8.26671	-4.69374	9.29601	7.92834	9.7234	9.95083	9.22953	-8.03063	-7.22273	-9.16829	-8.79565	-9.14627	-9.15095	-9.48497	-9.49804	-9.54595	-9.46567	-8.64655	-8.43046	6.45519	6.09958	5.41103	5.94113	-6.47991	-5.75816	-5.95761	-5.45901	9.75677	9.13684	-7.1536	3.94463
ydaK	-8.38492	-8.4068	-8.41937	-8.60672	-8.63275	-8.63886	-9.36506	-9.25101	-9.39887	-9.37912	-9.40731	-4.31631	-5.49084	-4.20678	-6.6541	-6.83707	-6.82435	7.47868	7.14702	6.72738	9.05318	8.12363	9.01593	9.22327	8.49345	-8.34268	-7.86963	-8.51364	-8.03861	-8.22291	-8.33338	-8.65435	-8.73755	-8.75889	-8.65621	-8.06366	-7.81373	5.50734	5.25872	3.84181	-0.98504	-5.39566	-5.62367	-4.09802	-6.75569	-6.70024	-6.23946	-6.73965	4.46795
ydaL	-8.59275	-8.51592	-8.36952	-8.66219	-8.70152	-8.68668	-9.35891	-9.28132	-9.14517	-9.2559	-9.45943	-6.44726	-6.60331	-6.25735	-7.37345	-7.37435	-7.28293	7.91333	7.9744	6.58173	9.09208	8.53132	9.30009	9.53519	8.82326	-8.02239	-7.41715	-8.59572	-8.08431	-8.39716	-8.42351	-8.7897	-8.85081	-8.874	-8.78231	-8.15446	-7.85189	5.45649	4.99893	3.25032	-2.95948	-5.94869	-5.2999	-5.56875	-7.0303	-6.92879	-6.66823	-5.85972	4.82336
ydaM	-8.67628	-8.62208	-8.49236	-8.79535	-8.8329	-8.79742	-9.59877	-9.51457	-9.43661	-9.49043	-9.74487	-6.84378	-6.89729	-6.62256	-7.66753	-7.62468	-7.50891	8.03885	7.50806	-3.43983	9.20422	8.19494	8.99579	9.23671	8.46429	-8.32129	-6.60682	-8.65181	-8.24859	-8.5341	-8.54285	-8.88796	-8.92679	-8.95358	-8.88829	-8.32129	-7.98015	5.28841	4.71719	2.62955	-2.99545	-5.90335	-5.92687	-5.52063	-7.17156	-7.13017	-7.15167	-6.20453	5.2172
X.3	10.7594	-8.13885	-9.0772	-10.3702	-0.190048	-9.63656	-12.3266	-11.7172	14.4098	13.1006	-11.4625	7.6874	-6.81768	9.59031	7.32499	8.92985	1.51278	7.26788	-10.2932	-8.10516	-8.69694	-10.5899	-9.76373	-9.23495	-7.24783	8.19089	10.9166	-11.196	-11.1545	-10.9645	-10.3675	8.43216	10.9504	10.9619	9.76509	-7.03506	-10.5528	12.2343	11.34	14.1762	14.3646	-4.09021	-8.71006	-7.6521	12.9931	12.2663	12.3632	-10.7742	-9.45197
ydaO	10.0612	8.97128	9.9236	-7.62867	-7.6124	-8.10125	-10.1999	-9.81024	14.0486	13.158	-8.9936	-7.88535	-7.56585	-8.0835	-9.35427	-9.20364	-9.24269	10.9571	10.7816	10.5111	10.172	9.6433	10.1274	10.3335	10.3596	9.54284	9.75138	-10.1743	-9.93465	-5.35246	7.7265	10.4084	10.8874	9.88138	10.5136	11.5778	11.1226	-6.38731	-5.81608	-6.53279	-7.36546	-6.19445	-6.33291	-5.85964	-8.15266	-7.79535	-7.76859	-9.4852	-7.76464
S144	-10.2843	12.3906	-11.1994	13.3817	12.0131	7.96687	-11.6787	-11.3878	-11.9116	-11.9024	-11.6833	-14.0522	-13.1137	-12.1383	-13.869	-14.0989	15.3905	-7.43552	10.7072	-9.74018	9.39793	-7.06333	-8.81414	-9.89994	9.64118	8.19827	-8.60145	-10.5464	-11.0919	-11.2121	-10.8264	-11.1644	-11.198	-10.4022	-11.2086	-9.83594	-9.90906	7.77317	-9.52974	-9.55456	7.06517	-10.0425	-10.1345	-9.66627	-10.5265	-10.4792	-10.5368	10.9188	-7.8776
S146	10.5583	11.8563	9.00834	12.5624	11.1593	10.379	11.6407	11.4229	11.1776	11.1562	12.4243	12.6976	13.7677	11.2987	12.1263	11.9494	12.0083	-7.7917	7.5874	-10.0351	9.79706	-11.638	-9.86736	-9.41118	-5.61746	-6.27977	10.6697	13.5242	11.7199	12.8088	13.6847	13.1622	12.5461	11.9277	13.398	14.7046	14.3352	-6.89165	-11.0493	14.1721	14.127	-7.39151	10.579	9.99859	12.7877	13.3645	13.728	-10.3044	-8.54014
ydzK	11.24	11.2718	8.37298	11.5096	11.0862	10.2696	-10.0821	-9.74469	-8.72213	-10.3215	-10.5131	11.0846	11.8146	9.6525	11.0564	10.4798	10.1632	9.21468	10.7412	-9.1289	9.73996	-10.0716	-8.0648	-9.15203	6.71545	10.8907	11.5143	12.4438	12.1542	13.1043	12.787	12.7994	12.8749	12.4438	12.4601	13.8666	13.3601	-3.75192	8.50554	13.5124	13.2831	8.95644	8.55869	9.30936	12.0773	12.6224	12.5956	-9.43063	7.28543
mntH	14.7503	14.267	13.8546	13.6483	13.3665	13.5731	13.7263	13.3531	-9.65864	-12.0485	12.3112	-8.69974	-8.60211	-8.90692	-8.65856	-8.40234	-8.38774	-12.8327	-13.02	-12.9803	-12.1135	-13.6429	-13.3972	-13.5803	-13.8373	12.9411	13.6771	15.2919	15.6175	14.7927	14.9234	15.3868	15.3395	15.204	14.6886	15.8108	15.4114	7.23746	8.30885	-9.04544	-9.57576	-6.94991	-7.45437	-6.64413	-9.40741	-8.92837	-8.86717	-9.24421	-6.14061
ydaT	7.88538	6.02744	6.13966	6.7521	6.32114	7.37546	9.31039	6.43956	6.79098	5.09846	7.57083	-7.08543	-7.10504	-6.9978	-6.94314	-6.74615	-6.0755	-4.28802	2.26323	-3.6411	3.93934	3.55567	4.31807	4.4454	-3.6851	6.11284	5.99936	0.745472	4.84667	5.928	6.6302	11.1855	10.9714	11.5193	10.633	12.4709	12.6287	8.87306	7.78793	9.04714	9.80872	-7.79186	-7.79104	-6.2374	7.63555	11.953	11.6025	-6.75161	-6.35758
ydbB	10.5431	9.89167	9.83724	6.1555	-6.44843	-6.24516	9.89101	9.86154	-8.32517	-7.89471	7.57024	8.88044	8.71238	8.0165	8.37851	9.02812	9.18198	-8.52244	-8.17356	-7.83014	-8.16429	-7.56454	-7.63455	-7.98676	-8.48066	-8.39749	-8.03784	8.7989	9.57495	7.51358	7.15763	4.41486	6.03248	7.13237	-5.6091	4.14897	-5.92222	5.04916	7.01138	5.24963	6.9278	-5.94188	-6.39551	-5.11349	-7.9754	6.32207	4.23693	-8.46435	-7.04138
ydbC	10.5593	9.93368	9.81281	6.70168	-6.67402	-4.98521	10.1642	10.0849	-8.21371	-7.27887	8.47266	8.92123	9.31222	8.18503	8.51734	9.13223	9.413	-8.51395	-8.12598	-7.70904	-8.14114	-7.41775	-7.57709	-7.93472	-8.45446	-6.79024	-7.1803	9.34095	9.64427	7.73811	7.35677	-3.78026	5.10989	6.54159	3.1395	6.05484	-4.81833	-5.50114	3.94641	-4.34025	6.22637	-6.76317	5.94403	-5.79018	-8.31956	2.75894	-6.08799	-6.81413	-7.59432
S148	-1.33964	0.390122	-4.86983	-4.15455	-4.01514	-5.45539	3.67488	-5.33825	-5.43561	-5.34502	-5.29029	5.0447	5.49168	-2.62129	0.99152	-3.86434	-4.83923	-4.99722	-5.1534	-4.77586	4.93417	2.31548	1.10314	-4.15455	6.12627	7.59152	6.81992	6.90762	-2.63439	-5.25192	-5.17835	-2.63439	4.60114	6.55373	-4.02462	6.56868	7.05794	5.28125	5.17135	6.49796	7.57248	4.21462	-4.09288	3.70035	7.09826	9.58491	9.12656	6.9687	-4.79847
dctP	14.8203	-11.0934	-12.9873	-12.9361	-12.8102	-12.9751	-8.66398	-8.75725	7.61365	8.84069	-7.55084	-11.9815	-12.2445	-12.183	-14.1711	-14.1618	-14.1673	-13.2859	-13.262	-11.5184	-13.0586	-12.0987	-13.2943	-13.2797	-13.2738	-13.0736	-13.0398	-13.2167	-13.2303	-12.8084	-12.914	-12.6919	-12.4612	-12.6929	-12.6334	-11.8141	-12.0399	-10.3142	-10.3434	-9.91875	-10.2407	12.2714	10.789	12.1389	-7.32978	5.81872	7.56622	7.23258	8.08427
ydbI	-10.8945	-10.586	-10.2639	-9.80807	-10.1244	-9.93754	-11.0924	-10.9357	10.0028	10.3416	3.67592	-7.87851	-8.00521	-9.00181	-8.8738	-9.16242	-8.9813	-6.25255	10.0795	-8.35239	-8.3225	-9.09113	9.1082	9.29752	10.4273	9.31793	9.85672	-5.00355	-8.3225	-8.47714	-9.59095	-9.44517	8.02846	-9.88801	-7.78195	7.0891	-6.89861	10.159	10.5528	9.72252	8.88607	-7.23545	-7.41914	-9.01942	11.2861	10.6549	10.16	-9.81075	6.18289
S151	-10.8811	-10.5609	-10.577	-9.46544	-9.95978	-9.66327	-10.4032	-10.4337	10.4433	9.36683	-9.20167	-7.99788	-6.2702	-7.9252	-7.907	-8.75516	6.01547	-5.87248	9.70526	-9.52714	-7.52528	-6.48134	7.12099	9.33874	8.96454	7.20974	9.61573	-8.37682	-8.36633	-9.77627	-9.35656	-9.83498	7.92621	-9.81512	-9.5174	9.60898	8.5806	9.25796	10.6172	7.34209	6.86048	-8.88186	-8.01197	-8.4858	9.86475	6.26723	5.52538	-9.7451	-7.83936
ydbL	-12.1225	-11.9001	-10.475	13.4545	13.4166	13.5313	11.5269	6.78338	14.1519	13.8155	13.0478	-13.0407	-13.0297	-13.0511	9.91411	11.5398	12.6413	-10.7228	-9.40947	-11.587	-11.3137	-11.8226	-11.6162	-11.3894	-10.7858	-11.5077	-11.3554	-12.0059	-12.0262	11.992	11.9306	-8.17462	11.4262	-9.17585	10.3388	11.086	11.0291	11.5441	11.4832	11.3601	10.463	11.1041	11.9223	-7.02378	-9.37559	8.62327	8.50538	12.099	11.124
ydbN	-14.6024	-14.6056	-14.625	-14.6431	-14.6462	-14.6561	-13.6481	-13.6599	-13.6695	-13.6738	-13.6673	-13.2601	-13.1746	-13.1079	13.1548	-10.6404	13.2668	-14.4263	-14.5081	-14.4552	-14.376	-14.5155	-14.476	-14.5014	-14.5315	-14.6527	-14.6522	-14.6521	-14.6441	-13.3225	-13.5912	-14.6467	-14.6496	-14.6482	-14.6477	-14.6257	-14.6268	13.9468	14.5238	14.8865	15.7201	6.03827	12.2888	-10.2945	-12.106	-11.2883	-11.3424	12.8194	9.76278
S153	-14.6918	-14.6937	-14.7099	-14.7336	-14.7345	-14.7438	-13.7381	-13.7585	-13.7623	-13.7711	-13.7631	-13.2581	-13.2193	-13.1143	13.2937	-10.2809	13.2208	-14.4938	-14.5944	-14.4999	-14.4508	-14.6002	-14.5482	-14.5832	-14.5928	-14.7351	-14.7401	-14.7468	-14.7429	-13.6686	-13.8853	-14.7368	-14.7404	-14.7305	-14.7345	-14.7068	-14.7125	14.3809	14.6217	15.2091	15.8047	7.32696	12.1567	-10.2735	-12.1052	-11.0259	-11.1802	13.0829	10.3394
ydbO	-11.7406	-11.4861	-11.3102	-11.527	-11.4606	-11.5945	-11.4648	-11.3725	-11.7366	-11.458	-11.6589	-6.44008	5.08648	8.31367	6.61904	-8.1849	-7.38206	-10.2666	-10.7322	-10.7298	-8.63765	-10.9111	-10.6904	-10.4275	-11.12	-12.0628	-12.0424	-11.8542	-11.719	-11.6654	-11.7222	-11.7149	-11.8434	-11.8787	-11.8618	-11.8364	-11.9278	9.20699	9.10801	10.7505	10.369	-6.8009	-7.54862	-8.80247	10.4705	10.8261	10.8306	8.26227	8.24359
S154	12.4421	12.2671	11.615	-12.1195	-12.3193	-12.3305	12.1539	9.91038	12.1794	-10.0447	12.1339	-10.9827	-10.708	-11.0266	-11.4428	-11.3325	-11.3372	-11.7576	-9.37298	-11.9628	-11.8741	-12.3592	-8.4133	-10.3399	10.4054	-11.9869	-12.2452	-10.2013	-11.6122	-12.1098	-11.7628	-11.7093	-11.8372	-11.8872	-11.4206	-10.0083	-11.4075	9.92716	9.36103	11.5061	11.093	7.65885	-4.78079	-5.47544	6.34165	10.7589	10.9509	9.40283	9.68457
S155	-11.6674	-11.3452	-11.3295	-10.5495	-10.1258	-10.6115	-11.1936	-10.9764	-11.4638	-11.1874	-11.4211	9.13445	9.43633	8.87503	9.40501	6.94337	6.62195	9.78134	10.2402	-7.84383	9.96305	-7.29986	-8.89358	-9.37832	5.39983	-11.1885	-11.0635	-11.153	-11.385	-11.5172	-11.6232	-11.6261	-11.5042	-11.5574	-11.6999	-11.6637	-11.7933	-8.87236	-9.38946	8.8393	9.38049	-9.14934	-7.46082	-9.42621	10.6319	10.4113	10.36	10.3952	9.13326
S156	-13.2436	-12.8895	-13.1642	-13.226	-13.1783	-13.3217	-12.5781	-12.2839	-13.3431	-13.4876	-12.6874	8.72841	9.75103	10.1786	12.1395	11.5691	11.9761	-12.5508	-13.1215	-12.5587	-12.0395	-12.6657	-12.4381	-12.0024	-12.2048	-13.5156	-13.5663	-13.5212	-13.4787	-13.4848	-13.5131	-13.676	-13.7653	-13.6768	-13.705	-13.7575	-13.7689	-10.1906	-10.0156	7.62482	10.8924	-8.64099	-9.11009	-10.1345	8.97255	-10.4313	-10.0552	9.32662	10.9903
ddl	-13.111	-12.7664	-12.5781	-11.604	-11.7212	-10.918	-12.5942	-12.2931	-12.5097	-13.0586	-12.7318	-10.2916	-10.6855	-10.5481	10.4783	10.082	11.4799	-10.2316	-10.5029	-10.0052	-8.4597	-10.9773	-8.88762	7.77564	-10.8711	-12.9092	-12.7651	-12.9726	-12.907	-12.3155	-12.6378	-13.014	-12.8746	-13.018	-13.1238	-12.9028	-12.9739	10.8095	11.1139	-4.48683	9.30381	-9.39362	-3.89761	-10.1402	-8.58213	-10.3451	-9.6635	9.37849	9.24814
murF	-12.0328	-11.7292	-11.1997	-10.4751	-9.70541	9.23915	-10.7592	-10.8768	-11.1704	-11.9418	-11.7118	-10.8306	-10.7487	-10.6986	-9.97133	-10.2282	-8.71245	11.0836	10.6786	10.5689	11.026	11.3127	11.0434	11.7294	9.99584	-11.7582	-11.7589	-11.8184	-11.6861	-11.1792	-11.0603	-11.9506	-11.9525	-12.0504	-11.953	-11.9122	-11.8161	10.9675	10.8805	-8.32333	-8.03866	-8.35206	3.44489	-9.22116	9.76038	4.20681	8.86035	8.79446	8.55443
S157	-9.05974	5.49127	-10.8282	-10.7252	-9.40872	-10.4281	-12.9687	-13.0105	-12.5525	-11.9789	-13.4935	-12.0548	-11.7316	-12.1313	-11.4683	-11.047	-12.2953	12.1481	12.3639	12.3001	11.8109	9.99779	11.2624	11.8109	-6.44815	-12.3969	-11.9842	-11.9204	-11.8357	11.1037	10.9473	7.31889	-10.8634	-9.68684	-11.3574	-11.5673	-10.9959	-9.48171	-9.96346	-9.53434	-8.49809	-7.09838	-10.9608	6.15947	11.5145	12.15	12.3652	-11.322	-8.0725
S158	-13.3708	-13.438	-13.9227	-13.8769	-13.8641	-13.9753	-14.3318	-14.0497	-14.4787	-14.3506	-14.4089	10.9219	12.2201	13.0205	11.6223	-11.9647	-13.3113	13.1828	13.0555	13.9548	13.2071	13.1828	13.6969	12.9367	12.6016	-9.6116	-4.62451	-10.2739	-11.4445	-7.42109	-11.373	-10.8446	-12.915	-8.39443	-11.6515	-13.5394	-13.2262	-10.1701	-10.5813	9.39648	11.7489	-10.1338	-11.9835	10.8127	-12.6192	-12.9444	-12.8175	-12.9371	12.3936
S159	10.6121	11.6709	11.4681	-9.74941	-11.2732	-10.2918	-11.2955	-10.6367	-11.9103	-12.3066	-11.1415	-8.8146	-8.78249	11.6841	-6.2435	5.5318	10.4304	10.4007	8.74531	9.86104	11.9815	10.5834	11.2544	11.2707	11.727	-9.04105	-9.82602	-7.6533	-7.66936	-9.47882	-8.54279	-10.6007	-10.7653	-11.0217	-10.8641	-10.8129	-10.2685	9.82957	7.3907	10.2161	10.2454	9.95563	-10.1519	6.48508	-9.74695	-3.74452	-9.5015	-11.3506	-9.38597
ydcA	9.51132	8.11071	7.76038	6.40832	5.06099	7.00475	-7.41909	6.38146	6.42733	7.56561	-5.93127	7.03438	7.40939	5.01662	7.31881	7.53637	7.00567	7.23852	8.49391	6.26406	4.71842	5.1748	6.56946	5.44459	7.28525	4.83048	7.59905	9.42656	8.57247	7.51181	5.98109	9.3679	9.91655	9.36546	9.16729	10.1836	9.29756	-5.97273	5.98963	6.38043	-4.88514	5.24115	-4.15865	2.18308	9.9593	8.63355	8.36177	6.24708	-4.47277
alrA	-11.8506	-11.2602	-9.56957	-11.8047	-11.8593	-11.8692	-11.3121	-10.0355	-10.7697	-11.2683	-11.0992	7.81096	8.02051	9.30661	-8.71772	-8.6271	-9.21391	7.80184	-8.67102	9.21338	9.54983	8.13965	8.55383	9.16949	-8.85734	-11.2954	-11.1001	-10.5166	-9.73565	-11.2752	-11.362	-11.5678	-11.6761	-11.6769	-11.7183	-11.7693	-11.6476	6.27819	7.82866	-8.6719	-9.45763	-9.11434	-9.49124	-9.38873	-10.0461	-10.9224	-10.7827	6.57649	-5.31867
S163	8.94477	11.5443	10.4006	11.4278	11.1583	11.1902	10.7034	8.53463	11.7564	11.961	11.1649	-10.4861	-10.5213	-10.5567	-10.4322	-10.5584	-10.4789	4.40021	8.79567	-8.68508	-8.93924	7.33779	-8.19821	-8.75274	6.83616	12.0338	11.6684	10.9312	9.12147	-7.95952	-6.63489	7.2303	9.29643	10.7886	4.70532	13.3228	12.871	-9.14455	-9.10198	6.39	10.7587	-2.5405	7.96974	-3.91521	-8.58491	9.9118	9.54264	10.7314	-9.08819
S164	3.919	4.4799	4.11935	5.24481	5.31577	6.02219	5.88979	-3.62141	4.66078	-4.66459	-3.62141	-8.38784	-8.38545	-8.52719	-8.36947	-8.24663	-8.39688	5.50845	6.24119	5.04169	-3.93354	5.90118	6.48845	-4.00721	7.06803	9.30149	9.15706	8.80358	4.49764	3.59879	6.14446	8.847	8.92676	10.0361	7.94925	12.837	12.7613	-8.93773	-9.52966	-7.94312	10.5166	-5.6576	-5.15569	4.32976	7.11977	10.5094	10.2323	8.31769	-6.26797
rsbV	11.8924	12.4871	12.6593	-8.17669	10.4025	10.9548	13.8689	9.5312	-7.9382	10.3239	-9.79094	-13.6228	-13.5549	-13.632	-13.7422	-13.5919	-13.6218	11.3084	9.57569	10.6847	10.2857	10.9988	10.4326	10.7949	8.76578	-10.8194	-11.3334	-10.5695	-10.1873	12.4047	14.0057	16.0298	14.2925	15.0415	14.3493	16.1488	16.1412	15.5802	14.5161	15.0109	15.2435	-12.6506	-12.5016	-6.99589	12.3185	15.4996	15.611	-12.4422	-12.5287
rsbW	12.3288	12.6285	12.8322	9.12173	11.1826	11.3117	13.9117	10.01	8.9294	10.062	-9.22767	-13.649	-13.58	-13.5961	-13.7182	-13.5405	-13.6232	11.2089	9.54386	10.611	9.82871	11.1826	10.8288	10.7988	8.60883	-9.62906	-10.6737	-10.2792	-9.29743	12.7713	13.781	15.6176	14.5197	15.432	14.5814	15.9208	16.1735	14.6455	14.6368	14.889	15.2039	-12.6615	-12.551	-9.10246	11.6595	15.3905	15.5008	-12.2848	-12.3635
sigB	11.9388	12.2412	12.3687	9.64405	11.1396	11.1663	13.3025	9.25192	-9.70701	-8.54653	-8.22043	-13.0512	-13.0634	-13.0017	-12.9786	-12.9428	-12.7641	11.2792	11.029	10.4158	10.888	10.9466	10.652	10.514	10.6408	9.14853	-8.19437	-10.0673	-9.55873	12.2621	13.2137	15.2179	14.0874	14.9679	14.0612	15.9228	16.0394	14.3912	14.1871	14.2215	14.5502	-12.4284	-12.437	-10.0676	-10.9627	13.757	14.1597	-11.5015	-11.7016
rsbX	12.1567	12.6721	13.0122	11.1918	11.7891	11.8139	13.4254	9.04041	-10.2517	-9.95766	-7.7389	-12.8256	-12.6002	-12.8924	-12.8589	-12.76	-12.8	11.0012	10.8342	9.3012	10.2728	10.3296	9.04976	9.00484	10.3224	7.43914	-9.48599	-10.2573	-10.1945	11.6752	13.0229	14.9759	14.2062	15.0579	14.3002	15.9236	16.1456	13.9667	14.07	13.9089	14.114	-12.6425	-12.4863	-10.3448	-12.2585	12.1196	13.1528	-11.2185	-11.4597
ydcF	-8.28112	-7.94782	-7.76401	-8.42844	-8.37495	-8.44713	-8.95033	-8.88495	7.56989	8.16872	-8.03746	-5.39523	-4.86985	-4.75553	-4.08886	-3.9484	-4.82505	8.8843	8.61012	8.78704	8.52104	8.48999	9.44961	9.37056	9.57063	-7.35696	-8.59251	-8.43095	-8.57524	-8.45967	-8.31814	-8.36513	-8.57164	-7.97413	-8.38331	-7.86714	-6.41133	6.80492	6.55293	5.30376	5.09529	-6.40961	-6.07443	-6.2141	-7.73889	-7.51822	-7.63722	-6.5332	-5.28028
ydcK	8.1015	-6.81977	-9.23295	-6.52905	-6.05675	4.97078	-9.16798	5.3507	11.2437	11.6456	10.5743	7.77486	8.76897	7.9047	9.11566	6.35367	8.36834	8.84585	8.62823	7.31209	8.09765	4.91558	8.81734	8.99659	9.06263	-8.46668	-8.29725	-7.62288	7.02602	-9.02844	-9.53916	7.99607	-4.70713	5.1796	7.09383	-9.32325	-9.21667	6.20262	6.20262	10.2235	10.2455	-6.7534	-4.06664	-8.14308	7.79591	10.2611	9.90694	-8.8432	4.20312
S169	-9.17332	-9.09763	-9.14524	-8.61199	-8.28248	-8.99207	-8.71875	-8.49047	6.32678	7.48083	-7.96887	6.74205	7.72764	-6.00234	-2.74548	-5.43443	6.52407	9.52983	10.1704	7.4393	9.65734	8.6055	9.42116	9.60714	10.5611	9.1807	8.86107	3.71941	-8.84687	-8.98679	-9.13219	-9.33476	-9.14985	-8.99524	-9.28792	-9.22755	-9.29991	-6.10177	-6.00663	-5.15381	-4.73187	-4.77821	4.48745	-5.23949	-6.5088	-5.02128	-5.18469	-5.21836	5.30134
ydcL	10.5604	10.0014	10.2619	10.7688	11.1827	10.7749	-7.91187	-8.26097	-9.74512	-9.76954	-8.72512	13.2386	13.2761	13.2032	13.201	13.253	13.2572	-9.01033	-8.56662	-8.80297	-9.27189	-8.61006	-8.69361	-9.16461	-7.95773	7.23753	-8.55002	11.2352	11.1252	8.77267	5.2564	6.39903	8.01544	7.5502	8.12236	-8.55002	-8.47513	-9.46014	-9.12734	-9.24778	-8.21806	9.40278	10.5922	9.39301	-9.45553	-10.3677	-10.4537	8.5316	-8.09865
immA	11.2481	10.2471	10.3451	10.6155	10.4783	9.44221	-9.09703	-8.9298	-10.2105	-10.227	-8.73219	13.1683	12.9858	12.9767	13.1586	12.7537	12.7728	-9.73833	-9.62553	-9.33039	-9.39409	-9.03423	-9.30385	-9.40653	-8.35851	-8.64469	-9.42896	11.1331	10.7323	-6.80403	-8.76474	5.26899	-7.68751	-7.59214	9.01172	-9.55478	-9.45527	-7.13678	5.41157	-7.22749	8.10318	9.6992	10.3534	10.0866	-10.0819	-9.85174	-10.2932	9.31573	6.10384
immR	11.9295	10.2512	6.70835	-10.3084	-10.4475	-11.2456	-10.5222	-7.29984	-11.4288	-11.6682	11.0223	13.1093	13.188	13.2462	13.1203	12.7798	12.7643	-10.2476	-9.59248	-10.0186	-10.4562	-8.8178	-7.3882	-7.20153	9.2441	-11.7704	-11.8413	8.71964	8.90017	-11.301	-11.502	-11.6039	-11.6335	-11.7051	-11.3952	-11.9347	-11.8912	-6.90228	6.25456	-7.3099	8.16411	9.86234	10.0121	10.5341	-10.3574	-10.0364	-10.8351	-8.55786	8.30771
sacV	3.98819	-2.34743	5.96335	-5.99032	4.63111	-5.11984	8.92146	-7.20332	9.79098	9.51789	12.2097	7.23857	7.02892	7.05214	9.30397	9.71232	10.0945	9.29046	8.20053	8.5186	7.9003	8.30639	8.92611	8.49792	9.16347	-7.64114	-7.83105	-6.7679	-8.43285	-8.26973	-8.1118	-8.64797	-8.53408	-7.31473	-8.61073	-8.55051	-8.54178	-4.59388	-5.20102	3.74213	7.26927	-4.94641	-8.6883	-9.81854	-10.5933	-8.2697	-9.30943	-9.00332	-9.63329
S170	9.15981	8.95353	7.2507	10.6876	11.6867	10.7464	6.07564	-6.03418	5.67764	5.48422	6.9859	8.38789	8.50146	7.89447	9.91809	9.40242	10.4436	-8.86527	-8.82108	-8.69744	-8.4345	-8.81627	-8.5803	-8.45755	-8.32677	10.0554	9.01857	7.66825	-6.5498	7.13412	3.2027	9.52459	8.79847	9.76019	9.20335	-7.4478	-5.85555	-8.20241	-8.73221	-6.52549	7.69884	-4.21178	5.82677	-4.7476	8.54884	10.2589	10.1414	9.29155	4.49767
S171	-6.73853	-7.08321	-7.16702	-7.02912	-7.06827	-7.10697	4.55677	-6.76134	9.40464	9.22958	11.4333	6.90003	7.07571	6.81808	9.33396	9.37842	9.69642	6.05583	6.27165	4.41975	4.95825	5.72779	7.07131	7.3455	7.17102	9.4218	3.51632	-6.32821	-7.47867	-7.71905	-7.80433	-7.77155	-7.55081	-6.40272	-7.78632	-7.61002	-7.61108	-5.02124	-5.08235	-4.01748	3.964	-8.926	-8.92047	-9.93301	-10.5399	-8.96842	-9.56774	6.86716	-9.07749
ydcQ	-3.30096	-3.44665	1.48969	-0.0723585	3.26514	4.41492	4.63645	2.95695	5.21382	3.24628	7.25633	5.1663	5.4922	5.60648	7.47364	7.83891	7.90166	6.54232	7.0175	6.0218	5.8855	5.04855	5.93671	6.20583	5.91708	6.58911	7.22074	6.41183	-1.93769	-3.68268	-2.62626	-4.10475	-1.79617	5.00284	-3.73342	0.350885	-1.03523	-4.10795	-3.93294	-3.27399	0.334228	-6.34945	-6.75693	-8.13897	-8.68762	-7.69801	-8.40494	-6.93342	-7.02886
yddB	-2.90117	-1.66802	-3.39375	-3.40782	1.14548	3.58335	5.60488	4.70005	5.9146	6.67562	6.73902	-2.91536	0.621868	3.70175	7.16631	7.71182	7.89099	8.01463	6.57547	5.72673	2.84577	0.637573	5.51927	4.73175	5.61267	7.59837	6.87881	6.65906	-2.14708	-4.18583	-2.67553	-4.80882	-2.60185	6.19749	-4.53076	-3.80823	-4.45605	-4.95046	-4.78757	-3.93795	-1.79623	5.7742	-6.82343	-7.97442	-8.71923	-8.23139	-8.29612	2.2342	-6.32175
yddD	5.70527	2.21894	4.34129	1.85817	3.6466	5.39078	5.27041	-1.68313	5.57684	4.26235	5.61783	4.32638	5.10174	4.99585	6.76662	6.61583	6.89453	5.39781	5.52945	3.50871	3.52834	-2.51838	4.85618	5.03048	4.15328	6.49194	5.13878	5.78079	4.5564	4.04082	1.76863	-1.73711	3.34538	4.2503	5.68308	5.63578	5.80383	-4.1227	-3.55502	-3.48384	-2.95348	-2.7045	-5.98567	-7.08865	-8.00445	-7.30815	-7.67811	-3.95868	5.10633
yddE	3.14538	0.871664	3.14538	2.55297	3.98432	4.41752	4.29189	4.22567	3.31412	4.80984	5.05784	0.90603	1.50341	3.43096	5.76549	6.08538	6.27012	4.87635	5.61488	3.99378	0.824441	-2.12042	2.97513	3.09097	1.01232	4.8	4.42644	5.67843	2.48105	-2.6419	2.31895	-2.74452	1.63548	4.23433	-2.3402	1.68994	2.75205	-3.18317	-3.62947	-2.96833	-3.00614	3.51915	-3.63999	-5.93253	-7.12269	-6.65708	-6.72429	-0.0815306	4.24701
yddF	2.13922	-2.48089	3.93517	3.97515	3.15188	4.40129	4.81815	3.56977	4.78894	4.77756	5.23203	2.3004	3.60291	3.09878	5.44317	5.42073	6.26524	4.10673	5.25226	-0.667723	-2.51079	-4.06651	1.33551	2.78798	-0.959528	3.55196	-2.20118	2.02833	-4.16744	-3.44829	-2.83414	-3.94666	-4.46187	-4.20929	-3.05929	2.95763	-2.23431	-3.17172	-3.3319	-2.28227	-3.3319	-2.03947	-3.38254	-5.44396	-6.79726	-6.22126	-6.47904	-5.44871	-1.67993
yddG	3.13988	1.34394	4.51335	-3.33084	-1.58848	-2.53234	4.42406	4.69516	2.6755	6.08739	6.08097	2.29219	3.0676	3.66882	5.03549	5.65244	6.00235	5.70428	4.18041	0.11631	3.4167	-3.33084	2.86013	2.24942	-3.82995	5.2744	3.2008	5.39859	-2.80865	-4.35534	-1.98788	-4.65316	-4.46234	2.55995	-4.53412	-3.40081	-3.42803	-3.5131	-3.86262	-3.82193	-3.72296	3.70865	-3.98557	-5.88839	-6.67875	-6.46405	-6.39583	-1.61321	4.84966
yddH	-1.29626	-1.7443	2.37335	2.49549	1.79736	-0.442701	4.18813	1.58225	5.01747	2.77525	4.59048	2.68703	-1.09229	2.9009	4.44671	4.66973	4.91789	4.46291	4.86297	-1.14958	-0.299741	0.866538	-1.84569	1.79736	1.05566	5.96669	5.47503	5.41203	-2.38057	-4.18807	-3.19509	-3.88965	-2.39764	4.55958	-3.08757	-3.92876	-4.07671	-2.68172	-2.34766	-2.34766	-3.05	3.03203	3.00353	-5.0513	-6.1902	-5.97099	-5.91568	3.67909	3.01
yddI	2.81266	-0.68253	3.70038	3.94511	2.47366	4.54148	5.0046	4.41621	5.05479	5.83825	5.79199	3.37086	2.35538	2.87779	5.71388	5.49159	5.72618	5.29645	4.89814	4.70643	-2.88734	5.13282	4.29825	-3.57536	3.32696	7.4752	7.18855	6.5856	-2.72712	-4.00661	-2.44264	3.67736	3.28794	6.81488	3.23987	5.22083	5.44839	-6.92443	-6.84864	-7.18613	-7.25789	-1.50254	2.16012	-5.47303	-4.13651	-3.80581	4.13875	7.13788	-4.46032
yddJ	12.2164	11.7843	11.3375	12.1185	10.9622	10.4594	11.0057	10.6041	12.6111	12.4449	12.376	12.2632	12.1549	12.197	12.2851	12.5758	12.7441	-9.92135	-9.91751	-9.70319	-9.73211	-10.0523	-9.2481	-9.54409	-9.72862	-7.0412	-8.63974	10.462	10.5137	10.8764	10.8022	13.0947	12.663	12.7204	13.1842	12.7521	12.1247	11.4722	10.4912	12.7868	12.8521	11.0821	10.7585	10.4729	13.1033	13.5044	13.5972	10.4579	9.75006
S173	11.2677	10.8121	10.3388	-10.8324	-10.0996	-10.8324	10.2647	-10.2304	7.67481	-9.22034	-10.1706	-4.05198	-9.53142	-10.0587	-10.16	-10.7905	-8.41049	-12.1431	-11.7318	-11.9271	-12.3399	-11.9913	-12.1765	-12.3107	-11.7074	-11.0808	-11.6332	-5.91885	-11.725	-12.0561	-12.0866	-11.3369	-7.18549	-9.47512	-10.429	-11.2033	-11.8612	-6.37665	-7.18723	9.81244	10.2029	8.51168	-8.40696	7.36378	-5.10512	11.3524	10.7505	11.6797	10.3454
yddK	11.5797	11.0152	10.0382	-11.805	-11.6236	-11.9142	7.76964	-11.2644	-10.5493	-11.1095	-11.3932	9.83837	7.26097	7.23191	-9.04022	-9.7813	-8.7872	-12.063	-11.8496	-11.3589	-12.1178	-11.8832	-11.9942	-12.058	-11.2272	-12.4331	-12.4709	-11.8514	-12.0995	-12.3713	-12.3746	-12.1189	-12.0265	-12.2046	-11.8085	-12.3035	-12.3942	10.0743	9.88317	10.933	11.3263	9.62333	-7.84297	-6.32268	-8.74075	11.1871	10.6873	7.88256	10.2545
rapI	8.42431	6.52285	4.79414	8.73247	8.54202	8.34918	-6.61896	-6.73723	-7.80029	-7.13034	-6.56987	11.0523	10.3254	10.7083	10.3271	10.8225	10.3217	6.84965	-1.77791	-5.1579	-6.95259	-4.65915	-6.13224	-7.5408	-6.54605	7.09659	-3.15556	8.84316	7.41321	8.525	7.89239	10.1534	10.3024	10.2592	11.0167	8.10622	8.70949	5.16492	6.08801	7.3513	9.72297	8.50333	8.17789	9.35856	7.74395	9.82565	8.88412	8.23174	7.10714
phrI	13.3703	12.6585	12.5133	12.7703	13.4311	13.2613	12.5682	11.6125	12.809	12.6323	12.8485	12.1251	11.1151	11.8516	11.7359	10.9901	11.6545	-10.9514	-10.9801	-11.0609	-11.0968	-11.0875	-10.7875	-11.1311	-10.4139	10.3086	9.56007	12.0817	11.828	11.1324	11.0306	11.9829	12.6372	12.4345	13.2336	11.8313	11.4516	-11.9584	-12.5185	-12.8692	-12.9581	9.78546	-8.81274	9.78546	12.617	9.9948	-9.12616	6.11764	-9.45373
yddM	9.56129	9.01193	9.08044	7.67513	7.37847	6.44575	-3.32538	-5.93161	9.23247	7.75703	-6.57558	10.54	10.4265	10.2898	9.50393	8.79548	9.39413	8.57626	8.4413	6.2413	-4.17201	9.19272	8.4352	6.85108	7.86928	8.70254	-6.46038	7.26714	7.26714	-8.23644	-8.03941	-7.73577	-7.80963	-8.54148	8.04552	-9.00015	-8.55107	6.16465	6.52945	8.74362	7.04154	-8.7205	-9.00668	-7.09391	-9.83295	-8.1859	-9.02552	6.91824	-5.70888
S174	9.30392	9.00289	8.71768	7.03936	7.42788	7.82545	-6.92442	-6.85235	7.63365	-6.53511	-8.78514	10.4998	10.1839	10.4161	9.16948	8.82407	9.11515	9.12957	8.76798	7.48446	5.32074	8.61635	8.05235	6.66617	7.75831	8.02989	-7.25858	7.81728	-5.01938	-7.43515	-7.79393	-6.4614	-6.53232	-7.52959	9.00987	-7.42655	-8.02386	7.5569	-6.46147	8.68434	-7.009	-7.15265	-8.52779	-5.96043	-9.83176	-8.60542	-9.06264	-7.78608	-7.46867
S175	6.4077	-4.32981	-7.61231	-7.94287	-7.8768	-8.33753	-9.07947	-8.26712	-8.62431	-9.05492	-6.80903	8.54406	8.15063	8.48096	6.56449	4.705	-2.77725	-6.6316	-7.42226	-8.12173	-6.86869	-8.36544	7.47185	1.44083	8.68728	5.70414	-7.16588	8.88507	6.62225	-1.30724	-8.36544	-8.29034	-6.53242	4.99784	-7.86928	-8.75692	-8.66943	-5.61744	-5.34085	6.30175	7.45481	-5.67597	-5.27056	-6.57076	-7.62934	-7.46373	-7.64096	-6.30444	4.18839
yddN	-7.14871	-7.90767	-8.0752	-7.45887	-7.80602	-7.72909	-8.77201	-7.83463	-7.66672	-8.34383	-7.6621	7.67444	7.64805	7.15924	6.56428	5.49092	-4.73086	8.5246	8.29284	7.98958	8.17756	7.73376	8.80968	8.88381	9.27579	-7.81708	-7.95871	-6.63615	-5.65669	-7.19387	-7.70067	-7.23721	-7.56463	-8.00175	-5.82593	7.07327	5.4588	-3.29994	-3.75376	5.42248	6.37248	-6.34104	-5.34804	-6.37136	-8.09268	-7.69103	-7.61892	-6.37934	3.94125
lrpA	-10.3034	-10.4367	-10.604	-10.1444	-10.6713	-10.7311	7.11815	7.95913	-10.7138	-10.885	-8.27667	9.00445	7.69014	8.20012	-6.5974	-7.98929	-8.84894	8.4244	9.34466	-7.2169	7.47328	-7.00787	9.07359	8.92649	10.3027	-10.438	-10.6935	-9.68566	-10.1929	-10.3614	-10.4897	-11.0679	-11.1687	-11.0073	-11.0356	-11.1831	-11.2156	5.42302	5.96583	4.15787	7.65152	-8.87819	-8.55102	-8.56882	-10.2647	-10.1961	-10.4781	8.19483	8.20349
S177	-10.3814	-10.5516	-10.6455	-10.1183	-10.6857	-10.78	10.2873	10.0251	-10.2259	-10.3477	8.60816	8.61388	6.79651	5.50945	-8.38283	-8.71149	-9.4309	9.1772	8.95936	-6.85523	7.81417	-7.29655	9.24836	9.01361	10.3013	-10.6698	-10.9107	-9.34684	-10.1491	-10.3072	-10.4694	-11.1871	-11.1854	-11.1742	-11.0375	-11.2031	-11.2517	4.56676	5.73415	3.4843	7.22056	-9.10129	-8.46187	-8.15892	-10.3947	-10.4766	-10.6829	9.17906	8.31945
yddQ	-9.4809	-9.39978	-9.32142	-9.66126	-9.76989	-9.88981	-9.86485	-9.23772	-9.98775	-10.1885	-9.99502	6.59243	5.85469	6.52556	4.55311	-6.54008	-6.67535	-7.42855	-2.34656	5.92246	-6.79456	-7.83624	8.58119	8.62833	8.72363	-9.77752	-9.90269	-9.66365	-9.40979	-9.56354	-9.70078	-9.76793	-9.89778	-9.92286	-9.72957	-9.88732	-9.83692	4.54369	5.24887	-3.70239	3.88298	-6.70835	-6.91038	-7.10246	-8.15719	-8.11879	-8.21251	-6.40775	5.2266
yddR	-8.72934	-8.40367	-8.36101	-8.6369	-8.78841	-8.89904	-8.32182	-8.35976	9.23165	-7.12274	-6.91509	-4.41849	-4.45983	-4.6938	-7.0218	-7.03909	-6.23663	6.03294	6.29548	-5.46134	7.63768	-5.8721	9.31578	9.25074	9.15963	-8.77758	-9.13165	-9.16156	-9.10313	-9.35965	-9.36306	-9.57848	-9.53588	-9.35495	-9.36884	-9.29868	-9.31885	4.3719	3.8574	-3.3742	-4.01762	-6.10945	-4.91194	-6.71775	-7.91636	-7.8952	-7.75532	8.36866	2.96591
S178	-6.60632	-5.41629	-6.75035	6.92926	6.99231	7.32622	-5.73261	-5.19912	-5.96738	-4.03382	-4.64258	7.15713	6.82915	6.93461	5.59314	5.22364	-4.57524	6.69861	-6.62568	-6.1384	-7.21836	-6.56285	-4.74521	-5.91193	-6.7098	9.74111	9.7393	8.97541	7.12254	-6.491	-6.30781	-7.22083	-5.54848	8.08254	-6.48582	-6.22464	-5.32252	4.26095	3.811	2.26402	-2.46206	-6.9977	-6.53858	-6.81641	-8.37186	-7.90561	-7.66044	8.11245	3.66965
ydzN	-6.59972	-9.33425	-10.2889	-10.5289	-10.9332	-11.0968	-12.2146	-12.1007	-11.7015	-12.0719	-12.0781	9.72637	6.95635	9.24535	-7.09522	-7.27278	-5.34485	-10.9031	-11.0484	-10.8635	-10.7832	-11.1533	-9.32641	-9.73657	-9.63255	-4.38401	-8.61404	9.66703	-7.80414	5.80555	-9.20624	-9.99751	-7.9774	-9.70726	-8.13222	-10.8509	-11.0793	-7.768	-8.40404	10.8269	11.1079	-9.61699	-10.4741	-9.50364	10.4063	11.3592	10.8826	-10.1871	9.45349
ydeA	10.5402	9.11012	7.69795	9.491	9.23249	9.03821	-8.74469	-8.71367	-8.82225	-8.82812	-8.76258	9.38711	9.41822	9.33743	10.1182	9.54432	9.32233	-8.5243	-8.5693	-8.12626	-7.96536	-8.71566	-5.82838	-7.80209	-7.32869	5.5285	-7.40186	9.26589	8.02732	6.77828	4.95449	8.48766	7.35608	8.63788	9.04559	-9.221	-9.04809	-5.33568	6.86352	8.04586	9.78408	-7.00593	5.84991	-6.10967	10.1871	10.4449	10.4096	4.93669	7.14864
S179	13.1118	11.1777	-11.6719	-12.8674	-12.9053	-13.6844	-10.503	-9.71761	-11.724	-12.7644	-13.592	-12.9051	-13.0397	-12.6989	-9.82411	-13.6175	-14.1736	-14.5268	-13.9665	-14.4566	-14.1257	-14.7893	-8.43244	-12.1614	-13.0806	-12.1614	-11.9597	14.6319	13.2461	14.1364	14.0686	12.5406	15.0069	15.3984	8.08368	14.6116	13.1118	14.5009	14.9292	15.2787	15.6249	9.25727	-12.4064	10.4906	15.1218	14.711	14.785	-12.7511	11.5961
ydeB	8.87613	7.33592	9.03922	11.0411	11.8144	11.5902	11.0943	-8.78965	10.2144	10.3423	10.9165	-11.1558	-10.8492	-11.3119	10.0755	-10.4145	9.80097	10.343	11.0861	8.67268	9.93915	7.50054	11.3227	11.0385	11.3872	10.8545	10.4071	-8.06495	-9.45228	12.6525	12.886	13.4786	12.9053	13.4186	13.3785	13.1593	13.1945	13.2632	12.5816	14.5596	13.8178	9.3252	9.81527	9.01905	13.0332	14.0427	13.9465	5.17027	7.61837
S181	-7.48261	-6.96186	-5.69285	-5.62584	-6.54794	-6.74736	-7.69349	-8.03172	4.82321	-7.45049	-7.76085	-6.99246	-7.24242	-6.9751	-5.73143	-6.90305	-6.98722	9.93258	10.1738	8.80842	9.5235	8.79447	9.95238	9.91633	9.89649	8.99731	7.1718	-6.4797	-7.74746	5.83135	6.43302	-6.38711	1.6605	8.9666	3.30244	-2.2116	-2.88578	7.62372	7.79276	7.22889	8.18704	-3.44538	4.45403	-5.30161	5.18996	-3.62766	-5.20807	5.88178	4.87278
ydzE	7.1115	6.8234	6.11387	6.2183	3.70733	6.46752	-6.30404	-5.77871	7.6489	7.93224	7.96253	7.15342	6.60939	5.56461	4.84637	2.70868	-3.92596	8.01937	8.52888	6.99993	7.41293	7.13087	8.26694	8.15675	8.6188	9.23442	9.22214	8.52888	8.26077	-3.59388	-6.44463	-6.55741	-6.35854	-7.44771	-6.12073	6.32042	-4.00359	4.13466	4.05537	2.03713	-0.85002	5.81972	6.98067	3.77575	-6.29629	-4.27323	2.03918	-6.10109	4.75403
ydeC	8.68491	8.26318	8.30495	6.32881	7.91366	7.94579	-4.04623	-5.38915	9.09794	9.45793	8.86868	6.36534	6.01442	5.27508	7.46495	6.07636	7.32803	9.31034	8.94536	8.25042	8.09506	8.48129	9.07503	9.19854	9.19595	10.1131	9.79458	9.12931	9.49073	-6.17815	-6.81503	-5.88513	-7.60723	-7.78196	-5.54855	-6.43238	-4.90806	6.47122	6.02172	5.58558	6.27732	7.45608	7.652	6.45728	-5.80375	7.83485	7.33519	-4.71248	-5.2354
ydeE	6.42467	3.5843	5.39788	-7.28551	-6.90332	-7.39767	-6.60609	7.23483	8.55495	7.99493	7.65515	7.81996	7.56732	7.12439	6.80103	6.54651	7.7836	6.74512	7.15277	6.86532	6.62485	7.03744	8.23358	8.43238	8.56017	10.3659	10.5288	9.11108	9.5381	-7.22452	-7.39375	-7.83689	-7.61358	-8.48726	-5.58462	-7.26196	-7.28051	-4.33145	-4.64118	-7.53038	-7.37435	7.84737	8.17246	6.62918	-6.76869	-6.43242	-6.80766	5.39607	-3.86231
ydeF	-6.48366	-8.05564	-8.06237	-8.22869	-8.35502	-8.46802	-8.90706	-8.0897	-8.65574	-8.86778	-7.99348	8.31836	8.1506	8.09433	7.31701	6.22596	6.45508	8.0531	8.74562	6.90435	7.43149	6.98332	8.51543	8.89005	8.93037	-7.59138	-6.62346	9.42425	9.39964	5.81892	-5.03103	6.55028	8.24026	-6.8895	8.24465	9.81581	9.51633	5.61168	5.87821	4.99458	6.0449	-4.2512	1.97802	-5.94563	-7.90635	-7.87817	-7.72941	-8.05441	-5.00352
S182	9.42573	8.28688	-7.15069	9.87536	10.5449	10.0849	-8.21582	-3.62678	8.77126	7.96725	8.11962	11.6738	11.2705	11.6586	12.5164	11.9733	10.8524	7.70208	7.76368	-6.17388	8.8346	-3.61441	6.94006	6.63474	8.2418	6.32504	6.65926	9.4357	9.73561	10.9325	10.4621	12.6471	12.2842	12.2306	12.5588	10.9773	10.914	-8.42705	-6.81822	12.2305	12.2501	11.7664	11.5052	12.2134	12.7034	12.548	12.5502	6.76876	10.1956
ydeI	8.98914	-6.69992	-6.99331	-8.24887	-8.9258	-9.3009	-7.46611	1.60846	-8.63364	-8.90572	6.63651	9.48463	9.41538	9.19333	9.00977	9.48856	9.59827	6.9081	7.46805	7.01977	6.63025	6.17963	8.63532	8.70374	8.54624	-9.17275	-9.33442	8.69512	8.70165	-8.3492	-8.67573	-7.5402	-7.94197	-8.31276	-5.98672	-8.96936	-9.03938	8.22751	8.57824	7.57968	8.19425	4.69609	5.71322	-3.14355	-5.97217	6.64358	6.79076	-4.64342	5.79548
ydeJ	10.6308	10.0924	10.0879	9.87179	10.1333	10.2041	9.4103	9.76548	10.1139	10.3447	10.5079	-3.23161	-6.39068	-6.44049	8.96203	9.06183	9.48208	-8.32034	-8.75738	-6.71684	-8.01066	-7.64762	-8.44488	-8.744	-8.47225	-7.68352	-7.96637	9.33702	9.66854	9.9407	9.84054	10.356	10.2172	10.3077	10.4415	9.55132	9.73404	7.87183	7.83412	9.63018	9.61004	8.952	9.19128	9.22645	10.1309	11.2044	11.1433	7.70874	7.81281
ydeK	5.49778	5.99361	5.58695	2.64387	-4.85932	-2.96538	-6.52891	3.6334	-6.16682	-6.6078	-6.38267	-6.62868	-6.75881	-6.74644	-7.16129	-7.05336	-7.00445	-5.8539	-5.97511	-5.91296	-4.35337	-5.51368	-5.94953	-4.96029	-5.33134	-5.33134	6.15307	8.77854	9.07952	7.23018	7.55163	9.2349	9.00517	8.27147	8.52766	11.1663	10.573	6.44073	6.46376	6.7824	6.53157	-2.33588	0.95698	1.29682	-5.72352	-5.83949	-5.19895	-6.14746	-2.60577
ydeM	9.84528	7.83316	5.73128	-8.4949	-8.4113	-8.6625	-8.63509	7.32088	-6.43776	-6.76143	7.01313	9.44511	9.13513	9.63135	9.15902	8.82211	8.69691	8.1805	7.22147	7.26427	7.01446	8.33045	8.25614	6.4137	7.19261	-9.55183	-9.70268	6.1952	-6.00521	-8.15306	-8.33127	-5.70703	-6.8212	-8.43998	8.10696	-8.65865	-8.80177	5.4598	5.71447	8.44635	8.58847	-6.1528	-8.05393	-7.86875	-9.70449	-9.10204	-9.18043	-8.82167	3.64079
S183	-8.74114	-8.51245	-7.77088	-8.661	-8.21104	-8.6902	-9.03566	-7.67776	-3.82989	-6.12051	-8.43926	8.74582	8.82677	8.44782	8.51886	7.93864	5.40612	8.61358	8.65266	8.15298	8.31974	8.18585	8.10525	7.95157	7.04666	-2.1439	5.01399	6.46204	-8.60562	-8.01008	-8.75525	-9.44637	-8.80319	-8.99955	-9.23266	-7.90507	-9.02089	6.345	6.49519	7.51113	6.03408	-7.00473	-8.00694	-7.20912	-9.80605	-9.90813	-9.84283	5.93784	3.35489
ydeN	9.87185	9.49607	9.61167	7.08953	7.57275	1.27438	5.99105	7.31504	-8.59098	-8.90554	-7.10617	9.01153	9.92774	8.94399	9.65515	9.87511	9.24842	-7.41447	-5.74516	-5.48499	-6.39457	-5.58071	-7.63608	-7.04233	3.84534	-8.10203	-7.92774	9.53619	9.3986	-8.2926	-8.46124	7.6579	8.64127	7.12487	8.72268	9.50699	8.98248	-6.59334	-4.87708	6.76064	6.53325	-7.86432	-6.9612	-4.9702	-9.20894	-8.48153	-8.1181	7.63419	-6.80666
S184	9.64486	9.36657	9.79353	7.96158	8.26318	7.18573	8.2863	8.33894	-7.12008	-7.88759	7.26099	6.30818	9.20601	7.78273	8.67672	8.68498	8.13163	-4.54644	6.75459	7.12398	5.2076	7.19598	-4.74516	-3.95285	7.34317	-8.53143	-8.59263	3.15155	5.58841	-8.1665	-7.66195	7.62038	8.3466	-4.1866	8.7957	8.87798	9.0612	-6.16563	-5.90346	6.78846	6.90765	-6.56714	5.69383	-7.62614	-7.47469	-6.18559	6.85315	7.84285	-4.78695
ydzF	9.44826	9.2098	9.6645	6.42957	7.81417	7.94951	8.37488	8.30312	-6.17026	-7.81109	7.65225	5.3734	7.14588	6.71202	8.26729	8.47621	8.08994	7.26354	7.99464	7.89818	7.56129	8.15344	6.6845	6.30942	7.9888	-7.06387	-7.32138	7.62416	7.18536	-7.35711	-7.22622	7.49011	8.4109	6.77653	8.82506	9.14761	9.23329	-5.1167	-4.36213	7.36076	6.45835	0.679044	6.6129	-6.67064	-6.49356	5.11154	7.36513	8.69314	-4.38678
ydeQ	-6.02073	-5.67015	-5.79115	-6.81373	-6.9018	-6.67755	-8.07685	-8.02917	5.15704	-2.81073	-6.81822	4.73713	5.74047	4.88904	-4.60944	-4.47942	-4.35111	8.01422	8.45017	7.63342	8.02866	7.28737	8.47054	8.59739	8.46802	-6.36255	-6.48231	-6.71703	-5.00088	-6.19438	-6.28958	6.45977	5.26843	-5.82891	6.69546	8.20722	8.24205	5.5515	4.78445	-5.57676	-6.06169	-5.95335	-5.13816	-5.78729	-6.39103	-3.92219	-2.15243	-6.57884	-4.07872
ydfB	8.62541	8.09199	7.64681	8.63146	8.88177	7.87273	7.76048	6.53988	8.37422	8.70027	-7.19785	6.80135	5.83989	6.13421	8.86767	8.85664	9.12666	-0.278623	7.25454	-6.07378	-6.4562	-7.4828	7.02505	6.91119	7.32069	-8.10281	-8.3907	3.53187	-5.29987	5.40604	-5.05942	9.54291	9.35709	9.14143	10.066	7.76828	5.58937	-7.36423	-7.10649	-7.1475	-6.89016	5.90194	6.29638	4.24541	8.29214	8.63448	8.19813	5.82155	-5.01363
ydfE	9.21556	9.94787	10.0619	-6.28308	5.45591	-4.31009	11.37	11.1025	9.65973	10.0204	10.1652	-6.9232	-6.87065	-6.93048	-5.74308	-7.20951	-7.37751	-8.86094	-8.60187	-8.72912	-8.68649	-8.93074	-8.33435	-8.47479	-8.37885	-8.74365	-9.1026	-8.78203	-8.98111	8.72547	9.05989	-8.00027	-8.93356	-8.6125	-8.48691	-8.86734	-8.89407	4.50352	4.69624	4.4775	5.06306	6.38658	6.23195	4.63661	-6.83688	-1.1946	-3.99557	5.55918	4.7263
ydfF	9.51369	8.62817	7.53511	-9.06196	-9.11336	-9.41304	-9.43667	6.78265	-8.51291	-9.25445	-8.98891	10.6286	10.7454	10.3397	9.83513	9.44451	9.53357	6.66992	6.50445	8.21703	8.80883	-7.42839	8.8796	8.62081	8.8409	-9.58794	-9.10628	7.26909	8.56436	-8.6036	-8.72509	-6.52066	7.74042	-8.35401	9.12865	-7.52516	-7.35874	7.7088	8.22563	-8.13311	-7.52384	7.60631	8.15102	7.67096	-9.00317	-8.41705	-8.48467	5.98842	-5.64736
ydfI	-6.63664	-7.40149	-6.65512	-8.12173	-8.02901	-8.18234	-8.36391	-8.01009	-9.20916	-8.6999	-8.40541	8.86335	8.90654	8.09232	8.11774	7.75476	8.28004	9.84712	10.0602	8.35261	9.11809	9.27421	9.63633	9.86065	10.2171	7.13488	7.33413	8.83404	8.70021	-7.38691	-7.53722	-8.70389	-8.85312	-8.46081	-8.5226	-8.93356	-8.81646	6.13521	4.98518	-4.767	-5.82621	-6.6552	-6.0154	-6.92776	-9.07323	-8.9717	-9.00759	-6.43107	3.49657
ydfM	-7.8611	-7.99902	-7.97976	-7.71811	-7.99831	-7.81441	-8.68898	-8.15758	7.48737	8.54046	-8.29066	-3.82913	-4.62335	-6.39908	-7.22442	-7.8428	-7.91727	8.20092	9.00878	7.77253	8.33806	7.48896	8.79707	9.13916	9.34791	-7.825	-7.45404	-7.971	-8.00614	-7.63741	-6.99653	-8.0194	-7.9976	-8.1939	-7.94403	-7.694	-7.77988	7.41984	8.21265	8.43857	8.82994	-7.33798	-7.68933	-7.24505	-7.45259	-6.74434	-8.0378	-9.22498	-6.06206
S189	-8.83074	-8.75262	-8.72134	-8.76531	-8.63983	-8.6489	-9.21372	-7.82665	9.30309	9.30309	-8.16958	-5.89595	4.12666	7.47142	-6.58349	-8.07413	-8.9277	7.89104	8.51676	7.91949	9.39084	8.46204	10.0059	9.45242	9.77456	-7.39288	-7.46584	-8.31237	-8.65324	-8.38703	-8.02222	-8.70345	-8.67268	-8.39598	-8.7127	-8.78008	-8.7575	8.21013	8.08059	9.19622	9.63445	-8.76991	-8.96628	-8.83934	6.69878	-9.29613	-7.39713	-9.64796	5.93916
ydfN	-5.55444	-4.77791	2.74052	-5.29937	-5.2077	-5.89046	-5.94806	-5.77557	-4.20422	-5.60928	-4.75083	5.45917	5.56078	5.73161	5.58713	6.01347	5.36466	6.18874	-3.89111	6.43466	6.3559	5.98023	6.24783	6.56994	4.98133	-5.77612	-6.02217	4.93215	6.69898	5.52359	5.50431	-3.48495	-4.20829	-5.78884	5.58335	6.98234	7.55343	7.62465	6.84548	2.82287	3.73473	-3.22161	3.91726	-6.01766	-8.22499	-7.35662	-7.58593	-8.73728	-8.07239
ydfO	-5.56152	-4.80498	-1.90041	-5.75406	-4.71055	-5.4571	-4.93812	-6.04727	4.57934	-5.75331	-4.80553	2.90887	-1.16994	3.3326	1.68765	4.80748	5.30768	2.74185	6.06885	6.17677	6.44177	2.65571	6.09208	6.96263	5.07717	-5.30415	-5.46781	3.20142	6.26152	5.70962	5.78985	-1.90041	-5.42788	-6.43714	3.94806	8.94251	8.94942	8.0061	7.28839	1.18471	-2.08626	-4.40145	1.68688	-5.30605	-7.89779	-6.38332	-6.59778	-8.54632	-8.13203
ydfP	-5.20978	6.55876	6.63877	-6.0343	-5.95486	-6.81282	4.85182	4.41104	9.15523	9.85755	6.9446	-5.64861	-5.31186	-5.4992	-5.30459	-5.06044	-5.59985	-7.496	-6.07296	-7.09841	-7.11907	-7.7896	-4.39142	2.77181	-4.06967	-7.89688	-7.83988	-6.81661	-4.41879	-6.7085	-6.96968	-7.92201	-7.67999	-8.16416	-7.62845	5.38352	-3.51984	-11.6844	-11.6376	-11.8066	-11.818	-2.7538	4.10567	-5.59477	-6.94464	7.62367	6.24932	-8.0874	-6.67835
S191	-7.03815	-7.27607	-7.31616	3.71237	-6.48479	-6.93052	-6.6161	4.79042	5.71277	-5.72794	6.99477	-3.78978	5.2854	5.76724	5.46259	3.29216	5.88101	-5.5055	5.72146	-4.53331	6.9844	-7.32152	7.06473	8.08757	-6.73114	-7.19098	-7.56719	-7.09416	-7.01669	-7.11075	-7.02844	-7.15309	-7.58197	-7.58445	-7.2387	-7.44254	-7.32274	-6.22474	-6.14514	-5.57688	-5.24444	6.1203	6.47722	-4.22541	-4.98723	-5.06992	4.99726	6.11208	-3.04395
ydfQ	-6.70781	-7.34315	-7.26821	5.32452	-6.36198	-6.62908	-7.33607	-3.47762	-5.23753	-6.93111	5.74379	4.73816	5.1551	5.41372	5.36248	-3.79728	5.45917	6.4466	5.02377	-2.83893	7.49484	-7.04061	7.57694	8.18505	7.74852	-7.1283	-7.52969	-6.30073	-6.17198	-6.01137	-6.82657	-6.51648	-6.75662	-6.84973	-5.74833	-3.66442	-5.56867	-7.10879	-6.91761	-6.96117	-6.78747	4.53919	5.01652	-3.98324	-6.3189	-5.63642	-6.14909	6.03658	5.27908
S192	-2.41149	-2.77357	4.60785	3.26281	4.01492	4.69067	7.3195	5.4008	6.22667	6.76192	6.81769	-1.96688	-0.359896	-3.72727	-2.53219	-4.77163	4.02122	5.50032	8.55389	5.6032	5.70798	4.89869	5.83053	6.04817	7.99889	4.24221	2.44506	4.84158	-4.40835	-3.0693	-4.32075	-4.9937	-0.861474	-3.96722	-3.33698	-2.8441	-4.18808	-9.15552	-8.86695	-11.3158	-11.2886	3.62268	-3.06354	4.27095	6.34321	4.58313	6.45091	2.12816	5.15577
ydfS	-5.98306	-5.38981	-5.14997	-5.40885	-4.92205	-5.32099	-6.06864	-5.1829	8.8309	8.61315	7.37141	4.9071	4.80264	4.9889	-3.88332	-4.22858	-3.08624	6.63412	6.66707	3.93606	6.54327	-5.13777	6.43459	7.1285	6.31921	-6.25287	-6.78585	-6.13902	-4.68654	-4.86966	-5.1759	-2.54706	-5.77583	-6.50341	4.64098	-3.13891	-3.13891	-6.82993	-6.53111	-6.77303	-6.86191	3.01667	-0.576927	-4.57478	-1.86566	-6.04307	-5.68885	-5.31573	5.11277
ydgC	9.32852	11.1359	11.5743	8.12945	8.09937	9.19511	-10.5549	-9.35582	10.7026	12.226	10.429	9.69907	9.91389	9.43078	9.93801	9.61873	9.69907	-10.7049	-10.5417	-10.0491	-9.61849	-11.0802	-10.6483	-10.6444	-10.458	-11.4903	-11.215	-9.96457	-10.4096	-10.6376	-10.3368	-11.4693	-11.061	-11.5969	-11.0242	-9.14001	-10.0136	-10.275	-10.2701	-9.20126	-9.6009	10.1443	10.9399	9.50952	-10.0783	-9.55453	-9.48554	11.2167	10.6636
ydgD	9.4807	10.5434	10.8688	9.61362	9.7504	10.0755	-10.2715	-9.69184	9.82489	11.1125	8.52459	9.80396	10.2906	9.59817	9.76825	9.41751	9.58214	-9.76805	-9.49926	-9.27073	-9.51035	-10.5135	-10.182	-10.1908	-10.2953	-11.0069	-10.7257	-9.6	-8.57483	-9.81188	-9.94185	-10.5342	-9.9279	-10.8172	-10.2167	9.10432	-8.08195	-8.92151	-8.94369	5.10994	-7.38153	9.55047	10.3104	9.69502	-9.25737	-8.89511	-8.81176	10.4377	10.2489
S196	10.2643	10.8918	11.1252	9.85694	10.3979	9.89871	-10.3901	-10.0356	10.1387	11.0621	7.34894	11.0113	11.0788	10.9234	11.1434	10.8536	10.9976	-10.0497	-9.74612	-9.4297	-9.753	-10.6332	-10.3677	-10.3783	-10.3027	-10.5347	-10.2776	8.08222	-5.43409	-9.64595	-9.52703	-9.23941	-5.33341	-10.2502	8.0088	9.64058	8.60915	-9.35875	-9.68197	-8.57626	-8.9126	9.66	10.1026	9.8444	-9.66978	-9.52466	-9.54387	10.699	10.6707
ydgE	10.3947	9.9812	9.97399	10.1156	9.93094	9.47735	-9.40718	-8.84096	-6.68975	-5.00196	-9.16239	11.2604	11.3888	11.1169	11.6888	11.2375	11.9514	-7.97618	-7.20401	-7.77503	7.71945	-8.78934	-8.55716	-8.75229	-8.82653	-10.283	-9.74824	9.44103	9.5663	-3.22784	7.97712	10.4663	11.5446	10.4179	11.0595	11.0751	10.4839	-8.03955	-8.53858	-8.46733	-8.96884	10.2284	10.1918	9.39214	-8.85496	-8.85099	-8.29046	9.53068	9.15696
S197	-6.66501	-5.47053	-4.0208	6.45393	6.74951	-1.26063	-8.55603	-8.03483	-7.43879	-7.50114	-7.89382	7.83471	8.05135	7.82016	8.77823	8.15295	7.40551	-6.74633	-7.01135	-5.38404	6.1102	-7.44107	-6.70033	-6.7255	-6.37152	-7.5864	-7.25815	-6.68339	-7.25333	-7.33414	-7.57295	-6.27825	6.43823	-6.0716	-5.14078	-1.97327	-6.71682	-5.02995	-3.68635	-4.98167	-4.5599	6.73323	6.77368	6.62779	-7.48362	-7.57229	-7.41109	4.89541	7.1232
vmlR	6.89306	-6.29735	-5.78536	6.13541	6.05325	6.86738	-6.98761	-5.70668	-6.65867	-7.43446	-5.92867	-10.0576	-9.94863	-10.0018	-10.048	-10.1236	-10.0993	7.69663	6.87553	7.26893	7.9266	7.62259	8.2506	8.42667	7.35553	-8.16352	-8.25973	-7.241	5.28997	6.9609	5.86346	9.95398	9.77314	9.17653	9.97898	9.96595	10.0479	6.81257	6.94145	7.21548	7.60904	5.02595	4.44053	-4.03121	-5.25475	-5.40585	-5.37767	-7.39856	-5.47521
S198	12.2913	7.40494	6.07062	12.0977	12.9504	12.4457	-11.4785	-10.5183	-11.7525	-12.0445	-11.3144	12.9536	12.4738	12.6147	13.6349	12.2245	13.0824	-11.3427	-9.86127	-11.1127	-10.8325	-11.4012	-11.3224	-11.2015	-8.40899	10.9231	10.0111	13.171	13.1579	13.8064	13.2287	15.5954	16.005	16.1033	16.1832	16.0589	15.6427	13.9078	14.2975	14.6608	14.8141	7.86566	-11.0796	7.46573	13.7384	12.7398	12.6637	-12.1682	-11.9221
dinB	11.1099	10.1313	9.70861	-9.46194	-8.99267	-8.16186	10.0425	8.7107	11.4717	11.7322	10.2961	-9.19459	-8.4731	-9.87509	-10.2379	-9.95408	-8.85411	-9.97926	-9.9567	-9.04089	-9.40845	-8.88828	-9.93883	-9.90984	-9.85455	-9.34723	-9.20329	11.0872	11.3165	-9.60378	-9.60227	12.3348	12.627	12.0126	12.8421	14.3216	14.559	-7.5499	-5.5328	8.80891	-6.42206	8.92287	9.24079	6.32457	-7.7363	8.20259	8.76107	-6.75214	-6.85403
ydhE	9.38485	11.0636	11.7643	12.588	12.59	12.9837	10.8249	9.90692	13.4988	12.51	12.7341	-11.6674	-11.6798	-11.7024	-10.9307	-10.9919	-8.30383	8.53313	-6.79469	-7.67468	-8.18953	-8.19588	-4.48765	1.79095	-5.934	-10.246	-10.0501	-10.2376	-10.1375	9.86031	9.59329	-7.51663	9.62536	-8.78164	9.007	9.91751	9.62927	-10.8657	-10.7493	-11.1302	-11.2679	7.91593	9.34894	4.41495	5.6334	8.52596	8.35736	8.96053	7.72173
S202	-8.20377	-9.14729	-8.78765	-9.24993	-9.89949	-9.8982	-8.78008	-8.62756	-10.0171	-10.1637	-7.77345	-7.74426	-7.47962	-7.2012	7.6401	-5.68506	7.06351	8.34134	10.5111	7.39964	7.54995	-8.09121	9.49073	9.61569	10.4105	-9.93978	-9.68472	-8.55799	-9.20151	-9.53008	-9.37991	-9.66068	-10.0276	-9.55603	-9.99824	-10.487	-10.4157	6.89723	7.23068	7.43649	8.14416	-7.5413	-7.78591	-7.91359	-6.99974	-8.41114	-8.57525	-6.57852	6.4284
ydhG	-6.68686	-8.45714	-7.90288	-8.34844	-7.97089	-9.34913	-9.7026	-9.60162	-10.5227	-10.5791	-9.47114	6.75298	8.28597	-6.96163	8.33848	7.51998	8.05151	9.15457	10.6294	7.16503	8.09147	-6.74134	9.69023	9.6339	10.4972	-9.4697	-9.2268	-8.35316	-8.33069	-7.83362	-7.92629	2.60976	-8.7198	-8.51351	-6.84982	-9.74044	-9.75276	-9.54719	-9.28396	-9.58665	-9.52665	-6.45364	-6.47031	-7.44081	-6.87937	-8.46009	-8.62756	-7.70213	4.414
ydhH	11.394	10.1382	9.65447	9.37911	9.02854	9.22763	10.2864	9.35681	10.2276	10.059	10.059	9.79708	9.80993	8.71407	8.89193	8.70582	9.6172	-7.78838	-6.45555	-8.74879	-8.41798	-8.66865	-5.31194	4.19923	-4.73861	-9.66901	-9.33943	8.26924	8.07215	-8.26784	-8.76426	8.7796	8.37474	7.68001	6.41378	-6.68716	-8.47071	-6.04991	-7.28528	10.3494	10.0058	2.02627	6.72216	-4.98684	10.5219	12.1554	12.1601	-8.26076	3.12267
ydhJ	7.45071	5.52076	5.95733	5.71847	6.73337	6.91251	8.59745	8.3124	9.1252	9.86824	8.45094	6.18321	3.93365	3.82208	6.61826	-3.10064	7.82797	6.62247	8.04728	6.6904	7.69967	6.9845	7.71201	8.19876	7.16455	-7.45083	-7.2204	-6.98047	6.37758	-4.00896	-6.34219	7.19679	8.39769	-5.49307	8.38966	7.81676	8.01939	-6.57907	4.2789	-7.40421	-7.23095	-6.12338	-4.31959	-6.14699	-7.91793	-7.19591	-7.57777	-7.54747	-5.69141
pbuE	-11.7744	-11.6205	-11.5452	-11.6858	-11.6917	-11.6009	-11.7023	-11.2355	-11.7267	-12.0854	-11.7623	-5.69092	-6.01559	-6.28175	-7.39407	-7.57078	-7.54866	11.017	12.3722	10.3254	8.69854	5.58252	9.91237	10.1189	10.7039	-11.0386	-10.5833	-11.5259	-11.4321	-11.3153	-11.1331	-11.8078	-11.7836	-11.8889	-11.8273	-11.6326	-11.6501	4.40447	4.73249	3.67725	2.95543	-4.74372	-3.39597	-4.33088	-3.19256	-4.10735	-3.3287	-4.78787	-2.17312
X.4	-12.665	-12.5881	-12.5671	-12.5037	-12.5122	-12.4984	-11.8801	-12.0078	12.8477	-11.2099	-9.32634	10.3319	9.41353	9.6301	9.6359	9.92056	10.1734	-10.7979	10.8276	-10.9759	-11.0117	-11.3809	-7.52356	-10.6044	12.0081	-11.9249	-11.9104	-12.5576	-12.62	-12.2563	-12.2507	-12.6611	-12.6555	-12.6953	-12.4793	-12.5887	-12.608	10.5941	6.68809	10.7819	11.1426	8.13844	4.44906	-8.49966	12.3082	11.7156	11.5265	-10.5107	-10.6925
gmuB	-10.5847	-11.4685	-11.5227	-11.4759	-11.4352	-11.3982	-9.50679	-10.0838	6.66274	-7.40069	-8.72994	-12.5737	-12.5559	-12.5579	-12.6266	-12.6264	-12.6247	-11.016	-11.1101	11.4961	-8.72485	11.7545	-10.7492	-10.6712	-11.0099	-11.6378	-11.6901	-11.7233	-11.6888	-11.5039	-11.5152	-11.7057	-11.7175	-11.7258	-11.6919	-11.659	-11.5076	11.9815	11.0186	12.2183	10.8193	6.90398	6.07394	5.60063	9.82286	11.3804	11.4271	-7.91781	-7.41142
gmuA	-10.0541	-10.7183	-10.6068	-10.5228	-10.5738	-10.3909	-9.09735	-9.28442	3.12295	5.41894	-7.78606	-11.6928	-11.6822	-11.6746	-11.7575	-11.7398	-11.7541	-9.92257	-10.0628	10.7906	6.33481	11.3229	-10.0063	-9.76564	-10.1631	-10.8758	-10.933	-10.9379	-10.9246	-10.7216	-10.7451	-10.9225	-10.9298	-10.9509	-10.9223	-10.8658	-10.7649	10.0814	9.0415	10.8703	7.81492	5.8449	4.9978	6.08205	8.52606	10.3206	10.4024	-5.36826	-6.08015
gmuC	-10.1045	-10.6228	-10.5629	-10.4422	-10.4622	-10.1862	-9.15339	-9.09974	-7.79019	-7.29598	-8.8012	-10.8106	-10.7927	-10.779	-10.9167	-10.8895	-10.9272	-9.9136	-10.0977	10.6164	-6.60806	10.6595	-10.2041	-10.0814	-10.2332	-10.9055	-10.9068	-10.9091	-10.8938	-10.6907	-10.7027	-10.8861	-10.9053	-10.9244	-10.8713	-10.8336	-10.8121	8.33665	6.83436	8.52589	6.01112	6.26822	5.09831	5.72615	8.00657	9.70075	9.58777	-5.12897	-4.50778
gmuD	-10.5363	-10.8823	-10.8471	-10.7335	-10.6494	-10.3353	-9.02836	-8.93691	-6.7445	-5.66505	-8.20728	-9.58327	-9.49647	-9.45806	-9.82569	-9.72933	-9.77025	-10.0851	-10.3075	10.8726	-5.16628	11.2341	-10.3873	-10.3319	-10.4482	-11.1632	-11.1682	-11.1655	-11.1546	-10.9201	-10.9079	-11.1437	-11.149	-11.1816	-11.1099	-11.0793	-11.066	5.66337	-1.10999	7.25415	5.93982	6.63289	6.01285	5.95496	8.93762	10.3042	10.4334	1.77055	-3.95081
S203	-10.6762	-11.0053	-10.961	-10.8413	-10.6978	-10.4189	-9.00481	-9.04178	-5.37023	4.59455	-7.82363	-9.067	-8.93088	-9.06462	-9.52006	-9.39941	-9.36665	-10.0891	-10.3658	11.2558	7.16105	11.4657	-10.4732	-10.3453	-10.4763	-11.23	-11.2583	-11.2484	-11.2577	-10.9899	-10.9685	-11.2396	-11.2381	-11.2673	-11.1894	-11.1634	-11.1418	-4.2487	-5.55568	7.28263	4.51857	6.90753	5.92546	5.57258	9.09209	10.6583	10.918	5.98363	-4.39535
gmuR	-10.1519	-10.7905	-10.7079	-10.6808	-10.6457	-10.4649	-7.7045	-7.23267	6.75682	-6.03859	6.71226	-5.44306	2.55388	-5.11704	-8.18124	-6.99528	-6.86388	-9.58716	-10.041	10.6018	-7.01633	11.0217	-10.0638	-9.89236	-9.95274	-11.0874	-11.1024	-10.8878	-10.763	-10.7265	-10.763	-10.8425	-10.8285	-10.9977	-10.6834	-10.6441	-10.653	6.52977	5.00284	7.9463	7.81938	4.7545	5.05822	-2.81027	8.10571	10.3174	10.4608	-7.17747	-6.51526
gmuE	-10.5214	-10.7279	-10.6403	-10.5797	-10.5521	-10.3858	-8.39248	-7.79382	-8.69296	-8.62929	-8.30228	6.83562	7.69875	7.15485	-4.44927	5.86855	1.00856	-10.1869	-10.2458	10.0932	-7.87717	9.81035	-10.3571	-10.2582	-10.4289	-10.9698	-10.9682	-10.8659	-10.7393	-10.7101	-10.7057	-10.6939	-10.6307	-10.8961	-10.5986	-9.99995	-10.0385	5.93487	5.23144	6.86004	5.68064	5.96992	5.70481	5.18153	8.69053	9.93174	10.1475	-7.86942	-5.14111
gmuF	-10.7873	-10.9009	-10.8491	-10.7845	-10.7725	-10.6503	-8.0813	-7.66976	-8.46687	-8.17933	-8.37446	6.89018	7.448	7.55013	4.55041	5.52755	-3.35255	-10.2728	-10.5209	10.1832	-7.47078	10.2727	-10.5396	-10.4903	-10.6131	-11.1232	-11.1248	-11.0601	-10.9507	-10.7986	-10.8246	-10.8524	-10.8334	-11.0034	-10.7106	-10.108	-10.072	6.09195	4.65886	6.31722	2.43119	6.28996	6.01507	6.29685	8.91636	10.2253	10.1752	-7.84218	-6.40678
gmuG	-10.6024	-10.7099	-10.7124	-10.689	-10.6421	-10.563	-7.86495	-7.96684	-7.81215	-8.38087	-8.14498	7.14114	8.16486	7.65362	6.53849	7.59935	7.39822	-10.2477	-10.3905	9.89375	-6.13155	10.1383	-10.3992	-10.3423	-10.4142	-10.9575	-10.9718	-10.8936	-10.8015	-10.722	-10.7042	-10.647	-10.4425	-10.701	-10.4258	-8.10207	-8.79254	-0.913079	-6.02172	-6.11633	-6.78918	6.2552	5.65833	6.03201	8.85969	10.0146	10.0062	-7.49449	-6.38752
thiL	-8.16967	-10.7563	-11.1506	-11.2438	-11.3498	-11.48	-10.6021	-9.92513	-11.705	-11.5658	-10.927	9.66892	7.90739	8.95391	-8.88139	-9.02636	-9.7934	12.53	12.3938	11.6603	12.4639	12.1027	12.4815	12.4997	12.5789	10.6022	10.4841	-7.44273	-8.7401	-10.8149	-11.218	-11.4328	-11.5596	-11.4517	-11.4972	-11.7736	-11.7308	-7.28807	-6.71547	-6.99607	-6.66751	-9.28796	-9.43305	-9.48688	-11.1447	-11.139	-11.2707	-9.93366	-7.14597
S205	9.8446	8.81483	-4.53517	6.28196	-6.72696	-7.43408	-9.54008	-9.00637	-8.58877	6.84091	-8.50187	6.55425	7.77607	7.17803	7.63098	6.26402	-8.2727	10.3384	9.99241	9.90258	9.4158	10.2753	9.6945	9.91285	10.22	-7.89868	-7.90386	7.41887	-4.12162	-3.84147	-7.69032	9.53118	8.35925	9.64084	9.29129	-5.28669	-3.52979	-7.30817	-7.40073	8.23011	8.95083	-5.09545	-5.8791	-6.47265	-7.2528	-2.51519	4.6276	-7.68139	3.62501
S206	10.3773	8.1045	-9.52912	-9.73006	-9.81659	-10.5007	3.19672	7.92605	8.65619	9.13869	9.03093	8.92724	8.60883	9.91569	9.64917	-8.17258	9.59204	9.94376	9.88715	11.1578	10.2101	11.5274	11.3575	11.2817	10.7914	-9.01241	-10.227	-9.8198	-10.2843	-9.51087	-10.3541	-9.16651	-10.1791	-8.23763	8.92684	-10.9669	-10.5223	-7.74022	-8.55873	11.1503	10.7764	-8.85304	7.96017	-10.6551	8.09777	10.1239	9.63925	5.27455	5.12027
moaC	11.9268	11.097	10.4656	8.95876	-9.67055	-10.3825	7.60816	9.02355	7.44315	8.28041	6.28002	10.1828	9.95018	10.7318	9.3676	8.16487	9.09117	8.83001	-8.02238	10.7968	-6.94621	10.9999	10.0074	10.0705	8.94082	-11.3361	-11.2628	-10.7182	-10.4142	-10.4593	-11.1766	9.92538	9.89719	10.6673	7.16188	-8.02238	-8.66025	-9.62925	-8.61067	10.8283	11.0182	-7.16045	8.74118	7.47484	11.2794	11.1703	11.2595	-9.17625	-8.82682
rex	13.0512	12.1417	11.5191	12.0724	11.5537	11.5265	-8.74012	-10.082	-10.5883	-10.6344	-10.4175	10.2965	11.3508	9.79888	9.93878	9.79888	10.4211	9.09176	10.5511	10.5789	-9.90543	10.8499	-8.71224	-7.63627	-8.126	-11.8056	-11.7706	-11.6295	-11.2867	-11.0235	-11.5173	11.2283	10.3865	9.90735	9.95001	9.32111	9.92135	-7.36393	-8.83113	11.9971	12.0428	10.2806	9.28801	9.55316	11.7131	12.0235	12.1378	-10.1069	-8.55992
tatAY	13.3775	12.3812	12.049	15.0264	14.9788	15.3154	12.3282	12.1467	12.941	12.9373	13.1352	11.6774	11.4025	11.7279	12.3081	12.5893	13.4349	-8.52411	10.8478	-5.35928	-10.9402	-7.80497	-9.85891	-10.2391	-8.86009	-9.37775	-5.06474	12.5687	12.2968	14.4206	14.4943	12.6276	13.2846	12.4204	12.6827	14.0999	13.5797	-10.3405	-11.3136	13.08	12.6636	10.1044	10.1354	10.1596	14.3158	15.4428	15.5501	-10.2113	-9.59474
tatCY	12.9782	11.974	11.6978	14.9014	14.7399	15.0712	11.6856	11.3037	12.2622	12.0204	12.0923	11.9089	11.8291	10.6096	12.2112	12.5644	12.749	-6.45453	11.3678	-10.2101	-11.2305	-9.57617	-10.974	-10.8077	7.45313	7.50991	7.02258	12.642	11.3404	14.1498	14.1696	11.7876	13.0521	12.1903	12.4603	13.8986	13.2418	-9.9606	-11.1339	12.7801	12.2617	9.4565	9.70454	10.099	13.8368	14.8164	14.8943	-9.28953	-8.97858
ydiK	10.2467	10.0577	5.67799	-6.8403	-9.15795	-10.7437	10.557	9.2094	-11.5822	-11.3997	-10.2874	9.78924	9.84279	-5.54031	10.6873	9.60355	9.54337	-10.927	-10.03	-11.0375	-11.5555	-11.3985	-11.1488	-10.9382	-11.3097	-10.2576	-10.7828	9.61492	8.16315	-10.2714	-11.0674	-11.7506	-11.7201	-11.4457	-11.8275	-11.1057	-11.605	-6.05012	9.8782	9.16045	10.6089	-9.70962	-9.04929	-9.49726	-10.752	-10.9883	-10.8698	-9.22002	-9.17037
S207	-9.13465	-8.67924	-8.55007	-9.57478	-9.74672	-9.74401	-7.73699	-6.81338	-9.6931	-9.71286	-8.83379	-4.79867	5.80719	7.02661	7.61659	7.25128	-6.48839	9.21587	7.23746	8.63281	9.01203	9.79847	9.14726	9.68462	9.25382	8.72303	-7.40157	8.3707	-8.35452	-9.62481	-9.46747	-9.7461	-9.27896	6.50384	-9.72196	-9.8787	-9.81011	-5.726	3.56135	-6.71409	4.87002	-4.33692	-4.97547	-5.58602	10.4574	-5.68351	7.40727	9.03875	-6.0348
groES	13.6273	7.85574	-13.6217	-15.4544	-15.542	-15.569	13.9923	-10.2749	-15.5749	-15.5463	-15.1921	14.4688	15.3349	15.0685	14.7711	15.1141	14.7524	-13.751	-14.024	-12.5441	-12.685	-12.9758	-13.751	-14.1761	-14.0416	-15.5865	-15.5669	13.9292	14.2548	-15.1186	-15.2808	-15.7036	-15.7054	-15.7132	-15.6967	-15.7304	-15.7197	-12.8539	-12.6065	-13.4482	-13.2084	13.0143	11.7656	13.196	-12.8429	-14.6613	-14.5458	9.75758	-12.6276
groEL	-11.7449	-13.6738	-13.8991	-15.1131	-15.0261	-14.9383	13.3737	12.1341	-15.0416	-14.9904	-14.684	14.5448	15.0577	14.6424	14.3229	14.6589	15.2271	-13.1254	-12.6975	-10.3519	-12.3512	-11.8409	-13.5334	-13.4652	-13.6588	-15.1996	-15.1382	13.7395	13.7783	-14.4549	-14.6037	-15.3499	-15.2352	-15.336	-15.3017	-15.1425	-15.1534	-13.5233	-13.4375	-13.8967	-14.0159	11.9081	12.4653	12.3854	-12.9433	-13.913	-13.9087	12.9588	-10.5451
S209	-14.026	-14.4811	-14.092	-15.2479	-15.149	-15.0891	12.7622	12.2723	-14.9903	-14.9359	-14.6014	14.6765	15.1452	15.0103	14.1183	14.9167	14.6959	-13.2069	-13.4484	-12.6714	-13.2697	-13.7825	-13.9278	-14.2097	-14.1624	-15.3347	-15.2674	14.3761	13.5971	-14.5193	-14.5749	-15.4351	-15.3522	-15.4402	-15.3913	-15.2138	-15.25	-14.2711	-14.1813	-14.546	-14.6533	12.3492	13.3048	12.0475	-12.2428	-13.6166	-13.6128	13.9157	-11.1025
S210	-9.58608	-9.40033	-9.19712	-10.3258	-10.1581	-10.1726	-10.4756	-10.2717	-10.7811	-10.7878	-10.7375	10.8624	11.1998	11.0703	9.90201	10.8298	10.0277	10.5209	10.2636	10.2025	10.8231	9.94551	9.82498	10.0747	9.99529	-9.87083	-9.95454	-1.81601	-6.99479	-10.0462	-10.1285	-10.4908	-10.4744	-10.5061	-10.4041	-10.3182	-10.2774	-8.95337	-9.23405	-9.46901	-9.53104	7.96608	6.83032	6.9765	-9.31682	-9.65797	-9.59366	8.58101	-4.20232
ydzT	-7.89175	-7.9009	-7.94949	-7.74146	-3.52383	-3.2903	-7.21517	-5.76435	10.3076	10.5547	8.83851	-5.93762	-6.4004	-7.86889	7.39029	4.40149	-2.01263	7.02463	7.89817	7.77904	-6.62234	9.29615	8.97989	-4.74278	8.62968	12.6597	11.843	11.6377	3.79902	-8.243	-8.02817	-8.01819	9.69607	11.1433	-5.75089	-5.85442	-7.40664	-8.79923	-8.38971	-8.82683	-8.56153	-3.62334	3.36803	-6.55339	5.2236	7.99219	8.07148	12.6506	-8.23974
ydzT.1	-7.74735	-7.65892	-8.06897	-6.75834	1.35718	7.66017	-6.5928	2.86983	10.5485	10.6206	8.84746	-8.31248	-8.42246	-8.57662	-6.15065	-7.60555	-7.78857	5.96107	7.70134	7.00855	-6.93745	9.04806	8.65661	4.20542	7.68217	11.5815	11.1418	9.38807	-7.07695	-8.08784	-8.03646	-6.08921	9.24094	9.18588	7.38108	8.10451	-5.24341	-7.78603	-7.84602	-7.11721	-8.10844	-5.18245	-2.91444	-6.25599	8.8097	9.24122	8.70342	11.4648	-7.87831
ydiM	-9.30732	-9.17672	-8.70647	-9.9982	-9.80575	-9.83516	-10.0891	-9.89203	-10.3963	-10.3962	-10.3651	11.015	11.4534	11.0012	9.72532	10.5361	10.2435	10.916	10.6034	10.5645	11.1375	10.4183	10.682	10.8677	10.4146	-9.96478	-10.0792	-8.47174	6.36111	-9.59679	-9.62274	-10.1251	-10.1583	-10.2034	-10.0126	-9.91646	-9.75046	-8.55771	-8.88496	-9.12243	-9.25109	8.02976	7.87438	6.04702	-9.29507	-9.47146	-9.50214	7.72273	3.88329
S211	-9.23702	-8.99485	-8.81705	-9.95322	-9.7429	-9.7275	-10.0022	-9.91605	-10.2889	-10.2603	-10.2608	10.4597	11.1678	10.6383	9.57588	10.2607	10.0349	10.7644	10.2204	10.3478	10.8942	10.3791	10.2742	10.4418	10.267	-9.9115	-10.0016	-7.60535	-6.55913	-9.57269	-9.53804	-10.004	-10.0715	-10.1315	-9.82964	-9.69388	-9.51959	-8.54162	-8.90263	-9.05196	-8.93458	7.70331	7.58599	5.73278	-9.03344	-8.81129	-9.10244	7.76016	5.65142
ydzU	-9.2662	-9.06165	-8.61003	-9.87375	-9.65444	-9.70339	-9.90469	-9.77714	-10.1692	-10.1539	-10.1398	10.3802	10.9115	10.7957	9.99384	10.4164	9.89389	10.5364	10.1795	10.177	10.8532	10.2555	10.2886	10.2278	10.2022	-9.60087	-9.87375	-6.72936	-4.94515	-9.52951	-9.54608	-9.94063	-10.0224	-10.0654	-9.79279	-9.57838	-9.45809	-8.00182	-8.43283	-8.63322	-8.57734	7.61005	7.48376	6.17639	-8.97511	-8.83441	-9.05661	8.2724	6.31442
ydzV	-9.00235	-9.06362	-8.47975	-9.68257	-9.57642	-9.60843	-9.8718	-9.64653	-10.1376	-10.121	-10.0016	10.473	11.0328	10.8738	9.92405	10.1802	10.0354	10.6724	10.36	10.2286	10.9519	10.4164	10.7481	10.7521	10.36	-9.30963	-9.64564	-4.95206	7.80457	-9.13973	-9.26409	-9.61727	-9.74967	-9.84553	-9.51375	-9.02193	-8.81044	-7.55155	-8.12771	-8.29825	-8.34023	7.95885	8.15459	2.34457	-9.046	-8.94019	-9.06984	7.97438	4.27658
S212	-8.85415	-8.75049	-8.31547	-9.5952	-9.50361	-9.57837	-9.91384	-9.79895	-10.2055	-10.2201	-10.056	10.7261	11.0034	10.825	9.66968	10.3237	10.2712	11.0627	10.5043	10.5194	11.0462	10.641	10.8815	10.7957	10.7627	-9.00491	-9.4719	6.1823	7.05112	-9.03869	-8.91935	-9.38167	-9.58732	-9.57018	-9.16331	-8.88228	-7.86445	-8.0849	-8.81353	-9.15882	-9.06891	8.61712	8.19148	-5.94231	-9.14859	-9.09215	-9.06803	8.18357	-5.05828
S213	-5.94676	-10.5418	-10.8749	-12.1673	-12.1985	-12.3179	-11.1412	-11.3727	-10.6926	-9.88471	-11.1188	11.1434	11.4858	11.6919	10.3558	10.4845	6.39417	10.9529	9.69547	10.9259	11.3564	10.7925	11.1189	11.1998	11.8488	-11.694	-11.8073	-7.54966	-9.38937	-11.9178	-12.1098	-11.5745	-11.9113	-11.628	-11.5984	-12.0612	-11.3664	-6.98268	-8.8457	9.07331	9.32262	-7.67368	-9.9145	-9.19459	-11.1267	-10.0539	-10.3396	-9.91004	9.27422
ydiO	-9.16065	-9.9833	-9.05017	-11.8025	-11.6902	-11.568	-10.4341	-11.166	-11.0205	-9.85254	-10.5634	12.0504	11.8326	11.7747	10.892	11.1659	10.5157	11.3072	11.5472	11.3013	11.5472	11.6703	11.2651	10.9631	12.2979	-11.0908	-11.1476	10.7872	10.0426	-11.2581	-11.3517	-10.9974	-11.271	-10.9866	-10.459	-9.54677	9.24463	7.60836	6.86947	8.45894	8.52685	-9.22402	-8.04245	-8.62466	-11.3049	-10.4813	-10.7068	10.7692	9.03905
ydzW	9.001	6.82585	6.31458	8.7922	8.78207	8.01041	-8.10113	-5.89548	7.33446	7.64367	-7.76883	10.2733	10.3639	9.85327	11.8274	11.3488	10.9126	-5.71922	7.25451	-4.52924	-4.52924	7.449	-5.23809	-7.80825	-7.06014	10.422	9.74186	10.3736	9.82319	10.06	9.92118	12.1847	12.7352	12.5564	12.3015	13.6225	12.9316	11.108	11.0819	12.169	11.9429	7.13659	-5.79	8.51493	10.9243	11.0293	11.0019	8.26793	-7.72806
ydzW.1	9.75394	9.2656	8.43938	9.19495	8.93276	8.83023	-7.96261	-7.9004	-4.74134	7.23399	-8.25799	9.72371	9.97729	9.35762	11.0172	11.0859	10.996	6.46579	7.7281	-2.25139	-7.37733	7.42666	4.47118	5.4614	-5.25297	9.81824	9.64828	10.6813	9.82072	10.7226	10.5812	12.3382	12.8346	12.119	12.6484	13.5814	12.869	9.97428	10.0103	11.0289	10.8857	8.35381	8.40652	7.89474	10.0352	11.0389	11.059	-4.78333	-4.84527
ydzW.2	10.4108	9.71676	9.74357	9.45664	9.29208	9.17763	-5.33738	8.66218	9.04176	9.75406	5.96948	9.89015	9.79188	9.73408	11.7759	11.3016	11.0521	6.08236	8.30397	7.5215	7.44425	6.72302	7.8115	-4.41572	7.66613	9.42769	9.1981	10.4905	10.1663	10.8256	10.7885	12.5477	12.8318	12.4297	12.7919	13.5897	13.389	10.3155	9.99306	11.7063	11.5757	9.24113	8.8446	9.32703	10.6595	10.9633	10.8464	-8.63368	-8.10436
S214	6.79447	7.61369	7.87186	7.62855	7.84737	9.18253	-7.09738	1.3278	8.33913	7.6621	-7.67973	-9.46306	-9.19605	-9.78218	-10.0137	-10.0405	-10.1648	-8.49242	-8.13158	-7.71922	-7.8734	-8.21194	-7.92304	-8.23174	-7.76859	10.1291	10.8329	9.09479	-6.06193	5.59173	5.25539	6.33266	9.6733	8.99631	6.65072	9.35385	-7.15762	-6.80226	-6.90769	-5.5525	-4.24368	7.15909	-7.4249	-6.72923	-8.43731	-6.49777	-4.29875	-7.31854	-8.06064
ydzW.3	10.4914	9.88906	9.77641	9.9107	9.6808	9.37479	4.7993	8.69978	9.57058	9.96046	6.94912	10.0691	9.83584	9.96017	11.8409	11.5854	11.9595	8.4788	8.86871	7.57962	7.97241	8.82778	8.3446	8.4788	7.04886	9.44451	9.0001	10.4892	10.4596	10.7281	10.4747	12.4011	12.944	12.6215	12.7654	13.8026	13.4667	10.2754	10.3162	11.7697	11.8138	8.73596	8.96915	9.7855	10.8821	11.5629	11.5908	-7.52034	-7.54252
ydzW.4	10.3924	9.47663	9.49367	9.17711	9.15634	8.90181	-2.92859	8.11554	8.88825	9.7117	6.82807	9.86963	9.76288	9.80444	11.4607	11.2384	11.5605	7.33268	8.74988	7.45077	7.68524	8.11912	8.44196	8.53774	5.95518	6.19217	6.55563	10.065	10.108	10.5782	10.5132	12.2569	12.3246	11.9944	12.5204	13.1518	13.0981	10.1148	10.3491	11.7422	11.6842	8.49603	9.06247	9.36068	10.8503	11.4954	11.5419	-8.75253	-8.0239
ydzW.5	9.93636	9.30858	9.85281	9.25851	8.35131	8.50608	-8.49922	5.5868	4.93451	7.74727	7.22601	8.49825	8.47636	8.8175	10.7607	10.652	10.5055	7.4996	-6.40033	6.6685	7.60956	6.72349	9.34042	8.89677	7.01881	-8.45138	-7.20263	7.99953	8.765	9.89333	8.48647	11.6443	11.8904	11.4314	10.9799	12.343	12.3097	9.56292	9.94853	11.2424	10.8738	7.47467	9.22198	9.5688	10.4356	11.2424	11.4337	-7.78348	-8.11383
ydzW.6	10.7893	10.4689	9.93724	9.47686	7.07569	9.0279	-8.81621	-7.34507	10.1309	10.3754	-6.46199	10.4508	10.4639	10.6088	11.5756	12.0643	12.4693	-8.98027	-7.93159	-7.645	-6.39222	4.12543	6.88203	7.89274	-8.28343	-10.2748	-9.43194	8.80265	10.0312	10.1615	10.1477	12.1371	12.5181	11.8392	12.4167	12.4081	12.7229	9.80362	10.1929	12.0867	11.894	9.372	9.15339	9.65054	11.8311	12.1271	12.5516	-10.1106	7.53248
S215	11.2712	10.4652	10.1555	9.21157	8.82268	8.70954	-8.20572	-4.55887	10.2439	10.7546	7.54564	10.714	10.3276	11.0936	12.4926	12.6147	12.6108	-6.8685	-8.19567	-7.52906	-5.56584	5.3471	7.86677	7.63313	4.82487	3.14142	0.732424	9.83884	10.1034	10.3026	9.819	12.8211	12.5994	12.7348	12.847	11.8476	12.5832	9.8059	9.91526	12.293	12.2303	10.2799	10.0823	10.7489	12.2904	12.3162	12.5417	-8.38252	-8.25404
S216	10.9918	10.1413	9.44592	6.97497	6.86321	-5.39723	9.69028	9.17815	11.2244	11.5546	10.4569	6.71014	5.42762	8.40264	8.66775	7.89821	8.48488	-8.1262	-8.60261	-7.64004	-8.26665	8.1777	7.40328	-8.01007	-7.60581	9.73373	-6.73852	8.7289	7.64444	-7.784	-8.15737	-8.16622	-6.04293	4.18027	5.22896	-8.2463	-8.33238	-7.74423	-7.60264	8.68637	9.20288	6.37855	6.65809	-5.81215	10.3388	11.5796	11.1869	10.403	5.31909
ydiS	12.9645	12.581	12.0949	-10.5913	-10.254	-8.91754	12.7911	11.9002	-12.4399	-12.1952	-10.5286	-10.8483	-11.4093	-11.262	-12.1555	-11.891	-12.259	-11.8911	-12.3605	-11.2469	-11.9759	-11.2029	-12.2431	-12.3438	-12.126	-12.5247	-12.6051	-9.85217	-10.634	-11.1088	-10.9541	-12.6105	-12.7671	-12.7205	-12.5634	-12.8012	-12.6945	8.06977	-5.66673	-9.51956	-9.35455	9.99917	7.93043	8.91567	-11.6988	-11.8106	-11.8755	10.9781	9.57576
ydjA	12.814	12.9547	12.5646	-7.80122	8.62464	6.26231	12.1217	11.842	-12.458	-12.2164	-11.1773	-11.3294	-11.572	-11.5163	-12.427	-12.2223	-12.4911	-11.8931	-12.1851	-11.6508	-12.1125	-11.618	-12.3262	-12.4698	-12.0742	-12.3732	-12.5636	10.7796	6.70365	-9.88742	8.67928	-12.6583	-12.7684	-12.7337	-12.614	-12.4674	-12.5745	-10.126	-10.3043	-10.7056	-11.2324	8.6441	7.62347	9.67864	-11.9959	-12.0165	-12.1929	9.27611	10.8706
S217	12.7874	13.5288	13.5128	9.28177	10.486	8.06361	12.1275	11.245	-12.7014	-12.341	-12.0556	-9.93972	-11.6105	-12.0991	-12.5197	-12.2722	-12.7947	-11.9943	-12.2169	-11.8656	-12.2748	-11.7388	-12.5404	-12.6592	-11.7491	-12.2748	-12.3199	12.9254	11.6162	9.9145	-7.09809	-12.9453	-12.6149	-12.6742	-12.6592	-12.1288	-12.4072	-10.5961	-11.2051	-10.9009	-11.3547	-9.81927	-10.5267	7.12844	-12.1404	-12.1941	-12.6655	10.1797	11.3643
gutR	10.8888	9.57069	9.60742	8.0618	8.74841	8.66228	7.34152	-5.66025	-9.02992	-8.93508	-7.21116	5.63006	7.21385	6.22918	7.42661	7.76977	8.32928	7.71057	4.87417	9.15632	-3.18629	9.57069	6.99061	8.36537	7.15949	-9.68912	-9.40337	-9.26323	-8.41696	6.72967	6.72967	-7.66833	-8.22416	-8.83126	-7.23926	8.25725	8.46855	-5.85676	-5.27917	-4.34046	-3.65063	7.40658	6.91034	7.14313	7.73475	7.59371	7.72424	-8.03144	-6.62051
S220	7.59636	-6.0182	-7.41727	15.1736	14.373	14.3332	8.29065	-3.76789	7.79613	-4.79807	-4.06001	-6.57814	-6.74257	-5.81334	-5.61687	-6.58174	-6.1797	-7.38129	-8.33868	6.30275	-7.69692	5.32551	-7.39087	-5.69278	-7.19404	-8.67002	-8.04902	-8.73885	-8.46227	11.9617	11.634	-8.52675	-8.42181	-8.64574	-8.41505	-8.88029	-8.00728	3.65828	3.94056	3.99752	5.1128	3.45397	-4.44877	-5.22205	-3.36158	7.07865	6.04714	7.20203	-5.39777
gutB	4.87687	-6.07489	-4.2181	15.1047	15.2274	15.3636	7.45696	6.81014	7.10065	4.88354	4.7405	-5.66543	-5.67172	-5.25907	-6.65578	-6.05988	-5.87055	-7.52857	-7.38619	5.51346	-6.87508	-4.41673	-6.75225	-5.38271	-6.37402	-8.66954	-8.28811	-8.53462	-8.03025	11.8355	11.8233	-7.75936	-7.78385	-8.46495	-7.50669	5.22967	-5.05881	4.69247	4.1142	4.33815	-1.93387	5.39754	5.08533	0.830667	-4.19795	3.73101	5.28478	-5.72145	-3.77744
gutP	6.27308	-4.35655	2.64899	14.6109	14.9776	15.0675	-4.51283	-5.23136	-5.52996	2.30387	-4.89573	3.47685	3.5862	4.7288	-5.16835	4.4217	3.17815	-7.01347	-6.97917	6.05653	-6.33379	2.33207	-6.92822	-5.5903	-6.48488	-7.60187	-7.73012	-7.55409	-7.73695	11.066	11.0223	-3.50058	-5.41604	-6.89092	6.90459	7.94649	8.018	-1.23893	-2.8234	6.00024	4.29669	6.22648	6.62736	5.41948	6.78755	7.63152	7.55844	-0.983334	-4.02538
ydjE	11.5466	11.653	11.6193	14.495	14.741	14.7862	11.8471	11.7745	11.8161	12.2022	11.0906	10.1193	10.759	11.3192	10.6125	11.9095	11.4794	-11.3861	-11.2929	-10.9631	-11.129	-11.2648	-10.9928	-11.0691	-11.1662	8.05433	10.4304	9.51907	9.32521	11.9241	11.3515	11.769	11.9794	11.7755	11.653	12.6978	12.3164	-11.7622	-11.4949	10.9538	10.5145	9.36081	8.66446	9.81341	12.9956	13.3644	13.6573	-10.7361	-9.74529
ydjJ	4.95821	7.53452	7.12377	-0.397385	2.62465	3.41421	3.14768	-3.0207	3.18372	1.51328	1.57366	-7.07551	-7.07988	-7.04379	-7.01913	-6.96116	-6.89989	-2.86641	2.11943	3.93067	-2.46004	5.67999	3.82408	-3.68264	0.559892	6.99236	6.98506	5.81529	3.10693	5.51359	5.58668	8.53596	7.43497	7.34531	8.09133	11.3409	11.6369	7.47528	7.23524	6.34907	8.36429	-6.3121	-6.04142	1.24824	-6.09019	7.59233	7.53818	5.89594	-6.53515
S222	9.98862	13.6281	12.7099	7.22637	6.23288	6.49386	3.75514	-3.22393	-1.81288	-3.73536	4.77561	7.48774	8.24214	8.2229	-9.10628	-8.95416	-8.91186	6.88561	6.93854	6.44919	4.97561	6.25798	-4.34041	-3.88585	-2.65966	7.58791	6.25951	5.07582	-4.5294	10.9516	10.269	8.4658	8.06017	8.49284	8.47656	8.32639	8.49816	-4.45005	-4.98502	2.56631	-3.89171	5.89155	5.74179	5.29427	8.97593	10.7675	10.177	7.60197	-3.79621
iolT	9.8314	12.8803	11.9822	7.32123	7.12293	7.48785	-5.12922	-4.66378	0.352215	-4.47164	-4.39081	8.14748	8.86472	8.26895	-6.37919	-5.15348	-5.94064	-5.39797	-6.32584	5.06024	-4.80731	3.54666	-6.02027	-5.88455	-6.00636	0.653381	-3.38626	-3.63592	-5.85884	11.5363	11.4895	8.37938	8.57815	8.04696	8.48341	9.88319	9.88772	-4.68516	-4.38579	-4.00317	-4.45757	5.27294	3.53637	4.69962	7.32208	8.85505	8.72635	6.44061	-4.91451
bdhA	15.8279	15.6951	15.5306	15.1734	15.1198	15.468	15.8507	15.3595	15.8295	16.0628	16.0325	-14.5997	-14.5032	-14.7347	-14.9757	-14.915	-14.8534	-14.2536	-14.2884	-14.0223	-14.1966	-14.2101	-14.3093	-14.328	-14.3282	-12.0272	-11.1924	13.5399	13.3406	14.917	14.5241	-10.7454	-9.00861	-11.6364	-10.8238	14.0708	14.2735	11.9134	12.2714	14.8938	14.4864	11.9531	12.7922	11.8038	13.344	15.1411	15.3633	12.2284	11.4063
S223	-6.88592	-6.16835	-6.9312	8.13556	8.5707	8.95698	-7.45953	-8.07102	-7.87451	-7.91482	-7.98932	-5.97685	4.2062	-7.58833	-7.52845	-7.21367	6.98357	-7.36472	6.54635	-7.31503	-7.54157	-7.35924	-8.00527	-7.70584	-7.35264	9.35612	11.7614	11.0767	9.2216	-7.22731	-7.24283	-7.33112	11.2497	9.54481	-6.89456	10.6674	-4.5741	-10.0619	-10.0838	-10.1294	-10.1349	6.12915	5.19606	4.89791	6.10775	7.5259	8.34689	-7.23078	7.67866
S224	15.5365	15.5365	15.4877	15.1017	15.3243	15.2858	15.8852	15.3122	16.0263	16.0352	15.8142	-14.8823	-14.8715	-14.9302	-15.3916	-15.1186	-15.3467	-15.2061	-15.2515	-14.9864	-15.1055	-15.1387	-15.2371	-15.2668	-15.2404	-13.8763	-13.9835	14.9948	15.0102	15.4877	15.5134	-12.3223	-12.8675	-13.0083	-12.8675	14.8623	14.6535	13.6161	13.483	15.8876	15.657	11.809	-11.3969	12.564	14.2155	15.3539	15.3168	12.1031	13.9166
S225	-9.57234	-9.4406	-9.6312	-9.68882	-9.65865	-9.59748	-9.76858	-9.74195	-9.68433	-9.68992	-9.6458	7.29641	7.02313	5.49552	9.23536	7.87958	4.64309	9.29684	9.49824	6.87981	10.0761	6.89034	10.5291	10.6617	11.3819	7.9376	6.71223	9.68143	-9.18227	-9.71448	-9.69545	-9.75865	-9.04541	-6.64803	-9.75473	-9.7974	-9.80498	-4.76941	3.52941	-5.24934	5.53908	4.46594	-3.81454	-6.9059	-7.85931	-7.59774	-7.60709	-6.53696	7.63306
ydjM	-11.2645	-11.5034	-11.5294	-10.7184	-11.3356	-11.3037	-12.2284	-11.6102	-11.8894	-12.2232	-11.8132	14.1478	14.2235	14.0805	14.9105	14.6178	14.1714	-10.0947	-9.22747	-9.86271	-2.97597	-10.1717	9.78041	8.28293	10.0768	12.539	12.5193	-6.6044	-7.38623	-10.874	-10.9788	-9.11413	-9.93176	5.82892	-10.8875	-11.6714	-11.6049	5.49416	8.30098	7.33776	11.5727	-12.8427	-12.8863	-12.9121	-13.5203	-13.466	-13.5111	-11.4654	10.9287
ydjN	-10.2278	-10.3617	-10.3104	-9.44353	-9.76986	-9.86218	-9.80952	-9.80952	9.77367	-8.57591	-9.01165	12.2532	12.4228	12.0656	13.4992	13.1474	12.7599	10.0542	10.3613	9.62103	10.5327	9.8074	10.6835	10.4291	10.6478	12.1133	12.1092	-9.67602	-9.43145	-9.40636	-9.18891	8.72324	6.77008	9.34144	7.05712	-9.43633	-9.09138	9.06791	10.0215	8.78784	10.8243	-11.6422	-11.718	-11.658	-12.1961	-12.2072	-12.2377	-9.70493	8.70344
ydzJ	8.88991	8.14567	8.30397	7.92062	9.06127	8.45851	7.85862	5.55057	8.49165	8.40162	8.21023	6.0865	6.06451	-4.03683	8.1727	7.01009	9.02577	-6.52115	5.15801	-7.09189	-6.03481	-7.78491	-4.16149	-6.37408	5.31349	9.85396	9.20512	8.08816	7.98277	7.60925	8.41567	8.03897	9.26301	8.59828	8.83555	8.58691	5.91258	8.17314	5.15178	9.81514	9.40301	8.41934	8.15821	8.40155	9.59743	10.6548	10.5028	8.1464	7.20509
gabP	10.3492	9.4972	9.5976	10.9098	10.8791	11.0338	8.25948	8.12044	-6.4846	5.83067	4.18355	13.3667	13.3693	13.2147	12.3921	12.8953	12.7512	-8.20699	-8.23685	-8.10829	-7.87275	-8.11312	-8.1779	-8.14608	-8.13947	-6.97927	4.5112	8.58791	9.25724	10.3189	10.0471	12.0558	12.1701	11.7497	12.3585	12.5608	12.5823	-13.1456	-13.0994	-13.2575	-13.2459	11.0465	9.63364	11.0051	8.90825	11.4325	11.6972	-11.3137	-11.3852
yeaB	7.28307	5.51122	6.17121	6.22606	5.98454	7.30561	6.93411	7.43019	10.0998	11.0047	8.47606	-8.99855	-9.14829	-9.41058	-9.1457	-8.86112	-9.16864	8.02465	8.40693	6.41326	7.80277	7.19603	8.5779	8.77411	8.17541	-8.62358	-8.23791	-8.01555	-6.66167	-7.67808	-7.65336	-7.93814	-7.42384	-8.41216	-7.46291	7.09311	4.48148	9.4189	10.0195	10.1145	10.2879	-7.44172	-7.35909	-6.83718	6.34842	9.44677	9.94816	-8.59592	-7.23239
X.5	-14.237	-14.1631	-14.2354	-14.3781	-14.3681	-14.3653	-14.7741	-14.6334	-11.7139	13.5564	-14.7366	12.0229	-11.1845	-8.86552	-12.2109	-12.5494	-12.3113	-9.65521	10.345	-13.3248	11.4078	-13.2729	11.4871	-9.0521	11.072	-9.9945	-11.9274	-14.3384	-14.3115	-13.8536	-13.5873	-14.3886	-14.3285	-14.34	-14.305	-14.4054	-14.4313	13.3992	13.2039	13.7566	14.056	-11.2817	-12.5541	-11.7531	-12.6753	-12.5388	-12.6234	-12.0699	-7.09345
S228	-11.2733	-10.2483	-10.1123	-11.2916	-11.2324	-11.2226	-11.3485	-11.4204	12.5441	13.9689	-7.58613	9.81483	9.67705	10.4888	-9.04544	-9.00056	-9.23779	11.3485	11.3485	10.1545	11.5705	8.81888	11.4787	11.2662	11.5645	-10.8336	-11.0109	-10.9424	-10.9149	-11.2151	-11.1935	-10.8685	-10.7961	-11.181	-10.2442	9.22426	-8.4293	12.9339	11.8956	15.5407	14.6837	-7.92921	-7.96178	-9.5458	12.7646	14.7342	14.4873	-8.2701	6.00567
yebC	-10.931	-10.09	-9.99568	-10.8213	-10.7578	-10.7578	-11.0946	-10.952	11.1798	13.1712	-10.1923	9.10756	9.78829	8.98572	-8.98817	-9.07936	-9.08576	10.8795	11.4302	9.51092	11.045	-5.06896	10.7226	10.8632	11.2	-9.21291	-6.45578	-10.1855	-10.1782	-10.763	-10.7505	-10.669	-10.5244	-10.9669	-10.4768	8.74099	-7.80105	12.0544	11.4858	14.345	13.6175	-8.60692	-8.76895	-8.72053	10.7326	13.4744	13.3467	-9.69313	5.8206
S229	-8.43464	-9.57991	-9.24905	12.6482	12.5347	11.9992	4.3277	7.69176	10.6733	9.2156	10.7119	-10.7115	-10.8099	-10.5788	13.209	12.2677	14.1421	-9.62408	-9.71976	-9.79727	-9.5147	-9.8973	-9.69249	-9.54016	-9.67857	-9.81298	-9.88043	-9.72295	-8.85615	8.96206	-6.53918	12.0043	12.1964	12.22	12.3835	8.04862	3.25302	-11.2051	-11.2106	12.2476	12.7815	10.4074	11.3783	7.82497	11.5714	11.6267	11.4779	8.15613	8.40213
yebD	-8.32611	-9.34974	-9.04889	12.6406	12.5013	11.8591	6.08427	7.74806	10.6049	8.9535	10.8075	-10.6677	-10.8435	-10.6198	13.135	12.2934	14.0363	-9.5361	-9.58217	-9.6757	-9.44032	-9.7487	-9.54122	-9.37723	-9.48966	-9.64341	-9.76616	-9.12326	-8.84063	9.37401	8.81137	11.9279	12.574	12.1819	12.6086	10.0351	9.62503	-10.6496	-9.84879	11.634	12.636	10.2666	11.2913	7.46743	10.9944	11.4541	11.4435	8.80314	8.74581
S230	-6.36258	-6.30843	-6.52254	6.2703	6.37577	5.74223	8.11352	-4.22381	8.66887	8.80187	7.26979	-8.1545	-8.27373	-8.12356	-6.30891	-7.00284	3.36135	3.90995	5.23676	-5.5663	5.07649	-6.42334	4.18813	4.53863	5.36678	4.71276	-6.14626	-6.56778	-6.68232	-4.75716	5.57724	7.36113	2.78618	3.95517	5.98065	11.392	11.3012	-8.7115	-8.92533	10.2785	10.6161	4.92429	6.86428	-4.82845	9.89625	12.442	12.2432	6.29038	1.25912
yebE	-9.53052	-9.50099	-9.60884	-9.02116	-9.15879	-8.71267	-8.06813	-9.00134	11.8014	11.7995	9.0191	-9.37518	-9.40817	-9.39167	-8.88508	-9.07409	-8.78136	6.44058	6.24988	-3.72906	7.99639	-3.20412	9.88435	10.1611	9.92318	-8.47576	-8.71749	-9.76542	-9.57263	-9.50435	-9.40385	-6.53127	-9.06611	-8.08742	-8.37558	11.8404	11.6941	-7.53949	-8.63459	9.72472	10.2332	-4.56913	-1.36377	-6.43414	9.6515	12.2484	12.1558	-6.48418	-5.29721
yebG	-9.66546	-9.6433	-9.70974	-9.02402	-9.08425	-9.33501	-7.31389	-8.48827	12.2907	12.2108	9.72054	-9.66433	-9.65457	-9.61228	-9.09694	-9.60768	-8.31797	7.48884	-6.14858	6.98457	8.20598	7.69415	10.1515	10.2161	10.1068	-7.62451	-6.08942	-9.8355	-9.5794	-9.71884	-9.46394	9.18063	4.46764	8.20598	-5.18801	12.031	12.1788	9.87404	8.86478	10.0186	11.1431	-8.19546	-8.35982	-8.58189	9.43669	12.249	12.1813	5.95232	-4.75155
yerC	12.6113	12.104	13.4064	15.237	15.3986	15.0111	-10.0087	-11.6559	-10.5227	-10.4275	-9.63333	-14.2944	-14.12	-14.3365	-13.536	-13.8383	-12.8197	12.0934	12.831	12.2726	10.3919	12.7221	10.9688	10.8359	12.6207	11.7228	11.7958	9.10013	-8.81178	12.6837	12.1964	12.0988	12.733	11.2869	13.0211	11.5579	10.86	11.8408	-7.52534	-9.46942	-9.6134	5.84242	10.2155	8.55395	12.0321	11.3996	11.246	-10.5663	-10.5797
yerD	6.92937	6.20234	5.18904	2.95594	2.96844	6.03032	9.21929	6.60931	2.79767	-5.36882	5.24592	-7.14917	-7.18956	-7.07679	-6.78272	-6.55609	-6.70825	-3.61581	-3.95028	6.43007	-1.92732	7.83494	7.09135	-3.0587	-4.73234	8.30919	7.40098	3.9385	3.52844	5.97722	6.83401	9.64473	9.1935	9.78298	8.9806	11.9677	11.9494	9.56048	9.40589	9.16295	10.177	-7.96998	-7.97542	-6.5218	-7.54952	8.97241	10.1235	-6.04377	-6.95075
ligA	-12.7931	-12.2204	-11.3982	-12.6519	-12.5488	-12.5203	-11.5391	-11.4907	-10.8497	-11.9063	-11.8369	-11.7618	-11.8621	-11.8363	-12.2564	-12.0445	-12.0869	10.9571	9.08249	9.30818	11.0148	11.2734	10.8741	11.5487	-7.03999	9.45264	9.28097	-11.4087	-10.9744	-11.8443	-11.6113	-12.4131	-12.2921	-12.4544	-12.2525	-11.7192	-11.3793	7.76286	-8.75436	8.95255	-6.95734	-10.84	-10.7696	-10.5725	-11.4881	-11.6171	-11.6323	8.71662	7.05494
yerH	-12.7763	-11.7966	-10.6016	-12.6473	-12.505	-12.4618	-11.7102	-11.4034	-11.6249	-12.3505	-11.371	-11.9015	-11.6551	-11.6501	-12.1251	-12.0395	-11.9378	11.7948	11.1891	9.82785	9.47384	11.1891	10.9756	11.1891	10.6357	10.5859	9.97184	-11.5873	-10.1379	-11.4848	-11.5977	-12.0238	-12.1001	-12.1383	-11.8937	-10.2672	-10.7448	-5.94827	-8.90146	9.1681	-9.44258	-10.2051	-9.76532	-10.4069	-11.6266	-11.6048	-11.5521	6.80818	5.87957
S234	13.5731	13.6121	13.7651	14.5475	15.0072	14.5711	13.4001	12.9651	13.1956	13.1877	13.3007	-10.7931	-11.4562	-9.75582	12.6275	12.228	12.2345	-11.663	-11.7761	-11.2812	-11.8725	-11.7017	-11.5591	-11.6364	-11.7534	-11.0912	-10.8226	11.5551	12.0249	14.501	14.6823	13.2105	13.3447	12.9169	13.2023	11.5392	13.1348	13.6545	13.5737	14.2037	14.4263	12.0747	12.8898	12.1021	13.5918	14.242	14.2748	11.7244	11.3662
yerI	13.0814	12.9813	13.0691	14.0909	14.1286	14.3909	12.669	12.5268	12.9242	12.8854	13.0014	-10.9936	-11.3551	-11.3693	10.5755	6.87977	12.0266	-10.2719	-10.2303	-10.0912	-10.304	-10.3546	-10.4163	-10.6812	-10.7236	7.91534	9.72982	11.9359	11.9205	13.9625	14.0462	12.7931	13.1883	12.7107	12.9053	13.3358	13.3716	12.5019	12.8613	13.4919	13.5834	11.9369	12.313	11.682	13.2265	13.6407	13.5563	10.5982	10.8085
S235	-6.81267	4.64666	6.92325	9.74685	9.89763	9.85464	5.91357	5.04505	9.94557	9.98731	8.59474	-7.93933	-7.98144	-8.14733	5.76832	-2.06853	5.48348	-6.91357	-6.35088	-6.52996	-4.63219	-6.31439	-7.13939	-7.06989	-6.82609	8.74906	8.73252	6.11618	-7.50318	9.12752	9.18051	8.88204	8.99621	9.04475	8.89253	8.67125	7.94955	10.7797	10.19	12.07	11.8878	6.41789	7.48461	6.67296	10.141	10.4725	10.9363	8.20313	6.78394
sapB	7.69344	-8.29981	-9.23868	-9.38441	-9.50452	-9.34661	-7.73934	5.2892	-6.03472	-8.47925	-8.06855	10.7604	10.8333	10.3763	9.66713	9.47997	9.33477	5.26683	8.40586	-5.89744	7.08316	-3.04463	8.11548	7.87614	8.47711	8.23568	8.22298	10.5438	10.592	-8.70692	-9.16802	-7.98953	6.42773	-4.16697	-6.02693	9.53362	8.5664	7.5241	9.07893	-7.66038	-0.135386	-9.16153	-9.14886	-8.84093	-8.91976	-9.43167	-9.37104	-7.2926	-7.0151
gatC	-13.839	-13.2333	-12.5944	-14.4121	-14.4549	-14.5082	-13.2948	-11.5813	-14.715	-14.6804	-14.3359	12.5906	12.9006	12.8257	10.6562	8.74572	-9.92157	11.7377	-8.39194	11.9754	11.595	13.3413	12.7262	13.3909	9.9316	-13.9519	-14.0914	-13.3576	-12.3613	-13.8218	-13.929	-14.4771	-14.5506	-14.4752	-14.4958	-14.6636	-14.6349	-10.2231	-9.50989	-10.8159	-9.77222	-11.3261	-9.98512	-9.90754	-13.9892	-14.0774	-14.0355	9.14224	-8.7261
gatB	-13.7928	-11.5561	7.16294	-14.0931	-13.9877	-13.8934	-12.6149	6.06409	-14.5384	-14.5406	-14.0278	-12.0387	-11.5801	-11.9948	-13.1168	-13.0732	-12.6351	12.6279	12.6843	11.7768	12.5441	13.1959	12.6007	12.8169	11.1008	-12.8272	-13.0046	-9.93893	-9.43873	-12.7021	-12.8811	-13.7796	-13.6618	-13.7871	-13.7306	-13.4379	-13.5248	-12.2701	-12.4485	-12.9157	-13.1569	-11.6465	-11.4964	-11.6157	-13.9741	-14.0779	-14.0699	11.5685	7.49927
yerO	-7.61471	-8.52256	-8.63918	-8.23648	-8.14558	-8.66858	-9.67354	-8.74638	-9.35801	-9.62338	-9.63163	10.974	11.1871	10.7016	9.64838	8.80863	8.98626	10.2437	10.1597	9.35556	9.50892	9.91724	9.89167	10.1616	9.66869	11.5397	10.9279	9.6776	9.05456	7.47175	-6.22332	10.4941	10.7871	10.933	10.6638	8.42045	8.99308	5.51214	7.41179	8.16274	9.5993	-7.95792	-7.27765	-7.53542	-9.90965	-9.99037	-9.99346	8.56327	-7.57448
S238	6.33896	-8.60354	-9.49091	-9.32595	-9.12588	-9.47789	-10.6162	-9.58091	-9.93669	-10.561	-9.97496	12.1844	11.9304	12.4112	11.45	9.92087	9.90749	10.7597	10.8052	10.1227	9.98378	10.6994	10.94	10.5213	11.1435	12.4967	11.688	10.4682	8.51824	-8.15078	-9.0935	10.4775	10.4537	11.696	10.8671	-9.31591	-8.98958	-2.36276	6.06962	9.22133	11.1877	-6.60209	-9.89638	6.73812	-9.88243	-10.3043	-11.2019	10.9924	3.45853
swrC	-12.2819	-12.2007	-11.8519	-11.725	-11.2644	-11.2744	-12.3529	-11.6604	9.78005	-11.5787	-11.9896	13.5664	13.2036	13.382	11.7247	11.5874	11.4373	10.8009	7.04466	4.82118	8.30054	10.146	-9.03807	-10.2073	-9.6434	13.1547	13.1239	11.7796	12.2485	11.4139	10.3906	12.3081	12.4887	12.3326	12.5901	12.7298	12.9192	-8.51814	11.4417	11.9702	11.7053	-9.90179	10.8448	10.8448	-13.2914	-13.4852	-13.5062	11.6686	11.2793
S239	-12.2736	-12.113	-12.0456	-12.2523	-12.1673	-12.2305	-12.0321	-11.8123	10.9777	10.8279	-11.562	-7.07249	-6.62955	-8.18824	-5.65597	-9.73123	-10.2561	12.0224	12.1889	11.4019	12.8536	12.5069	12.827	12.4273	13.0154	12.4544	12.3626	-12.0399	-12.1158	-11.9887	-11.7711	-12.2247	-12.1716	-12.2068	-12.0345	-12.1419	-12.1562	8.17668	8.67589	6.26924	8.66816	-10.3077	-10.4446	-10.1892	-10.3644	-10.9232	-10.1021	-9.15581	-5.87947
S240	-10.9478	-10.4035	-9.97682	-10.8529	-10.717	-10.8272	-10.7367	-10.5069	9.94314	10.229	-10.6228	-8.49438	-9.14549	-9.21941	-9.91211	-9.94383	-10.1406	10.6859	11.4608	10.1662	11.8137	10.9393	10.5949	10.7459	11.5003	10.9935	10.9544	-10.5508	-10.9096	-10.6579	-10.553	-10.9748	-10.8504	-10.7739	-10.9176	-10.666	-10.7979	5.26224	4.36756	6.13543	-6.92607	-9.43997	-9.50346	-8.33497	-10.0775	-10.0593	-10.0682	8.11176	4.28247
yeeB	-9.25275	-9.32549	5.98543	-9.83421	-9.38918	-9.2057	-10.4856	-10.4748	-10.7145	-10.5821	-10.6887	2.0202	-6.67449	3.97094	-8.79973	-8.13836	-8.71474	10.6611	10.4121	9.71	11.0467	10.634	10.4785	10.5725	10.8265	9.11531	-6.35704	-9.61579	-9.83737	-10.0535	-9.83185	-10.0336	-10.3134	-10.2604	-9.78938	-10.3108	-9.97946	7.5337	-4.3803	-6.48932	-8.20306	-8.85323	-8.98228	-8.63212	-9.79701	-9.64602	-9.79701	-5.47246	4.45112
yeeC	9.34706	-9.2858	-8.41069	-9.9667	-9.79541	-9.88973	-10.8311	-10.5486	-11.1968	-11.2521	-10.7287	9.98655	9.20513	9.99103	6.67565	-5.68951	6.0017	10.2459	10.496	8.81903	10.7642	10.0151	10.5582	10.5742	11.2301	7.74323	-8.62529	-7.57524	-8.40112	-10.4919	-10.5327	-10.1435	-10.4378	-10.3823	-9.79541	-10.8772	-10.5886	7.3213	-6.30021	-4.65906	6.80457	-9.29217	-9.72497	-9.47591	-9.88598	-8.37752	-9.07053	-9.15658	7.80874
S244	-8.70782	-9.03561	-8.39158	-9.00562	-7.74913	-9.12729	-10.43	-10.3325	-10.288	-10.4119	-10.4442	9.49113	8.97391	7.85026	8.66833	6.84172	-8.19453	10.2702	10.964	8.96839	10.3109	9.32957	9.28	9.34531	10.9022	9.7793	8.48084	9.07194	-7.9866	-9.62093	-9.83159	-10.3114	-9.81801	-9.25494	-10.0252	-9.8606	-10.0094	7.27402	7.16834	7.84204	7.6562	-8.1048	-8.47782	-7.49726	-8.76694	-8.36294	-9.11286	-7.19326	6.26475
yeeD	7.50911	5.70706	-5.25749	8.07411	8.68033	8.78633	5.49934	7.37954	4.61091	5.93453	7.96968	7.10337	7.39213	6.95267	9.20635	8.74711	9.07788	-4.65114	6.57963	5.54049	-7.19216	5.07953	4.52269	-6.75347	-4.68469	8.7818	6.63991	1.6254	1.74689	4.9908	-4.11404	9.19106	8.17643	8.99609	8.96281	-5.84066	7.37124	-7.91361	-7.76527	-7.87223	-7.15123	7.42844	7.81146	6.79387	8.43125	9.07444	8.29432	3.7991	4.96474
yezA	7.53984	-4.98851	-7.28062	8.47345	9.33196	9.05005	5.52473	8.0174	-4.86261	-3.4337	8.50722	8.65913	8.6132	7.76657	10.3511	10.0121	9.45571	6.1837	8.41279	5.6387	-6.58582	5.79853	6.18918	4.25628	7.15037	8.5464	7.53727	7.81325	5.60936	6.53021	-5.53836	9.4796	8.53362	9.60168	9.17737	-7.57527	6.64881	-9.08698	-8.9927	-9.08383	-8.26454	7.8482	8.25157	7.06218	8.57803	9.19029	9.17474	8.64281	6.28669
yezG	11.1128	10.6617	10.899	11.6532	11.9463	12.121	11.9776	11.2287	11.2013	11.5367	11.1483	-11.1914	-10.5666	-11.4565	11.2483	12.2849	11.734	6.32859	7.27978	8.77656	-7.89824	9.33019	9.03387	7.77921	9.58225	7.75694	-8.90857	9.816	9.6254	13.1658	13.5775	12.4904	12.3545	12.5702	12.7813	12.3699	12.443	-12.5696	-12.4978	-12.5282	-12.6303	11.7673	10.9718	11.2507	-10.2872	-9.54433	-10.1671	11.1843	9.43925
yeeF	9.13401	8.36327	8.67093	10.1388	9.8263	9.9944	8.7319	9.62764	-9.10745	4.69013	7.69424	-9.23692	-8.3312	-9.3653	11.1207	11.2502	11.1505	6.42209	-7.31574	9.19083	9.10242	9.43007	7.3623	7.61947	-7.62889	-8.13511	-7.72898	-6.70266	8.55158	11.8777	11.5038	11.4442	10.8881	11.3802	10.6847	8.33938	9.5445	-10.5504	-10.3336	-10.6358	-10.4707	10.7034	10.8156	10.4573	-9.77416	-9.57944	-10.0719	9.622	8.5849
yeeI	-12.0293	-11.4163	-9.87494	-12.4806	-12.5574	-12.6502	11.7102	12.9107	-12.4206	-12.3328	-11.7651	10.7418	11.4643	11.4537	11.2357	12.1328	12.922	-12.4366	-12.234	-12.0653	-12.3151	-12.5858	-10.4973	-11.3457	-12.1506	-12.0612	-11.9834	-9.43498	11.2713	-10.7292	-10.5917	-11.5614	-12.0067	-11.9295	-11.6138	-11.9637	-11.3364	9.60097	10.1869	10.1638	9.09816	11.6808	12.335	10.8298	-10.2252	-10.6238	-8.10947	9.01603	-9.73955
yezE	9.77856	11.0294	10.7248	-8.76736	4.81123	8.62992	-9.38092	-10.2171	11.7691	12.628	10.5589	9.38774	10.85	9.2307	-10.4159	-10.0635	-6.56819	8.84288	8.70355	-8.50114	-6.49854	-8.07058	8.01993	8.55503	7.925	-10.8128	-10.5818	-10.0314	-9.87101	-10.5648	-10.3301	-10.2537	-9.7095	-10.8349	-10.2003	-9.84226	-10.1215	-9.14675	-9.33273	-9.07906	-9.34639	9.27074	7.60526	-6.41291	-10.6406	-10.0699	-9.77046	7.91427	8.66704
yesK	3.67055	6.34293	4.97882	4.74056	-3.96018	1.26721	6.6583	7.52514	8.24275	8.84286	-4.09633	-8.33823	-8.23102	-8.23773	-8.55697	-8.28287	-8.35791	-8.30503	-8.31909	7.44205	-6.72799	7.35848	-7.83418	-7.61303	-7.84795	-8.47702	-8.30424	-8.34563	-8.02609	-8.0796	-8.23403	-8.24673	-8.26244	-8.4614	-8.27808	-8.39918	-8.45791	-5.83493	1.20676	-6.83988	-7.16369	4.83646	4.62898	4.21938	8.71092	7.01616	7.22013	-6.26196	-4.164
yesL	11.682	10.8387	10.4958	11.2736	11.2518	11.3254	-5.87637	-5.68088	-6.17761	-6.25279	-5.97416	8.22876	9.24914	9.73354	7.07557	9.64409	8.58246	-7.62695	-8.00799	7.75555	-6.59235	7.19156	-8.03165	-7.75304	-7.8637	-7.99514	-7.95846	-7.85974	-7.71969	7.53695	4.81845	10.9035	11.2185	10.5573	10.8189	8.1026	7.80926	-7.46873	-7.72916	-7.23475	-7.64559	7.0279	6.50939	6.34932	11.5112	11.1962	11.3017	-4.94312	-3.69752
yesM	10.4426	9.55827	9.51611	11.1678	11.114	11.0408	-5.50317	-5.04861	-6.2301	-5.98318	-6.17384	8.71356	9.63095	9.51538	8.31322	8.36869	7.49852	-6.9856	-7.42919	8.32081	-3.80999	8.58693	-7.30887	-6.80464	-7.23766	-7.78659	-7.68387	-7.69923	-7.53148	7.60722	6.94138	10.4795	10.8792	10.326	10.685	7.09845	7.31983	-6.36222	-6.43333	-5.76177	-6.26094	6.50134	5.89548	6.11383	11.4483	10.8176	10.8642	-5.28379	-3.50656
yesN	8.02728	8.15026	7.58802	10.5147	10.3617	10.0496	-5.51904	-4.30644	-6.006	-5.71328	-6.12729	6.07239	8.69008	8.36611	7.15141	7.08851	6.53612	-7.04563	-7.02475	8.15263	1.12774	8.11368	-6.94237	-6.44087	-6.83157	-7.51143	-7.47821	-7.46921	-7.19274	7.5849	7.41626	10.0717	9.99512	9.50613	9.69204	8.54229	8.06236	-5.67284	-6.17533	-5.72348	-6.25237	5.8212	5.41504	5.50356	10.5355	9.58148	9.65638	-4.59658	-2.56425
S247	-9.47694	-9.50243	-9.63105	-9.53612	-9.54093	-9.5678	-9.38145	-9.30715	-8.59334	-8.77075	-9.03838	7.52476	7.56394	7.0366	8.27872	6.48263	6.59261	-8.79314	-8.90897	-8.61906	-7.28159	-8.83611	-8.99847	-8.92358	-8.59391	-9.48245	-9.35049	-9.54465	-9.38826	-9.13962	-9.32771	-9.54868	-9.64742	-9.72434	-9.56343	-9.6196	-9.4745	6.37454	7.01604	8.48502	9.35341	-5.75564	-4.68848	-5.44701	-7.98836	-7.4761	-7.26257	-7.6155	-6.18027
yetG	-13.7193	-13.2707	-13.0161	-14.3808	-14.3673	-14.3883	-14.1955	-14.0395	-14.2962	-14.2867	-14.2728	11.9807	12.7149	12.7259	12.8656	12.2868	12.5652	-14.0277	-14.1343	-13.7735	-13.5967	-14.2371	-13.7807	-13.9383	-14.1469	-14.4194	-14.4204	-14.0544	-13.9437	-12.4172	-12.0946	-14.3074	-14.3444	-14.325	-14.3628	-14.2799	-14.2589	12.9258	12.6691	12.5666	12.8938	-12.5971	-12.6344	-11.8781	-13.7694	-13.7574	-13.7507	11.8662	8.57496
yetH	11.6579	10.4375	7.90491	-11.0701	-11.286	-11.4096	-10.1533	7.64092	-11.3455	-11.2813	-10.8399	11.5762	11.7285	11.5502	9.87633	10.311	10.2479	-10.1472	-9.78256	-8.97265	-9.39672	-10.2668	7.22945	5.34703	-9.1836	-10.9617	-10.6629	10.7008	11.5453	-10.8567	-10.9257	-11.4763	-11.5106	-11.5624	-11.5052	-11.7127	-11.6832	7.39018	9.24198	-4.04826	8.89618	-10.1058	-9.80588	-9.25394	-11.1207	-11.2037	-11.191	-9.78331	-8.79777
yetI	9.02014	-8.44347	-9.94591	-10.3985	-10.6401	-10.4685	-8.44343	8.97648	9.79646	8.89796	8.1502	-5.54053	-1.98412	5.77261	7.01826	7.37357	8.94246	7.78916	9.93043	9.7349	6.45988	-6.47501	10.9477	10.9439	11.2792	-9.7637	-9.46197	-9.10562	-8.25276	-10.5747	-10.8001	-9.51225	-9.55865	-9.83655	-9.69853	-9.48496	-9.85332	9.39319	9.34009	8.98776	9.75478	-6.74943	-7.06901	-7.0012	11.2058	12.4361	12.4027	-8.66255	-5.09598
yetI.1	-5.22357	-9.0434	-9.48285	-10.0556	-10.3148	-9.93623	-6.53857	-5.19216	10.0281	8.86833	-8.06726	6.44471	4.95394	-6.00688	5.47696	8.20156	7.90184	-6.72273	9.74891	7.48425	-8.77185	-8.98408	9.28644	9.79615	9.28644	-10.3657	-9.97003	-9.34193	-9.18969	-10.5572	-10.7339	-10.4659	-10.0827	-10.5284	-10.5619	-7.21808	-9.37312	8.39352	9.19181	8.84963	9.40661	-7.23247	-5.05038	-6.47615	9.88623	11.3038	11.2582	-8.42125	-4.70211
yetJ	-13.0577	-12.5228	-12.5264	-13.0323	-12.9914	-13.0803	-13.762	-13.618	-13.4989	-13.4264	-13.7657	11.0603	-10.1085	12.8106	-12.2721	-12.3794	-12.6107	-11.3748	8.74589	-10.466	-10.6896	-11.3323	-11.7583	-11.6158	-7.41391	12.0531	12.7925	-10.5974	-10.6818	-11.8374	-12.0454	-11.504	-11.4673	-12.1282	-11.6121	-12.0577	-12.1206	-10.5606	-9.65586	-10.9561	-9.4796	-11.323	-11.7584	-10.5002	-12.9541	-12.9821	-13.0103	-11.7793	9.73827
yetK	-10.0957	-9.47358	-8.8417	-9.55608	-9.42515	-9.15233	-10.6256	-10.0334	-10.8064	-10.6697	-10.8443	-8.38272	-9.03234	6.26562	-9.69182	-9.36823	-9.90075	-9.67445	-9.44688	-8.9252	-9.48765	-9.57839	-9.72559	-9.57424	-9.79183	-7.89611	8.12049	10.8662	10.7374	8.15082	7.97427	9.38448	8.54367	6.35838	7.24085	6.87334	7.39425	-6.63952	6.95812	-9.73136	-9.93845	-8.12565	-9.01975	-8.02606	-10.4121	-10.606	-10.5857	-10.0254	-7.20791
S250	-14.1043	-13.8725	-13.6692	-14.0583	-14.0891	-14.0858	-13.9052	-12.8269	12.4102	10.9794	-13.0874	11.0983	5.97647	11.0202	-11.559	-11.3796	-12.1784	12.147	6.42014	12.1732	12.7347	10.619	12.7155	11.5269	12.0442	-13.0505	-12.873	-13.6062	-13.7156	-13.7555	-13.6718	-14.1558	-14.1298	-14.1379	-14.1003	-14.2283	-14.1305	-10.5278	-10.1731	11.9636	12.1487	-11.8609	-12.4534	-12.1464	-12.9497	-12.6448	-12.8183	10.0842	10.9057
yfnC	11.4658	11.2448	11.3076	4.77547	-4.77398	9.08859	11.8342	12.3121	12.0035	12.2968	11.5422	-8.46018	-9.88327	-10.4508	-10.6366	-9.84325	-10.2637	-9.79981	-10.187	-8.22728	-9.16451	-9.03356	-10.0893	-10.06	-10.0913	-6.02161	10.1721	11.8548	11.7319	7.50492	7.5143	-9.19601	-7.96135	-9.19832	-9.50445	-7.9377	-9.16451	11.0228	11.2616	11.3121	11.0295	10.244	10.4566	10.7089	-9.53012	-7.39984	3.24171	-7.59017	5.42205
yfnB	11.577	10.8857	10.3735	5.03449	-4.8149	-8.2919	9.83455	10.5341	7.79323	8.38593	9.46234	9.14093	9.49609	8.40749	8.0998	7.69828	7.48627	-7.44841	-6.14241	-7.21923	-7.50402	-7.90883	-5.4409	-7.01315	-7.28569	2.83941	7.8048	10.9535	10.6135	10.0431	9.09354	9.65769	9.9958	8.89479	9.76416	9.47187	9.10672	9.9348	10.0161	10.1103	10.126	-4.38656	6.93773	6.25296	-8.90784	5.2414	6.73856	-7.50157	-6.49471
yfnA	-9.56707	-9.27619	-8.65387	-9.80884	-9.84864	-9.79838	-10.6518	-10.0429	-11.1906	-11.1447	-11.1449	7.61039	5.97257	7.35971	-8.58782	-8.03978	-8.59957	10.9926	11.5412	10.0586	10.0967	10.2087	10.9474	10.9375	11.1619	10.7915	11.01	9.53282	9.47006	-9.54544	-9.65769	-9.86131	-9.8259	-9.97714	-9.83551	-8.79889	-9.23171	-9.02737	-8.84977	-9.42431	-9.43203	-9.86983	-10.1011	-9.88781	-10.8481	-10.8502	-10.8353	-10.4655	-9.02183
yfmQ	-13.7559	-12.8542	-9.55148	13.3663	12.6318	12.1209	13.8935	13.668	15.484	15.0558	15.484	-14.7414	-14.7416	-14.7394	-9.12617	-13.2044	-11.5514	-12.3382	-12.7079	-13.286	-12.7329	-13.3516	-7.80801	9.96486	-11.421	-13.2599	-13.247	-13.8166	-13.8073	12.6188	13.0498	-11.9324	5.62366	-12.4318	-10.9707	-12.0468	-11.3471	12.2704	12.6738	13.6127	13.2903	13.4	14.0442	-9.03605	12.3251	12.6438	12.8128	13.6225	12.9918
yfmP	-8.73182	8.56274	5.48882	-10.1994	-10.1977	-10.4965	8.99329	-9.26341	10.9156	11.1378	-8.81944	-8.91183	-7.96385	-9.11188	9.66491	8.3809	8.9413	10.5604	10.8267	7.87469	10.1402	-6.57715	11.3057	11.3766	10.47	-10.2939	-10.2499	-10.5857	-10.04	-9.02019	-9.09436	-10.5655	-10.5332	-10.8434	-10.4725	-8.17358	-9.53177	12.403	12.2567	12.2755	12.8295	-9.57637	-6.63753	-9.20056	-9.56101	-7.87481	7.04734	-8.70275	8.67154
yfmO	-8.01114	-7.08339	-6.32764	-8.57578	-8.68218	-8.67083	-1.20508	-6.68824	9.4584	8.71675	-7.45808	-6.89911	-6.95066	-6.8741	-7.14605	-7.09673	-6.99558	10.0403	10.1652	8.91841	9.61251	8.80876	9.62151	9.7094	9.80616	-8.50466	-7.94685	-8.66041	-8.26467	-8.34267	-8.3059	-8.84322	-8.85169	-8.90039	-8.81686	-8.24224	-8.42287	8.39421	8.17623	7.0514	5.88461	-3.56989	0.605556	-4.79149	-7.06278	-7.02228	-6.96727	-6.28698	5.66172
yfmM	-11.0464	-10.8552	-10.891	-10.8731	-10.916	-10.4698	-9.86552	8.56213	10.1665	-7.12325	-9.86774	-8.98173	-8.98317	-9.22096	-9.33664	-9.40662	-9.32483	9.66512	9.94875	9.72664	9.35097	10.5976	10.917	10.8627	9.83349	9.69138	10.1986	-9.83134	-8.57677	-9.83545	-10.2214	-10.9622	-10.7896	-11.049	-10.8986	-9.86659	-10.0208	10.429	10.9923	9.59793	9.52416	-9.09124	-8.98471	-8.40206	-9.76266	-9.54685	-9.48369	-9.09778	-7.8525
yfmL	-10.2369	-10.4845	-10.5642	-10.6085	-10.7195	-10.5882	-10.841	-9.82209	-10.9709	-11.2966	-10.6083	4.95332	-6.19555	-7.26158	-8.6526	-8.9413	-8.83207	10.2795	10.6089	9.70452	10.1059	10.2647	11.3092	11.3725	10.9397	9.24611	9.72396	-9.22348	3.48004	-9.98359	-10.1343	-10.7507	-10.7153	-10.7654	-10.7782	-10.6405	-10.5112	-7.26416	6.31436	-8.7635	-8.63993	-9.01039	-8.47885	-8.66946	-9.92502	-10.2449	-10.2788	-8.94275	-7.31423
yfmK	10.7456	9.73199	9.81074	9.34842	9.6734	9.307	8.98303	9.23006	6.84857	-4.42722	9.36131	8.35816	8.07789	7.76233	9.04192	9.25791	9.66003	-7.98365	-6.49453	-6.61984	-7.40615	-7.88965	-7.11648	-6.97792	-6.46055	-7.17784	-4.64011	10.1148	9.81182	9.394	9.34492	9.29706	10.8756	10.0893	10.0429	10.4315	10.0466	8.17217	7.94988	6.58678	7.7211	7.91515	8.32497	7.88869	8.59749	9.59659	9.40854	-6.83742	6.5308
yfmJ	12.1809	11.5689	11.4903	12.7402	12.5699	12.8872	10.6836	10.3354	-6.85988	-6.85988	9.19616	11.2885	11.0636	11.0714	12.1277	12.287	12.3092	-9.84887	-9.91566	-9.33178	-9.96386	-9.81518	-10.2156	-10.0798	-10.0016	-10.4997	-10.1393	11.0823	10.9555	11.7336	11.5432	13.368	13.5617	13.2985	13.2095	12.7378	12.724	9.80023	9.64292	10.282	10.8744	10.529	10.6431	10.8383	12.0543	12.2989	12.3029	8.61467	6.79119
S252	9.63536	6.4193	7.87286	8.76799	9.63131	9.75617	7.24266	7.42794	8.74728	8.61536	8.46774	13	12.4325	12.1443	12.948	12.8673	12.9372	6.68019	7.25905	-3.93705	4.30038	7.42599	7.29934	7.21262	8.57276	10.2518	10.0058	10.5991	10.1167	10.2089	9.36199	10.0321	10.673	10.1714	10.8052	8.90973	9.22372	11.3176	10.9904	10.8954	10.1855	11.3809	11.3442	11.5573	10.002	10.9847	10.6746	10.8963	8.9843
S253	8.00054	6.88888	4.7041	7.54346	7.62389	7.10113	-6.25616	6.59142	-6.46371	-5.99205	7.64448	6.85152	7.50777	6.54194	7.80246	7.12938	7.44906	-3.19011	-4.07804	-6.66145	-6.22872	-3.97667	-5.53751	-5.58249	-4.14933	9.32406	8.64039	8.4761	-3.0453	-6.36448	-6.77594	-6.14014	4.54819	8.73455	-6.59585	-6.89795	-6.886	-4.62568	2.13889	-4.00554	6.53379	6.31178	6.1543	-3.01458	5.35854	6.58676	5.72439	9.61909	-3.79343
yfmI	9.42106	4.33993	7.57352	8.02899	8.60888	8.5361	-7.62224	-5.66872	-6.16902	5.04824	5.30225	12.3733	11.763	11.7291	12.2461	12.4221	11.8215	-3.92631	-7.10335	-6.41069	-6.36088	-7.57644	-6.87028	-5.98865	-6.37276	6.31306	-7.53912	9.98564	9.63168	7.99056	7.09196	8.10373	8.08858	8.73523	9.11421	-8.76671	-7.29235	10.3563	10.7068	10.1371	10.2712	11.0218	10.6111	11.0435	9.36645	10.1488	9.76418	9.87784	8.46665
S255	5.51596	-7.97725	-7.59438	9.25246	9.59876	8.96682	-7.86912	-5.43632	-6.55589	6.21569	7.77046	6.46015	8.91336	-8.35447	-8.10362	-7.97731	7.44925	-7.4191	-8.0187	-8.65308	-6.83306	-8.63077	-9.15738	-9.12256	-8.20781	9.97004	9.80398	9.55088	-8.80111	-8.79379	-9.09239	-7.28612	6.98376	8.28138	-6.02759	-7.54525	-8.36533	-9.94118	-10.1117	-9.98449	-9.8198	-8.81336	-9.06248	-9.13269	-6.40769	8.81302	8.6553	8.83177	7.29007
yfmB	8.99958	8.42539	8.45111	9.05749	8.81278	8.33796	7.57875	6.23832	-6.83151	-7.04782	-5.50498	9.86495	10.0741	9.54486	10.4709	10.7379	10.3574	-7.00392	-7.00722	-6.26679	-6.81247	-6.45328	-7.35867	-7.26759	-7.38427	-4.88267	-6.49285	7.07192	7.87842	8.99613	8.58809	13.3269	13.3229	13.202	13.4723	12.7187	12.7774	7.14274	7.86007	10.0731	10.8055	6.94578	-6.2357	7.93012	11.493	12.5324	12.3196	-2.17842	-7.91032
S260	8.6234	8.20948	8.46594	9.05151	8.60594	8.30856	7.65394	6.85508	-6.57108	-6.83796	-5.66588	7.1406	8.87471	9.74544	9.95098	10.4742	10.3935	-6.80107	-7.07913	-6.27548	-6.77965	-6.77517	-7.58177	-7.04026	-7.3711	-6.43348	-7.39491	5.50868	7.9455	8.02117	8.20672	13.3594	13.2245	13.305	12.6264	12.4426	12.7216	7.65603	8.14009	9.92837	10.7628	-5.93143	-7.35684	7.30821	11.5941	12.4648	12.3063	-7.8773	-8.29174
yflT	10.4173	8.21705	8.03456	8.68141	8.87763	9.53408	12.4654	8.74066	9.99661	8.18062	10.3664	-10.8243	-10.7983	-10.7978	-10.4192	-10.4543	-9.88769	1.77635	-5.93842	5.03153	5.73217	7.17681	6.98637	4.96013	-1.82096	9.30465	8.74334	4.70894	6.64295	8.92345	10.2687	14.3928	13.4029	14.3574	13.7097	15.0316	15.2122	13.8888	13.2998	14.3567	14.5527	-11.405	-11.3635	-10.3899	14.932	16.3585	16.2999	-8.09606	-8.88078
S261	5.13587	2.24968	5.62748	-3.10698	3.93305	4.06745	9.00703	-4.50793	-5.30575	7.8504	-4.30915	-5.70463	-5.17925	-4.79195	-3.7172	-3.39521	-5.35752	7.85844	5.98718	6.53029	5.86331	7.23931	7.07347	-4.00469	0.166293	8.56749	9.01608	7.80507	5.65489	1.67475	5.73695	5.57575	7.07682	9.1491	-3.84829	8.01644	8.105	10.4328	10.356	8.69242	10.8275	-6.85132	-6.70185	-6.6621	6.66356	8.66502	10.264	8.48636	-5.37314
pel	-12.4887	-11.0354	-8.30904	-11.5376	-10.54	9.39589	12.6474	12.0298	13.4901	13.5858	13.8715	-14.7788	-14.7364	-14.8772	-10.8629	11.2551	-13.1476	-13.2351	-13.2251	-13.0575	-12.9085	-13.0534	-13.3497	-13.3075	-13.3629	-13.4346	-13.412	-12.9795	-12.7737	-12.089	-12.0294	-13.2688	-13.0442	-13.3003	-13.0548	-13.3335	-13.2878	13.2568	13.7379	11.8283	12.1128	14.6735	14.6036	14.4044	12.0918	9.85403	9.75818	13.7424	12.8968
yflS	-5.45388	7.10219	7.58944	-7.64872	-7.75756	-6.57325	11.2017	10.5217	12.4297	12.7666	13.6232	-9.58259	-9.62857	-9.73733	-8.72713	-8.87073	-8.12831	8.12739	9.09018	7.8341	8.28265	7.69178	8.98641	8.92291	8.80534	-7.87479	-6.90175	-7.88667	-7.32549	-6.53005	5.14157	-7.38649	-7.39113	-7.69428	-7.37939	9.46672	9.58256	10.1637	10.4477	9.71321	8.91926	-9.98935	-9.89814	-10.048	-9.25819	-10.0983	-9.94261	10.7727	10.5322
citS	10.3924	10.3266	10.3446	11.5075	11.5498	11.578	9.32655	8.70826	8.36297	9.23709	8.63039	9.11205	9.18396	9.14059	9.06103	9.28927	9.60658	-8.45817	-8.81603	-7.00855	-8.34541	-7.12307	-8.74168	-8.4344	-8.80594	-7.98921	-5.97204	-7.26852	6.27203	10.265	10.3814	11.938	12.0143	11.9163	11.9462	12.5271	12.6249	9.91225	9.34878	10.7259	10.3605	7.19968	6.28598	7.68077	10.4932	11.4311	11.7467	-9.50465	-9.00321
citT	10.5653	10.4891	10.3167	11.6465	11.6734	11.7137	8.41692	8.26121	8.03392	9.04315	7.84497	8.9497	9.00624	8.98651	9.34552	9.32294	9.79673	-8.25401	-8.64903	-4.80054	-8.04449	-5.8049	-8.55241	-8.18474	-8.52134	-7.76863	-6.8996	-8.11928	-4.88702	10.598	10.4119	12.307	12.3199	12.1292	12.2197	12.8095	12.9236	9.98993	9.32485	10.5859	9.89084	8.02085	6.93967	7.88154	10.645	11.3537	11.5298	-8.99659	-8.58658
yflP	10.0992	9.97931	9.72293	11.2752	11.4175	11.5615	8.14497	8.3736	8.31647	8.9948	8.18469	8.78463	9.29983	8.84479	9.32352	9.18722	9.66769	-8.20506	-8.01228	2.16623	-7.64823	-6.12827	-8.23177	-7.75578	-8.18346	-7.52358	-6.63709	-7.94438	-6.03265	10.3648	10.2669	11.9804	12.1285	11.8857	11.9915	12.882	12.744	9.15172	8.40555	10.2251	8.71859	7.6196	6.97881	7.77868	10.2365	11.0016	11.0981	-8.94956	-8.20354
S262	8.96752	7.35989	6.56746	6.94947	6.99385	7.05746	4.34432	2.42324	-3.561	-3.26718	6.16061	7.33453	7.10776	8.20636	-5.53168	-3.10813	3.01348	7.28243	3.76498	6.19558	-2.86619	6.50484	2.86121	2.68463	-4.88384	9.30339	9.83687	8.55881	9.10826	9.5492	8.86402	10.1551	9.37225	9.3852	9.79669	8.53773	9.5459	5.65648	3.55347	8.55143	7.90294	8.16753	6.73709	8.46408	12.3427	11.8101	12.3753	5.1766	-6.59858
citM	5.65935	-6.3467	-5.86046	-6.88887	-6.75673	-4.54916	-7.31762	-6.47975	-5.18543	3.52965	-7.53364	-6.86834	-6.88928	-6.38976	-7.96329	-7.77321	-7.85793	-7.40589	-7.70095	7.73436	4.12489	6.43171	-8.0754	-7.57162	-8.02282	-5.78688	8.12074	-8.06384	-7.07822	8.75493	8.09492	8.95887	8.39631	8.09103	8.65873	10.232	10.0342	5.39485	3.08049	8.06788	7.38464	7.34836	6.33427	7.51779	11.0048	10.6343	11.0415	-6.15061	-5.61421
yflN	-3.90814	-6.683	-6.99245	-6.8133	-6.92981	-5.03654	-6.69256	-6.2673	-4.41675	5.30111	-7.17874	-7.08882	-6.93323	-6.95277	-7.86291	-7.79417	-7.7748	-6.61748	-7.32479	7.3748	5.31873	6.57617	-7.81182	-7.48082	-7.38186	3.45808	8.28993	-7.73162	-7.29505	9.15344	8.83938	9.48593	9.68571	9.10487	8.87315	11.0913	10.5538	-8.75273	-8.88125	-8.28989	-8.44808	6.3765	4.39975	6.87222	10.1424	9.95428	10.1474	-5.38386	-5.25678
yflK	-7.317	-8.14665	7.03066	-7.70458	-6.48994	6.90042	-8.32649	-4.21937	-9.31496	-9.56746	-9.35215	-7.49289	-7.00805	-7.59895	-9.0451	-8.32146	-8.43059	7.30668	6.26086	7.41807	7.22539	7.50323	-7.48895	-6.85657	-7.48479	6.23961	9.36803	9.55327	9.87697	9.58659	9.77947	-8.66222	6.25027	-8.1896	-8.82772	9.28597	8.38834	-7.06045	-6.70345	-8.55318	-8.85376	-6.38971	-6.70393	5.71337	-9.58947	-9.6167	-9.49128	-8.30134	-1.79024
S266	-6.7623	-2.61812	8.20347	-9.10731	-8.5509	-8.39919	-8.94002	-6.76018	-9.2366	6.49761	9.93781	6.61315	5.62781	-5.91481	-3.29101	-5.78008	7.69297	10.0646	9.70261	9.06647	8.81743	9.46212	9.30886	8.88819	9.07475	7.57146	6.81464	7.46942	-8.78752	-6.22089	-8.40304	-8.84795	-9.35698	-8.39919	7.28213	7.35266	-7.65293	8.56757	8.00814	-6.68129	7.63561	-8.33136	-7.76326	-8.43273	-9.88101	-9.5505	-9.80011	6.66688	-7.47281
yflH	9.09788	10.1491	10.2782	9.07988	8.04453	9.31324	11.7885	11.4626	9.90209	10.3684	11.8104	-8.51331	-7.561	-8.65805	-9.24551	-9.04322	8.33034	9.39663	9.6209	8.8137	7.82848	9.81494	9.17761	9.54338	8.4902	-8.78884	-7.30325	10.6762	10.6079	8.86859	9.13343	9.1515	10.7201	10.3708	9.11909	10.5766	9.93836	7.06173	8.72018	5.81314	7.98956	-8.95997	-7.65564	-8.76729	-9.71326	6.59227	-2.65793	7.64304	6.87994
S267	11.7657	11.193	11.8676	10.586	10.2937	10.638	12.4586	12.5305	9.84472	9.94075	11.6366	-9.56103	-7.77894	-9.64772	-9.15026	5.37303	5.37303	9.91804	9.25501	10.1553	-6.79343	9.465	-7.30979	8.31885	-8.52872	-11.1509	-11.1601	11.2517	10.969	10.4456	9.53787	6.43535	8.80053	9.68917	8.44644	9.68061	8.8883	-9.2764	-9.01254	-7.95597	9.29366	-10.375	-9.30454	-9.63417	-10.5052	-10.0328	-9.6184	8.10415	6.05889
mapB	11.7878	11.3716	11.4203	8.41789	-8.28164	8.87071	12.3064	12.5627	6.32023	8.15038	11.0228	-9.52433	-8.96856	-9.39328	-9.5764	-8.96609	-7.474	8.85737	-7.96317	10.2608	8.59164	10.112	7.88354	8.94351	-8.51442	-10.8962	-10.7279	11.067	11.4851	10.856	10.7049	9.78763	10.0723	10.011	-7.05681	10.207	8.51206	-5.69507	6.97641	7.71479	9.42788	-10.0808	-9.43797	-9.47212	-10.4375	-9.72238	-9.09809	7.9347	5.09139
S268	-4.54469	-4.80421	-5.11347	-5.39019	-5.13272	-5.72471	-4.90619	-5.39352	-4.90104	-5.60799	-5.06573	2.07656	2.75522	-1.96951	3.51629	1.53461	-0.680425	-1.37674	5.91434	2.669	5.86915	6.06668	5.29978	6.03079	6.43379	6.75717	7.4212	6.49428	-3.25547	-5.40387	-5.436	-4.73435	0.938232	5.36722	-5.63067	-4.28718	-5.18469	-8.89009	-8.83754	-9.1394	-9.11962	-5.14927	-5.35835	-5.56716	-4.93028	-5.02894	-4.87301	5.93502	-3.85282
nagP.1	10.0478	-9.68311	-10.0803	-11.9642	-11.9444	-11.8428	-10.2495	-9.92868	-9.64056	8.28681	-10.6509	10.1293	9.64393	8.75204	-10.2796	-9.68855	-10.0056	-10.7402	-10.0051	8.4735	-9.70084	-9.50736	-11.1458	-11.2583	-11.1643	-11.9175	-11.825	-11.0134	-11.1087	-11.7381	-11.676	-10.8424	-11.1054	-10.7877	-11.373	-6.38666	-9.5154	11.2307	11.6612	11.8625	11.6068	7.76453	-6.02645	7.10883	10.4943	11.0213	11.3442	-9.08797	-7.76993
yflE	-13.1537	-12.7013	-12.5106	-12.5009	-12.6932	-12.2908	-11.8697	-11.9095	13.4265	11.7862	-10.4787	-11.89	-11.621	-12.0188	-11.5628	-11.3254	-10.9672	12.4575	13.1101	10.7219	11.9081	11.3209	12.5549	12.7968	12.9098	12.1958	12.9017	-12.817	-12.7459	-12.3035	-12.1126	-13.0413	-12.8962	-12.9891	-12.8572	-13.0393	-12.7655	9.25478	10.5613	9.45028	8.66376	-10.1288	-9.42137	-8.62331	-11.2914	-11.3085	-11.2907	-10.0974	5.00636
S269	-4.41093	-4.52158	3.39975	1.44579	-4.98058	3.75715	4.25835	-5.97333	-3.27431	-6.0202	-4.88226	-4.80275	-5.38969	-5.66438	-5.23325	-5.17009	-6.01828	7.61769	9.57718	6.0024	-3.13393	7.36959	6.39663	-5.66342	8.51933	10.0296	10.8175	9.0471	5.58805	-5.32162	1.85072	8.92513	9.11877	9.27711	8.4203	11.2406	11.3216	7.15242	6.67391	8.4727	9.26396	-3.04028	-4.14299	2.65443	8.05438	10.9815	10.5236	8.53576	-6.39137
S270	-13.8769	-13.4607	-13.6031	-13.7263	-13.861	-13.8403	-13.5547	-13.366	13.1669	12.2657	-14.2252	-12.0645	-12.1203	-11.447	-11.6849	-7.74691	-11.6909	10.8447	-11.1405	9.90999	10.6204	-11.4721	9.48348	12.3393	-12.4564	-11.9608	-10.9645	-13.8287	-13.7816	-13.3171	-13.491	-14.0148	-14.0953	-14.0511	-14.0244	-14.1385	-13.9378	8.94133	10.5678	10.7831	11.648	-10.4202	-12.42	-10.3088	-12.3669	-12.196	-12.3224	-12.8964	-10.4812
yflD	3.48841	-6.03845	-4.66433	-7.03807	-7.27258	-6.85745	5.28905	-5.17058	7.13452	5.62647	4.7929	-4.84017	-6.30837	-5.56695	6.28154	4.1059	-7.1574	9.68359	8.03661	8.59569	7.36275	10.0887	9.48354	7.85402	7.6389	11.9272	11.138	9.03134	6.54709	-6.88164	-3.97343	9.86151	9.61233	10.6183	9.32129	11.6707	11.8859	7.54647	7.68315	8.57718	10.2832	-6.81021	-6.37873	-6.27289	7.764	10.9747	10.9967	10.1989	-8.19416
yflB	7.01035	5.43929	-5.65628	-5.38194	5.57897	-6.00049	-5.59479	0.296534	-7.46771	-7.62103	-7.11163	5.7224	7.09024	6.45505	7.73648	6.46184	8.59594	6.27318	7.28057	7.33171	6.61504	7.93985	8.31857	7.5406	6.8599	9.56408	9.08042	3.4698	7.24149	7.13822	7.01035	9.13224	9.20678	9.71069	8.58261	10.993	11.2941	9.46685	9.41691	9.77601	10.0473	4.91113	8.4269	8.21741	9.02872	10.5512	10.6379	-3.44094	5.91804
yflA	6.85436	6.25445	4.49059	6.15116	6.35475	7.31594	6.90447	3.95941	-5.7473	-5.73789	-5.67729	-9.52677	-9.57496	-9.4916	-9.20276	-9.10288	-9.18924	5.10683	-1.53022	6.59561	5.82918	5.71624	5.95043	6.18469	3.38706	-4.47478	2.94045	-1.20059	6.36943	8.45852	9.15976	11.5459	10.4551	11.3802	10.3633	13.3279	13.525	12.1444	11.9328	11.0576	11.6291	-9.4692	-9.49015	-5.70167	-8.68387	10.913	11.4301	-9.28455	-8.79105
S272	-5.98979	-5.45721	-5.81383	-5.19999	-4.14183	-5.63377	-5.55922	-5.02849	2.47922	3.98487	-3.82648	-6.10849	-6.15134	-6.06399	-5.22902	-6.29079	-6.53822	-4.05685	-5.2271	0.522282	6.47153	2.68216	-4.90977	4.71624	3.46318	-5.31658	-5.18658	-5.04271	-5.62785	6.35332	7.68717	10.0344	8.64754	9.41166	8.77896	12.4706	12.7166	9.95766	9.87862	7.88186	6.90092	-7.51609	-7.5976	4.72107	-7.73391	7.39882	7.91445	-6.92213	-5.62313
yfkR	-5.66776	-5.22465	-4.46309	-6.23801	-6.36888	-6.19988	1.11517	2.91717	3.70823	5.77217	-3.46197	-3.87001	-3.96394	-2.4458	-4.19823	-4.40676	-2.9924	-2.06411	-2.63954	6.20144	5.84199	7.05913	4.50762	6.25355	5.05073	-6.10072	-6.50937	-6.63085	-6.22634	-5.57983	-5.92945	-6.15552	-5.73049	-4.79556	-6.25136	-5.93747	-6.41484	-6.27347	-5.68893	-6.40006	-6.71756	2.64809	2.46246	-3.26339	3.73695	0.284247	-2.60392	0.999425	1.38782
yfkQ	-5.8834	-5.71917	-5.15556	-6.3002	-6.12921	-6.32469	-3.64317	3.71322	-4.36072	-4.64606	-4.05425	-1.11635	-1.43329	1.64665	-3.84053	-3.68868	-2.79129	-4.80451	-4.73127	6.53565	4.93177	7.02175	3.85848	4.17297	-4.43207	-3.8027	4.65313	-5.88616	-5.98037	-5.71917	-5.98383	-5.78648	-5.76467	-5.79736	-5.99555	-3.10923	-5.8491	-6.16996	-5.95705	-6.23371	-6.38666	1.94998	3.78566	1.2357	4.62954	-2.10454	0.844729	-0.146186	-0.485984
treP	-14.0912	11.7463	13.7732	-14.8891	-14.893	-14.879	-8.24391	-9.51037	-10.1755	-10.2971	-9.88044	-7.67338	-7.56143	-7.49875	-8.01493	-7.6931	-7.81448	-14.2326	-14.3414	13.1847	-13.8991	12.9388	-14.6097	-14.5797	-14.4491	-14.6066	-14.5509	-14.8248	-14.8091	-14.4878	-14.5822	-14.8998	-14.8939	-14.9109	-14.8897	-14.7009	-14.8811	7.45226	-4.18788	10.9542	10.386	6.10329	5.37221	5.40302	11.0188	11.7548	11.7009	-5.11784	-4.40974
treA	-13.5312	11.9182	13.6086	-14.4077	-14.4111	-14.391	-8.50012	-8.84347	-9.75204	-9.94945	-9.11731	-7.47361	-7.39361	-7.19288	-7.5106	-7.44939	-7.27165	-13.5724	-13.8683	13.1034	-13.1917	13.3552	-14.0269	-13.9758	-13.8384	-14.124	-14.0868	-14.3502	-14.3396	-13.9639	-13.9268	-14.426	-14.4204	-14.4392	-14.4152	-14.3368	-14.4246	6.48742	-2.95536	10.8462	10.1992	5.93048	5.59896	5.19096	10.9961	11.55	11.6321	-4.95146	-4.1379
yfkO	-12.2686	-11.7647	-11.7004	-12.6852	-12.6454	-12.567	11.0226	8.65273	12.5082	12.8854	11.5625	-10.3904	-10.2838	-10.405	-10.2337	-10.1988	-9.86957	-9.19448	9.81184	12.4401	-9.652	13.1366	-10.7636	-9.93753	8.24277	-11.9563	-11.7739	-12.698	-12.6999	-12.5736	-12.5489	-12.7112	-12.6579	-12.661	-12.7253	-12.5972	-12.7036	-13.5976	-13.635	-13.7608	-13.7986	-7.6833	-7.66569	-8.24889	9.25846	9.63168	9.65749	4.9551	6.27614
yfkN	6.99926	2.13408	4.41374	9.91692	10.2819	10.6996	7.96159	8.05318	6.83648	7.52721	7.61843	11.33	11.5641	10.8107	13.0394	13.4925	13.1301	-3.32133	-6.698	5.41147	6.39828	5.82575	5.74775	6.53401	-5.15417	6.64491	7.38331	5.50688	8.20151	12.0781	11.9327	13.2921	13.3289	13.3664	13.4001	12.2133	12.4069	-13.452	-13.4077	-13.3833	-13.517	10.8079	10.5514	10.6218	-8.63221	-6.72367	-6.31309	6.5309	-8.25572
yfkM	9.20076	7.52356	6.96237	7.99974	7.65854	8.62524	10.9691	8.08947	9.7379	9.16271	9.76418	-9.51432	-9.49102	-9.50399	-9.40276	-9.29636	-9.14141	-6.06872	-5.66813	-6.6033	-5.09473	-6.21295	-5.48979	1.41908	-5.2317	5.48574	5.54254	5.76109	6.52412	8.18642	9.0864	13.1646	12.9917	13.0227	12.588	14.171	14.4326	12.086	11.5505	12.5452	12.8246	-9.55824	-9.61442	-8.39322	11.2561	14.1408	14.0213	-8.51074	-8.67192
S273	3.81111	-1.25536	3.02431	-3.75227	-4.19721	-4.23775	6.42814	-1.80361	-2.37852	-2.17191	-3.78134	-5.07022	-4.93559	-5.20371	-4.89069	-4.98771	-5.34514	3.86161	4.53922	-2.57131	5.65961	3.90057	5.25862	6.02829	4.90855	4.94715	4.72194	6.35791	3.02431	2.8218	3.43094	-1.12211	4.59684	5.41616	-2.65969	6.87194	6.75552	4.81006	4.63858	-3.75882	4.47388	-3.25112	-3.60884	-3.0958	5.0131	6.45785	6.95704	0.090517	-4.49628
yfkK	11.282	8.49719	-9.11864	-10.0428	-10.4169	-10.5093	-11.1181	-8.47245	-11.2263	-11.2293	-10.8078	10.4721	11.2216	11.0534	11.0294	8.85777	10.205	6.99093	9.38457	-2.50914	8.97946	7.1241	9.08303	9.33073	10.2224	10.0134	10.1746	11.7773	12.1591	9.14472	7.51338	9.17827	9.95616	9.97527	10.7048	-9.32498	-9.6394	8.66113	9.1011	8.20912	9.67055	-9.6579	-9.5187	-10.4345	-10.8444	-11.2344	-10.8832	-9.50838	-8.94067
yfkJ	7.83535	5.18559	8.3679	-7.54925	-6.76033	7.35392	10.516	9.54373	10.4473	10.504	9.39034	-10.2783	-10.1998	-10.2017	-10.0848	-9.82075	-9.71346	-7.36628	-8.17577	-6.12363	-7.74426	-8.11461	6.84382	7.78523	-7.89371	-9.86604	-9.61064	-8.60314	3.38782	-8.07694	7.83535	11.5128	10.4009	11.6422	10.7131	13.8963	13.9453	10.6905	10.1527	11.5267	12.2158	-9.9756	-9.96903	-9.02805	11.5857	13.2269	13.2402	-9.70632	-9.00875
yfkI	9.08049	8.3568	8.03861	7.66658	8.10184	9.18572	10.6287	9.5345	10.3774	10.2095	9.17298	-10.348	-10.2426	-10.3019	-9.94132	-9.44061	-8.37605	-7.19276	-7.96603	-7.94387	-7.86735	-8.15424	5.85871	7.81121	-8.65109	-9.93473	-9.7086	-7.6727	8.29205	-1.08798	7.50496	11.7814	11.315	11.9147	10.8528	13.9174	13.8123	10.5787	9.92498	11.179	12.0307	-9.88704	-9.92451	-8.90124	11.2808	13.0302	13.0472	-9.63554	-8.75093
yfkH	8.17314	7.03158	8.20873	8.29162	8.16747	9.11592	9.76959	8.7415	8.1206	7.86675	5.89286	-9.2801	-9.3134	-9.30686	-8.88917	-7.95144	-8.76799	-7.63026	-7.10766	-7.68867	-8.34558	-8.72571	-8.02855	-7.42731	-8.17781	-9.57817	-9.47197	3.85954	7.38865	-6.11043	-7.25052	10.2693	9.22517	10.532	9.57236	13.4262	13.1902	10.5626	10.3923	10.3478	11.0206	-8.71326	-8.75352	-7.24273	7.4698	11.4084	11.3297	-9.08301	-8.07296
yfkF	7.27739	7.08833	6.54684	9.07708	8.91997	9.05383	8.24785	8.63906	10.6098	10.9043	9.36959	-4.94765	-3.68422	-6.87338	-5.35795	5.58031	-6.43136	-8.73611	-8.4398	-7.42484	-7.28588	-8.14646	-8.54832	-8.56104	-8.62105	-9.28693	-8.6947	-7.10843	7.3762	7.3723	6.92835	8.80157	9.81619	7.47453	8.74679	9.26732	8.82224	-2.9498	6.15685	-3.08158	-3.54501	6.95317	6.12309	6.62492	6.16171	7.96686	8.78444	-8.26165	6.31727
S276	5.39777	5.65981	5.1579	4.70362	5.80222	7.50038	9.26788	6.56125	6.56414	5.58975	5.87919	-9.79067	-9.79457	-9.78348	-9.75918	-9.75406	-9.67198	-1.40496	3.73187	2.50373	2.96271	-2.03004	-2.8547	5.292	3.55852	0.14876	4.20854	-4.16583	-3.3055	7.16	8.26313	10.4148	9.85291	10.38	9.79152	12.2106	12.4678	3.49699	-5.10079	10.1037	11.2999	-8.18814	-8.10413	-6.67298	12.3896	13.7291	13.4778	-8.34252	-8.05742
yfkE	5.44745	5.06937	4.34203	2.20892	3.41453	5.14535	8.77786	5.47647	0.536532	-5.25399	3.82055	-8.5479	-8.56717	-8.4928	-8.51568	-8.43071	-8.47523	-5.58299	-5.89356	-5.12102	0.701371	-5.39439	-5.45496	4.68645	-4.8517	-6.29057	-6.2338	-6.05455	-4.84227	6.69892	7.57659	10.1843	9.12911	9.63429	9.1219	12.2235	12.4778	9.61337	9.58302	7.99132	9.84381	-7.98952	-7.9413	-5.80371	8.11203	10.256	10.481	-8.13463	-7.53223
yfkC	-10.5537	-10.4348	-10.0807	-9.34886	-9.01656	-9.14226	11.0979	10.1632	13.316	13.4731	12.5559	-10.5266	-10.5994	-10.4022	-10.696	-10.6981	-10.477	10.9651	11.393	9.58329	9.73531	10.2019	10.8511	10.6388	10.8842	11.243	11.1394	-10.2883	-10.3623	-10.0147	-9.78391	-10.7359	-10.5523	-10.636	-10.6565	-9.50394	-10.2883	8.14186	5.18919	9.51158	7.76312	-8.14544	-7.76807	-8.27661	-8.96064	-8.92438	-9.04862	-7.41779	-5.84861
yfkA	-10.8667	-10.8016	-10.7456	-10.074	-10.1213	-10.1141	11.1676	10.3779	13.9526	13.8889	12.6631	-10.2664	-10.321	-10.2957	-10.4679	-10.4695	-10.3835	11.4144	11.2552	10.6164	10.8122	11.2957	11.4853	11.4883	11.3244	10.7344	10.9604	-10.7768	-10.4509	-10.216	-10.1069	-10.8999	-10.9139	-10.9894	-10.865	-10.4797	-10.4927	9.35999	9.1237	9.90757	9.45403	-8.66683	-8.78729	-8.77023	-9.41225	-9.65828	-9.58995	-8.63584	-6.353
yfjT	8.33807	-9.35698	-9.94924	-9.63768	-10.109	-10.1732	-10.5422	-8.76762	-10.2093	-10.6897	-9.07217	10.8628	11.2114	10.7323	11.0044	10.1715	11.2346	8.81251	9.51649	8.37376	8.98251	8.05473	10.601	10.7562	11.0029	9.83692	9.25108	10.0581	9.81971	-8.92712	-9.16575	9.70284	10.3356	10.7537	10.9887	-5.73319	-8.22018	3.85184	4.29899	8.68782	9.4238	-8.68889	7.94651	-9.17454	-7.27925	6.98848	-8.64296	-8.59329	-5.84056
yfjR	10.6501	10.2739	10.2632	7.61374	5.53902	6.64287	-4.37727	9.10848	-10.0597	-10.1382	-7.69974	10.3893	10.6453	10.1385	10.5021	10.3494	11.3116	7.18176	7.02087	-6.48828	7.07474	4.99648	8.04933	7.97087	6.82084	-9.21391	-8.57984	11.7287	11.9561	9.35509	9.3318	9.78416	10.7508	10.1625	10.3028	10.0407	9.34147	-7.47458	-6.56965	-8.21736	-7.57289	8.0381	9.671	6.7758	-9.43807	-9.60613	-9.23753	8.52896	7.38476
yfjQ	-9.76343	-9.35101	-9.15964	-8.91822	-9.40938	-9.5547	8.40928	6.04933	6.37599	7.359	-7.43682	-7.34093	-6.19812	-7.17148	-5.6062	-7.775	-7.82299	8.69097	9.76597	6.06892	7.03045	-7.94707	9.68209	9.94787	9.18982	-10.0505	-9.78547	-9.96993	-9.61829	-9.72103	-9.61392	-10.0029	-10.0176	-10.1514	-10.1156	-9.80667	-9.85723	6.31939	6.75351	8.44201	7.80309	-7.89792	-7.94564	-7.30549	-8.53935	-6.24157	-7.76252	-8.87172	4.44846
S277	11.7828	2.97447	-9.02338	-7.23877	8.32637	10.0665	9.00881	9.16922	-8.27581	-8.66383	-7.81795	9.25692	9.18923	8.54333	10.358	10.7808	9.99362	9.34617	-7.75586	-8.19108	-0.570277	10.6572	-9.12721	6.70065	-7.99996	8.86314	-5.04531	9.10623	9.68807	-9.72738	-9.65926	11.1376	9.59161	10.416	10.7007	9.35355	9.29632	10.0587	10.4475	11.2148	11.1294	-6.41419	-7.76468	2.99868	9.89974	11.1014	10.5649	-9.14202	7.84806
yfjO	9.21526	-9.59748	-9.6496	-8.19958	-5.79716	6.27393	7.90647	8.73713	9.06544	-6.80558	-8.52266	-9.08143	-9.00351	-9.45338	-8.18153	-6.83566	3.61227	11.8854	11.6976	11.1367	11.4274	11.5185	11.7526	11.8854	11.5069	11.1385	11.3548	8.21773	9.3416	7.77267	7.12372	10.4104	10.9415	10.2344	10.2985	11.9685	11.6418	9.5566	9.68135	10.2138	9.70803	-9.2101	-8.64247	-8.74323	-8.69395	6.83478	7.55629	-8.8866	-7.38292
S278	10.4944	9.22923	8.92462	10.6033	10.6438	10.2399	8.10498	7.97392	9.66034	9.66034	9.60561	11.0417	10.3225	10.8327	11.5448	11.2666	11.4726	6.70838	5.79302	-5.79367	6.52795	-5.60253	-2.72077	-3.56045	6.3806	8.43887	2.2442	9.51835	9.27256	10.7068	11.1631	11.4707	11.4929	11.5326	11.8241	9.81665	9.87428	10.8605	10.7596	11.7339	12.0261	11.3497	11.1776	11.4222	12.9071	13.4923	13.1727	9.52716	8.61446
yfzA	10.3349	9.10871	8.68852	10.6779	10.7609	10.2534	5.1075	5.89341	9.43376	9.23288	8.54946	11.3156	10.2683	10.2481	10.8872	11.2222	11.2291	7.21145	5.77107	-5.52984	4.93428	-6.44829	7.10029	6.88722	6.05216	7.17645	4.35675	9.79062	8.79766	10.5069	10.6846	11.2806	11.689	11.5334	11.5341	10.1176	9.84752	10.5587	10.6196	11.6495	11.69	10.4869	10.3262	11.053	12.3252	13.0564	12.9309	7.8935	9.26092
S279	-8.69957	-8.78443	-8.9295	-8.13506	-8.01598	-8.69671	-9.12815	-8.9759	8.34622	9.0224	-8.54946	9.3713	8.67162	8.53792	7.83323	6.82442	-1.33479	9.9064	10.2095	9.40527	10.7192	9.85142	10.5509	10.7812	10.9385	10.0706	8.93221	6.93708	-8.80769	-8.50479	-8.37242	-8.9364	-8.74382	-6.10258	-8.86115	-8.94804	-8.9049	7.67057	7.78393	8.77017	8.47172	6.04145	7.01209	6.7969	7.1705	9.54626	9.09612	9.51452	5.24951
S281	-12.7916	-12.7307	-12.6534	-12.6073	-12.5922	-12.4042	-12.8438	-12.9008	-10.0928	-11.4063	-13.0955	-9.67692	-7.73829	-10.1015	-11.4197	-11.3966	-11.6295	13.3499	12.8304	12.273	13.3136	12.8512	12.5697	12.8678	13.3344	-11.1971	-10.0806	-12.7004	-12.7204	-11.9699	-11.7841	-12.4509	-12.6389	-12.6941	-12.4134	-12.4705	-12.1674	9.88197	8.39016	9.52202	8.88279	-10.5247	-11.053	-8.62652	-11.9395	-11.7658	-11.8936	-9.94634	10.7043
yfjL	-6.54758	-8.45226	-7.56608	-8.77817	-9.07145	-9.20334	8.41196	7.90353	-9.85167	-9.76927	-6.217	-5.8877	-5.40843	-6.35271	-8.20638	-8.4098	-8.3913	9.29464	9.129	8.54051	9.29105	8.97837	9.24636	9.33762	9.33912	-9.45869	-9.43169	-7.48813	5.79727	-8.12957	-8.59686	-9.6196	-9.841	-9.84489	-9.73102	-9.85019	-9.82508	-6.35892	-6.33067	-6.14986	-5.45349	-4.87739	4.50819	-5.63524	-8.4021	-8.90487	-8.82145	-4.47813	6.9706
acoC	-5.59638	-4.68987	-5.04542	10.5866	10.6726	11.4059	7.12165	6.33848	8.8593	9.51456	8.5489	-7.6595	-7.6838	-7.57358	6.27883	7.58094	7.21631	-6.40346	-7.3083	-3.85601	-2.14849	-4.79983	-5.46381	5.02277	-5.43738	-7.30078	-7.0037	-7.25842	-6.25821	11.344	11.1804	14.8289	15.0985	14.8156	15.0192	12.0768	12.2069	11.4235	8.66545	15.1138	14.7578	3.68816	5.38679	1.7509	14.8726	15.0151	15.0976	-4.68526	4.1212
acoL	-6.60013	-5.46301	-5.78751	10.5403	10.543	11.4506	6.75183	5.91492	9.18088	9.63035	8.56994	-7.92558	-7.87242	-7.88697	5.46393	6.43693	6.95385	-3.95065	-7.21062	-3.47354	-1.04463	-4.13017	3.55851	6.46794	-5.40152	-7.5378	-5.63189	-7.57596	-6.70986	11.4074	11.2483	14.7692	15.6192	14.7603	15.1192	12.4311	12.2115	11.4798	8.49226	15.2464	14.7179	3.52627	4.61218	-3.92975	14.9703	14.9248	15.0563	-3.61063	4.9113
acoR	13.2933	11.7205	11.1209	12.4976	12.3293	12.6199	-6.22974	-5.05962	-7.57872	-7.4538	-6.57026	9.82837	10.6455	10.4321	8.11507	9.50693	8.63583	-8.40423	-8.89722	10.4573	-4.29578	10.8767	-9.06363	-8.75155	-8.76508	-9.59786	-9.37884	-9.45514	-9.21135	11.5296	11.329	13.0119	13.3344	13.0442	13.1392	13.1646	12.9873	5.2191	-4.52154	10.9093	10.2948	8.12668	7.11951	7.70114	12.6747	12.9902	13.0765	-7.31659	-6.65904
yfjF	5.83317	7.7341	9.1507	10.8521	11.4774	11.4462	-7.07127	6.20671	-9.1829	-7.24252	-8.46204	-11.0235	-10.0672	-11.1673	11.7555	10.229	10.2729	10.858	10.8936	10.1382	10.3681	10.2353	10.0734	10.3337	10.1586	-9.16618	-8.29895	-5.69	7.49682	13.7055	13.5788	13.1033	13.0815	12.5948	13.0606	13.6163	13.4264	-10.803	-10.9066	-11.3114	-11.398	10.3935	9.93218	8.91486	-9.63673	-10.0882	-10.0682	-7.43525	-7.4505
yfjE	7.93629	7.64787	8.53185	11.2361	11.4855	11.6	4.72994	8.01377	-7.36876	7.59171	4.48182	-10.8912	-10.4949	-11.0534	11.993	11.6664	11.2572	10.9365	10.7527	10.3601	10.6488	10.4999	10.1055	10.4252	10.1134	-8.55613	-8.0423	-6.59567	6.98709	13.415	13.266	12.7613	12.9225	12.5964	12.768	12.8505	12.7202	-11.0889	-10.7878	-11.2747	-11.271	10.2319	10.1252	8.49779	-9.34753	-10.0169	-10.0441	6.14022	-6.29218
S282	8.23884	7.90356	9.11676	11.4969	11.7686	11.8333	6.23995	7.47461	-7.9015	6.9598	-2.62488	-11.1846	-11.0183	-11.3628	12.138	12.0487	11.284	10.8679	10.7132	10.4732	10.6173	10.3364	10.1576	10.2855	10.064	-9.07811	-8.75637	-7.32004	6.93138	13.5311	13.2945	12.9375	12.9527	12.5261	12.9916	12.7286	12.7429	-11.6236	-11.4568	-11.7776	-11.7727	10.5783	10.3572	8.20567	-9.58602	-10.1584	-10.088	5.66041	4.23736
yfjD	9.28244	7.94373	9.225	11.748	11.8385	11.9194	7.08831	8.30191	-7.00295	7.87701	7.5975	-10.8124	-10.6238	-11.1631	12.8452	12.8011	12.1488	11.1512	10.7858	10.8545	10.9286	10.8619	10.4809	10.4201	10.3215	-8.53717	-8.04217	6.70382	6.69154	13.404	13.1432	12.8936	12.7942	12.8169	12.9772	12.1788	12.2598	-11.8474	-11.7985	-11.939	-11.9127	10.7933	10.5158	9.16659	-9.20552	-10.1937	-10.2887	9.73806	-4.7162
yfjC	8.91485	8.67312	9.23014	11.6951	11.7212	11.7493	8.76075	8.71963	-9.08331	-7.15607	8.04875	-10.5039	-9.517	-10.8399	13.0718	12.828	12.7854	10.7238	10.389	10.6742	10.6879	10.8738	10.4736	10.2208	10.1678	-8.26078	-8.30733	-6.83163	-7.38634	12.7523	12.3907	11.7997	11.6753	12.0553	11.6283	8.1644	8.29834	-11.8333	-11.7975	-11.8191	-11.8251	10.7891	10.9015	9.01658	-10.5504	-10.495	-10.4096	10.3697	-0.401342
malR	11.4794	9.64835	9.10194	10.7785	10.4906	11.1364	8.97877	8.9202	8.04023	8.83418	9.15741	7.63867	8.20455	7.20018	8.59647	9.18438	9.51586	-8.11248	-8.31788	9.3494	-6.6582	7.75489	-7.62317	-7.63777	-7.61856	7.83772	8.12673	-7.70027	5.68857	13.5581	13.4213	13.7637	13.9001	13.9472	13.7689	10.504	11.2265	9.92911	8.59028	11.9503	12.0719	2.60061	-4.82724	1.13238	11.7445	12.2083	12.5089	-8.23587	-7.06993
catD	-9.31574	-9.06974	-9.00036	-9.4818	-9.53129	-9.5294	-10.2234	-10.0818	-10.1787	-10.1397	-10.1944	8.5951	8.45238	8.29665	9.74787	9.51178	9.24245	8.73832	8.84896	7.20767	9.53826	8.55782	9.52513	9.58409	9.30435	-9.53489	-9.50612	-9.28735	-8.92045	6.27046	6.27046	-9.37664	-9.45007	-9.53065	-9.33237	-9.38181	-9.3876	-6.72216	6.92142	-9.22589	-9.18968	-7.97944	-8.04231	-7.74085	-8.9536	-9.08013	-9.10058	-6.01459	5.33364
catE	-8.93638	-8.57594	-8.57807	-9.11918	-9.15747	-9.14747	-9.85651	-9.7276	-9.82714	-9.8178	-9.85759	8.32791	8.0527	7.76248	9.26422	8.90368	9.39707	8.76925	9.27943	6.80551	9.52018	8.75633	9.40508	9.40248	9.05107	-9.12619	-8.96314	-8.77509	-8.33186	6.64096	7.29354	-8.99564	-8.91802	-9.13496	-8.96765	-8.91283	-8.93014	-9.00947	-8.36133	-9.83617	-9.89363	-7.51739	-7.56815	-7.62995	-8.71136	-8.73034	-8.76532	-5.85982	5.01741
yfiG	8.75269	6.8299	6.58013	8.86071	9.14688	9.50981	-5.59387	-2.16676	5.4968	4.95131	-5.93269	-6.34743	-5.33135	-4.23487	-1.55781	7.46486	5.56669	-7.60248	-7.78297	5.8039	-6.41159	-3.5755	-7.74845	-7.2674	-7.61314	-8.00615	-7.80965	-7.92523	-7.73066	6.90858	5.8039	9.18516	9.33674	8.09189	9.33249	10.1328	10.1579	-3.78511	-4.52356	-2.57688	-4.74503	6.55558	6.38385	6.23346	9.72292	10.4808	10.6922	-6.32888	-4.72392
yfiH	8.5592	4.99248	5.37779	8.92	9.54609	9.93295	5.11624	3.9605	4.25663	5.63572	-5.07526	-7.36878	-5.95454	-5.96508	-3.69449	7.39874	3.50883	-7.88073	-8.14739	6.09797	-6.9429	-3.66151	-7.95885	-7.66866	-8.02717	-8.3796	-8.33824	-8.34266	-8.11555	7.40178	7.27292	9.80488	10.1008	9.2872	10.2898	11.0332	11.1537	-3.07646	-4.7042	3.58313	-4.53512	6.75024	6.42799	6.02337	10.1167	10.7379	10.9269	-6.39296	-4.99471
yfiI	8.88085	-3.45175	-5.37877	9.63819	10.0522	10.6591	6.37995	6.25114	4.91353	6.14788	-6.02196	-8.23703	-7.94637	-8.10361	-5.51091	7.07633	8.29705	-7.89817	-8.37177	6.72387	-6.9418	6.61832	-8.22364	-7.87163	-8.28471	-8.48812	-8.15128	-8.52326	-8.1974	8.35112	8.42006	10.8036	11.0336	10.6639	11.1854	12.0722	11.8376	-4.81114	-5.56643	3.30386	-5.01816	6.89276	6.86539	6.45916	10.8035	11.3878	11.6493	-5.97961	-5.72236
yfiJ	-9.35195	-8.91919	-8.72262	-8.02855	-8.42193	-7.02713	7.15061	8.19528	10.6362	10.5763	9.22356	-8.91216	-9.06333	-8.88193	-8.61466	-8.83159	-8.54719	-6.79094	-6.70602	-1.56195	7.037	-3.88531	6.92334	5.61089	-6.64038	8.45941	9.45118	-7.86705	4.64546	8.78649	9.13252	-8.39383	-8.46589	-9.13162	-8.1376	8.32145	8.56379	9.64212	9.74086	8.36671	8.15562	-6.28761	-6.07343	-6.59281	-7.93041	-8.024	-7.36966	-8.10174	5.7097
yfiK	-9.56843	-8.93253	-8.44383	-5.42699	-4.40718	6.47593	9.69549	8.97528	11.4918	11.0517	9.90259	-9.23044	-9.25712	-9.48156	-9.40382	-9.30083	-8.64957	5.49534	7.22651	-2.85605	4.09592	6.45651	7.21349	7.9884	3.36906	9.90755	10.0082	-6.79494	7.72147	9.15359	9.37269	-7.07485	6.47593	-8.60625	5.0586	9.73815	9.42035	9.71666	10.0272	8.46176	6.26346	-6.99566	-0.833068	-6.96856	-8.97617	-8.69074	-8.52897	-8.09253	-0.211599
S284	-7.94141	-9.89736	-9.9992	-10.1382	-10.4232	-10.8242	-10.1414	-8.38352	9.46232	-9.85908	-9.81893	11.0027	11.548	9.51076	10.811	9.5037	9.00796	-7.79762	7.04765	-9.16062	-8.50149	-9.7489	-6.86622	7.91894	-5.43462	-6.19238	9.2493	11.3387	11.6837	10.7876	-7.65843	10.4774	11.007	11.0325	10.4911	12.6211	12.0779	7.14275	8.28777	10.4351	10.6712	-9.6562	-9.27657	-8.8923	-9.5883	-10.1984	-10.2717	-10.7074	-9.97645
padR	7.46627	-8.90566	-9.80019	-10.0373	-10.1251	-10.3269	-10.5702	-9.63091	-9.59523	-10.2246	-10.0736	9.63632	9.99271	9.22643	9.84846	8.82358	8.98527	7.83803	9.01521	7.7991	8.14063	4.21575	9.67705	9.87822	9.6092	-7.1883	6.49573	10.1312	10.6383	8.87593	5.54868	10.5471	10.8403	9.7581	10.4387	11.566	11.1043	7.09881	7.56438	9.21372	9.95261	-8.3889	-7.71671	-8.48275	-9.6555	-8.85353	-9.0297	-9.66408	-8.07058
S285	4.44453	-9.01342	-9.95973	-10.0227	-10.2761	-10.5565	-9.71857	7.68273	6.67928	-8.73849	-6.31286	8.99245	9.47482	9.71692	10.8443	9.588	9.0625	-6.09084	-8.16996	6.04158	8.44526	7.38226	10.4189	10.4672	10.0092	-8.79308	-8.22316	8.80914	8.13866	-8.31363	-10.0279	-9.06104	9.42664	9.38128	-7.70885	9.6376	-6.84743	0.531189	4.85722	8.47997	9.34924	-9.37116	-7.87374	-8.70803	-8.98453	-10.2959	-8.70803	-8.62152	-9.39721
yfiQ	-3.90029	-6.01799	-5.90523	-2.71178	2.8837	-0.0176168	-7.21643	-5.42466	-7.53364	-7.35916	-7.462	4.86432	5.03471	2.94981	5.47762	6.43631	4.21804	-3.57364	-5.36359	5.76031	6.27988	-5.88375	-5.43678	5.95421	6.96367	-7.00231	-6.86053	-3.35825	4.77989	7.48232	6.86842	10.4475	11.4055	10.1614	11.1381	9.19644	9.13074	-5.79946	-5.98875	-6.94809	-6.95575	4.00416	-0.908225	2.38604	-5.93283	-4.9287	-5.65988	-5.85337	-1.61198
S286	-6.06003	-7.03315	-7.16062	4.24631	-6.50976	-6.63474	-7.17664	5.24783	5.40789	6.99439	6.80866	6.38531	6.95467	6.3903	7.06311	6.38042	6.69457	-6.56503	-6.66109	-5.71059	3.90673	2.31964	-2.08612	6.23936	-2.69258	-7.14573	-5.76233	-7.25648	-5.66597	-7.2276	-7.55379	-7.66879	-7.48174	-7.22179	-7.65626	-7.60406	-7.43587	-7.82409	-7.7109	-8.03117	-8.01954	-4.45671	5.00279	-4.94861	-6.99746	-6.70053	-6.5212	-1.65197	2.16626
yfiR	11.2458	9.70161	9.63099	9.13652	8.66423	9.07513	10.2017	10.401	9.03378	8.04582	10.3443	8.92087	9.30309	8.99042	9.3698	9.6923	9.48665	-8.50923	-8.42985	-6.21678	-7.67834	-8.28253	-6.76009	-7.36874	-8.24697	-10.0316	-9.71895	8.24669	8.98238	5.94137	6.36702	9.63401	9.67306	5.99854	9.75842	9.20936	9.11591	7.64881	7.02642	8.06108	7.35398	8.04688	-3.95469	-4.95692	7.37366	9.05493	9.67541	-8.70698	-6.67426
yfiT	11.9852	11.1836	11.2631	9.93574	8.13759	9.88062	11.7311	11.8537	11.5127	11.9454	11.4844	-9.87802	-9.89611	-10.7227	-10.6496	-10.4178	-8.87973	-10.9901	-11.152	-10.5795	-10.6167	-10.727	-10.5907	-10.6126	-10.6454	-9.155	4.91121	-6.98841	-6.78447	-9.76548	6.51819	9.29823	9.79071	8.49633	9.48152	8.61243	-4.75443	9.55195	-6.09792	10.5843	9.81691	9.51591	-8.64511	-4.46923	10.4281	12.1561	12.0909	9.96787	-7.53831
yfiV	7.8593	-5.8084	5.83345	-7.26195	-7.52706	-8.22175	8.60393	8.43012	10.7378	10.4894	9.83607	6.56289	6.86042	3.4554	1.85755	-4.9993	6.27283	-8.38404	-4.86477	-8.31431	-8.48433	-8.63972	6.31346	-1.84313	-7.2857	-7.6826	-8.60568	-6.12909	-6.61192	-7.51997	-7.23867	8.38651	8.6365	6.67962	6.60682	8.17691	3.46372	7.49022	7.65222	6.93878	6.06034	-4.41053	6.29839	-5.78196	-5.78196	7.0184	4.1497	-5.60617	-3.58191
yfiY	-14.261	-14.3112	-14.3139	-14.3779	-14.3603	-14.3626	-14.371	-14.3322	-14.3774	-14.3777	-14.3787	12.8958	13.4443	13.084	13.3324	13.5053	13.48	-13.4347	-13.6859	-13.0524	-13.142	-13.6121	-13.474	-13.5957	-13.7466	-14.0382	-14.016	-13.983	-13.9647	-13.4931	-13.5971	-14.3492	-14.3558	-14.359	-14.3563	-14.1624	-14.1963	12.685	13.0287	12.6692	12.7351	-12.4831	-12.4624	-11.7738	-13.7387	-13.5936	-13.5484	-11.9852	-12.0688
S287	-12.6315	-12.6936	-12.7788	-13.1073	-13.1128	-13.1588	-13.1426	-12.9645	-13.2191	-13.2068	-13.2071	10.8147	9.74089	11.3443	10.5565	10.8293	10.0832	-11.4166	-12.5019	-10.6072	-11.5931	-11.0939	-12.1884	-12.1918	-12.5113	-11.9875	-12.4712	-11.9575	-12.4939	-12.7154	-12.936	-13.2073	-13.2122	-13.1849	-13.2185	-13.2373	-13.2353	-8.82323	-8.4974	-4.29568	9.4341	-10.7828	-11.4329	-6.42786	-12.4301	-12.4536	-12.4371	3.22734	-10.4075
yfhB	9.0496	9.59245	10.4101	9.94824	9.6527	10.2731	9.64931	10.1701	-8.89192	-9.34804	-4.17643	11.8724	11.6947	11.7279	11.6263	12.3562	12.0465	-10.2735	-10.4392	-9.91203	-9.82086	-10.0919	-10.1592	-10.1592	-10.4657	10.6465	10.7441	11.2242	11.6105	10.5311	10.9575	12.0024	11.6355	11.5903	11.8332	11.6615	11.8956	8.25606	-8.40782	-10.6268	-9.63344	8.06554	-8.75071	10.5856	-10.014	-10.1493	-9.47462	6.886	-9.61478
yfhC	-13.555	-13.2748	-13.1653	-13.8967	-13.8176	-13.7872	-14.0532	-13.923	-14.1592	-14.1842	-14.1021	12.6335	13.0498	12.8316	12.808	12.8901	13.3102	-13.3943	-13.3134	-13.1305	-13.0555	-13.5434	-13.3839	-13.5294	-13.611	-13.5117	-13.4144	-13.0276	-12.848	-11.1062	-11.2306	-13.671	-13.3299	-13.5427	-13.6408	-13.2871	-13.4898	12.8401	13.1583	11.2965	10.4843	-11.7547	-11.7983	-11.2255	-13.3243	-13.4	-13.4042	10.9574	-7.43708
yfhF	7.82862	7.19272	7.20748	6.07726	-3.82939	5.1485	8.75871	8.34278	-7.05489	-6.48701	7.26553	-7.7117	-7.49046	-7.67047	-7.54041	-7.24433	-7.36121	6.37902	5.41651	6.39428	5.71315	6.85846	6.97396	7.2949	-3.70833	-5.82056	-6.11707	5.73904	7.63026	-5.51862	3.21037	7.28999	6.39428	7.60164	-5.23155	10.3884	10.4269	5.19244	6.76999	-6.00888	9.83907	-7.3853	-7.10986	-6.23983	-7.51099	8.42138	8.93535	-6.11943	-6.71855
S288	11.6498	11.2864	11.1314	8.77388	-7.00087	-6.26907	9.92334	10.3829	11.8526	12.245	10.8131	-6.18219	-7.74577	7.11689	7.76606	7.70372	8.52545	10.0116	9.37465	10.3041	9.007	9.81331	9.81937	10.4169	9.85498	-8.43402	-9.30952	-8.32967	-6.26907	-8.14312	-8.77937	9.48797	8.1623	8.52914	8.57565	10.6134	9.41072	9.01928	8.6123	10.3897	10.5417	-8.12051	5.60812	6.61368	9.88848	11.0543	11.3618	8.24689	-5.40126
recX	11.7296	11.1945	10.7058	8.867	8.45387	8.20558	11.3302	11.2115	12.0967	12.4826	11.4223	-5.74553	6.21278	3.9648	7.3631	-6.78772	9.09847	9.76583	9.63609	9.8067	9.13394	10.1021	10.0321	10.2198	9.84233	-7.39376	-6.02364	7.64438	10.0065	8.51199	6.66134	9.72907	10.4317	9.99087	10.4271	11.7898	11.155	9.32808	9.6261	10.5072	10.7445	-8.71398	-7.32168	-8.1481	9.42418	10.4816	10.3222	2.90587	-4.14674
S290	-8.46633	-8.33596	-8.41548	-8.26955	-8.29591	-8.37016	-9.27633	-9.22356	9.39491	8.71542	-9.15658	-4.51241	-3.82815	-5.05935	-5.95225	-6.15987	-6.41051	10.4086	10.6601	9.61683	11.0489	9.8978	10.9311	11.1229	11.3614	10.9035	10.6982	7.84588	-7.32557	-7.9353	-7.90264	-8.41305	-8.1146	-7.46286	-8.36173	-8.23104	-7.94287	-6.35347	-6.31013	-6.73281	-6.69867	-6.02118	-5.98031	-5.97363	-6.80353	-7.07724	-6.68894	9.48218	4.6683
S291	11.2773	10.0552	10.3001	8.46667	-7.32305	-7.39695	11.1267	9.35531	11.1667	10.8669	11.4753	-2.28362	8.52124	8.81801	8.77114	5.96796	9.47136	9.10004	9.53913	-7.98288	10.2043	-7.39695	10.2934	10.3465	10.5528	8.95474	8.36025	-7.2452	6.46396	-8.77126	-7.96802	11.3771	10.8114	11.5561	10.4046	7.54516	7.4507	8.03625	5.53803	11.0438	10.8081	-5.5376	-7.15836	-7.75277	9.741	11.8148	11.7565	-7.81341	8.18233
yfhK	7.87205	7.75211	6.59116	7.30828	8.38022	8.75972	10.2767	7.38281	6.27618	6.81713	7.96419	-11.4086	-11.4145	-11.3938	-11.2657	-11.2263	-11.1558	-3.5552	5.76802	-4.50783	7.7155	-6.22419	7.24951	7.37333	7.02416	-5.96305	-6.92555	-6.41033	-5.07082	9.43821	10.924	13.8465	13.106	13.7121	13.1438	14.7418	14.9116	13.2061	13.026	13.0668	13.6269	-10.5323	-10.4391	-7.65989	12.0284	14.3653	14.5371	-10.2427	-9.88743
S292	7.24915	6.92298	5.75912	6.61498	7.49317	8.30033	9.92094	6.73581	5.58252	6.85242	8.12234	-10.8411	-10.8314	-10.8086	-10.7601	-10.682	-10.5466	4.97554	6.3724	-5.39375	7.46089	-5.7626	6.91294	7.43245	7.28345	4.96605	1.03904	1.46891	2.19769	9.1768	10.4474	13.4641	12.6209	13.3484	12.8605	14.2607	14.4412	13.5998	13.3794	13.2767	13.7346	-10.3787	-10.3249	-8.75246	11.9594	14.1885	14.4257	-10.0052	-9.82114
yfhL	9.94607	8.91049	8.31095	9.31631	10.0907	10.0744	-5.96322	-8.79164	-9.07474	10.6297	-3.06355	-11.8724	-11.7613	-11.8077	-11.7903	-11.7888	-11.5306	10.135	9.91073	9.64424	9.71913	9.52897	9.28753	9.00669	8.52476	-9.71142	-9.47277	-8.72493	-7.73554	9.57141	10.7268	13.3707	12.623	13.1452	12.7075	14.1408	14.2719	13.4665	13.2592	12.8931	13.1904	7.84261	10.0896	9.33773	11.623	14.0166	14.1489	9.43126	-6.91248
yfhM	9.0793	8.79639	7.7201	9.20252	10.2638	10.6547	-5.62333	-8.53682	-8.8707	9.83382	-6.03021	-11.1856	-11.0189	-11.1319	-11.0064	-11.1111	-10.4165	9.62729	9.06423	8.53323	9.37879	8.53983	8.01969	8.47396	5.74678	-9.25649	-9.03966	-7.90305	-5.96653	8.22404	10.0328	13.2777	13.0287	13.5002	12.8371	14.0622	14.0466	12.9702	12.7183	12.6466	12.7627	-7.24612	8.60568	7.93992	11.5453	14.1668	14.1561	9.48314	-7.20591
S293	-8.10195	-7.95036	-7.96511	-7.41153	-7.50573	-7.20986	-5.87177	-6.03901	5.38037	8.66833	6.25408	-7.56055	-7.44615	-7.43092	-7.88001	-7.83131	-7.84955	9.15931	9.10324	8.37578	9.65919	8.52911	8.62983	8.71539	8.653	6.27433	-4.98083	-7.77853	-8.37251	-7.35394	-3.50497	7.00539	-4.22384	7.23936	1.65492	10.4511	10.7737	11.0147	10.3134	10.3802	11.115	-6.34582	-4.33275	-5.07938	8.00254	11.6444	11.8781	7.7405	-6.20072
S294	-13.5976	-13.632	-13.8532	-13.5847	-13.4939	-13.1824	-12.5957	-13.5721	-13.3797	-13.5122	-13.9792	-11.7462	-11.9124	-11.49	-11.4208	-11.3502	-11.2155	-13.5737	-13.6913	-13.4233	-13.2457	-13.2102	-13.2146	-13.3535	-13.1763	-13.5159	-13.6293	-13.6887	-13.6468	-13.6849	-13.3121	-13.5043	-13.6871	-13.5679	-13.7394	-13.6883	-12.8753	-8.61574	11.0884	11.0476	13.585	-11.3128	-11.6536	9.95041	13.8055	14.5114	14.5753	-12.0294	-8.7413
csbB	-12.384	-12.3448	-12.4291	-12.0217	-11.8498	-11.8066	-7.70174	-11.9342	-12.036	-11.8446	-12.3245	-12.221	-12.2518	-12.2721	-12.2265	-12.2079	-12.1159	-12.0537	-12.0586	-11.968	-11.7539	-11.8177	-11.6712	-11.5733	-11.7207	-12.0891	-12.0905	-12.3285	-12.2943	-12.21	-11.6948	-11.381	-11.6519	-11.4626	-11.7042	12.5031	12.725	10.9581	10.9758	12.3863	12.9547	-10.2993	-10.1068	-8.8743	12.3601	13.6108	13.9672	-10.89	-10.4713
yfhP	10.8163	9.92138	9.46688	10.1793	9.66758	9.9706	8.14711	9.54703	10.4133	10.5032	10.2589	9.90819	9.65953	9.17634	8.84994	8.77513	8.84835	9.06407	9.89401	7.21472	7.34682	7.63676	8.8634	8.93212	9.407	7.8225	8.79959	11.2425	10.9322	9.56725	8.81043	10.9969	11.8509	11.293	11.2446	12.1416	11.8443	-7.29551	-5.57463	6.62132	9.44321	-6.20645	5.34278	-6.6363	11.2488	11.8952	11.8207	-8.01095	-6.65757
S296	10.8499	10.6401	9.25988	-8.09221	-4.77987	2.39346	-7.95075	7.83893	10.5168	10.4047	9.71857	10.1418	9.74106	10.7154	9.08454	9.03789	9.61775	7.74378	7.22674	3.9467	7.81775	7.52998	8.43731	5.58986	4.78327	-9.22006	-9.71705	9.89349	9.6739	-9.85507	-9.77198	10.6469	9.55767	9.99185	9.38549	-9.15444	-8.62121	-8.2838	-8.36007	5.28905	8.90705	8.4494	-9.19273	-8.13128	10.7664	12.0526	12.0068	-5.45488	6.8381
S297	-11.1172	-10.516	-9.47563	-11.084	-10.9862	-11.1762	-0.40568	9.96439	11.1942	11.3643	-7.12569	-8.91452	-8.51011	4.88202	-9.10051	-9.02507	-6.43457	9.30083	-7.87414	10.6944	8.23924	10.6348	10.4274	11.0099	-4.74196	-11.3388	-11.3304	-10.8752	-10.3133	-11.2955	-11.2739	-11.6628	-11.6974	-11.7584	-11.7361	-11.7475	-11.6677	-7.92778	-7.90724	-4.92458	-6.83383	-9.069	-9.24502	-8.55055	-10.2703	-9.53062	-8.40087	-8.51656	7.16383
S299	12.9167	12.3217	11.3502	6.69753	-11.2629	-11.8166	11.2754	12.4085	11.2337	10.6446	12.5987	12.1233	12.3188	12.8515	12.8235	12.8588	12.7163	-9.44765	-10.8269	-9.53468	-10.3401	-10.7804	10.6979	-6.84548	7.89745	-11.5887	-11.2266	13.217	12.3726	11.922	11.8547	13.3629	13.2077	13.3672	13.2123	11.8097	11.6918	-9.77577	-9.3942	11.5657	12.0546	-10.1407	8.68641	-9.99961	10.8797	8.58363	9.50533	9.50579	-7.97009
ygaC	12.7527	11.6115	11.1867	9.34137	-9.57612	-10.3483	9.14002	10.745	10.3586	9.88351	11.3645	11.2711	11.1148	11.1599	12.5685	12.6767	12.3623	8.83973	8.31269	3.3757	-5.9759	-9.68628	8.70774	8.94946	7.36003	-10.7681	-10.8186	11.7377	11.6769	11.6195	11.0614	12.7196	12.5973	12.5725	12.4506	12.1532	11.7099	-9.97746	-10.6291	9.16031	10.6136	8.75799	-7.5794	-8.00683	11.8088	11.1081	11.1081	-10.231	-7.86112
ygaD	-9.6252	-9.40381	-8.52026	-9.80381	-9.95713	-9.76079	8.20243	7.60833	11.5397	10.9899	10.1855	-7.09078	-2.62933	-6.12397	8.83714	8.88236	9.08939	11.2041	11.2463	10.2483	10.5678	10.3958	10.683	10.7287	10.6453	-7.45315	-6.65535	-8.5325	-6.81804	-9.69984	-9.66922	-9.7303	-9.99646	-10.1654	-10.0461	-9.58974	-9.35678	-6.99843	-6.86145	6.2386	-6.68816	-8.49822	-8.47875	-8.72757	-8.1822	-9.27313	-9.06616	-8.6443	-6.21295
ygaE	-11.8053	-11.7577	-11.8408	-11.6722	-11.6976	-11.654	-12.5689	-12.296	-9.97741	-11.9344	-12.177	-10.058	-10.1833	-10.4066	-10.3423	-10.4092	-10.389	12.1057	13.0221	11.9927	12.327	12.2005	13.0434	12.9642	13.0221	12.7247	12.5125	-11.4567	-11.4585	-11.4632	-11.465	-10.9957	-11.0777	-11.1826	-10.8964	-7.70242	9.21019	10.1825	9.32925	9.74898	10.5066	-9.41163	-9.46728	-9.41163	9.6003	9.74117	9.36788	-9.24097	-7.82859
S300	-12.6143	-12.5846	-12.6285	-12.5865	-12.6402	-12.6602	-13.1266	-12.8622	-10.7416	-12.3633	-12.9205	-10.0194	-10.4228	-10.2218	-10.285	-10.5724	-10.9498	10.9881	10.2552	11.3101	12.6903	11.0215	13.2837	13.0983	12.193	12.5934	12.4161	-12.3919	-12.3333	-12.4095	-12.3307	-12.36	-12.3722	-12.3801	-12.3649	-12.2113	-12.0367	9.99125	9.55682	10.2432	11.258	-10.3255	-10.6792	-10.121	9.91795	6.51261	7.53123	-10.4546	-6.89778
gsaB	-11.7641	-10.6306	-7.59807	-11.7152	-11.6422	-11.569	-8.21066	10.5856	10.3595	10.1409	-10.7611	-10.9111	-10.9616	-10.9491	-10.8136	-10.6133	-10.6552	-9.83648	-9.40105	-9.24366	-10.1462	-9.87091	8.96256	9.58925	-10.0703	-10.8005	-10.9158	-11.1829	-10.7752	-11.0042	-11.1618	-10.8752	-10.5977	-10.952	-10.849	-10.2222	-10.7102	10.7449	11.1497	11.2891	11.1	-9.36642	-9.29649	-9.16907	-8.10963	-7.48037	6.06262	6.47147	-8.7228
S301	-4.13469	-5.23916	-5.05342	7.2146	7.03217	6.5972	-5.54481	-4.92488	2.97533	-6.18888	-6.02578	6.11033	6.36666	-4.64579	7.08801	7.00881	5.96795	7.64979	6.74338	5.40796	5.22879	7.37671	6.18271	-0.465006	6.3684	10.5239	10.3109	9.73491	5.82032	7.26079	7.42669	7.69864	9.83148	10.0367	8.71383	9.25133	8.98661	9.62515	9.57341	10.8523	10.7545	6.00949	5.31972	5.77511	11.143	11.5759	11.6365	8.85898	-4.94953
ygaF	12.8668	11.5398	11.8342	-8.14765	-10.538	-10.9795	12.1292	12.6116	-11.2316	-11.2753	10.391	11.3824	11.1871	11.4022	11.9014	12.1028	12.1108	6.96915	-10.2305	10.4386	-9.12423	10.6437	9.52571	8.70469	10.4021	-8.88005	-10.1741	11.6259	11.4677	9.06897	9.17709	11.2825	11.2944	11.3412	11.8057	-9.56719	-7.88717	9.43672	9.91431	10.7075	10.6132	-8.4525	-3.56518	8.97976	-9.44087	8.57564	6.06939	10.4164	-8.96077
perR	13.9004	13.2609	13.4237	12.7617	12.7818	12.9074	11.5244	12.5998	10.3559	12.4747	11.6444	-10.4499	-10.0114	-10.3394	-9.59449	-8.18862	10.3883	8.6729	11.9983	-10.3725	-10.5237	-11.2403	-10.5961	-11.2893	11.2869	13.0248	13.2854	14.8562	14.6177	13.9844	13.8121	14.666	14.6529	14.5433	14.25	14.2669	14.3141	-4.16082	-10.0133	9.07958	9.38606	9.22822	-7.84332	-7.94186	11.6343	13.006	12.7681	-9.87673	-7.13474
ygzB	12.8799	11.7039	11.1102	12.4954	12.2392	12.2251	10.7439	9.45823	12.6533	13.033	11.9248	9.63832	9.61159	-8.93764	8.95361	10.1118	9.87011	-9.81811	-9.23519	-9.59853	-9.64791	-10.3659	6.64504	-8.33856	-5.99856	10.4488	10.2142	9.57997	-8.24062	11.8934	12.0328	13.2707	13.4257	12.9497	13.4377	13.712	13.4875	10.5498	9.61145	13.5152	13.0682	9.90181	9.53275	9.92626	12.9753	13.805	13.9144	-9.38826	-8.58998
S302	-8.2057	-7.79863	-8.61511	-7.05602	-6.58929	-8.61995	-8.22162	-7.28275	-8.15425	-8.05355	-8.10837	-6.91571	-7.35885	-7.37717	-5.81305	-6.90711	-8.3578	8.13137	8.14104	-6.4572	5.59732	-6.64257	-5.66617	-4.54678	3.64515	10.311	9.48002	8.97823	-7.60094	-8.97037	-8.50264	-9.15669	-8.13824	10.2058	-9.38086	-9.45432	-9.45292	-5.55507	-3.35098	-5.43143	7.48645	-3.86867	4.84885	-4.63088	-4.67993	5.46376	6.07626	9.21922	-5.68308
S303	-12.1872	-12.1797	-12.1643	-12.1401	-12.1745	-12.2539	-12.0152	-11.634	12.4564	12.0612	-11.6796	-8.87903	-9.27857	-7.91429	-10.5761	-10.4498	-10.5476	-10.3183	-9.13122	-9.07066	-5.02087	-10.9638	8.66693	-8.87795	9.30768	10.8716	10.4442	-11.8235	-11.7444	-12.2724	-11.652	-12.2298	-12.0646	-11.7251	-12.2887	-12.4572	-12.2241	-8.80041	-8.47342	-8.71463	8.87505	-10.217	-10.4812	-9.16586	-11.8944	-11.7234	-11.9331	-11.0782	8.99498
ygxA	11.3374	8.25728	8.90641	10.0837	10.184	10.798	-9.03875	-10.4057	11.9487	11.2782	-9.95918	8.90912	5.03933	3.09036	9.16404	10.3916	10.8831	5.73208	10.2038	5.88391	9.25987	-8.24913	9.99006	9.98709	10.7528	11.2228	11.2799	-9.55709	-9.94765	-8.69347	-0.487129	10.5149	10.3364	10.2529	10.2793	-9.32721	-8.41181	9.49329	10.0926	9.41007	7.30671	-9.33914	-9.41196	5.32764	7.55765	11.3056	10.4725	-9.80036	-7.00394
S305	-13.8531	-13.5487	-13.5564	-13.6297	-13.6625	-13.7445	-12.8754	-12.9263	14.3462	14.6581	-12.3412	-11.716	-12.9417	-13.1066	-13.6325	-13.6573	-13.8574	13.647	14.2867	-9.12757	13.3526	-11.5545	10.5412	-9.96393	12.6143	13.3051	14.2285	11.4912	-13.7328	-13.5535	-13.4112	-13.9825	-13.6508	-13.0073	-13.9946	-13.8198	-13.8621	-12.1095	-12.5046	-12.3291	-9.55074	-10.4623	-10.519	8.06416	-11.4014	-11.3603	-11.0562	-12.3029	13.0798
trnD.Ser	-14.6026	-13.8898	-14.6313	-14.7416	-14.6904	-14.6216	-14.1598	-13.0513	-13.8116	-13.9212	-14.1668	-13.9103	-12.7994	-14.1908	-14.2641	-14.7413	-14.813	11.1461	13.7078	-12.1853	13.0394	-13.3795	-12.8445	-11.6513	-8.66491	11.8338	13.4131	-14.5745	-14.5495	-14.6748	-14.7538	-14.9078	-14.7393	-14.7657	-14.9038	-14.8283	-14.907	-11.8136	-11.899	-11.8049	-8.09602	-11.1931	-13.0061	-12.4062	-13.7959	-13.8256	-13.8509	-14.1175	11.215
trnD.Trp	-14.2747	-13.907	-14.1904	-13.9293	-13.7752	-13.6076	-13.5775	-13.1681	-11.0298	12.0648	-13.4058	-12.3031	10.4026	-12.908	-12.0302	-13.5495	-13.8464	8.61908	14.1396	-12.6251	11.9391	-13.3282	-12.2598	-8.78019	-10.5433	-12.7777	12.2148	-14.0652	-14.0799	-13.7789	-14.0333	-14.1343	-13.6129	-14.0056	-14.2918	-14.1728	-14.2641	-13.5491	-13.4836	-13.2755	-12.7119	-12.5301	-12.5513	-10.7584	-12.9209	-13.2247	-13.1271	-13.8414	12.2257
trnD.Cys	-13.2286	-12.7396	-12.7721	-13.1522	-13.0598	-12.9657	-12.61	-11.8141	-12.2903	-11.9999	-12.4597	-11.4279	-9.01224	-11.8771	-12.0345	-12.6763	-12.3963	10.5142	13.378	-11.7079	10.8269	-11.0551	8.69943	6.45261	13.2383	11.9639	13.2707	-12.956	-13.1805	-13.2767	-13.2975	-13.4401	-13.2428	-13.2485	-13.4197	-13.3489	-13.4266	-11.0973	-11.1429	-10.9841	-10.3133	-10.1103	-11.0069	-9.91148	-11.6371	-11.9937	-12.0121	-12.1491	10.4331
S306	-12.6195	-11.2916	-12.0392	-11.9521	-12.0036	-12.0544	-12.6845	-12.1441	-11.8591	-12.0442	-13.3576	11.4304	11.3014	-9.50312	-10.3357	-11.3105	-11.346	5.97284	12.8014	-11.2229	10.1956	-9.8706	11.2278	9.28238	13.6153	12.0961	13.4597	-12.3232	-12.8622	-12.6709	-12.9323	-13.1102	-12.8459	-12.9637	-12.7939	-12.5272	-12.8787	-11.9285	-12.226	-11.7665	-10.8222	-10.26	-10.9344	-9.96382	-12.4208	-12.4269	-12.2602	-12.5812	12.5538
S307	-10.4102	-9.95498	-10.436	-9.82331	-9.37493	-9.67441	-9.33525	-9.6286	-2.93433	-9.88621	-9.98361	8.99851	5.47759	8.04979	7.16046	-7.43582	-8.36607	-8.29434	9.24218	-9.74858	7.99672	-8.62802	3.93874	8.69026	11.3754	9.73506	7.61993	-9.9797	-10.5862	-10.4663	-10.5506	-10.6616	-10.5521	-10.2305	-10.6248	-10.6062	-10.6073	-5.17607	-3.86608	-3.66904	7.37673	-7.59428	-4.83593	-7.81462	-8.98651	-8.72099	-8.76558	-8.35198	9.36426
trnD.Leu2	8.16555	8.2049	7.65157	9.30424	9.63244	12.3636	-9.34148	8.0974	8.94837	10.5819	8.07006	-8.91647	12.1109	-9.82508	-10.3977	-10.0114	-8.72079	9.0229	11.6893	8.6357	9.58586	7.8282	9.09834	9.54476	11.6236	10.5912	10.7797	9.80146	7.89738	6.81099	9.067	11.6108	12.0926	12.3565	11.4085	11.4032	10.552	-10.7681	-11.2378	-11.5561	-11.2618	8.98306	7.75889	-5.79077	11.8911	9.72938	11.8475	-6.26299	-6.10931
spo0M	-9.96365	-6.75648	-9.61278	-12.7981	-12.5371	-12.3823	-12.496	-12.1724	-13.2973	-12.4045	-13.0962	-13.4909	-13.1848	-13.4064	-13.7657	-13.75	-13.5739	-11.4238	-11.1367	8.21153	-11.5044	-11.9968	-11.7711	-12.248	-12.0023	-13.1787	-13.2343	-12.7851	-12.7755	-12.3047	-11.4784	-13.3356	-13.3577	-13.3561	-13.3888	-12.964	-12.9143	11.4993	11.8788	9.94832	8.88881	11.5187	12.7744	11.8235	-12.772	-12.5814	-12.3077	12.9272	11.3056
ygaJ	9.69244	8.42414	8.83315	9.21066	9.39278	9.08707	6.83107	8.21641	-3.84376	-5.57447	-7.16788	11.1024	11.1207	10.9433	10.9273	11.4843	10.9749	-7.98794	-6.87628	-7.17389	-6.71746	-8.23953	-6.01454	-6.18267	-7.31115	-8.07464	-7.68948	10.324	10.2866	7.27744	6.75642	10.3419	10.7272	9.9725	10.8563	11.0948	11.1283	-6.05826	-3.40153	-7.41435	-8.07425	-6.60433	-8.30959	-6.91332	-9.37281	-8.67887	-7.87544	-8.81706	-7.12475
X.7	10.0017	8.69769	8.03959	10.6917	10.1283	9.75673	9	8.76353	9.52446	9.32742	-3.5435	-10.5857	-10.8242	-7.32581	12.0678	13.5288	11.9507	-9.67278	-9.66685	-9.51675	-9.65277	-9.93463	-9.41534	-9.29405	-8.61105	11.9604	12.5377	10.8356	10.7736	11.0887	10.1805	13.231	14.0752	13.8012	13.3322	14.3405	13.3913	14.3608	14.4483	14.7423	15.5283	-13.292	-13.751	-13.1665	-13.0856	-11.4965	11.1926	-9.56834	-11.8899
thiC	4.01644	5.20962	4.41296	7.63079	6.98461	8.22802	8.77917	7.55569	9.21612	9.24008	8.88259	-11.7415	-10.4893	-10.4065	11.598	13.2259	12.4734	-7.97561	-7.48261	-6.18367	-7.25865	-7.63728	-7.0836	-6.96677	-7.54568	-5.55884	6.0042	-8.01192	-7.23725	-7.54389	-7.77738	-7.98241	-8.18972	-8.45979	-7.89358	-7.22391	-7.18721	9.14065	9.07355	8.4923	7.76666	-13.5175	-14.1178	-13.6669	-14.3018	-13.6709	-13.5175	9.36912	-8.47002
S308	-3.91429	2.50451	-3.87157	3.11596	1.93793	-4.21323	-4.40389	-4.5326	-4.6952	-4.85147	-2.92145	4.52258	6.84048	4.74203	7.95497	8.53119	7.11327	-4.61993	-4.67239	-4.45885	-3.34733	-4.28782	-4.84295	-3.652	-4.58846	6.67725	6.52981	6.37513	-3.33221	-3.56634	-3.86045	-4.18329	2.13895	5.49851	-5.03568	4.38445	2.77598	-6.18563	-6.12863	-6.5076	-6.30519	-9.36103	-9.44388	-9.248	-9.91729	-9.37332	-8.37608	-6.28725	-4.07009
senS	5.08367	3.63959	4.4843	4.67099	5.28445	5.23774	5.68786	4.95579	3.62167	3.70378	3.99459	8.70873	6.28185	9.65685	5.37512	2.72117	1.90463	7.57599	5.12277	5.47328	-1.94485	7.09001	5.46131	-3.60718	3.8676	10.5563	9.70661	9.11621	6.81516	-3.58162	4.92381	-1.85137	8.57325	9.9517	2.20442	-1.6999	-2.56041	-7.858	-7.70732	-7.95553	-7.98335	3.11543	3.39052	2.21545	-2.4924	5.37601	5.96202	5.76185	-4.88207
katA	15.2207	15.2372	15.0476	14.6299	15.7638	15.4856	12.4254	14.6782	-10.6291	8.91665	-9.82752	-11.1274	-11.5714	-11.3856	-11.3395	-11.5358	-10.8179	-11.291	-11.0827	-11.0424	-11.1097	-10.5154	-11.1531	-11.0853	-11.2743	14.739	14.6808	16.3195	16.2968	16.3421	16.2968	16.3346	16.2328	16.2827	16.2384	16.2751	16.3267	-9.92799	-10.7799	10.6173	-11.1738	-7.81411	8.46811	4.41653	11.2993	11.8532	11.606	-9.86747	-9.15212
ssuB	4.70882	1.91859	3.39005	1.00663	2.75823	4.26868	-1.87437	3.11088	2.58328	4.30274	4.60262	12.4314	9.02807	13.2082	4.19649	3.75775	3.52125	2.81449	3.97902	3.76005	-3.13261	5.36551	1.91859	2.26752	-2.42936	8.16651	7.98112	6.66851	5.6596	7.63319	7.47937	-3.00503	6.12302	7.21015	-3.13261	-3.26747	-2.42936	-12.3639	-11.7723	-12.8232	-12.8931	-1.68325	-3.02563	-4.42122	-4.21444	4.23476	-2.13957	5.27713	-1.59652
ssuA	1.41753	2.47945	3.32426	3.43552	2.68907	4.58362	-2.8218	1.815	3.24144	4.83609	3.78216	12.6672	9.12517	13.1981	1.88052	2.52684	2.24214	5.08526	4.17961	3.7803	1.75735	4.23829	3.13369	3.12187	3.04085	5.96054	5.88019	5.59833	5.29004	7.911	7.78446	-1.91998	5.04836	5.40674	1.79363	3.28617	4.09792	-13.0353	-12.8036	-13.456	-13.5548	-3.81275	-1.67432	-4.35182	-3.59154	-0.776578	-1.82085	4.40522	0.776409
ssuC	-1.99056	1.46878	-1.5753	-3.00237	-4.23274	-2.73897	-3.84578	4.71887	-3.61785	0.458384	-3.46424	12.4883	9.22011	12.8181	1.2058	-1.74048	-2.22271	-3.68275	-4.24606	-4.44407	3.68489	-2.54093	-3.75256	-2.57291	-4.7388	-1.11079	4.85505	4.44268	5.59565	7.98331	7.91431	3.89121	-2.80856	-2.97592	3.03611	5.74619	6.17981	-12.9606	-12.6182	-13.2773	-13.4821	-4.5744	-4.15797	-4.88625	-4.8633	-4.47511	-5.13161	2.75134	3.60373
ssuD	1.03358	4.80899	4.90857	2.95954	5.17053	4.78741	6.18443	6.20278	5.37956	6.68656	5.84522	13.5082	10.5902	13.1511	-3.58389	-3.50964	2.5702	-5.4672	-5.08259	-5.1096	-4.54355	-4.96651	-4.69089	2.6897	-5.3303	3.71995	6.14792	4.04003	6.65026	8.71024	8.72636	4.19197	4.0637	-2.17978	5.00841	7.41086	7.30803	-13.7861	-13.6588	-14.0536	-14.2342	-4.99077	-3.13508	-4.66476	-5.29374	-5.13421	-5.03961	5.02632	1.24531
ygaN	9.77583	8.4436	8.56547	8.97874	7.84557	7.34825	-5.53491	7.09414	-7.10999	-7.98299	7.75905	12.4526	10.2273	12.0512	10.1458	10.1656	10.7046	-6.24126	-6.27986	3.89918	-5.46387	-7.0327	5.73618	6.35354	5.95668	-8.65379	-8.36108	8.52972	9.01923	5.96474	6.47779	7.82196	8.06834	5.41313	8.24686	6.35354	-4.85866	-12.2872	-11.949	-12.9619	-13.1677	-2.02824	5.34101	-2.94119	8.49356	9.18567	9.44174	-8.67107	2.99706
S310	6.98955	5.48754	5.90004	5.51885	5.47197	5.98228	-3.679	4.44425	-5.99149	-5.44962	5.26251	8.96771	6.31888	9.13232	9.76593	9.95725	9.24742	-5.49175	5.20367	-4.51889	4.82345	-4.90935	2.73507	5.0771	6.45288	5.28245	-4.8672	6.19892	5.21229	5.39229	4.86126	4.80042	2.12439	-3.94976	6.59921	6.35474	6.14578	9.90541	11.2914	-7.987	-10.6321	3.52189	6.30518	-2.39266	-1.86114	-3.13284	5.14924	6.30035	4.85754
ygaO	9.86152	9.71075	9.75645	6.78656	8.62082	8.4294	6.3368	-8.00002	-7.11827	-9.31453	-6.32715	-9.01406	-8.87534	-9.4685	-8.88001	-8.83492	-8.11632	9.02456	10.5136	6.74227	8.05566	7.91017	8.40256	8.79188	9.97553	-3.39801	2.27665	-6.78311	-6.65854	-7.70948	-7.67893	-5.57864	8.46175	-7.84566	-4.07509	10.3529	10.3506	-9.57019	-9.40075	-9.84158	-9.75691	-5.86678	-2.24745	-7.3377	-9.2753	-8.34427	-8.43046	4.48849	-6.11314
ygzD	9.33149	8.56319	8.12723	-8.58453	-9.32926	-9.30136	-9.11209	-9.12027	-9.5446	-10.2038	-8.8288	-8.73284	-8.51587	-9.11714	-8.31128	-8.44254	6.55367	9.62224	11.0084	7.65442	8.98101	9.14652	9.77264	10.094	10.9271	7.74293	8.79579	-7.53137	-7.81133	-9.37945	-9.18939	-9.37403	-8.29351	-9.57676	-9.19565	-7.49284	4.5115	-8.52813	-8.34649	-8.91137	-8.64239	-7.79984	-7.65915	-8.13943	-9.73031	-9.33348	-9.23675	4.32306	3.6139
S311	-10.0821	-9.95316	-10.0718	-9.95647	-9.92958	-9.9756	-10.6244	-10.2581	9.15893	-9.65062	-10.2233	7.24643	-5.05839	-7.344	-8.12313	-8.33285	-8.52743	12.1596	12.5875	11.1063	12.5055	11.3545	12.2318	12.1829	12.6439	11.0718	11.012	-9.70554	-10.1956	-9.33797	-9.59941	-10.3244	-10.0962	-10.0353	-10.2654	-10.0838	-10.2119	7.6596	6.68501	9.78005	9.70787	-8.12145	-6.25129	-8.64307	-9.48812	-9.46899	-9.45987	-8.10421	-6.34661
yhzB	-7.16822	-4.28765	6.64271	-8.19625	-8.0383	-8.42612	-9.01817	-7.85233	2.4096	-6.98677	-7.31634	6.06646	7.37041	2.0813	5.7757	-5.3654	-5.46378	7.68161	8.20128	5.45355	-5.90791	4.43041	7.90845	7.00589	8.31857	6.85964	4.5103	9.83854	9.94518	6.70963	-3.65534	9.52515	9.24737	9.01045	8.7837	9.4824	9.36238	7.43278	7.6949	5.93636	6.93609	-6.42705	-5.66475	-6.48854	-8.67185	-8.65027	-8.55605	-4.83658	-3.7537
S312	-8.96217	-8.9308	-8.9989	-8.94532	-8.87531	-8.81109	-9.26462	-8.9001	9.52199	3.86697	-8.44414	-0.816789	-3.35726	0.495813	-6.41804	-6.73007	-6.70355	10.7969	11.1153	9.81655	11.0911	10.1419	10.7986	10.9993	11.1071	6.83663	8.39082	-8.63542	-8.89856	-8.50558	-8.56622	-9.09466	-9.00311	-9.06196	-9.04577	-8.8426	-8.97545	-4.17077	-4.86056	-3.32323	-4.09729	-4.8223	-5.51044	-5.51044	-7.32831	-7.39754	-7.59197	-7.62052	5.2774
yhbA	-8.82867	-8.84321	-8.92623	-8.46565	-8.36045	-8.51058	-8.21801	-8.20051	10.9616	9.42238	7.83808	-6.11214	-6.5554	-6.71921	-7.43929	-7.63656	-7.54946	11.1277	11.2208	10.0048	11.3138	10.3226	11.1805	11.3694	11.2371	8.5228	9.60586	-8.77964	-8.20956	-6.68406	-7.4843	-8.53026	-8.51058	-8.93421	-8.56158	-6.89683	-7.62223	4.78545	5.34495	1.08358	-5.72937	-5.77647	-5.44012	-6.33041	-7.50111	-7.76537	-7.73057	-7.43012	1.98768
cspR	-12.7539	-12.5691	-12.4247	-12.6987	-12.8235	-12.8508	10.6678	-9.23058	-9.98679	-12.2342	-10.5481	-11.1292	-11.1814	-11.41	-11.4887	-11.4761	-11.5095	-11.5235	10.0248	-11.7515	-11.6172	-12.4076	9.44348	7.89999	10.2632	-11.1577	-11.0863	-12.1464	-12.3296	-12.4808	-12.4465	-12.5905	-12.5043	-12.5622	-12.5447	-12.7136	-12.7667	11.2143	11.4648	9.44401	9.05819	-9.15647	-9.70279	-10.0147	4.31266	-9.37781	-9.76127	-8.66152	6.09689
yhbD	10.6276	9.30898	7.06751	-9.76947	-9.82024	-9.95513	-9.664	-9.86546	-10.9197	-10.9148	-10.9317	8.8478	8.93135	9.14924	7.03566	5.94508	7.51084	10.0634	7.91983	9.46199	9.99593	9.10569	10.478	10.4835	9.28226	-9.42373	-9.71298	8.02815	9.44547	7.96665	-6.87033	12.4554	12.5807	12.2064	12.5391	12.4696	12.6125	8.50809	8.33735	8.04473	7.55317	-8.02887	-8.17315	-7.84671	-8.57169	-5.88751	-6.772	7.65706	-7.31665
yhbF	9.57004	8.69934	8.80601	-9.5876	-9.12882	-9.07466	-6.47162	-7.95736	-10.3318	-10.1685	-10.1352	-8.23225	5.78717	-7.43716	-9.11472	-8.97587	-8.43821	8.99003	8.89107	8.27615	7.93618	8.1201	9.11742	9.34319	7.97247	-10.2809	-10.1523	8.69663	9.19957	8.96935	9.60508	12.5397	12.7761	12.3357	12.8398	13.4061	13.3274	-5.08362	-4.00067	-7.57351	-8.6033	-7.21623	-7.68751	-7.72513	-9.13965	-8.48031	-8.22936	-7.13129	5.86091
S313	12.5609	10.955	10.7045	11.8524	11.8524	11.9526	9.69986	9.39776	5.40282	-8.04477	9.7225	10.8051	11.7768	10.7989	11.4055	11.1248	12.7887	-9.59474	-8.98119	-9.37429	-8.92653	-9.68767	-8.99734	-9.0518	-7.45851	-9.17339	-7.86258	10.7709	10.3966	10.5149	11.0828	12.4646	12.4685	12.0783	12.6116	11.3788	10.9123	-10.261	-10.073	-7.53819	-9.13718	10.524	9.83364	10.1104	12.1797	12.7903	12.3525	-9.56255	8.25059
yhbJ	-11.0508	-10.2819	-9.50988	-11.1218	-11.1178	-11.0824	-8.39813	-10.4818	11.7764	-11.5057	-9.78695	-10.2296	-10.2335	-10.214	-10.3071	-10.293	-10.2893	15.1164	14.7285	14.4355	14.5849	14.4142	14.2433	13.9501	14.0153	-8.7767	-9.56691	-11.0897	-10.9889	-10.6767	-10.539	-10.9224	-11.0749	-11.0339	-10.9712	-10.6341	-10.1742	7.99226	6.27716	9.49944	8.99279	-9.50244	-9.39242	-9.55722	-10.1222	-10.1942	-10.214	-4.13372	8.52946
yhcA	-11.2679	-10.1851	-8.23759	-11.331	-11.2985	-11.3107	3.53813	-10.4229	12.9649	-10.2573	-11.0585	-10.9949	-11.0162	-10.9997	-11.0653	-11.0471	-11.078	15.2776	15.0906	14.5337	14.6166	14.5016	14.1765	14.0447	14.0661	-8.92869	-9.22598	-11.2512	-11.1391	-11.0519	-10.8623	-11.1938	-11.2803	-11.3119	-11.2046	-10.4712	-9.99269	-11.1545	-11.2253	-10.5614	-11.3408	-9.42949	-9.14997	-9.34743	-10.212	-10.3038	-10.258	9.45088	8.11648
yhcB	-10.6189	-9.21252	7.49803	-10.7329	-10.737	-10.7082	8.41441	-10.1329	12.7597	-7.83336	-10.0057	-10.5492	-10.5408	-10.5646	-10.6361	-10.6044	-10.5837	14.9544	14.8115	14.0355	14.2314	13.8827	13.709	13.768	13.3828	-8.86824	-7.76609	-10.6817	-10.4571	-10.4428	-10.3484	-10.5586	-10.589	-10.7715	-10.6629	-9.61088	-9.39774	-11.309	-11.2783	-11.0412	-11.4141	-8.93113	-8.71159	-8.82765	-9.38877	-9.65551	-9.62771	7.28466	8.01966
yhcC	-9.34392	-7.51322	-5.59863	-9.51251	-9.44156	-9.42107	8.67481	5.47592	12.1458	8.22035	9.84961	-9.38193	-9.34325	-9.3769	-9.45417	-9.46691	-9.4005	14.2281	14.4347	12.7874	12.7006	12.8811	12.5151	12.4378	12.5079	8.79209	9.38658	-9.03763	-9.00714	-9.25579	-8.98046	-9.28582	-8.88425	-9.05918	-9.21477	-7.33667	-7.5549	-11.0697	-11.023	-10.92	-11.1139	-7.15125	-6.46418	-7.10584	-7.78406	-8.06585	-8.30276	7.10786	6.69042
S315	3.38634	8.43381	-12.2694	-14.967	-15.2636	-15.5852	-15.1431	-13.2481	-15.5986	-15.7983	-15.5785	14.2457	14.0199	14.3637	-14.5678	-15.1692	-15.159	-9.97701	12.4786	-13.0906	-13.0906	-13.2427	11.4852	-13.9128	13.3532	-13.4294	-13.0906	14.1969	13.9143	13.9491	13.8761	14.0953	14.2803	14.0953	13.9917	14.2803	13.1304	13.2113	-11.854	13.748	12.6268	13.8448	-14.6147	-13.7736	-14.4538	-14.7021	-14.9636	-13.1432	14.0915
S316	-10.2519	-10.1267	-10.1188	-9.43417	-9.3267	-9.34388	-2.23014	-7.90676	-6.49638	7.91071	6.67704	-8.47369	-8.60699	-9.2012	-9.20921	-9.25476	-9.35077	7.8608	9.50316	7.77798	9.80937	9.32455	9.26571	9.0663	10.3808	10.8253	10.6802	-9.46422	-10.1852	-9.8325	-9.88763	-10.2031	-10.1399	-10.1874	-10.1099	-9.86489	-9.85373	-6.60871	-5.77574	5.63581	5.47384	-8.04621	-8.04621	-7.91767	-9.23246	-9.07474	-8.6329	5.01864	-6.13667
S317	10.8207	9.21589	-9.74139	-11.2737	-11.3471	-11.5286	-11.7151	-10.9223	-11.7453	-11.76	-11.7194	12.2378	12.0365	11.7846	10.8866	10.0591	9.44766	10.5398	10.6881	9.71201	9.95746	9.52183	9.98366	9.22508	10.946	10.6368	10.5857	12.7114	12.2174	11.9085	11.397	-10.7334	-10.9352	-10.1753	-10.9422	-11.5723	-11.4997	-10.4425	-10.3937	-9.5949	8.15359	-7.72357	-10.0474	7.28007	-12.1797	-12.2528	-12.2662	-9.82617	7.90531
yhcJ	10.2574	9.79618	9.17371	-10.7623	-10.8296	-10.981	-10.7863	-9.64679	-11.4504	-11.4551	-11.3976	11.2814	11.6491	10.5301	10.5073	8.92116	9.47949	10.3754	11.1613	9.46786	9.71639	8.95437	10.0728	9.67241	10.5996	10.5737	10.0091	12.4017	12.2187	11.5248	10.4353	-10.548	-10.4809	-10.3987	-10.618	-10.7441	-10.9414	-10.0438	-9.97176	-9.5458	-8.28749	-8.22332	-8.73118	6.35032	-11.7097	-11.6898	-11.7245	-6.83906	-5.44391
yhcR	10.2483	8.76204	8.55189	11.5152	11.8388	12.0046	9.28999	8.37957	7.89141	8.1776	7.92629	10.4373	10.8317	10.7497	12.3631	12.4771	12.5053	-7.87319	-8.05939	-7.24517	-7.15656	-7.31315	-7.42747	-6.9745	-8.18703	-8.48413	-8.35565	8.44811	9.28544	9.8743	9.95082	11.8898	12.2115	11.9726	12.0656	11.4035	11.6247	-9.90716	-9.77114	-10.1306	-10.5722	8.6663	8.87825	8.50483	11.7461	11.7104	11.888	-5.93935	-5.80458
yhcS	10.2579	9.73168	9.59918	11.9375	12.2803	12.3548	9.73432	9.27167	9.31146	8.98892	9.25355	10.6503	10.9741	10.5238	12.4181	12.4919	12.8756	-5.45416	-5.25984	-1.9138	-5.7637	6.8069	4.81818	6.39876	-7.11037	-8.55803	-8.50726	9.54072	9.50763	10.9902	11.0489	12.5179	12.673	12.3351	12.7461	12.4952	12.2105	-10.4849	-10.7381	-10.4781	-11.1907	8.80997	9.10721	8.74905	11.835	11.7785	11.9275	-6.4135	-6.9802
yhcT	-7.72375	-8.44641	-8.20769	-8.01058	-8.37722	-8.46951	8.11461	8.53868	7.36987	-4.6666	8.41374	6.3702	6.53827	4.78082	4.67054	3.53866	-5.74088	7.93422	7.47387	8.54437	7.99723	9.0949	8.27002	8.50327	7.96597	-8.75914	-8.40902	-7.42566	4.97021	-6.81338	-7.27541	-7.8653	-7.82541	-7.12727	-7.29437	6.71621	6.59496	-5.8709	-3.0589	3.57733	2.69217	-6.51686	-6.41448	-6.71926	-8.08657	-8.31646	-8.07078	-6.81947	-5.35456
S319	-6.82253	-8.57088	-8.8394	-8.56554	-8.8885	-8.91092	-6.11013	8.54326	8.05101	-7.12192	8.17166	7.2488	6.01687	4.96	5.71912	-5.69684	-7.14859	8.67392	8.12216	9.37852	8.8511	9.63098	9.14245	9.62041	9.25562	5.37857	6.7313	-7.31978	3.26268	-7.66877	-8.67742	-7.91633	-7.35245	5.62073	-4.42139	-6.83197	-6.57028	5.54547	5.93	8.43472	8.35867	-6.92054	-5.96482	-7.0168	-8.49077	-7.83841	-7.97009	6.77942	-6.37764
yhcU	5.16698	-6.20387	-6.00223	-6.16206	-7.09455	-7.13401	7.67535	7.6965	-7.1587	-6.97093	6.77058	6.53341	5.87398	3.5354	4.71195	4.23481	6.02542	8.99544	9.34234	6.84022	6.57167	5.73202	8.63951	8.97128	9.38018	-7.22131	-7.24996	-4.53262	-5.80407	-7.30239	-7.51952	-7.84229	-7.47963	-7.36174	-7.65238	-7.74771	-7.8947	2.593	3.21287	-3.41113	2.89996	-6.11709	-4.39016	-4.31914	-7.03177	-4.18504	3.48978	-3.5548	-2.79239
yhcW	10.6094	9.03926	10.65	-9.92478	-10.8998	-10.3266	11.9483	11.4638	-10.379	-9.15521	6.16509	-5.94787	7.22003	7.38366	-7.2365	5.11479	-7.799	-8.41335	-9.62532	7.80978	-8.4994	-4.28214	-9.56401	-9.558	-10.0344	-11.5531	-11.552	-8.38031	8.13982	-10.2262	-10.1743	-10.6946	-11.1982	-10.9644	-11.0073	-10.536	-10.3593	6.28349	7.89151	-7.6172	-6.42292	-9.88453	-9.91573	-9.22483	-10.6585	-10.4253	-10.5049	-8.32818	-6.74898
yhcX	11.655	11.6082	12.066	10.3527	10.577	11.7219	12.7838	12.1327	8.21048	10.6502	11.266	-8.50151	-7.31822	-9.15861	-9.08332	-8.96896	-8.62016	-8.62157	-9.49866	-6.38559	-9.98655	-8.42627	-10.3104	-10.0577	-10.2633	-11.6493	-11.5677	9.77742	10.0992	6.9427	-7.43856	9.27004	-7.87808	8.73854	4.63549	9.577	10.318	6.1894	7.34389	7.30294	-7.51846	-10.2446	-10.0079	-8.63259	-10.7196	-10.0231	-10.4468	-8.26136	-6.96271
yhzG	6.00526	-3.20657	5.64344	-2.21043	3.47416	-6.83747	-5.8991	-5.61893	5.32373	-5.7524	-6.76706	5.68448	5.5496	5.06951	3.6566	-3.74157	-5.15242	-4.76339	-6.7456	5.3255	5.95033	-5.64269	-4.66456	-4.92681	6.766	-7.21164	-6.80832	-4.82088	3.47416	-6.57512	-6.48085	-5.56113	5.60394	-5.25087	-4.28344	7.78684	4.93682	5.66461	5.88343	6.23794	6.17507	-6.05602	-6.34002	-4.82438	-6.49957	-5.9672	-6.54568	-6.30957	-0.656067
S320	13.2825	11.1305	11.2915	12.8493	12.6257	12.6097	12.437	12.252	12.8674	13.3634	13.2576	11.2135	10.8927	12.691	11.9713	12.537	11.9538	-10.4758	-10.9815	10.0794	-9.91298	9.36404	-9.27667	-9.02915	-10.1976	-9.1343	9.78453	11.0857	10.4842	10.9929	11.3293	12.4716	12.9309	12.9099	12.5954	10.089	11.7921	-7.31425	8.06293	9.74258	9.68292	8.41607	-7.09358	8.80326	12.8361	12.8615	13.2002	-8.91531	-8.43779
yhxA	12.5883	10.382	9.93282	12.31	12.2384	12.591	11.3838	10.6648	12.2176	12.5175	11.7269	9.8674	10.4931	10.4668	9.9054	11.3746	11.1135	8.40249	7.69567	10.443	8.76349	10.5413	8.70851	8.91188	-8.27829	-7.49283	8.25019	9.214	9.98334	11.4398	11.2227	12.346	12.4674	12.2107	12.1713	12.5509	12.6811	-8.73582	-7.62085	7.38106	-6.5007	8.12175	-7.98893	8.61304	12.2894	12.4929	12.7586	-9.79114	-8.52027
glpP	12.3476	9.4677	9.9756	12.155	12.0843	12.5124	10.7164	9.25934	11.4991	11.5686	11.2721	8.45236	10.4018	8.51962	8.66621	9.8725	9.90225	9.0905	9.77262	10.3967	8.91196	10.3414	-5.94792	7.37915	8.49245	9.33439	10.1248	9.84275	9.60696	11.2554	11.2812	12.1991	12.613	12.2608	12.3287	12.9568	12.7863	-9.59625	-9.39976	-9.25256	-9.93956	8.52962	-6.15197	8.57435	11.8085	12.3977	12.2492	-9.51438	-7.86777
glpK	-7.48612	-11.4237	-11.2378	-11.2014	-11.2673	-10.6208	-10.3541	-10.4625	-10.4359	-10.2536	-10.6183	-12.897	-12.6823	-12.7096	-12.7568	-12.2299	-12.742	11.0945	11.0025	15.3365	13.7496	15.1798	-10.6803	-10.4895	-7.24389	11.6191	11.8898	-12.1007	-12.057	11.9856	11.8337	13.6989	13.3966	13.5059	13.2025	13.9337	14.1402	11.1334	-9.12533	13.5565	13.7359	-6.79522	-7.98285	9.18876	13.2228	13.7269	13.7847	-9.61175	-9.30725
S322	-10.2825	-11.4606	-11.3867	-11.3005	-11.3423	-10.7332	-9.81239	-10.1421	-10.3507	-10.1804	-10.2684	-12.8512	-12.5044	-12.7003	-12.7739	-12.2079	-12.7496	9.63384	6.96174	15.1933	13.3086	14.9673	-10.7955	-10.8308	-10.7528	8.79722	10.1844	-12.0217	-12.0465	12.3602	12.4971	14.3132	13.9465	14.0462	13.8533	15.5185	15.7428	10.8297	-9.51651	13.6701	14.1518	-9.44702	-9.41366	7.84239	13.3105	13.659	13.75	-9.71701	-9.72947
glpD	-7.71202	-7.78536	-5.30465	7.59733	8.04842	9.20228	-9.63014	-9.82577	-9.69638	-9.76724	-10.1131	-11.7543	-11.7378	-11.7358	-11.4987	-11.4216	-11.3656	12.7769	12.3714	15.5314	15.0716	15.4484	11.037	11.2657	11.4023	12.6956	12.7264	-8.44109	-7.80564	13.2943	13.4453	12.0514	11.9867	12.2002	11.7724	12.6877	12.5971	-11.627	-12.4585	-12.9386	-13.2957	-3.90914	5.00089	4.60807	4.15649	9.74096	9.7256	-8.88104	-8.42698
S323	-6.75833	-5.40567	4.58239	-7.55894	-7.68453	-7.56574	8.59711	-7.89836	-9.2363	-9.28231	-8.5946	-10.4207	-10.3852	-10.3945	-10.1275	-10.108	-9.94827	11.4986	11.2694	14.5038	13.9551	13.5743	10.5908	10.5892	10.532	9.75011	10.7679	-6.49568	-7.49372	9.98533	9.97293	-6.91802	-7.87338	-7.84696	-8.12605	9.94901	9.56455	8.54446	7.72644	-10.4813	-7.61553	-8.67942	-8.37888	-7.53928	10.1991	8.60282	9.04014	-7.9406	-7.27979
pgcA	12.4915	12.5493	13.241	10.5187	10.2792	11.7118	12.9359	13.2396	-12.3625	-11.5524	-7.42286	10.2368	10.1542	10.0983	9.7615	10.5149	10.509	-10.4375	-11.0722	13.4853	12.653	12.9952	-11.6014	-11.8073	-11.772	-12.4576	-12.5105	12.8676	12.8317	10.0646	-8.24526	-12.2551	-12.1477	-12.2235	-12.3123	-11.2975	-11.2668	10.417	11.4565	-10.9289	-11.1114	-9.85101	4.34188	-9.66834	-11.4126	-11.8011	-11.5946	10.1683	7.41486
S324	4.6118	2.77431	4.6118	7.59431	6.64323	7.56319	6.18712	4.37755	-6.16197	-6.46831	-3.90863	6.49	5.43536	6.27975	5.44289	-2.36987	3.66912	7.4883	7.4883	8.47998	8.16797	8.91432	7.71209	7.52219	7.01056	7.07148	4.97741	6.28087	-4.40304	-4.79308	-5.05643	-7.23791	-7.26589	-6.94553	-7.06654	-5.967	-6.57899	9.11939	8.94967	7.26777	6.77404	4.55344	-1.89881	-3.37025	7.46681	6.90646	6.75764	5.97333	3.81945
yhcY	11.3238	10.3133	10.1641	10.6599	10.4014	10.6244	9.28421	9.87946	9.04717	9.3768	9.47713	7.22921	4.64619	8.36108	8.91887	8.6412	7.97645	-7.32573	-8.2064	-7.13632	2.23005	-6.42944	-7.48118	-7.05485	-8.41038	-6.51921	-4.38538	10.5575	10.9389	12.4736	12.4793	11.1917	11.0554	10.9049	11.1164	12.6532	12.6985	8.75821	8.9048	6.4572	8.195	8.10215	7.02337	8.04527	8.12206	9.22569	9.33436	-7.61604	7.9035
yhcZ	12.0245	11.0708	11.0088	11.562	11.5199	11.7529	11.1576	11.0488	10.2572	10.5492	10.4871	9.33746	9.30773	8.19445	10.0806	10.1454	10.2196	-8.16492	-9.14582	-8.23293	-8.47692	-5.27698	-8.51525	-8.29409	-8.91788	9.81744	9.92874	11.4342	11.8729	13.181	13.1962	11.5598	11.9847	11.7093	12.0267	13.5835	13.5397	8.64199	7.89866	-7.05389	-8.78944	6.89481	8.86591	8.62272	8.62998	9.22412	9.64882	7.19289	7.75997
yhdA	11.2355	10.4861	10.762	11.1202	11.487	11.4964	10.4248	10.0826	9.22078	9.44983	10.0899	7.96296	7.83623	-5.46412	8.18207	8.7652	9.78253	-8.16106	-7.68753	-8.01412	-8.18051	-7.48924	-8.24112	-7.85617	-8.38537	9.27312	9.8158	11.1915	10.9391	12.5373	12.6548	11.2048	11.7754	11.3172	11.5167	13.3821	13.109	7.39934	6.73498	-9.02744	-9.65482	8.45207	8.94833	7.38907	7.0829	8.30127	8.41634	-6.55381	7.14155
[truncated: 2,772 more rows]
[truncated: 134 more columns]
