# Supplementary material for: Computational Strategies for the Identification of a Transcriptional Biomarker Panel to Sense Cellular Growth States in Bacillus subtilis
Source: Sensors (Basel). 2021 Apr 1;21(7):2436. doi: 10.3390/s21072436 (PMC8036383; doi:10.3390/s21072436)
Supplement: Supplementary file 1 [file sensors-21-02436-s001.zip › Supplementary Table S2 - DEGs.xlsx]

## Sheet: A. design matrix
Note: Differential expression anlysis was run to compare the 5875 gene expression in 51 condition contrasts.
	transition phase in LB	stationary phase in LB	transition phase in LBG	stationary phase in LBG	sporulation early stage	sporulation late stage	germination	competence 30min	competence 90min	individual colonies	confluent colonies	swarming cells	biofilm	transition phase in M9	stationary phase in M9	from glucose to Malic acid and glucose	from glucose to fructose	from glucose to Malic acid	from glucose to glutamic acid and succinic acid	from glucose to pyruvate	from glucose to glycerol	from glucose to gluconate	anaerobic	starvation	low phosphate	phosphate limitation	high tempurature (51) in SMM	low tempurature (16) in SMM	high salinity (1.2M) in SMM	high tempurature (48) in BMM	low tempurature (18) in BMM	ethanol	high salinity (0.4M) in SMM	mitomycin (45min)	mitomycin (90min)	diamide (0.5mM at 5min and 15min)	diamide (0.6mM 10min)	paraquat (0.4mM 10min)	H2O2 (0.1mM at 10min)	from glucose to malate (5min to 90min)	from glucose to malate (120min 150min)	from malate to glucose (5min to 90min)	from malate to glucose (120min 150min)	from LB to M9 in exponential phase	from LB to M9 in stationary phase	from SMM to BMM	from SMM to BMM heat	from SMM to BMM cold	from salt 0.4M to 1.2M
LBexp_1	0	0	non	non	non	non	0	0	0	0	0	0	non	non	non	non	non	non	non	non	non	non	non	non	non	non	non	non	non	non	non	non	non	non	non	non	non	non	non	non	non	non	non	non	non	non	non	non	non
LBexp_2	0	0	non	non	non	non	0	0	0	0	0	0	non	non	non	non	non	non	non	non	non	non	non	non	non	non	non	non	non	non	non	non	non	non	non	non	non	non	non	non	non	non	non	non	non	non	non	non	non
LBexp_3	0	0	non	non	non	non	0	0	0	0	0	0	non	non	non	non	non	non	non	non	non	non	non	non	non	non	non	non	non	non	non	non	non	non	non	non	non	non	non	non	non	non	non	non	non	non	non	non	non
LBtran_1	1	non	non	non	non	non	non	non	non	non	non	non	non	non	non	non	non	non	non	non	non	non	non	non	non	non	non	non	non	non	non	non	non	non	non	non	non	non	non	non	non	non	non	non	non	non	non	non	non
LBtran_2	1	non	non	non	non	non	non	non	non	non	non	non	non	non	non	non	non	non	non	non	non	non	non	non	non	non	non	non	non	non	non	non	non	non	non	non	non	non	non	non	non	non	non	non	non	non	non	non	non
LBtran_3	1	non	non	non	non	non	non	non	non	non	non	non	non	non	non	non	non	non	non	non	non	non	non	non	non	non	non	non	non	non	non	non	non	non	non	non	non	non	non	non	non	non	non	non	non	non	non	non	non
LBstat_1	non	1	non	non	non	non	non	non	non	non	non	non	non	non	non	non	non	non	non	non	non	non	non	non	non	non	non	non	non	non	non	non	non	non	non	non	non	non	non	non	non	non	non	non	non	non	non	non	non
LBstat_2	non	1	non	non	non	non	non	non	non	non	non	non	non	non	non	non	non	non	non	non	non	non	non	non	non	non	non	non	non	non	non	non	non	non	non	non	non	non	non	non	non	non	non	non	non	non	non	non	non
LBstat_3	non	1	non	non	non	non	non	non	non	non	non	non	non	non	non	non	non	non	non	non	non	non	non	non	non	non	non	non	non	non	non	non	non	non	non	non	non	non	non	non	non	non	non	non	non	non	non	non	non
LBGexp_1	non	non	0	0	non	non	0	non	non	non	non	non	non	non	non	non	non	non	non	non	non	non	non	non	non	non	non	non	non	non	non	non	non	non	non	non	non	non	non	non	non	non	non	0	non	non	non	non	non
LBGexp_2	non	non	0	0	non	non	0	non	non	non	non	non	non	non	non	non	non	non	non	non	non	non	non	non	non	non	non	non	non	non	non	non	non	non	non	non	non	non	non	non	non	non	non	0	non	non	non	non	non
LBGexp_3	non	non	0	0	non	non	0	non	non	non	non	non	non	non	non	non	non	non	non	non	non	non	non	non	non	non	non	non	non	non	non	non	non	non	non	non	non	non	non	non	non	non	non	0	non	non	non	non	non
LBGtran_2	non	non	1	non	non	non	non	non	non	non	non	non	non	non	non	non	non	non	non	non	non	non	non	non	non	non	non	non	non	non	non	non	non	non	non	non	non	non	non	non	non	non	non	non	0	non	non	non	non
LBGtran_3	non	non	1	non	non	non	non	non	non	non	non	non	non	non	non	non	non	non	non	non	non	non	non	non	non	non	non	non	non	non	non	non	non	non	non	non	non	non	non	non	non	non	non	non	0	non	non	non	non
LBGstat_1	non	non	non	1	non	non	non	non	non	non	non	non	non	non	non	non	non	non	non	non	non	non	non	non	non	non	non	non	non	non	non	non	non	non	non	non	non	non	non	non	non	non	non	non	0	non	non	non	non
LBGstat_2	non	non	non	1	non	non	non	non	non	non	non	non	non	non	non	non	non	non	non	non	non	non	non	non	non	non	non	non	non	non	non	non	non	non	non	non	non	non	non	non	non	non	non	non	non	non	non	non	non
LBGstat_3	non	non	non	1	non	non	non	non	non	non	non	non	non	non	non	non	non	non	non	non	non	non	non	non	non	non	non	non	non	non	non	non	non	non	non	non	non	non	non	non	non	non	non	non	non	non	non	non	non
S0_1	non	non	non	non	0	0	non	non	non	non	non	non	non	non	non	non	non	non	non	non	non	non	non	non	non	non	non	non	non	non	non	non	non	non	non	non	non	non	non	non	non	non	non	non	non	non	non	non	non
S0_2	non	non	non	non	0	0	non	non	non	non	non	non	non	non	non	non	non	non	non	non	non	non	non	non	non	non	non	non	non	non	non	non	non	non	non	non	non	non	non	non	non	non	non	non	non	non	non	non	non
S0_3	non	non	non	non	0	0	non	non	non	non	non	non	non	non	non	non	non	non	non	non	non	non	non	non	non	non	non	non	non	non	non	non	non	non	non	non	non	non	non	non	non	non	non	non	non	non	non	non	non
S1_1	non	non	non	non	1	non	non	non	non	non	non	non	non	non	non	non	non	non	non	non	non	non	non	non	non	non	non	non	non	non	non	non	non	non	non	non	non	non	non	non	non	non	non	non	non	non	non	non	non
S1_2	non	non	non	non	1	non	non	non	non	non	non	non	non	non	non	non	non	non	non	non	non	non	non	non	non	non	non	non	non	non	non	non	non	non	non	non	non	non	non	non	non	non	non	non	non	non	non	non	non
S1_3	non	non	non	non	1	non	non	non	non	non	non	non	non	non	non	non	non	non	non	non	non	non	non	non	non	non	non	non	non	non	non	non	non	non	non	non	non	non	non	non	non	non	non	non	non	non	non	non	non
S2_1	non	non	non	non	1	non	non	non	non	non	non	non	non	non	non	non	non	non	non	non	non	non	non	non	non	non	non	non	non	non	non	non	non	non	non	non	non	non	non	non	non	non	non	non	non	non	non	non	non
S2_2	non	non	non	non	1	non	non	non	non	non	non	non	non	non	non	non	non	non	non	non	non	non	non	non	non	non	non	non	non	non	non	non	non	non	non	non	non	non	non	non	non	non	non	non	non	non	non	non	non
S2_3	non	non	non	non	1	non	non	non	non	non	non	non	non	non	non	non	non	non	non	non	non	non	non	non	non	non	non	non	non	non	non	non	non	non	non	non	non	non	non	non	non	non	non	non	non	non	non	non	non
S3_1	non	non	non	non	non	1	non	non	non	non	non	non	non	non	non	non	non	non	non	non	non	non	non	non	non	non	non	non	non	non	non	non	non	non	non	non	non	non	non	non	non	non	non	non	non	non	non	non	non
S3_2	non	non	non	non	non	1	non	non	non	non	non	non	non	non	non	non	non	non	non	non	non	non	non	non	non	non	non	non	non	non	non	non	non	non	non	non	non	non	non	non	non	non	non	non	non	non	non	non	non
S3_3	non	non	non	non	non	1	non	non	non	non	non	non	non	non	non	non	non	non	non	non	non	non	non	non	non	non	non	non	non	non	non	non	non	non	non	non	non	non	non	non	non	non	non	non	non	non	non	non	non
S4_1	non	non	non	non	non	1	non	non	non	non	non	non	non	non	non	non	non	non	non	non	non	non	non	non	non	non	non	non	non	non	non	non	non	non	non	non	non	non	non	non	non	non	non	non	non	non	non	non	non
S4_2	non	non	non	non	non	1	non	non	non	non	non	non	non	non	non	non	non	non	non	non	non	non	non	non	non	non	non	non	non	non	non	non	non	non	non	non	non	non	non	non	non	non	non	non	non	non	non	non	non
S4_3	non	non	non	non	non	1	non	non	non	non	non	non	non	non	non	non	non	non	non	non	non	non	non	non	non	non	non	non	non	non	non	non	non	non	non	non	non	non	non	non	non	non	non	non	non	non	non	non	non
S5_1	non	non	non	non	non	1	non	non	non	non	non	non	non	non	non	non	non	non	non	non	non	non	non	non	non	non	non	non	non	non	non	non	non	non	non	non	non	non	non	non	non	non	non	non	non	non	non	non	non
S5_2	non	non	non	non	non	1	non	non	non	non	non	non	non	non	non	non	non	non	non	non	non	non	non	non	non	non	non	non	non	non	non	non	non	non	non	non	non	non	non	non	non	non	non	non	non	non	non	non	non
S5_3	non	non	non	non	non	1	non	non	non	non	non	non	non	non	non	non	non	non	non	non	non	non	non	non	non	non	non	non	non	non	non	non	non	non	non	non	non	non	non	non	non	non	non	non	non	non	non	non	non
S6_1	non	non	non	non	non	1	non	non	non	non	non	non	non	non	non	non	non	non	non	non	non	non	non	non	non	non	non	non	non	non	non	non	non	non	non	non	non	non	non	non	non	non	non	non	non	non	non	non	non
S6_2	non	non	non	non	non	1	non	non	non	non	non	non	non	non	non	non	non	non	non	non	non	non	non	non	non	non	non	non	non	non	non	non	non	non	non	non	non	non	non	non	non	non	non	non	non	non	non	non	non
S6_3	non	non	non	non	non	1	non	non	non	non	non	non	non	non	non	non	non	non	non	non	non	non	non	non	non	non	non	non	non	non	non	non	non	non	non	non	non	non	non	non	non	non	non	non	non	non	non	non	non
S6_t1	non	non	non	non	non	1	non	non	non	non	non	non	non	non	non	non	non	non	non	non	non	non	non	non	non	non	non	non	non	non	non	non	non	non	non	non	non	non	non	non	non	non	non	non	non	non	non	non	non
S6_t2	non	non	non	non	non	1	non	non	non	non	non	non	non	non	non	non	non	non	non	non	non	non	non	non	non	non	non	non	non	non	non	non	non	non	non	non	non	non	non	non	non	non	non	non	non	non	non	non	non
S6_t3	non	non	non	non	non	1	non	non	non	non	non	non	non	non	non	non	non	non	non	non	non	non	non	non	non	non	non	non	non	non	non	non	non	non	non	non	non	non	non	non	non	non	non	non	non	non	non	non	non
S6_4	non	non	non	non	non	1	non	non	non	non	non	non	non	non	non	non	non	non	non	non	non	non	non	non	non	non	non	non	non	non	non	non	non	non	non	non	non	non	non	non	non	non	non	non	non	non	non	non	non
S6_5	non	non	non	non	non	1	non	non	non	non	non	non	non	non	non	non	non	non	non	non	non	non	non	non	non	non	non	non	non	non	non	non	non	non	non	non	non	non	non	non	non	non	non	non	non	non	non	non	non
S6_6	non	non	non	non	non	1	non	non	non	non	non	non	non	non	non	non	non	non	non	non	non	non	non	non	non	non	non	non	non	non	non	non	non	non	non	non	non	non	non	non	non	non	non	non	non	non	non	non	non
S7_4	non	non	non	non	non	1	non	non	non	non	non	non	non	non	non	non	non	non	non	non	non	non	non	non	non	non	non	non	non	non	non	non	non	non	non	non	non	non	non	non	non	non	non	non	non	non	non	non	non
S7_5	non	non	non	non	non	1	non	non	non	non	non	non	non	non	non	non	non	non	non	non	non	non	non	non	non	non	non	non	non	non	non	non	non	non	non	non	non	non	non	non	non	non	non	non	non	non	non	non	non
S7_6	non	non	non	non	non	1	non	non	non	non	non	non	non	non	non	non	non	non	non	non	non	non	non	non	non	non	non	non	non	non	non	non	non	non	non	non	non	non	non	non	non	non	non	non	non	non	non	non	non
S8_4	non	non	non	non	non	1	non	non	non	non	non	non	non	non	non	non	non	non	non	non	non	non	non	non	non	non	non	non	non	non	non	non	non	non	non	non	non	non	non	non	non	non	non	non	non	non	non	non	non
S8_5	non	non	non	non	non	1	non	non	non	non	non	non	non	non	non	non	non	non	non	non	non	non	non	non	non	non	non	non	non	non	non	non	non	non	non	non	non	non	non	non	non	non	non	non	non	non	non	non	non
G135_1	non	non	non	non	non	non	1	non	non	non	non	non	non	non	non	non	non	non	non	non	non	non	non	non	non	non	non	non	non	non	non	non	non	non	non	non	non	non	non	non	non	non	non	non	non	non	non	non	non
G135_3	non	non	non	non	non	non	1	non	non	non	non	non	non	non	non	non	non	non	non	non	non	non	non	non	non	non	non	non	non	non	non	non	non	non	non	non	non	non	non	non	non	non	non	non	non	non	non	non	non
G150_1	non	non	non	non	non	non	1	non	non	non	non	non	non	non	non	non	non	non	non	non	non	non	non	non	non	non	non	non	non	non	non	non	non	non	non	non	non	non	non	non	non	non	non	non	non	non	non	non	non
G150_2	non	non	non	non	non	non	1	non	non	non	non	non	non	non	non	non	non	non	non	non	non	non	non	non	non	non	non	non	non	non	non	non	non	non	non	non	non	non	non	non	non	non	non	non	non	non	non	non	non
G150_3	non	non	non	non	non	non	1	non	non	non	non	non	non	non	non	non	non	non	non	non	non	non	non	non	non	non	non	non	non	non	non	non	non	non	non	non	non	non	non	non	non	non	non	non	non	non	non	non	non
G180_1	non	non	non	non	non	non	1	non	non	non	non	non	non	non	non	non	non	non	non	non	non	non	non	non	non	non	non	non	non	non	non	non	non	non	non	non	non	non	non	non	non	non	non	non	non	non	non	non	non
G180_2	non	non	non	non	non	non	1	non	non	non	non	non	non	non	non	non	non	non	non	non	non	non	non	non	non	non	non	non	non	non	non	non	non	non	non	non	non	non	non	non	non	non	non	non	non	non	non	non	non
G180_3	non	non	non	non	non	non	1	non	non	non	non	non	non	non	non	non	non	non	non	non	non	non	non	non	non	non	non	non	non	non	non	non	non	non	non	non	non	non	non	non	non	non	non	non	non	non	non	non	non
C30_1	non	non	non	non	non	non	non	1	non	non	non	non	non	non	non	non	non	non	non	non	non	non	non	non	non	non	non	non	non	non	non	non	non	non	non	non	non	non	non	non	non	non	non	non	non	non	non	non	non
C30_2	non	non	non	non	non	non	non	1	non	non	non	non	non	non	non	non	non	non	non	non	non	non	non	non	non	non	non	non	non	non	non	non	non	non	non	non	non	non	non	non	non	non	non	non	non	non	non	non	non
C90_1	non	non	non	non	non	non	non	non	1	non	non	non	non	non	non	non	non	non	non	non	non	non	non	non	non	non	non	non	non	non	non	non	non	non	non	non	non	non	non	non	non	non	non	non	non	non	non	non	non
C90_2	non	non	non	non	non	non	non	non	1	non	non	non	non	non	non	non	non	non	non	non	non	non	non	non	non	non	non	non	non	non	non	non	non	non	non	non	non	non	non	non	non	non	non	non	non	non	non	non	non
BI_1	non	non	non	non	non	non	non	non	non	1	non	non	non	non	non	non	non	non	non	non	non	non	non	non	non	non	non	non	non	non	non	non	non	non	non	non	non	non	non	non	non	non	non	non	non	non	non	non	non
BI_2	non	non	non	non	non	non	non	non	non	1	non	non	non	non	non	non	non	non	non	non	non	non	non	non	non	non	non	non	non	non	non	non	non	non	non	non	non	non	non	non	non	non	non	non	non	non	non	non	non
BC_2	non	non	non	non	non	non	non	non	non	non	1	non	non	non	non	non	non	non	non	non	non	non	non	non	non	non	non	non	non	non	non	non	non	non	non	non	non	non	non	non	non	non	non	non	non	non	non	non	non
BC_t1	non	non	non	non	non	non	non	non	non	non	1	non	non	non	non	non	non	non	non	non	non	non	non	non	non	non	non	non	non	non	non	non	non	non	non	non	non	non	non	non	non	non	non	non	non	non	non	non	non
BC_t2	non	non	non	non	non	non	non	non	non	non	1	non	non	non	non	non	non	non	non	non	non	non	non	non	non	non	non	non	non	non	non	non	non	non	non	non	non	non	non	non	non	non	non	non	non	non	non	non	non
BC_1	non	non	non	non	non	non	non	non	non	non	1	non	non	non	non	non	non	non	non	non	non	non	non	non	non	non	non	non	non	non	non	non	non	non	non	non	non	non	non	non	non	non	non	non	non	non	non	non	non
Sw_1	non	non	non	non	non	non	non	non	non	non	non	1	non	non	non	non	non	non	non	non	non	non	non	non	non	non	non	non	non	non	non	non	non	non	non	non	non	non	non	non	non	non	non	non	non	non	non	non	non
Sw_2	non	non	non	non	non	non	non	non	non	non	non	1	non	non	non	non	non	non	non	non	non	non	non	non	non	non	non	non	non	non	non	non	non	non	non	non	non	non	non	non	non	non	non	non	non	non	non	non	non
BT_1	non	non	non	non	non	non	non	non	non	non	non	non	0	non	non	non	non	non	non	non	non	non	non	non	non	non	non	non	non	non	non	non	non	non	non	non	non	non	non	non	non	non	non	non	non	non	non	non	non
BT_2	non	non	non	non	non	non	non	non	non	non	non	non	0	non	non	non	non	non	non	non	non	non	non	non	non	non	non	non	non	non	non	non	non	non	non	non	non	non	non	non	non	non	non	non	non	non	non	non	non
B36_1	non	non	non	non	non	non	non	non	non	non	non	non	1	non	non	non	non	non	non	non	non	non	non	non	non	non	non	non	non	non	non	non	non	non	non	non	non	non	non	non	non	non	non	non	non	non	non	non	non
B36_2	non	non	non	non	non	non	non	non	non	non	non	non	1	non	non	non	non	non	non	non	non	non	non	non	non	non	non	non	non	non	non	non	non	non	non	non	non	non	non	non	non	non	non	non	non	non	non	non	non
B60_1	non	non	non	non	non	non	non	non	non	non	non	non	1	non	non	non	non	non	non	non	non	non	non	non	non	non	non	non	non	non	non	non	non	non	non	non	non	non	non	non	non	non	non	non	non	non	non	non	non
B60_2	non	non	non	non	non	non	non	non	non	non	non	non	1	non	non	non	non	non	non	non	non	non	non	non	non	non	non	non	non	non	non	non	non	non	non	non	non	non	non	non	non	non	non	non	non	non	non	non	non
M9exp_1	non	non	non	non	non	non	non	non	non	non	non	non	non	0	0	non	non	non	non	non	non	non	non	non	non	non	non	non	non	non	non	non	non	non	non	non	non	non	non	non	non	non	non	1	non	non	non	non	non
M9exp_2	non	non	non	non	non	non	non	non	non	non	non	non	non	0	0	non	non	non	non	non	non	non	non	non	non	non	non	non	non	non	non	non	non	non	non	non	non	non	non	non	non	non	non	1	non	non	non	non	non
M9exp_3	non	non	non	non	non	non	non	non	non	non	non	non	non	0	0	non	non	non	non	non	non	non	non	non	non	non	non	non	non	non	non	non	non	non	non	non	non	non	non	non	non	non	non	1	non	non	non	non	non
M9tran_1	non	non	non	non	non	non	non	non	non	non	non	non	non	1	non	non	non	non	non	non	non	non	non	non	non	non	non	non	non	non	non	non	non	non	non	non	non	non	non	non	non	non	non	non	non	non	non	non	non
M9tran_2	non	non	non	non	non	non	non	non	non	non	non	non	non	1	non	non	non	non	non	non	non	non	non	non	non	non	non	non	non	non	non	non	non	non	non	non	non	non	non	non	non	non	non	non	non	non	non	non	non
M9tran_3	non	non	non	non	non	non	non	non	non	non	non	non	non	1	non	non	non	non	non	non	non	non	non	non	non	non	non	non	non	non	non	non	non	non	non	non	non	non	non	non	non	non	non	non	non	non	non	non	non
M9stat_1	non	non	non	non	non	non	non	non	non	non	non	non	non	non	1	non	non	non	non	non	non	non	non	non	non	non	non	non	non	non	non	non	non	non	non	non	non	non	non	non	non	non	non	non	1	non	non	non	non
M9stat_2	non	non	non	non	non	non	non	non	non	non	non	non	non	non	1	non	non	non	non	non	non	non	non	non	non	non	non	non	non	non	non	non	non	non	non	non	non	non	non	non	non	non	non	non	1	non	non	non	non
M9stat_3	non	non	non	non	non	non	non	non	non	non	non	non	non	non	1	non	non	non	non	non	non	non	non	non	non	non	non	non	non	non	non	non	non	non	non	non	non	non	non	non	non	non	non	non	1	non	non	non	non
M+G_1	non	non	non	non	non	non	non	non	non	non	non	non	non	non	non	1	non	non	non	non	non	non	non	non	non	non	non	non	non	non	non	non	non	non	non	non	non	non	non	non	non	non	non	non	non	non	non	non	non
M+G_2	non	non	non	non	non	non	non	non	non	non	non	non	non	non	non	1	non	non	non	non	non	non	non	non	non	non	non	non	non	non	non	non	non	non	non	non	non	non	non	non	non	non	non	non	non	non	non	non	non
M+G_3	non	non	non	non	non	non	non	non	non	non	non	non	non	non	non	1	non	non	non	non	non	non	non	non	non	non	non	non	non	non	non	non	non	non	non	non	non	non	non	non	non	non	non	non	non	non	non	non	non
Glu_1	non	non	non	non	non	non	non	non	non	non	non	non	non	non	non	0	0	0	0	0	0	0	non	non	non	non	non	non	non	non	non	non	non	non	non	non	non	non	non	non	non	non	non	non	non	non	non	non	non
Glu_2	non	non	non	non	non	non	non	non	non	non	non	non	non	non	non	0	0	0	0	0	0	0	non	non	non	non	non	non	non	non	non	non	non	non	non	non	non	non	non	non	non	non	non	non	non	non	non	non	non
Glu_3	non	non	non	non	non	non	non	non	non	non	non	non	non	non	non	0	0	0	0	0	0	0	non	non	non	non	non	non	non	non	non	non	non	non	non	non	non	non	non	non	non	non	non	non	non	non	non	non	non
Fru_1	non	non	non	non	non	non	non	non	non	non	non	non	non	non	non	non	1	non	non	non	non	non	non	non	non	non	non	non	non	non	non	non	non	non	non	non	non	non	non	non	non	non	non	non	non	non	non	non	non
Fru_2	non	non	non	non	non	non	non	non	non	non	non	non	non	non	non	non	1	non	non	non	non	non	non	non	non	non	non	non	non	non	non	non	non	non	non	non	non	non	non	non	non	non	non	non	non	non	non	non	non
Fru_3	non	non	non	non	non	non	non	non	non	non	non	non	non	non	non	non	1	non	non	non	non	non	non	non	non	non	non	non	non	non	non	non	non	non	non	non	non	non	non	non	non	non	non	non	non	non	non	non	non
Mal_1	non	non	non	non	non	non	non	non	non	non	non	non	non	non	non	non	non	1	non	non	non	non	non	non	non	non	non	non	non	non	non	non	non	non	non	non	non	non	non	non	non	non	non	non	non	non	non	non	non
Mal_2	non	non	non	non	non	non	non	non	non	non	non	non	non	non	non	non	non	1	non	non	non	non	non	non	non	non	non	non	non	non	non	non	non	non	non	non	non	non	non	non	non	non	non	non	non	non	non	non	non
Mal_3	non	non	non	non	non	non	non	non	non	non	non	non	non	non	non	non	non	1	non	non	non	non	non	non	non	non	non	non	non	non	non	non	non	non	non	non	non	non	non	non	non	non	non	non	non	non	non	non	non
G+S_1	non	non	non	non	non	non	non	non	non	non	non	non	non	non	non	non	non	non	1	non	non	non	non	non	non	non	non	non	non	non	non	non	non	non	non	non	non	non	non	non	non	non	non	non	non	non	non	non	non
G+S_2	non	non	non	non	non	non	non	non	non	non	non	non	non	non	non	non	non	non	1	non	non	non	non	non	non	non	non	non	non	non	non	non	non	non	non	non	non	non	non	non	non	non	non	non	non	non	non	non	non
G+S_3	non	non	non	non	non	non	non	non	non	non	non	non	non	non	non	non	non	non	1	non	non	non	non	non	non	non	non	non	non	non	non	non	non	non	non	non	non	non	non	non	non	non	non	non	non	non	non	non	non
Pyr_1	non	non	non	non	non	non	non	non	non	non	non	non	non	non	non	non	non	non	non	1	non	non	non	non	non	non	non	non	non	non	non	non	non	non	non	non	non	non	non	non	non	non	non	non	non	non	non	non	non
Pyr_2	non	non	non	non	non	non	non	non	non	non	non	non	non	non	non	non	non	non	non	1	non	non	non	non	non	non	non	non	non	non	non	non	non	non	non	non	non	non	non	non	non	non	non	non	non	non	non	non	non
Pyr_3	non	non	non	non	non	non	non	non	non	non	non	non	non	non	non	non	non	non	non	1	non	non	non	non	non	non	non	non	non	non	non	non	non	non	non	non	non	non	non	non	non	non	non	non	non	non	non	non	non
Gly_1	non	non	non	non	non	non	non	non	non	non	non	non	non	non	non	non	non	non	non	non	1	non	non	non	non	non	non	non	non	non	non	non	non	non	non	non	non	non	non	non	non	non	non	non	non	non	non	non	non
Gly_2	non	non	non	non	non	non	non	non	non	non	non	non	non	non	non	non	non	non	non	non	1	non	non	non	non	non	non	non	non	non	non	non	non	non	non	non	non	non	non	non	non	non	non	non	non	non	non	non	non
Gly_3	non	non	non	non	non	non	non	non	non	non	non	non	non	non	non	non	non	non	non	non	1	non	non	non	non	non	non	non	non	non	non	non	non	non	non	non	non	non	non	non	non	non	non	non	non	non	non	non	non
Glucon_1	non	non	non	non	non	non	non	non	non	non	non	non	non	non	non	non	non	non	non	non	non	1	non	non	non	non	non	non	non	non	non	non	non	non	non	non	non	non	non	non	non	non	non	non	non	non	non	non	non
Glucon_2	non	non	non	non	non	non	non	non	non	non	non	non	non	non	non	non	non	non	non	non	non	1	non	non	non	non	non	non	non	non	non	non	non	non	non	non	non	non	non	non	non	non	non	non	non	non	non	non	non
Glucon_3	non	non	non	non	non	non	non	non	non	non	non	non	non	non	non	non	non	non	non	non	non	1	non	non	non	non	non	non	non	non	non	non	non	non	non	non	non	non	non	non	non	non	non	non	non	non	non	non	non
aero_1	non	non	non	non	non	non	non	non	non	non	non	non	non	non	non	non	non	non	non	non	non	non	0	non	non	non	non	non	non	non	non	non	non	non	non	non	non	non	non	non	non	non	non	non	non	non	non	non	non
aero_2	non	non	non	non	non	non	non	non	non	non	non	non	non	non	non	non	non	non	non	non	non	non	0	non	non	non	non	non	non	non	non	non	non	non	non	non	non	non	non	non	non	non	non	non	non	non	non	non	non
aero_3	non	non	non	non	non	non	non	non	non	non	non	non	non	non	non	non	non	non	non	non	non	non	0	non	non	non	non	non	non	non	non	non	non	non	non	non	non	non	non	non	non	non	non	non	non	non	non	non	non
nit_1	non	non	non	non	non	non	non	non	non	non	non	non	non	non	non	non	non	non	non	non	non	non	1	non	non	non	non	non	non	non	non	non	non	non	non	non	non	non	non	non	non	non	non	non	non	non	non	non	non
nit_2	non	non	non	non	non	non	non	non	non	non	non	non	non	non	non	non	non	non	non	non	non	non	1	non	non	non	non	non	non	non	non	non	non	non	non	non	non	non	non	non	non	non	non	non	non	non	non	non	non
nit_3	non	non	non	non	non	non	non	non	non	non	non	non	non	non	non	non	non	non	non	non	non	non	1	non	non	non	non	non	non	non	non	non	non	non	non	non	non	non	non	non	non	non	non	non	non	non	non	non	non
ferm_1	non	non	non	non	non	non	non	non	non	non	non	non	non	non	non	non	non	non	non	non	non	non	1	non	non	non	non	non	non	non	non	non	non	non	non	non	non	non	non	non	non	non	non	non	non	non	non	non	non
ferm_2	non	non	non	non	non	non	non	non	non	non	non	non	non	non	non	non	non	non	non	non	non	non	1	non	non	non	non	non	non	non	non	non	non	non	non	non	non	non	non	non	non	non	non	non	non	non	non	non	non
ferm_3	non	non	non	non	non	non	non	non	non	non	non	non	non	non	non	non	non	non	non	non	non	non	1	non	non	non	non	non	non	non	non	non	non	non	non	non	non	non	non	non	non	non	non	non	non	non	non	non	non
T-5.40H_1	non	non	non	non	non	non	non	non	non	non	non	non	non	non	non	non	non	non	non	non	non	non	non	0	non	non	non	non	non	non	non	non	non	non	non	non	non	non	non	non	non	non	non	non	non	non	non	non	non
T-4.40H_1	non	non	non	non	non	non	non	non	non	non	non	non	non	non	non	non	non	non	non	non	non	non	non	0	non	non	non	non	non	non	non	non	non	non	non	non	non	non	non	non	non	non	non	non	non	non	non	non	non
T-3.40H_1	non	non	non	non	non	non	non	non	non	non	non	non	non	non	non	non	non	non	non	non	non	non	non	0	non	non	non	non	non	non	non	non	non	non	non	non	non	non	non	non	non	non	non	non	non	non	non	non	non
T-2.40H_1	non	non	non	non	non	non	non	non	non	non	non	non	non	non	non	non	non	non	non	non	non	non	non	0	non	non	non	non	non	non	non	non	non	non	non	non	non	non	non	non	non	non	non	non	non	non	non	non	non
T-1.40H_1	non	non	non	non	non	non	non	non	non	non	non	non	non	non	non	non	non	non	non	non	non	non	non	0	non	non	non	non	non	non	non	non	non	non	non	non	non	non	non	non	non	non	non	non	non	non	non	non	non
T-1.10H_1	non	non	non	non	non	non	non	non	non	non	non	non	non	non	non	non	non	non	non	non	non	non	non	0	non	non	non	non	non	non	non	non	non	non	non	non	non	non	non	non	non	non	non	non	non	non	non	non	non
T-0.40H_1	non	non	non	non	non	non	non	non	non	non	non	non	non	non	non	non	non	non	non	non	non	non	non	0	non	non	non	non	non	non	non	non	non	non	non	non	non	non	non	non	non	non	non	non	non	non	non	non	non
T0.0H_1	non	non	non	non	non	non	non	non	non	non	non	non	non	non	non	non	non	non	non	non	non	non	non	0	non	non	non	non	non	non	non	non	non	non	non	non	non	non	non	non	non	non	non	non	non	non	non	non	non
T0.30H_1	non	non	non	non	non	non	non	non	non	non	non	non	non	non	non	non	non	non	non	non	non	non	non	1	non	non	non	non	non	non	non	non	non	non	non	non	non	non	non	non	non	non	non	non	non	non	non	non	non
T1.0H_1	non	non	non	non	non	non	non	non	non	non	non	non	non	non	non	non	non	non	non	non	non	non	non	1	non	non	non	non	non	non	non	non	non	non	non	non	non	non	non	non	non	non	non	non	non	non	non	non	non
T1.30H_1	non	non	non	non	non	non	non	non	non	non	non	non	non	non	non	non	non	non	non	non	non	non	non	1	non	non	non	non	non	non	non	non	non	non	non	non	non	non	non	non	non	non	non	non	non	non	non	non	non
T2.0H_1	non	non	non	non	non	non	non	non	non	non	non	non	non	non	non	non	non	non	non	non	non	non	non	1	non	non	non	non	non	non	non	non	non	non	non	non	non	non	non	non	non	non	non	non	non	non	non	non	non
T2.30H_1	non	non	non	non	non	non	non	non	non	non	non	non	non	non	non	non	non	non	non	non	non	non	non	1	non	non	non	non	non	non	non	non	non	non	non	non	non	non	non	non	non	non	non	non	non	non	non	non	non
T3.0H_1	non	non	non	non	non	non	non	non	non	non	non	non	non	non	non	non	non	non	non	non	non	non	non	1	non	non	non	non	non	non	non	non	non	non	non	non	non	non	non	non	non	non	non	non	non	non	non	non	non
T3.30H_1	non	non	non	non	non	non	non	non	non	non	non	non	non	non	non	non	non	non	non	non	non	non	non	1	non	non	non	non	non	non	non	non	non	non	non	non	non	non	non	non	non	non	non	non	non	non	non	non	non
T4.0H_1	non	non	non	non	non	non	non	non	non	non	non	non	non	non	non	non	non	non	non	non	non	non	non	1	non	non	non	non	non	non	non	non	non	non	non	non	non	non	non	non	non	non	non	non	non	non	non	non	non
T5.0H_1	non	non	non	non	non	non	non	non	non	non	non	non	non	non	non	non	non	non	non	non	non	non	non	1	non	non	non	non	non	non	non	non	non	non	non	non	non	non	non	non	non	non	non	non	non	non	non	non	non
HPh_1	non	non	non	non	non	non	non	non	non	non	non	non	non	non	non	non	non	non	non	non	non	non	non	non	0	0	non	non	non	non	non	non	non	non	non	non	non	non	non	non	non	non	non	non	non	non	non	non	non
HPh_2	non	non	non	non	non	non	non	non	non	non	non	non	non	non	non	non	non	non	non	non	non	non	non	non	0	0	non	non	non	non	non	non	non	non	non	non	non	non	non	non	non	non	non	non	non	non	non	non	non
HPh_3	non	non	non	non	non	non	non	non	non	non	non	non	non	non	non	non	non	non	non	non	non	non	non	non	0	0	non	non	non	non	non	non	non	non	non	non	non	non	non	non	non	non	non	non	non	non	non	non	non
LPh_1	non	non	non	non	non	non	non	non	non	non	non	non	non	non	non	non	non	non	non	non	non	non	non	non	1	non	non	non	non	non	non	non	non	non	non	non	non	non	non	non	non	non	non	non	non	non	non	non	non
LPh_2	non	non	non	non	non	non	non	non	non	non	non	non	non	non	non	non	non	non	non	non	non	non	non	non	1	non	non	non	non	non	non	non	non	non	non	non	non	non	non	non	non	non	non	non	non	non	non	non	non
LPh_3	non	non	non	non	non	non	non	non	non	non	non	non	non	non	non	non	non	non	non	non	non	non	non	non	1	non	non	non	non	non	non	non	non	non	non	non	non	non	non	non	non	non	non	non	non	non	non	non	non
LPhT_1	non	non	non	non	non	non	non	non	non	non	non	non	non	non	non	non	non	non	non	non	non	non	non	non	non	1	non	non	non	non	non	non	non	non	non	non	non	non	non	non	non	non	non	non	non	non	non	non	non
LPhT_2	non	non	non	non	non	non	non	non	non	non	non	non	non	non	non	non	non	non	non	non	non	non	non	non	non	1	non	non	non	non	non	non	non	non	non	non	non	non	non	non	non	non	non	non	non	non	non	non	non
LPhT_3	non	non	non	non	non	non	non	non	non	non	non	non	non	non	non	non	non	non	non	non	non	non	non	non	non	1	non	non	non	non	non	non	non	non	non	non	non	non	non	non	non	non	non	non	non	non	non	non	non
SMMPr_1	non	non	non	non	non	non	non	non	non	non	non	non	non	non	non	non	non	non	non	non	non	non	non	non	non	non	0	0	0	non	non	non	non	non	non	non	non	non	non	non	non	non	non	non	non	0	non	non	non
SMMPr_2	non	non	non	non	non	non	non	non	non	non	non	non	non	non	non	non	non	non	non	non	non	non	non	non	non	non	0	0	0	non	non	non	non	non	non	non	non	non	non	non	non	non	non	non	non	0	non	non	non
SMMPr_3	non	non	non	non	non	non	non	non	non	non	non	non	non	non	non	non	non	non	non	non	non	non	non	non	non	non	0	0	0	non	non	non	non	non	non	non	non	non	non	non	non	non	non	non	non	0	non	non	non
HiTm_1	non	non	non	non	non	non	non	non	non	non	non	non	non	non	non	non	non	non	non	non	non	non	non	non	non	non	1	non	non	non	non	non	non	non	non	non	non	non	non	non	non	non	non	non	non	non	0	non	non
HiTm_2	non	non	non	non	non	non	non	non	non	non	non	non	non	non	non	non	non	non	non	non	non	non	non	non	non	non	1	non	non	non	non	non	non	non	non	non	non	non	non	non	non	non	non	non	non	non	0	non	non
HiTm_3	non	non	non	non	non	non	non	non	non	non	non	non	non	non	non	non	non	non	non	non	non	non	non	non	non	non	1	non	non	non	non	non	non	non	non	non	non	non	non	non	non	non	non	non	non	non	0	non	non
LoTm_1	non	non	non	non	non	non	non	non	non	non	non	non	non	non	non	non	non	non	non	non	non	non	non	non	non	non	non	1	non	non	non	non	non	non	non	non	non	non	non	non	non	non	non	non	non	non	non	0	non
LoTm_2	non	non	non	non	non	non	non	non	non	non	non	non	non	non	non	non	non	non	non	non	non	non	non	non	non	non	non	1	non	non	non	non	non	non	non	non	non	non	non	non	non	non	non	non	non	non	non	0	non
LoTm_3	non	non	non	non	non	non	non	non	non	non	non	non	non	non	non	non	non	non	non	non	non	non	non	non	non	non	non	1	non	non	non	non	non	non	non	non	non	non	non	non	non	non	non	non	non	non	non	0	non
HiOs_1	non	non	non	non	non	non	non	non	non	non	non	non	non	non	non	non	non	non	non	non	non	non	non	non	non	non	non	non	1	non	non	non	non	non	non	non	non	non	non	non	non	non	non	non	non	non	non	non	1
HiOs_2	non	non	non	non	non	non	non	non	non	non	non	non	non	non	non	non	non	non	non	non	non	non	non	non	non	non	non	non	1	non	non	non	non	non	non	non	non	non	non	non	non	non	non	non	non	non	non	non	1
HiOs_3	non	non	non	non	non	non	non	non	non	non	non	non	non	non	non	non	non	non	non	non	non	non	non	non	non	non	non	non	1	non	non	non	non	non	non	non	non	non	non	non	non	non	non	non	non	non	non	non	1
BMM_1	non	non	non	non	non	non	non	non	non	non	non	non	non	non	non	non	non	non	non	non	non	non	non	non	non	non	non	non	non	0	0	0	non	non	non	non	non	non	non	non	non	non	non	non	non	1	non	non	non
BMM_2	non	non	non	non	non	non	non	non	non	non	non	non	non	non	non	non	non	non	non	non	non	non	non	non	non	non	non	non	non	0	0	0	non	non	non	non	non	non	non	non	non	non	non	non	non	1	non	non	non
BMM_3	non	non	non	non	non	non	non	non	non	non	non	non	non	non	non	non	non	non	non	non	non	non	non	non	non	non	non	non	non	0	0	0	non	non	non	non	non	non	non	non	non	non	non	non	non	1	non	non	non
Heat_1	non	non	non	non	non	non	non	non	non	non	non	non	non	non	non	non	non	non	non	non	non	non	non	non	non	non	non	non	non	1	non	non	non	non	non	non	non	non	non	non	non	non	non	non	non	non	1	non	non
Heat_2	non	non	non	non	non	non	non	non	non	non	non	non	non	non	non	non	non	non	non	non	non	non	non	non	non	non	non	non	non	1	non	non	non	non	non	non	non	non	non	non	non	non	non	non	non	non	1	non	non
Heat_3	non	non	non	non	non	non	non	non	non	non	non	non	non	non	non	non	non	non	non	non	non	non	non	non	non	non	non	non	non	1	non	non	non	non	non	non	non	non	non	non	non	non	non	non	non	non	1	non	non
Cold_1	non	non	non	non	non	non	non	non	non	non	non	non	non	non	non	non	non	non	non	non	non	non	non	non	non	non	non	non	non	non	1	non	non	non	non	non	non	non	non	non	non	non	non	non	non	non	non	1	non
Cold_2	non	non	non	non	non	non	non	non	non	non	non	non	non	non	non	non	non	non	non	non	non	non	non	non	non	non	non	non	non	non	1	non	non	non	non	non	non	non	non	non	non	non	non	non	non	non	non	1	non
Cold_3	non	non	non	non	non	non	non	non	non	non	non	non	non	non	non	non	non	non	non	non	non	non	non	non	non	non	non	non	non	non	1	non	non	non	non	non	non	non	non	non	non	non	non	non	non	non	non	1	non
Etha_1	non	non	non	non	non	non	non	non	non	non	non	non	non	non	non	non	non	non	non	non	non	non	non	non	non	non	non	non	non	non	non	1	non	non	non	non	non	non	non	non	non	non	non	non	non	non	non	non	non
Etha_2	non	non	non	non	non	non	non	non	non	non	non	non	non	non	non	non	non	non	non	non	non	non	non	non	non	non	non	non	non	non	non	1	non	non	non	non	non	non	non	non	non	non	non	non	non	non	non	non	non
Etha_3	non	non	non	non	non	non	non	non	non	non	non	non	non	non	non	non	non	non	non	non	non	non	non	non	non	non	non	non	non	non	non	1	non	non	non	non	non	non	non	non	non	non	non	non	non	non	non	non	non
SMM_1	non	non	non	non	non	non	non	non	non	non	non	non	non	non	non	non	non	non	non	non	non	non	non	non	non	non	non	non	non	non	non	non	0	non	non	non	non	non	non	non	non	non	non	non	non	non	non	non	non
SMM_2	non	non	non	non	non	non	non	non	non	non	non	non	non	non	non	non	non	non	non	non	non	non	non	non	non	non	non	non	non	non	non	non	0	non	non	non	non	non	non	non	non	non	non	non	non	non	non	non	non
SMM_3	non	non	non	non	non	non	non	non	non	non	non	non	non	non	non	non	non	non	non	non	non	non	non	non	non	non	non	non	non	non	non	non	0	non	non	non	non	non	non	non	non	non	non	non	non	non	non	non	non
Salt_1	non	non	non	non	non	non	non	non	non	non	non	non	non	non	non	non	non	non	non	non	non	non	non	non	non	non	non	non	non	non	non	non	1	non	non	non	non	non	non	non	non	non	non	non	non	non	non	non	0
Salt_2	non	non	non	non	non	non	non	non	non	non	non	non	non	non	non	non	non	non	non	non	non	non	non	non	non	non	non	non	non	non	non	non	1	non	non	non	non	non	non	non	non	non	non	non	non	non	non	non	0
Salt_3	non	non	non	non	non	non	non	non	non	non	non	non	non	non	non	non	non	non	non	non	non	non	non	non	non	non	non	non	non	non	non	non	1	non	non	non	non	non	non	non	non	non	non	non	non	non	non	non	0
Mt0_1	non	non	non	non	non	non	non	non	non	non	non	non	non	non	non	non	non	non	non	non	non	non	non	non	non	non	non	non	non	non	non	non	non	non	non	non	non	non	non	non	non	non	non	non	non	non	non	non	non
Mt0_2	non	non	non	non	non	non	non	non	non	non	non	non	non	non	non	non	non	non	non	non	non	non	non	non	non	non	non	non	non	non	non	non	non	non	non	non	non	non	non	non	non	non	non	non	non	non	non	non	non
Mt0_3	non	non	non	non	non	non	non	non	non	non	non	non	non	non	non	non	non	non	non	non	non	non	non	non	non	non	non	non	non	non	non	non	non	non	non	non	non	non	non	non	non	non	non	non	non	non	non	non	non
M0t45_1	non	non	non	non	non	non	non	non	non	non	non	non	non	non	non	non	non	non	non	non	non	non	non	non	non	non	non	non	non	non	non	non	non	0	non	non	non	non	non	non	non	non	non	non	non	non	non	non	non
M0t45_2	non	non	non	non	non	non	non	non	non	non	non	non	non	non	non	non	non	non	non	non	non	non	non	non	non	non	non	non	non	non	non	non	non	0	non	non	non	non	non	non	non	non	non	non	non	non	non	non	non
M0t45_3	non	non	non	non	non	non	non	non	non	non	non	non	non	non	non	non	non	non	non	non	non	non	non	non	non	non	non	non	non	non	non	non	non	0	non	non	non	non	non	non	non	non	non	non	non	non	non	non	non
M0t90_1	non	non	non	non	non	non	non	non	non	non	non	non	non	non	non	non	non	non	non	non	non	non	non	non	non	non	non	non	non	non	non	non	non	non	0	non	non	non	non	non	non	non	non	non	non	non	non	non	non
M0t90_2	non	non	non	non	non	non	non	non	non	non	non	non	non	non	non	non	non	non	non	non	non	non	non	non	non	non	non	non	non	non	non	non	non	non	0	non	non	non	non	non	non	non	non	non	non	non	non	non	non
M0t90_3	non	non	non	non	non	non	non	non	non	non	non	non	non	non	non	non	non	non	non	non	non	non	non	non	non	non	non	non	non	non	non	non	non	non	0	non	non	non	non	non	non	non	non	non	non	non	non	non	non
M40t45_1	non	non	non	non	non	non	non	non	non	non	non	non	non	non	non	non	non	non	non	non	non	non	non	non	non	non	non	non	non	non	non	non	non	1	non	non	non	non	non	non	non	non	non	non	non	non	non	non	non
M40t45_2	non	non	non	non	non	non	non	non	non	non	non	non	non	non	non	non	non	non	non	non	non	non	non	non	non	non	non	non	non	non	non	non	non	1	non	non	non	non	non	non	non	non	non	non	non	non	non	non	non
M40t45_3	non	non	non	non	non	non	non	non	non	non	non	non	non	non	non	non	non	non	non	non	non	non	non	non	non	non	non	non	non	non	non	non	non	1	non	non	non	non	non	non	non	non	non	non	non	non	non	non	non
M40t90_1	non	non	non	non	non	non	non	non	non	non	non	non	non	non	non	non	non	non	non	non	non	non	non	non	non	non	non	non	non	non	non	non	non	non	1	non	non	non	non	non	non	non	non	non	non	non	non	non	non
M40t90_2	non	non	non	non	non	non	non	non	non	non	non	non	non	non	non	non	non	non	non	non	non	non	non	non	non	non	non	non	non	non	non	non	non	non	1	non	non	non	non	non	non	non	non	non	non	non	non	non	non
M40t90_3	non	non	non	non	non	non	non	non	non	non	non	non	non	non	non	non	non	non	non	non	non	non	non	non	non	non	non	non	non	non	non	non	non	non	1	non	non	non	non	non	non	non	non	non	non	non	non	non	non
dia0_1	non	non	non	non	non	non	0	non	non	non	non	0	non	non	non	non	non	non	non	non	non	non	non	non	non	non	non	non	non	non	non	non	non	non	non	0	non	non	non	non	non	non	non	non	non	non	non	non	non
dia0_2	non	non	non	non	non	non	0	non	non	non	non	0	non	non	non	non	non	non	non	non	non	non	non	non	non	non	non	non	non	non	non	non	non	non	non	0	non	non	non	non	non	non	non	non	non	non	non	non	non
dia0_3	non	non	non	non	non	non	0	non	non	non	non	0	non	non	non	non	non	non	non	non	non	non	non	non	non	non	non	non	non	non	non	non	non	non	non	0	non	non	non	non	non	non	non	non	non	non	non	non	non
dia5_1	non	non	non	non	non	non	non	non	non	non	non	non	non	non	non	non	non	non	non	non	non	non	non	non	non	non	non	non	non	non	non	non	non	non	non	1	non	non	non	non	non	non	non	non	non	non	non	non	non
dia5_2	non	non	non	non	non	non	non	non	non	non	non	non	non	non	non	non	non	non	non	non	non	non	non	non	non	non	non	non	non	non	non	non	non	non	non	1	non	non	non	non	non	non	non	non	non	non	non	non	non
dia5_3	non	non	non	non	non	non	non	non	non	non	non	non	non	non	non	non	non	non	non	non	non	non	non	non	non	non	non	non	non	non	non	non	non	non	non	1	non	non	non	non	non	non	non	non	non	non	non	non	non
dia15_1	non	non	non	non	non	non	non	non	non	non	non	non	non	non	non	non	non	non	non	non	non	non	non	non	non	non	non	non	non	non	non	non	non	non	non	1	non	non	non	non	non	non	non	non	non	non	non	non	non
dia15_2	non	non	non	non	non	non	non	non	non	non	non	non	non	non	non	non	non	non	non	non	non	non	non	non	non	non	non	non	non	non	non	non	non	non	non	1	non	non	non	non	non	non	non	non	non	non	non	non	non
dia15_3	non	non	non	non	non	non	non	non	non	non	non	non	non	non	non	non	non	non	non	non	non	non	non	non	non	non	non	non	non	non	non	non	non	non	non	1	non	non	non	non	non	non	non	non	non	non	non	non	non
Diami_1	non	non	non	non	non	non	non	non	non	non	non	non	non	non	non	non	non	non	non	non	non	non	non	non	non	non	non	non	non	non	non	non	non	non	non	non	1	non	non	non	non	non	non	non	non	non	non	non	non
Diami_2	non	non	non	non	non	non	non	non	non	non	non	non	non	non	non	non	non	non	non	non	non	non	non	non	non	non	non	non	non	non	non	non	non	non	non	non	1	non	non	non	non	non	non	non	non	non	non	non	non
Diami_3	non	non	non	non	non	non	non	non	non	non	non	non	non	non	non	non	non	non	non	non	non	non	non	non	non	non	non	non	non	non	non	non	non	non	non	non	1	non	non	non	non	non	non	non	non	non	non	non	non
Paraq_1	non	non	non	non	non	non	non	non	non	non	non	non	non	non	non	non	non	non	non	non	non	non	non	non	non	non	non	non	non	non	non	non	non	non	non	non	non	1	non	non	non	non	non	non	non	non	non	non	non
Paraq_2	non	non	non	non	non	non	non	non	non	non	non	non	non	non	non	non	non	non	non	non	non	non	non	non	non	non	non	non	non	non	non	non	non	non	non	non	non	1	non	non	non	non	non	non	non	non	non	non	non
Paraq_3	non	non	non	non	non	non	non	non	non	non	non	non	non	non	non	non	non	non	non	non	non	non	non	non	non	non	non	non	non	non	non	non	non	non	non	non	non	1	non	non	non	non	non	non	non	non	non	non	non
H2O2_1	non	non	non	non	non	non	non	non	non	non	non	non	non	non	non	non	non	non	non	non	non	non	non	non	non	non	non	non	non	non	non	non	non	non	non	non	non	non	1	non	non	non	non	non	non	non	non	non	non
H2O2_2	non	non	non	non	non	non	non	non	non	non	non	non	non	non	non	non	non	non	non	non	non	non	non	non	non	non	non	non	non	non	non	non	non	non	non	non	non	non	1	non	non	non	non	non	non	non	non	non	non
H2O2_3	non	non	non	non	non	non	non	non	non	non	non	non	non	non	non	non	non	non	non	non	non	non	non	non	non	non	non	non	non	non	non	non	non	non	non	non	non	non	1	non	non	non	non	non	non	non	non	non	non
Oxctl_1	non	non	non	non	non	non	non	non	non	non	non	non	non	non	non	non	non	non	non	non	non	non	non	non	non	non	non	non	non	non	non	non	non	non	non	non	0	0	0	non	non	non	non	non	non	non	non	non	non
Oxctl_2	non	non	non	non	non	non	non	non	non	non	non	non	non	non	non	non	non	non	non	non	non	non	non	non	non	non	non	non	non	non	non	non	non	non	non	non	0	0	0	non	non	non	non	non	non	non	non	non	non
Oxctl_3	non	non	non	non	non	non	non	non	non	non	non	non	non	non	non	non	non	non	non	non	non	non	non	non	non	non	non	non	non	non	non	non	non	non	non	non	0	0	0	non	non	non	non	non	non	non	non	non	non
GM-0.1_1	non	non	non	non	non	non	non	non	non	non	non	non	non	non	non	non	non	non	non	non	non	non	non	non	non	non	non	non	non	non	non	non	non	non	non	non	non	non	non	0	0	non	non	non	non	non	non	non	non
GM-0.2_1	non	non	non	non	non	non	non	non	non	non	non	non	non	non	non	non	non	non	non	non	non	non	non	non	non	non	non	non	non	non	non	non	non	non	non	non	non	non	non	0	0	non	non	non	non	non	non	non	non
GM+5_1	non	non	non	non	non	non	non	non	non	non	non	non	non	non	non	non	non	non	non	non	non	non	non	non	non	non	non	non	non	non	non	non	non	non	non	non	non	non	non	1	non	non	non	non	non	non	non	non	non
GM+15_1	non	non	non	non	non	non	non	non	non	non	non	non	non	non	non	non	non	non	non	non	non	non	non	non	non	non	non	non	non	non	non	non	non	non	non	non	non	non	non	1	non	non	non	non	non	non	non	non	non
GM+25_1	non	non	non	non	non	non	non	non	non	non	non	non	non	non	non	non	non	non	non	non	non	non	non	non	non	non	non	non	non	non	non	non	non	non	non	non	non	non	non	1	non	non	non	non	non	non	non	non	non
GM+45_1	non	non	non	non	non	non	non	non	non	non	non	non	non	non	non	non	non	non	non	non	non	non	non	non	non	non	non	non	non	non	non	non	non	non	non	non	non	non	non	1	non	non	non	non	non	non	non	non	non
GM+60_1	non	non	non	non	non	non	non	non	non	non	non	non	non	non	non	non	non	non	non	non	non	non	non	non	non	non	non	non	non	non	non	non	non	non	non	non	non	non	non	1	non	non	non	non	non	non	non	non	non
GM+90_1	non	non	non	non	non	non	non	non	non	non	non	non	non	non	non	non	non	non	non	non	non	non	non	non	non	non	non	non	non	non	non	non	non	non	non	non	non	non	non	1	non	non	non	non	non	non	non	non	non
GM+120_1	non	non	non	non	non	non	non	non	non	non	non	non	non	non	non	non	non	non	non	non	non	non	non	non	non	non	non	non	non	non	non	non	non	non	non	non	non	non	non	non	1	non	non	non	non	non	non	non	non
GM+150_1	non	non	non	non	non	non	non	non	non	non	non	non	non	non	non	non	non	non	non	non	non	non	non	non	non	non	non	non	non	non	non	non	non	non	non	non	non	non	non	non	1	non	non	non	non	non	non	non	non
GM-0.1_2	non	non	non	non	non	non	non	non	non	non	non	non	non	non	non	non	non	non	non	non	non	non	non	non	non	non	non	non	non	non	non	non	non	non	non	non	non	non	non	0	0	non	non	non	non	non	non	non	non
GM-0.2_2	non	non	non	non	non	non	non	non	non	non	non	non	non	non	non	non	non	non	non	non	non	non	non	non	non	non	non	non	non	non	non	non	non	non	non	non	non	non	non	0	0	non	non	non	non	non	non	non	non
GM+5_2	non	non	non	non	non	non	non	non	non	non	non	non	non	non	non	non	non	non	non	non	non	non	non	non	non	non	non	non	non	non	non	non	non	non	non	non	non	non	non	1	non	non	non	non	non	non	non	non	non
GM+10_2	non	non	non	non	non	non	non	non	non	non	non	non	non	non	non	non	non	non	non	non	non	non	non	non	non	non	non	non	non	non	non	non	non	non	non	non	non	non	non	1	non	non	non	non	non	non	non	non	non
GM+15_2	non	non	non	non	non	non	non	non	non	non	non	non	non	non	non	non	non	non	non	non	non	non	non	non	non	non	non	non	non	non	non	non	non	non	non	non	non	non	non	1	non	non	non	non	non	non	non	non	non
GM+25_2	non	non	non	non	non	non	non	non	non	non	non	non	non	non	non	non	non	non	non	non	non	non	non	non	non	non	non	non	non	non	non	non	non	non	non	non	non	non	non	1	non	non	non	non	non	non	non	non	non
GM+45_2	non	non	non	non	non	non	non	non	non	non	non	non	non	non	non	non	non	non	non	non	non	non	non	non	non	non	non	non	non	non	non	non	non	non	non	non	non	non	non	1	non	non	non	non	non	non	non	non	non
GM+60_2	non	non	non	non	non	non	non	non	non	non	non	non	non	non	non	non	non	non	non	non	non	non	non	non	non	non	non	non	non	non	non	non	non	non	non	non	non	non	non	1	non	non	non	non	non	non	non	non	non
GM+90_2	non	non	non	non	non	non	non	non	non	non	non	non	non	non	non	non	non	non	non	non	non	non	non	non	non	non	non	non	non	non	non	non	non	non	non	non	non	non	non	1	non	non	non	non	non	non	non	non	non
GM+150_2	non	non	non	non	non	non	non	non	non	non	non	non	non	non	non	non	non	non	non	non	non	non	non	non	non	non	non	non	non	non	non	non	non	non	non	non	non	non	non	non	1	non	non	non	non	non	non	non	non
GM-0.1_3	non	non	non	non	non	non	non	non	non	non	non	non	non	non	non	non	non	non	non	non	non	non	non	non	non	non	non	non	non	non	non	non	non	non	non	non	non	non	non	0	0	non	non	non	non	non	non	non	non
GM-0.2_3	non	non	non	non	non	non	non	non	non	non	non	non	non	non	non	non	non	non	non	non	non	non	non	non	non	non	non	non	non	non	non	non	non	non	non	non	non	non	non	0	0	non	non	non	non	non	non	non	non
GM+5_3	non	non	non	non	non	non	non	non	non	non	non	non	non	non	non	non	non	non	non	non	non	non	non	non	non	non	non	non	non	non	non	non	non	non	non	non	non	non	non	1	non	non	non	non	non	non	non	non	non
GM+10_3	non	non	non	non	non	non	non	non	non	non	non	non	non	non	non	non	non	non	non	non	non	non	non	non	non	non	non	non	non	non	non	non	non	non	non	non	non	non	non	1	non	non	non	non	non	non	non	non	non
GM+15_3	non	non	non	non	non	non	non	non	non	non	non	non	non	non	non	non	non	non	non	non	non	non	non	non	non	non	non	non	non	non	non	non	non	non	non	non	non	non	non	1	non	non	non	non	non	non	non	non	non
GM+25_3	non	non	non	non	non	non	non	non	non	non	non	non	non	non	non	non	non	non	non	non	non	non	non	non	non	non	non	non	non	non	non	non	non	non	non	non	non	non	non	1	non	non	non	non	non	non	non	non	non
GM+45_3	non	non	non	non	non	non	non	non	non	non	non	non	non	non	non	non	non	non	non	non	non	non	non	non	non	non	non	non	non	non	non	non	non	non	non	non	non	non	non	1	non	non	non	non	non	non	non	non	non
GM+60_3	non	non	non	non	non	non	non	non	non	non	non	non	non	non	non	non	non	non	non	non	non	non	non	non	non	non	non	non	non	non	non	non	non	non	non	non	non	non	non	1	non	non	non	non	non	non	non	non	non
GM+90_3	non	non	non	non	non	non	non	non	non	non	non	non	non	non	non	non	non	non	non	non	non	non	non	non	non	non	non	non	non	non	non	non	non	non	non	non	non	non	non	1	non	non	non	non	non	non	non	non	non
GM+120_3	non	non	non	non	non	non	non	non	non	non	non	non	non	non	non	non	non	non	non	non	non	non	non	non	non	non	non	non	non	non	non	non	non	non	non	non	non	non	non	non	1	non	non	non	non	non	non	non	non
GM+150_3	non	non	non	non	non	non	non	non	non	non	non	non	non	non	non	non	non	non	non	non	non	non	non	non	non	non	non	non	non	non	non	non	non	non	non	non	non	non	non	non	1	non	non	non	non	non	non	non	non
MG-0.1_1	non	non	non	non	non	non	non	non	non	non	non	non	non	non	non	non	non	non	non	non	non	non	non	non	non	non	non	non	non	non	non	non	non	non	non	non	non	non	non	non	non	0	0	non	non	non	non	non	non
MG+5_1	non	non	non	non	non	non	non	non	non	non	non	non	non	non	non	non	non	non	non	non	non	non	non	non	non	non	non	non	non	non	non	non	non	non	non	non	non	non	non	non	non	1	non	non	non	non	non	non	non
MG+10_1	non	non	non	non	non	non	non	non	non	non	non	non	non	non	non	non	non	non	non	non	non	non	non	non	non	non	non	non	non	non	non	non	non	non	non	non	non	non	non	non	non	1	non	non	non	non	non	non	non
MG+15_1	non	non	non	non	non	non	non	non	non	non	non	non	non	non	non	non	non	non	non	non	non	non	non	non	non	non	non	non	non	non	non	non	non	non	non	non	non	non	non	non	non	1	non	non	non	non	non	non	non
MG+25_1	non	non	non	non	non	non	non	non	non	non	non	non	non	non	non	non	non	non	non	non	non	non	non	non	non	non	non	non	non	non	non	non	non	non	non	non	non	non	non	non	non	1	non	non	non	non	non	non	non
MG+45_1	non	non	non	non	non	non	non	non	non	non	non	non	non	non	non	non	non	non	non	non	non	non	non	non	non	non	non	non	non	non	non	non	non	non	non	non	non	non	non	non	non	1	non	non	non	non	non	non	non
MG+120_1	non	non	non	non	non	non	non	non	non	non	non	non	non	non	non	non	non	non	non	non	non	non	non	non	non	non	non	non	non	non	non	non	non	non	non	non	non	non	non	non	non	non	1	non	non	non	non	non	non
MG+150_1	non	non	non	non	non	non	non	non	non	non	non	non	non	non	non	non	non	non	non	non	non	non	non	non	non	non	non	non	non	non	non	non	non	non	non	non	non	non	non	non	non	non	1	non	non	non	non	non	non
MG-0.1_2	non	non	non	non	non	non	non	non	non	non	non	non	non	non	non	non	non	non	non	non	non	non	non	non	non	non	non	non	non	non	non	non	non	non	non	non	non	non	non	non	non	0	0	non	non	non	non	non	non
MG-0.2_2	non	non	non	non	non	non	non	non	non	non	non	non	non	non	non	non	non	non	non	non	non	non	non	non	non	non	non	non	non	non	non	non	non	non	non	non	non	non	non	non	non	0	0	non	non	non	non	non	non
MG+5_2	non	non	non	non	non	non	non	non	non	non	non	non	non	non	non	non	non	non	non	non	non	non	non	non	non	non	non	non	non	non	non	non	non	non	non	non	non	non	non	non	non	1	non	non	non	non	non	non	non
MG+10_2	non	non	non	non	non	non	non	non	non	non	non	non	non	non	non	non	non	non	non	non	non	non	non	non	non	non	non	non	non	non	non	non	non	non	non	non	non	non	non	non	non	1	non	non	non	non	non	non	non
MG+15_2	non	non	non	non	non	non	non	non	non	non	non	non	non	non	non	non	non	non	non	non	non	non	non	non	non	non	non	non	non	non	non	non	non	non	non	non	non	non	non	non	non	1	non	non	non	non	non	non	non
MG+25_2	non	non	non	non	non	non	non	non	non	non	non	non	non	non	non	non	non	non	non	non	non	non	non	non	non	non	non	non	non	non	non	non	non	non	non	non	non	non	non	non	non	1	non	non	non	non	non	non	non
MG+45_2	non	non	non	non	non	non	non	non	non	non	non	non	non	non	non	non	non	non	non	non	non	non	non	non	non	non	non	non	non	non	non	non	non	non	non	non	non	non	non	non	non	1	non	non	non	non	non	non	non
MG+60_2	non	non	non	non	non	non	non	non	non	non	non	non	non	non	non	non	non	non	non	non	non	non	non	non	non	non	non	non	non	non	non	non	non	non	non	non	non	non	non	non	non	1	non	non	non	non	non	non	non
MG+90_2	non	non	non	non	non	non	non	non	non	non	non	non	non	non	non	non	non	non	non	non	non	non	non	non	non	non	non	non	non	non	non	non	non	non	non	non	non	non	non	non	non	1	non	non	non	non	non	non	non
MG+120_2	non	non	non	non	non	non	non	non	non	non	non	non	non	non	non	non	non	non	non	non	non	non	non	non	non	non	non	non	non	non	non	non	non	non	non	non	non	non	non	non	non	non	1	non	non	non	non	non	non
MG-0.1_3	non	non	non	non	non	non	non	non	non	non	non	non	non	non	non	non	non	non	non	non	non	non	non	non	non	non	non	non	non	non	non	non	non	non	non	non	non	non	non	non	non	0	0	non	non	non	non	non	non
MG-0.2_3	non	non	non	non	non	non	non	non	non	non	non	non	non	non	non	non	non	non	non	non	non	non	non	non	non	non	non	non	non	non	non	non	non	non	non	non	non	non	non	non	non	0	0	non	non	non	non	non	non
MG+5_3	non	non	non	non	non	non	non	non	non	non	non	non	non	non	non	non	non	non	non	non	non	non	non	non	non	non	non	non	non	non	non	non	non	non	non	non	non	non	non	non	non	1	non	non	non	non	non	non	non
MG+10_3	non	non	non	non	non	non	non	non	non	non	non	non	non	non	non	non	non	non	non	non	non	non	non	non	non	non	non	non	non	non	non	non	non	non	non	non	non	non	non	non	non	1	non	non	non	non	non	non	non
MG+15_3	non	non	non	non	non	non	non	non	non	non	non	non	non	non	non	non	non	non	non	non	non	non	non	non	non	non	non	non	non	non	non	non	non	non	non	non	non	non	non	non	non	1	non	non	non	non	non	non	non
MG+25_3	non	non	non	non	non	non	non	non	non	non	non	non	non	non	non	non	non	non	non	non	non	non	non	non	non	non	non	non	non	non	non	non	non	non	non	non	non	non	non	non	non	1	non	non	non	non	non	non	non
MG+45_3	non	non	non	non	non	non	non	non	non	non	non	non	non	non	non	non	non	non	non	non	non	non	non	non	non	non	non	non	non	non	non	non	non	non	non	non	non	non	non	non	non	1	non	non	non	non	non	non	non
MG+60_3	non	non	non	non	non	non	non	non	non	non	non	non	non	non	non	non	non	non	non	non	non	non	non	non	non	non	non	non	non	non	non	non	non	non	non	non	non	non	non	non	non	1	non	non	non	non	non	non	non
MG+90_3	non	non	non	non	non	non	non	non	non	non	non	non	non	non	non	non	non	non	non	non	non	non	non	non	non	non	non	non	non	non	non	non	non	non	non	non	non	non	non	non	non	1	non	non	non	non	non	non	non
MG+120_3	non	non	non	non	non	non	non	non	non	non	non	non	non	non	non	non	non	non	non	non	non	non	non	non	non	non	non	non	non	non	non	non	non	non	non	non	non	non	non	non	non	non	1	non	non	non	non	non	non
MG+150_3	non	non	non	non	non	non	non	non	non	non	non	non	non	non	non	non	non	non	non	non	non	non	non	non	non	non	non	non	non	non	non	non	non	non	non	non	non	non	non	non	non	non	1	non	non	non	non	non	non
[truncated: 2 more columns]

## Sheet: B. p-values
Note: Differential expression anlysis with moderated t-test was applied to compare the gene expression in different conditions. P-values of 5875 genes (rows) on 51 condition contrasts (columns) are shown.
	transition phase in LB	stationary phase in LB	transition phase in LBG	stationary phase in LBG	sporulation early stage	sporulation late stage	germination	competence 30min	competence 90min	individual colonies	confluent colonies	swarming cells	biofilm	transition phase in M9	stationary phase in M9	from glucose to Malic acid and glucose	from glucose to fructose	from glucose to Malic acid	from glucose to glutamic acid and succinic acid	from glucose to pyruvate	from glucose to glycerol	from glucose to gluconate	anaerobic	starvation	low phosphate	phosphate limitation	high tempurature (51) in SMM	low tempurature (16) in SMM	high salinity (1.2M) in SMM	high tempurature (48) in BMM	low tempurature (18) in BMM	ethanol	high salinity (0.4M) in SMM	mitomycin (45min)	mitomycin (90min)	diamide (0.5mM at 5min and 15min)	diamide (0.6mM 10min)	paraquat (0.4mM 10min)	H2O2 (0.1mM at 10min)	from glucose to malate (5min to 90min)	from glucose to malate (120min 150min)	from malate to glucose (5min to 90min)	from malate to glucose (120min 150min)	from LB to M9 in exponential phase	from LB to M9 in stationary phase	from SMM to BMM	from SMM to BMM heat	from SMM to BMM cold	from salt 0.4M to 1.2M
S1	0.922106	0.641244	0.342485	0.215202	0.0252236	0.423977	0.000311834	1.62593e-05	0.000118422	0.00696414	0.160555	0.118569	0.230821	0.0899189	0.848997	0.875983	0.771575	0.543123	0.677327	0.0113671	0.0936742	0.403768	0.000165842	0.772955	0.846061	0.518046	0.000106383	1.36645e-06	0.125733	0.000979211	0.269135	0.996351	0.0384876	0.866868	0.81311	0.44323	0.285973	0.390879	0.369622	0.225329	0.0212095	0.465128	0.313666	0.718666	0.777601	6.91626e-06	0.0398879	0.0012268	3.29642e-05
S2	0.730551	0.0100725	0.288238	0.778807	0.187751	0.00186043	0.000135581	0.00030284	0.334461	0.00611963	0.529566	2.68509e-05	0.0432785	0.465881	0.00524081	0.74185	0.876314	0.953328	0.553533	0.0401197	0.813616	0.562705	0.0148644	0.00682943	0.249182	0.910905	0.0522088	5.19603e-06	0.0055635	0.125143	0.00031105	5.92121e-06	0.0187477	0.833262	0.256557	0.120271	0.0441445	0.974472	0.740271	0.810743	0.322345	0.751607	0.0827169	0.000257048	0.161501	0.00918416	0.186658	0.877776	0.522768
S3	0.00360889	0.000200081	0.100644	0.347407	0.0624728	0.046033	0.000221728	0.15036	0.0103585	0.0022659	6.43351e-07	2.34187e-07	0.277237	0.139406	0.000277992	0.81569	0.850286	0.202569	0.388656	0.000114275	2.60898e-05	0.310867	0.768135	0.119352	0.135999	0.0600472	0.433823	0.000125136	0.0304932	0.00126235	0.29642	0.000476972	0.000275127	0.845204	0.647785	0.808027	0.000489215	0.649836	0.000202747	0.558629	0.534834	0.739752	0.273995	0.0971905	0.0500034	0.0226191	0.0284086	0.000547032	0.0173768
S4	0.0142109	0.2886	0.051795	0.108939	0.0559307	1.39584e-08	0.0442021	6.30466e-05	0.186805	0.00528653	0.625889	0.984694	0.583349	0.191929	0.00273598	0.37036	0.789673	0.408996	0.315537	0.000813429	0.101339	0.49602	0.128407	0.0305593	0.544443	0.971267	0.0215154	9.22711e-07	0.0243301	0.506792	0.176178	0.0416937	0.622647	0.833262	0.845199	0.340641	0.193062	0.806479	0.732406	0.860376	0.562591	0.992704	0.780137	0.00624893	0.00800944	0.567377	0.0264959	1.37482e-06	0.311024
dnaA	0.00224783	0.0034316	0.0338592	0.638775	0.0847602	0.0006182	0.00026592	0.46246	0.0326804	0.0110616	2.41678e-05	4.66307e-06	0.021079	0.129592	0.000179113	0.961714	0.900075	0.602414	0.28853	0.00021545	6.97139e-05	0.426389	0.180868	0.0606431	0.940393	0.0365816	0.474817	2.63243e-05	0.403271	0.000474533	0.00664265	5.91604e-07	9.15997e-06	0.920578	0.363607	0.14893	6.66839e-05	0.422192	0.000141355	0.758049	0.581267	0.54348	0.638012	0.00374779	0.00822894	0.00162786	0.00448381	9.51191e-05	0.000342113
S5	0.00782867	0.0237917	0.185167	0.599972	0.0942507	0.000277104	0.000235823	0.84652	0.00981094	0.00628137	3.30287e-05	1.23662e-06	0.0663062	0.3739	0.00284831	0.483493	0.920585	0.997867	0.295528	0.00585811	0.000344292	0.358783	0.0757402	0.0181824	0.439113	0.1093	0.0350109	4.70799e-05	0.087139	0.000310514	0.00250448	7.20627e-07	1.57209e-05	0.902414	0.342342	0.0668331	4.25123e-05	0.989943	0.000157669	0.840876	0.401903	0.861202	0.671282	0.018261	0.00330737	0.00110541	0.00123281	5.88967e-05	0.00182953
dnaN	0.0328386	0.0255902	0.162779	0.924384	0.754662	3.9923e-07	0.000137088	0.289945	0.0104042	0.0134681	2.63289e-05	3.23367e-06	0.59155	0.101771	8.6555e-05	0.665785	0.871503	0.461069	0.302708	0.00117633	0.00185825	0.593552	0.00257532	0.0602183	0.235636	0.206353	0.021262	4.28613e-05	0.0181079	0.000474533	0.000119077	1.20051e-07	1.15447e-06	0.858436	0.486787	0.0291459	1.76476e-05	0.918769	0.000170966	0.906806	0.105209	0.469269	0.352139	0.00890209	0.000704966	0.000176435	0.00568224	2.48805e-05	9.68392e-05
yaaA	0.00288092	2.56749e-05	0.0133845	0.0149943	0.544892	0.0891999	0.00237907	0.439882	0.0300928	0.0277067	0.00157261	0.00187433	0.125098	0.00378383	1.876e-05	0.672922	0.926347	0.400014	0.56317	0.0058485	0.00053791	0.451324	0.314538	5.1412e-06	0.797312	0.15192	0.527127	0.00119407	0.0741157	0.237711	0.0192892	4.31368e-06	8.89353e-05	0.840415	0.349222	0.595612	0.00157999	0.980473	0.000762693	0.895053	0.0568667	0.872718	0.015333	0.0258711	0.00273657	0.000678336	0.0452783	4.3529e-06	5.13557e-05
recF	0.0232483	0.00141465	0.13995	0.429499	0.401453	0.00272139	9.02912e-06	0.043108	0.576227	0.0964689	0.0611313	1.84534e-05	0.134761	0.0333421	0.0144072	0.461088	0.96143	0.668111	0.382988	0.0130306	0.0537611	0.822412	0.127202	0.978263	0.295819	0.0564054	0.956559	0.008131	0.00362108	0.0593874	1.82293e-05	2.13196e-05	0.00039158	0.920578	0.944793	0.304303	0.000340645	0.954757	0.00915525	0.788525	0.32998	0.699785	0.0339512	0.00385783	0.0388687	0.00406931	0.0630354	7.74452e-06	0.00332457
yaaB	0.0132166	0.000682132	0.107627	0.296659	0.460638	0.0195363	2.30333e-07	0.0212886	0.712073	0.0326035	0.0177655	1.40329e-05	0.0803157	0.0363454	0.00389454	0.571063	0.918596	0.911513	0.332956	0.0222704	0.00282005	0.969307	0.0850579	0.348764	0.462613	0.00512963	0.74978	0.00527491	0.00419234	0.0299181	3.68689e-05	8.22919e-05	0.000429918	0.993613	0.791491	0.37873	0.00127051	0.976523	0.00807409	0.524915	0.322903	0.788075	0.100561	0.00598516	0.0291311	0.006591	0.022121	2.43248e-05	0.000560004
gyrB	0.114437	0.00112249	0.127396	0.0656789	0.0135207	0.0029184	6.94027e-06	0.0222538	0.964364	0.0756437	0.0110334	9.27722e-06	0.713736	0.00872152	2.83653e-05	0.916515	0.98725	0.238305	0.395314	0.00458894	0.056939	0.54055	0.00124744	0.000489998	0.180922	0.00400784	0.129623	0.433185	0.00628018	0.827628	7.42003e-05	7.14742e-07	0.000462573	0.994495	0.944128	0.0997048	0.00165856	0.528571	0.00474281	0.754572	0.209401	0.354623	0.0121909	0.00438365	0.00197481	0.00785825	0.808245	2.83391e-05	0.00197753
S6	0.0290902	0.00199708	0.0404087	0.0525814	0.102011	0.00392651	0.000737739	0.0801184	0.0109023	0.03086	0.116851	0.0352917	0.0422084	0.133543	0.00267182	0.801288	0.986142	0.81345	0.383555	0.00166939	0.176801	0.45447	0.00198711	0.0276576	0.694302	0.0873602	0.264789	0.00567347	0.24942	0.0504146	0.00488424	0.00330721	0.000437964	0.992725	0.703578	0.759137	0.000524941	0.497399	0.442288	0.483798	0.808937	0.956582	0.13929	0.000728477	0.0809729	0.0102753	0.0325571	0.00469754	0.00168902
gyrA	0.00805654	0.00038099	0.0196795	0.079221	0.00706703	0.0159374	0.000753348	0.47413	0.00307101	0.168916	0.0461993	0.456948	0.395817	0.0114769	0.000112292	0.895453	0.853654	0.771831	0.347314	0.000936901	0.271526	0.547143	0.00169049	1.59669e-05	0.275849	0.580268	0.231003	0.003157	0.838559	0.238814	1.39301e-05	3.27008e-06	0.227335	0.833262	0.997789	0.0745304	0.000209154	0.92584	0.0114017	0.244492	0.199666	0.240409	0.152909	0.000317043	0.0030648	0.0188996	0.707232	2.86473e-05	0.0093131
S7	0.00102177	4.10853e-06	0.0270032	0.0211643	0.150869	0.00263218	0.137787	0.283821	6.28064e-05	0.00023911	1.15809e-07	5.16882e-06	0.865732	0.00316508	1.41261e-05	0.502506	0.997738	0.129848	0.35619	0.00164957	0.00282005	0.146679	0.495418	0.0674619	0.970007	0.20711	0.853737	0.000160886	0.0180264	0.699483	0.0227199	5.48043e-06	0.0123694	0.833262	0.731414	0.343159	0.0246724	0.921925	0.149937	0.406738	0.636763	0.606327	0.100916	0.0391365	0.0676492	0.00109077	0.224982	9.368e-06	0.00301876
S8	0.000108292	0.000150974	0.0479245	0.0241499	0.587384	0.471895	2.70873e-06	0.000456436	0.05855	0.000959863	0.00118915	0.000180338	0.0567944	0.0949572	8.41176e-05	0.967424	0.886881	0.731468	0.272086	0.360604	0.00158415	0.946668	0.29241	0.340428	0.809232	0.0270041	0.00037221	0.00152284	0.0084084	0.00125576	5.1991e-05	5.21963e-07	0.00194705	0.833262	0.539089	0.79865	1.57516e-05	0.869086	0.645435	0.450949	0.404497	0.0663901	0.472525	0.216498	0.192243	0.000193411	0.34273	1.46421e-07	0.000363616
yaaC	0.367131	0.384009	0.221843	0.744579	0.13642	9.25189e-05	0.005291	0.000167273	0.0785139	0.995069	0.0493171	0.000173468	0.00635391	0.271458	0.00328197	0.753663	0.901167	0.571508	0.80909	0.243165	0.910778	0.247474	0.00436376	0.0286346	0.786328	0.0767028	0.262884	0.127348	0.350303	0.823257	0.723675	5.21632e-05	2.61078e-06	0.833262	0.971727	0.0291459	0.843741	0.418307	0.149174	0.2766	0.922591	0.538066	0.0369742	0.033058	0.200718	0.410315	0.362329	0.665809	4.99863e-06
guaB	0.35025	0.000114298	0.317215	0.00924408	0.215383	0.000259815	0.0145109	0.000374448	0.000134565	0.443527	0.216478	0.708983	0.483404	0.0785463	2.74267e-06	0.23624	0.891444	0.110987	0.296134	0.000371893	0.0019797	0.36341	0.00723579	0.00196462	0.170143	0.000322675	0.0365572	0.00160261	0.030273	0.052345	3.30413e-06	1.45356e-06	4.7684e-06	0.833262	0.716983	0.978491	0.00771572	0.984442	0.0808941	0.0442011	0.0281753	0.96543	0.000467958	0.00613543	0.0322735	0.000120912	0.00948342	0.00058137	3.59458e-06
S9	0.181913	0.109937	0.239378	0.241685	0.0648757	0.278578	0.000477061	6.92859e-05	0.0295338	0.0658011	0.0426027	4.96562e-05	0.97642	0.876307	0.0878735	0.741577	0.939169	0.444397	0.406168	0.607646	1.50721e-05	0.342848	0.81357	0.936086	0.782622	3.49887e-06	0.166324	0.0957034	0.00127279	0.00270813	0.591789	1.92531e-07	2.33357e-06	0.834004	0.36369	0.0130367	0.216298	0.672502	0.258657	0.633073	0.467897	0.375902	0.422982	0.453176	0.11083	0.0119249	0.737671	0.548748	7.47732e-06
S10	0.000455235	2.19525e-05	0.278482	0.469369	0.754938	0.00256807	0.267609	0.0758404	0.0013843	0.00225562	0.000121491	7.94011e-06	0.0521025	0.451819	1.02425e-06	0.972136	0.936615	0.36404	0.456087	0.000520584	1.95594e-05	0.192729	0.209197	2.62347e-06	0.641263	0.000387207	0.351408	4.41769e-05	0.226686	0.00049248	0.998939	1.25591e-07	4.21085e-06	0.833262	0.881357	0.0474448	9.19558e-05	0.441419	0.265321	0.221448	0.0293433	0.949742	0.0243752	0.0064224	0.00113673	0.00114132	0.356228	4.22407e-06	0.000354012
dacA	0.00149613	4.65639e-06	0.164018	0.613252	0.0118794	0.000292006	0.234616	0.0498935	0.000161908	0.000727241	1.79438e-06	1.94741e-06	0.105685	0.547288	2.02734e-06	0.541618	0.918596	0.789702	0.397723	4.41606e-05	7.50089e-05	0.619159	0.680459	3.52227e-08	0.797429	0.00116979	0.600992	6.06139e-06	0.0333994	0.000471105	0.454724	9.89173e-08	7.55375e-07	0.833262	0.791777	0.0236461	2.09196e-05	0.607198	0.0902125	0.11215	0.0711708	0.877541	0.00157398	0.0020681	0.000454011	0.000250152	0.68342	1.62551e-06	1.32802e-05
S11	0.00425876	0.00128155	0.137591	0.0707899	0.214763	0.000531548	1.41333e-06	0.0527729	0.00144087	0.120169	0.00107105	0.000304827	0.0892952	0.350209	1.94155e-05	0.560627	0.969279	0.323055	0.482452	0.000471348	0.00362346	0.965629	0.0216505	1.02871e-07	0.760819	0.0211925	0.0811238	5.18906e-05	0.0227673	0.00306443	0.656773	3.01134e-07	2.3274e-05	0.833262	0.642194	0.0138686	2.03178e-05	0.730543	0.0824009	0.974309	0.489936	0.902084	0.00651692	0.2828	0.000478694	0.000702232	0.135347	2.62069e-05	4.45068e-05
S12	0.0393621	4.88411e-05	0.176373	0.0283536	0.96926	0.000389125	0.000101092	0.0588241	0.00317205	0.0150689	4.20729e-06	5.67949e-05	0.4729	0.985734	0.000281156	0.859718	0.962144	0.703227	0.522413	0.00267507	0.00172998	0.355229	0.451732	8.46402e-08	0.37968	0.00218783	0.406301	0.00350868	0.00680948	0.00122214	0.000165579	0.000191675	2.7977e-07	0.914452	0.261506	0.147487	0.176759	0.92584	0.268709	0.918198	0.906148	0.764721	0.445252	0.277829	0.450312	0.0115575	0.850287	0.028488	0.000203275
pdxS	0.145596	9.51551e-05	0.246485	0.0303546	0.670418	7.19236e-06	3.14061e-06	0.70335	0.0142525	0.0416686	1.82535e-06	7.58446e-05	0.234365	0.291089	4.11895e-05	0.758218	0.947957	0.546389	0.273779	0.00020653	0.000220052	0.667025	0.0165438	3.79442e-09	0.227781	0.000126025	0.417453	0.000309129	0.000587003	0.00436436	0.000272589	3.8841e-05	3.55123e-07	0.833262	0.327511	0.183908	0.00612073	0.11855	0.000563062	0.119529	0.236892	0.410243	0.694563	0.00455909	0.00753362	0.011719	0.993708	0.0219752	8.86492e-06
S13	0.109505	0.00832819	0.276148	0.366667	0.713343	1.27024e-05	0.209052	0.00822477	0.127974	0.00527983	0.644741	0.471769	0.00302231	0.0689057	0.0959079	0.488078	0.770513	0.290334	0.284118	0.022366	0.0533164	0.847723	0.723112	0.103348	0.435166	0.242338	0.0137345	0.000979469	0.093238	0.766523	0.72278	0.171325	0.242378	0.839688	0.871505	0.572615	0.455821	0.691298	0.381509	0.474977	0.56457	0.934078	0.680045	0.0118241	0.511289	0.642647	0.0144736	0.00568978	0.244544
pdxT	0.121007	0.000840813	0.451607	0.0413787	0.361208	7.73441e-06	2.58233e-06	0.46807	0.0299699	0.127699	5.01871e-06	0.000725401	0.524132	0.410317	1.35602e-05	0.827591	0.95553	0.687043	0.311038	0.000218753	0.103934	0.768525	0.00507898	7.15119e-09	0.360099	0.00048352	0.812012	0.0011703	0.00144911	0.00586583	0.000533589	0.000107855	7.83828e-08	0.833262	0.666585	0.196633	0.0025998	0.111838	0.000183682	0.235444	0.369165	0.166009	0.536657	0.0398461	0.0031168	0.00964901	0.609815	0.0366017	2.89866e-06
X	0.646049	0.000161521	0.0669704	0.0016323	0.263861	0.828518	0.000101191	0.145892	0.000432985	0.0173726	0.911787	0.203278	0.370398	0.117182	0.00102463	0.644065	0.994099	0.350586	0.659318	0.0374232	0.512222	0.589536	0.0073384	0.0235932	0.116652	0.00048352	0.110151	0.000393045	0.0049802	0.262064	0.00053819	0.000477333	2.84817e-05	0.866868	0.875132	0.69946	0.122666	0.893326	0.981111	0.72518	0.910146	0.793857	0.358155	0.106967	0.572643	0.0435692	0.310097	0.0932518	2.26096e-06
serS	0.0617244	2.92561e-05	0.0469434	0.000315505	1.54542e-05	1.04114e-10	0.185359	0.000877598	0.0113979	0.00103802	5.54133e-07	9.85738e-07	0.0126894	0.0111446	2.26096e-05	0.57339	0.986142	0.20387	0.38517	0.00013305	0.00141597	0.83361	0.000369992	1.92538e-09	0.613665	2.24898e-05	0.815226	0.000392191	0.145633	0.00148947	0.0500258	0.000367847	7.84595e-06	0.843427	0.95764	0.168169	0.544388	0.573875	0.091876	0.182621	0.0574133	0.638744	0.00532136	2.07952e-05	0.0016032	0.00172271	0.928703	2.6441e-05	0.0115703
S14	0.000630364	3.06569e-06	0.0721268	0.316564	0.530028	0.347897	2.73735e-05	0.00232589	0.633546	0.000411256	0.00135892	0.000364763	0.2942	0.00246172	0.00116133	0.571974	0.798316	0.0242449	0.272086	0.000158937	0.00111458	0.0749808	0.0349942	1.64162e-06	0.558816	1.79752e-05	0.199493	0.525617	0.0419562	0.731884	2.9596e-05	8.93161e-08	0.00198975	0.833262	0.618087	0.726302	0.00844674	0.874167	0.0500155	0.846223	0.0615952	0.923618	0.0736782	0.291556	0.318409	1.65135e-06	0.120614	8.69552e-08	7.99266e-05
dck	0.00650038	9.82964e-06	0.312119	0.0876764	0.0026528	1.09198e-09	0.0252371	0.839226	0.00218101	0.000641338	1.1352e-07	7.0713e-07	0.102866	0.00790509	9.97132e-05	0.919179	0.900075	0.80764	0.466105	0.00022377	0.0086478	0.929718	0.00112847	1.30063e-06	0.941	0.0001309	0.961326	0.0138788	0.0186135	0.00100109	2.61822e-05	0.000170483	0.297965	0.833262	0.731127	0.848599	0.0200661	0.413626	0.0272184	0.321146	0.963792	0.775566	0.0064322	0.000137494	0.000593123	0.00173108	0.995038	3.13276e-05	0.0907337
S15	0.000333933	3.12513e-05	0.0647428	0.604923	0.144052	0.000466401	8.20731e-07	9.34098e-05	0.375169	0.00024072	2.89135e-05	0.000306499	0.547086	0.457721	0.141097	0.860862	0.955948	0.115159	0.272086	0.00435397	0.00854194	0.187184	0.193344	0.00159204	0.705403	3.86146e-06	0.446543	0.89227	0.094405	0.00454398	0.000661699	1.35628e-06	0.000256556	0.833262	0.979885	0.460774	0.00103893	0.791453	0.934891	0.895284	0.366424	0.426834	0.81843	0.0674827	0.463969	3.07153e-05	0.000413937	2.82901e-06	0.00106121
dgk	0.00200793	6.9306e-06	0.0655199	0.025473	0.0102696	1.21477e-07	0.00423511	0.327874	0.000928213	0.000447898	7.08673e-08	1.09764e-07	0.148402	0.0119901	3.92004e-05	0.758218	0.955655	0.307439	0.388656	0.000118561	0.000204511	0.494763	0.00173154	0.000120859	0.639712	1.33183e-05	0.174781	0.000805592	0.0145028	0.00246641	4.61228e-05	0.000319476	0.204389	0.833262	0.772445	0.848295	0.105771	0.419732	0.00831007	0.57914	0.740181	0.630069	0.0333089	0.000105801	0.00116204	0.000345685	0.0977106	1.81053e-05	0.0426018
yaaH	0.552242	0.0306488	0.0613197	0.790434	0.265577	5.97897e-23	0.000345848	0.00645295	0.0993332	0.108138	8.95636e-08	9.27818e-09	0.181628	0.127942	0.000248902	0.585501	0.955655	0.690733	0.272086	9.19633e-06	0.000139694	0.116463	0.00109043	0.0394031	0.65163	6.24122e-05	0.139157	2.6884e-05	0.661649	7.5999e-05	0.0313258	2.29086e-07	2.82909e-07	0.834004	0.797094	0.890448	0.80588	0.929075	0.0055561	0.424239	0.148307	0.748983	0.00184814	0.991282	0.00032354	0.000798668	0.0254147	1.79968e-07	1.36542e-05
yaaI	0.542233	0.0495061	0.446024	0.0247035	0.000132736	0.469351	8.19208e-05	0.00163594	0.992246	0.790762	4.28029e-06	1.38545e-09	0.10078	0.229485	0.116532	0.932982	0.923688	0.5821	0.517408	0.0815853	1.03189e-05	0.671466	0.000103921	0.606377	0.676439	1.5476e-05	0.113543	0.146221	0.000209504	0.00370373	0.149277	1.9966e-06	6.77199e-09	0.846772	0.905205	0.0910067	0.3328	0.854778	0.181054	0.783597	0.0167773	0.971066	0.00105436	0.280445	0.103254	0.0332028	0.365149	0.37192	2.53626e-08
S16	0.33188	0.0029307	0.0224143	0.293225	0.043615	0.66042	0.292762	0.00803571	0.78001	0.0053575	0.978359	0.557279	0.675266	0.908789	0.00645496	0.765043	0.781837	0.266191	0.396347	0.0252662	0.979261	0.819296	0.0380685	0.976657	0.648053	0.672287	0.688758	0.00116001	0.000896829	0.0168915	0.371772	0.0480941	0.00131555	0.920578	0.181607	0.00204666	9.84023e-06	0.585411	0.000150131	0.331546	0.0125786	0.312482	0.948492	0.00648375	0.0604478	0.741218	0.391983	0.000104196	0.198609
tadA	0.28285	0.0040028	0.113038	0.324434	0.16801	0.964614	0.140698	0.826535	0.471894	0.0119619	0.0862606	0.115073	0.910209	0.295729	0.00297187	0.560535	0.789774	0.361092	0.345301	0.00435663	0.000880363	0.890066	0.00608661	0.355146	0.961267	0.325464	0.82352	0.00508002	0.000867049	0.00371506	0.959859	0.000203576	1.06783e-06	0.952729	0.151682	0.00252115	3.51885e-06	0.788402	0.00196788	0.943475	0.203734	0.737205	0.296202	0.0326726	0.0417021	0.161845	0.324182	6.66183e-05	0.0135114
S17	0.0531258	9.33428e-06	0.0572246	0.366194	0.164644	0.00455688	4.01704e-07	0.000423899	0.000138032	0.000552452	1.80845e-07	3.27884e-06	0.179264	0.0249027	5.0407e-06	0.889455	0.770513	0.169522	0.272086	0.0191999	0.0320743	0.35807	0.176751	1.81486e-05	0.214791	0.00307219	0.0652548	0.0401524	0.0103508	0.743259	0.148437	0.123862	0.858233	0.884766	0.910836	0.447043	0.341002	0.783466	0.751386	0.522023	0.0487687	0.668511	0.340949	0.0103241	0.000637017	0.000145111	0.0488208	9.10646e-05	0.00131258
scr	0.0191959	1.00441e-05	0.10535	0.124012	0.239673	0.00109185	3.28183e-07	8.12729e-05	0.000137069	0.000343612	2.22737e-07	9.03567e-07	0.0422084	0.0187839	5.21977e-06	0.737296	0.850286	0.377267	0.486092	0.0666294	0.144996	0.599114	0.531651	2.48634e-05	0.50303	0.00361892	0.0240682	0.00496082	0.0100674	0.0606192	0.339023	0.00520879	0.891751	0.920639	0.829936	0.522776	0.195561	0.87992	0.211731	0.383021	0.0298084	0.686207	0.911773	0.00853877	0.000807562	0.00298455	0.0107689	7.88858e-05	0.00173712
S18	0.0249541	3.47903e-05	0.555042	0.135049	0.0316119	8.64781e-06	0.000767294	5.47691e-05	0.00110919	0.00124515	7.45528e-07	8.06837e-08	0.00114551	0.0162693	0.000102773	0.809027	0.788001	0.299977	0.737588	0.405741	0.34483	0.45309	0.928765	2.20983e-06	0.941015	0.000190265	0.0152982	0.00641222	0.129754	0.000512184	0.0103173	0.000139945	0.0871029	0.92036	0.68203	0.46352	0.17899	0.938846	0.122833	0.495243	0.104609	0.998447	0.334423	0.578986	0.00801518	0.00309454	0.0248025	0.000604384	0.0453361
dnaX	0.00163807	0.000103706	0.0782524	0.504572	0.753441	0.513782	0.000843229	0.868669	0.00229528	0.00179412	6.88954e-05	0.000275051	0.112653	0.00370002	0.0403279	0.504667	0.918596	0.33281	0.466105	0.139471	0.00187734	0.801789	0.00252091	0.0994402	0.680569	0.00376211	0.102437	0.00460832	0.00398493	0.193169	0.0848221	0.000225439	0.155609	0.901357	0.935704	0.0553025	0.000180659	0.494957	0.251821	0.854458	0.276853	0.943417	0.0104212	0.000217231	0.010734	0.000945683	0.382598	0.0230395	0.0200213
yaaK	0.0867047	0.0130797	0.435707	0.880402	0.0187081	0.351828	0.739856	0.00305159	0.561415	0.828958	0.412355	0.0699442	0.0811872	0.387011	0.00453114	0.962025	0.869083	0.737635	0.627452	0.5653	0.00275711	0.814268	0.00894853	0.129973	0.160384	0.188642	0.369297	0.000755158	0.00889253	0.00162681	0.515159	5.43385e-05	0.000836473	0.990354	0.741372	0.561174	0.929833	0.636253	0.000389336	0.988381	0.678792	0.923618	0.0502541	0.000564566	0.00898388	0.247187	0.0422393	0.00735166	0.000209869
recR	0.0524095	0.00564574	0.0997907	0.927064	0.148992	0.00300718	1.30634e-05	0.375419	0.271858	0.0690575	0.00658937	0.003528	0.795849	0.0546043	0.0131374	0.981808	0.982075	0.948462	0.78865	0.216795	0.000423234	0.282125	0.0300846	0.0356943	0.442424	0.0247231	0.056871	0.121769	0.0111931	0.0214375	0.0870038	0.995411	0.000344581	0.943453	0.520282	0.71101	0.0192827	0.974024	0.000590303	0.849065	0.873294	0.985965	0.0499697	0.00651249	0.0175465	0.0256475	0.0057981	0.000856961	3.34595e-05
yaaL	0.00883118	0.00245363	0.40055	0.102275	0.428667	1.78012e-05	7.49778e-06	0.0109492	0.425175	0.0142695	0.0202803	2.97287e-05	0.309755	0.643136	0.0450023	0.921941	0.950927	0.289653	0.739621	0.568873	0.00247571	0.424402	0.262236	0.682442	0.812806	0.436505	0.163515	0.972813	0.00266136	0.0317083	0.00671191	0.419031	0.256947	0.84332	0.552135	0.466401	0.0821878	0.696683	0.107226	0.220509	0.148215	0.632767	0.132247	0.175964	0.0443674	0.0010947	0.00497356	0.000228933	0.00032667
bofA	0.00139313	0.000458244	0.214914	0.501531	0.00647714	3.10805e-08	2.01804e-05	0.0180376	0.0246053	0.000552749	5.00107e-05	1.57162e-05	0.00828481	0.55774	0.00442086	0.575113	0.979585	0.17217	0.272086	0.0103924	0.000220052	0.874085	0.522976	0.232144	0.716821	0.64848	0.0799543	5.17372e-06	0.13092	0.389616	0.0102591	0.0013839	0.0527081	0.93621	0.620035	0.826611	0.0143779	0.912734	0.00101002	0.751107	0.841151	0.949742	0.0856117	0.0919742	0.104581	0.000242354	0.00382898	0.00128912	0.00124103
S19	0.00125054	8.89584e-07	0.151852	0.00853313	0.0101025	0.0291172	0.278139	0.0628554	0.000239998	0.000401663	4.12051e-07	5.10471e-08	0.025012	0.0218678	6.85584e-05	0.633956	0.95553	0.054851	0.272086	0.00171256	0.00101502	0.0739813	0.0166885	0.0433152	0.443132	0.0362292	0.948157	0.000270598	0.00016148	0.0494997	0.00334727	6.54648e-07	0.13886	0.833262	0.988832	0.14809	0.127611	0.824148	0.250264	0.163269	0.0874247	0.779075	0.0731997	0.396625	0.405311	0.000140274	0.158051	5.03954e-07	6.60733e-06
S20	0.0005038	1.84175e-05	0.763807	0.0676233	0.00376103	0.000569091	0.0413712	0.00327415	0.00366176	0.000736628	0.00266406	1.27425e-06	0.0230514	0.00433526	6.7056e-05	0.560462	0.915113	0.766936	0.296221	0.00384125	0.929141	0.186267	0.000198747	0.773612	0.174954	8.72885e-06	0.00033645	0.0247916	0.000227288	0.831833	0.655334	1.06039e-06	0.0222657	0.833262	0.942565	0.142323	0.000115975	0.681857	0.00388345	0.0766548	0.000187251	0.734615	0.0638181	0.971098	0.0480491	0.000137097	0.609837	0.000362317	9.70074e-07
S21	0.000215311	0.000105214	0.277538	0.0161768	0.0454691	0.00238618	0.000457404	0.000408395	0.00901508	0.00091843	0.000853134	1.17035e-06	0.173653	0.00453231	0.000133722	0.173269	0.774069	0.615639	0.268781	0.00487227	0.00332055	0.192517	0.000169276	0.718561	0.152589	5.80081e-05	0.00247348	0.178315	0.000867049	0.0969945	0.0175955	3.20657e-07	5.17178e-05	0.833262	0.720146	0.321137	5.59049e-05	0.639075	0.0817918	0.136846	0.0612183	0.960422	0.0481341	0.293512	0.140674	1.1692e-05	0.00576231	4.4847e-07	5.00816e-07
csfB	0.000172809	0.000103048	0.0434307	0.192197	0.0348645	0.000257774	0.00016735	0.000701834	0.00174887	0.000618653	0.000679892	0.000183346	0.00378168	0.0014355	0.0154715	0.49561	0.786788	0.341608	0.529178	0.00376359	0.00150897	0.688535	0.256318	0.140758	0.0689203	8.72537e-05	0.0085743	9.09466e-07	0.000240972	0.100748	0.0173571	7.09955e-05	4.91897e-05	0.833262	0.30838	0.350329	8.05189e-05	0.733843	0.448743	0.106754	0.131197	0.992704	0.0159088	0.646377	0.1258	0.000110028	0.00774063	0.00397873	3.22184e-06
xpaC	0.0109981	0.0310819	0.680086	0.397447	0.000350607	0.015427	9.33223e-05	0.24594	0.279334	0.0686619	0.0132277	0.0099689	0.914667	0.0679698	0.0588952	0.720461	0.930497	0.706167	0.331191	0.677255	0.112109	0.503757	0.17554	0.694976	0.225411	5.64986e-05	0.0218527	0.000216191	0.125398	0.0985889	0.478325	2.88233e-05	8.44355e-07	0.874705	0.853362	0.0805421	0.000230607	0.413626	0.00839497	0.433883	0.638191	0.795612	0.0731245	0.0768646	0.0903577	0.000248359	0.786063	0.450245	8.73995e-06
yaaN	0.0260209	0.0545757	0.77278	0.649486	0.0106377	0.440684	5.21182e-07	0.0116494	0.256163	0.113064	0.345593	0.000532758	0.0593823	0.113869	0.652484	0.712134	0.95553	0.322489	0.299035	0.200505	0.0599187	0.984825	0.261949	0.780409	0.13168	4.16567e-05	0.0566578	2.53274e-05	0.222383	0.0497632	0.432232	2.34007e-05	7.58329e-07	0.854217	0.915099	0.229107	0.000217306	0.418247	0.00996049	0.582326	0.411981	0.522036	0.419587	0.937269	0.932977	0.000424639	0.962783	0.00647735	5.78577e-06
S22	0.757153	0.24149	0.428003	0.815797	0.232682	0.843708	2.38513e-06	0.26708	0.151434	0.303488	0.862684	0.0135714	0.0363885	0.520734	0.105132	0.915225	0.996014	0.96565	0.294357	0.764018	0.00165074	0.934277	0.24713	0.507489	0.335028	0.000395776	0.585458	0.000105947	0.503786	0.237468	0.0680715	0.0638097	3.76876e-06	0.959625	0.913764	0.27511	0.000678568	0.562903	0.0050856	0.473721	0.884963	0.952423	0.17275	0.170386	0.298754	0.0193649	0.713829	0.00199867	9.62766e-06
yaaO	0.0318006	0.0704363	0.159156	0.471691	0.641623	0.723507	3.78461e-07	0.365846	0.00574766	0.0237135	0.214173	0.0222037	0.00462812	0.248725	0.0933284	0.502931	0.892687	0.462098	0.281978	0.00436582	6.64631e-05	0.736928	0.0811561	0.99149	0.934281	0.000513088	0.407278	0.00189258	0.00986912	0.0132555	0.131182	0.00033927	7.95273e-05	0.959103	0.738246	0.195077	0.164318	0.556486	0.00105324	0.377142	0.0562946	0.537425	0.0484884	0.00352847	0.0297061	0.0132908	0.30051	0.000858623	0.000215108
tmk	0.0233403	0.0886251	0.0984521	0.929292	0.107634	0.592902	1.90659e-07	0.933012	0.0172324	0.112026	0.233648	0.0640331	0.00493913	0.0764881	0.144089	0.549457	0.880335	0.943562	0.310075	0.00608632	0.00598438	0.338672	0.0401899	0.730245	0.41892	0.00414311	0.00957672	0.000241572	0.00957222	0.0157299	0.150115	3.37077e-07	1.96557e-07	0.995057	0.746856	0.814341	0.638442	0.990382	0.00845002	0.869869	0.650669	0.638825	0.0255629	0.00101996	0.0359802	0.00184083	0.356228	6.29891e-05	6.99075e-07
yaaQ	0.0422876	0.0702278	0.0494303	0.124098	0.0253736	0.689904	8.25757e-05	0.0217478	0.060185	0.00703297	0.0205136	0.93877	0.011949	0.735232	0.0422008	0.776284	0.955655	0.52335	0.570099	0.0210405	0.376168	0.45447	0.00508043	0.263607	0.276542	3.59303e-05	0.0102285	0.00798962	0.0427856	0.00158428	0.00940105	4.30126e-06	8.77255e-07	0.833262	0.943589	0.535401	0.338038	0.799087	0.00978056	0.0666146	0.033811	0.773974	0.978374	0.0263336	0.51583	0.186184	0.0473901	0.131297	7.56192e-06
yaaR	0.0835471	0.21074	0.210729	0.345663	0.0235753	0.890679	1.9861e-06	0.0308769	0.139351	0.0187367	0.199831	0.164469	0.0220794	0.148153	0.0551244	0.756205	0.770513	0.471379	0.444069	0.00366805	0.89995	0.819296	0.00799624	0.131648	0.53793	4.35793e-05	0.0103832	0.00332336	0.136062	0.000352961	0.00407515	1.71317e-06	1.02934e-06	0.833262	0.832688	0.834234	0.905088	0.719498	0.00766366	0.164047	0.150521	0.263995	0.488582	0.036047	0.864997	0.523175	0.0298569	0.803207	1.25205e-05
holB	0.320866	0.073695	0.511094	0.471537	0.0649462	0.00103008	8.75114e-06	0.187015	0.365384	0.0667644	0.00848338	0.57236	0.00577064	0.821669	0.833013	0.787249	0.901167	0.690347	0.329223	0.0157852	0.0485664	0.227739	0.00531967	0.636468	0.284986	0.000419252	0.0516071	0.00494031	0.612568	0.00381624	0.010104	2.22268e-05	1.73683e-06	0.835791	0.730255	0.570984	0.0555639	0.614628	0.00136818	0.11555	0.072007	0.54689	0.211605	0.0362456	0.152345	0.159097	0.0394057	0.129187	1.89797e-06
yaaT	0.906835	0.0115214	0.330434	0.263056	0.0664966	0.00139599	0.000695427	0.043108	0.143283	0.018476	7.66185e-06	3.21353e-07	0.00692785	0.281234	0.335807	0.472708	0.933326	0.286472	0.272086	0.197721	0.000414241	0.891882	0.0300796	0.489513	0.989514	0.00077551	0.525617	0.308391	0.0226825	0.142361	0.551298	0.00155261	3.15416e-05	0.833262	0.375368	0.166317	0.0382654	0.617052	0.000526356	0.0142811	0.176056	0.956928	0.0310348	0.00585659	0.066543	0.0616728	0.101621	0.0160376	0.000194116
yabA	0.138973	0.125838	0.785577	0.0126784	0.0274817	0.0200961	0.00332494	0.0293324	0.672981	0.0721285	8.10612e-06	5.28908e-06	0.0304531	0.743053	0.741303	0.990053	0.918596	0.937135	0.272847	0.960351	0.00596323	0.25284	0.0489568	0.0183017	0.365161	0.000544619	0.046696	0.0234875	0.000691214	0.0007134	0.267374	0.00345667	5.49459e-05	0.911043	0.435982	0.313506	0.969025	0.989943	0.115001	0.845116	0.91299	0.972012	0.322372	0.0146849	0.111457	0.0236897	0.00221291	0.000747332	0.000427266
yabB	0.000594573	0.00307214	0.0198263	0.588955	0.783454	6.77734e-05	1.73876e-06	0.971562	0.00283653	0.00811734	0.0472406	0.00512557	0.00077024	0.154854	0.000137604	0.452507	0.855805	0.636774	0.272086	0.269513	0.000128247	0.954087	0.00636539	0.0152142	0.69398	0.690025	0.764747	0.153352	0.869589	0.603322	0.0362298	0.000791915	0.00309065	0.833262	0.217435	0.786316	0.0709861	0.696305	0.0174574	0.583328	0.974973	0.935354	0.857998	0.00173734	0.0063847	7.85646e-05	0.00836086	3.91527e-05	6.66834e-06
yazA	0.00284584	0.000547463	0.0110011	0.472139	0.547631	0.0003595	4.618e-07	0.702261	0.0163889	0.0425289	0.0829576	0.0146801	0.00180127	0.0172266	9.97663e-05	0.395212	0.557941	0.226314	0.272086	0.0668657	0.000109658	0.571298	0.0187586	0.0140347	0.232796	0.671946	0.347253	0.055429	0.062939	0.0118335	0.308112	0.00011169	0.185964	0.834004	0.453865	0.828268	0.0678525	0.945374	0.00851397	0.451033	0.799569	0.690053	0.982151	0.000987672	0.0087654	8.59102e-05	0.158928	5.34949e-05	2.01739e-05
yabC	0.00251696	0.000183439	0.0102442	0.436541	0.691035	0.000137833	1.2151e-06	0.805077	0.0205679	0.0686006	0.0267623	0.000157395	0.00123669	0.0296251	3.69429e-05	0.473705	0.789673	0.204222	0.272086	0.0129666	0.00140353	0.695597	0.00135525	0.00865575	0.470702	0.613483	0.307254	0.00823274	0.0826293	0.0113848	0.0801528	6.45911e-05	0.317564	0.833262	0.908007	0.991899	0.110734	0.954641	0.00791848	0.497418	0.714712	0.159874	0.947185	0.000247123	0.00321084	0.00032606	0.357297	1.08954e-05	8.39742e-05
abrB	0.0795115	1.87199e-05	0.00733794	0.000164223	0.0954663	3.28316e-10	0.596488	0.727202	0.524402	0.929355	0.166511	0.00104474	0.915267	0.0325882	0.107598	0.0270483	0.977125	0.31939	0.272086	0.00258647	0.000101034	0.114657	0.033196	0.0508499	0.36452	0.000453406	0.0854632	3.22874e-06	3.81392e-06	0.256321	0.252258	5.02992e-05	0.36577	0.912709	0.960006	0.798792	0.0122377	0.627168	0.00390221	0.607311	7.8996e-06	0.166419	7.80279e-06	0.000787893	0.593309	0.503979	0.0610657	6.16954e-05	2.30125e-05
S23	0.137466	0.00017352	0.012069	0.0067917	0.00841948	0.00166139	3.43549e-06	0.000132968	0.0670833	0.000566434	0.896636	0.0455117	0.524132	0.00118388	0.00023806	0.90359	0.990876	0.0954861	0.407081	0.481329	0.00910053	0.946668	0.749024	0.76509	0.443831	0.000113548	0.0719491	5.38206e-05	0.000118015	0.261959	4.59156e-05	0.000502285	0.0255512	0.840415	0.960887	0.013882	0.555112	0.948966	0.000292823	0.801507	0.0696272	0.348298	0.000167466	0.314356	0.879339	6.22537e-05	0.168805	3.70559e-05	0.0311497
S24	0.0078389	4.05238e-05	0.0826964	0.0583606	0.0228228	0.249018	0.000385876	5.56226e-05	0.0164732	0.00282335	2.59358e-06	2.54116e-09	0.695221	0.0844359	0.000186996	0.308255	0.850286	0.539414	0.443519	0.000976489	0.000113439	0.972137	0.045168	0.000388828	0.269563	0.000107119	0.930985	0.0114238	0.0211956	0.00211792	7.04686e-05	0.0081195	0.13937	0.953286	0.542153	0.360278	0.298605	0.473148	0.220633	0.332567	0.677911	0.777914	0.437493	0.00594847	0.0304893	0.00177122	0.218388	0.011687	0.00678784
metS	0.207897	0.00258112	0.0156277	0.955131	0.159037	0.0171842	0.0010098	0.001068	0.294526	0.00138593	5.78754e-07	2.82477e-07	0.485805	0.0416884	0.000185951	0.650363	0.953622	0.168842	0.339012	0.000349299	0.18413	0.76337	0.00308951	0.000111025	0.285712	0.380227	0.0053774	0.000170325	0.0105849	0.000260907	1.04691e-05	0.00244724	0.00296427	0.992502	0.641718	0.301691	0.0994934	0.634377	0.643648	0.334428	0.971946	0.92616	0.0280919	0.000399949	0.00213992	0.000537488	0.0705962	0.109108	0.000300391
S25	0.000608331	0.000540568	0.0998293	0.0659971	0.195042	0.831352	0.666004	0.025593	0.444383	0.000593166	0.0407611	0.012144	0.200664	0.413856	0.809223	0.693715	0.875871	0.396594	0.365364	0.829457	0.255415	0.45447	0.981143	0.632797	0.26719	0.0750777	0.000440348	1.25521e-06	0.0230367	0.000253592	0.00389345	0.0054875	1.327e-06	0.833262	0.460627	0.47795	0.000221432	0.476409	0.0305022	0.282155	0.995334	0.10002	0.126448	0.283683	0.170603	0.000108724	0.00138882	2.68703e-05	0.00141185
yabD	0.687016	0.456112	0.0369618	0.113183	0.00576431	1.11855e-05	0.000274575	0.0255763	0.863302	0.00442481	1.01089e-05	2.38404e-05	0.883188	0.00729366	0.000880595	0.760098	0.871503	0.263549	0.300981	5.58823e-05	0.028055	0.333024	0.000343095	0.321451	0.354274	0.819222	0.0029498	0.240603	0.000280927	0.00270813	1.3893e-05	0.202991	0.121458	0.881978	0.87551	0.972095	0.0252121	0.755169	0.185376	0.374019	0.267075	0.156892	0.0429199	0.010842	0.00276371	6.24398e-05	0.142322	0.0481208	0.000365809
S26	0.129236	0.219019	0.0151042	0.00747182	0.789368	0.000840795	0.00134833	0.00327415	0.0961241	0.260975	0.017178	0.765149	0.794454	0.0148531	0.000506868	0.611941	0.953622	0.29461	0.289774	0.000295425	0.0504143	0.571298	0.00323855	0.26199	0.855604	0.127883	0.0028202	0.0969046	0.000878891	0.0044222	0.000702276	0.469788	0.0338753	0.897017	0.803022	0.504256	0.20583	0.462769	0.597178	0.358032	0.393773	0.884141	0.694423	0.629807	0.00140774	0.000740495	0.0223345	0.0846202	0.00111683
yabE	0.396516	0.712852	0.113378	0.00506455	0.0576705	0.64427	0.0057122	5.30248e-05	0.00668114	0.263153	3.81812e-06	0.077855	0.00100381	0.240608	0.00289916	0.23856	0.909732	0.342648	0.294357	0.00242306	0.00036287	0.280201	0.0049935	0.0271357	0.85312	0.00134807	0.690992	2.33252e-06	5.31499e-05	0.000376034	0.00021793	5.06669e-06	4.49929e-05	0.99873	0.13997	0.250827	0.947666	0.563987	0.000663979	0.822604	0.435143	0.241437	0.0102091	0.00926576	0.0548063	0.000781916	0.897666	3.62098e-07	1.82443e-06
S27	0.000409548	4.41159e-05	0.239378	0.448431	0.00620941	0.983416	0.0140316	0.154483	0.0250057	0.00632891	0.00111442	9.50873e-05	0.00101446	0.0888894	6.50537e-05	0.612834	0.892687	0.107513	0.604978	0.0321492	6.97139e-05	0.426644	0.573172	0.00164218	0.17363	3.21756e-06	0.162886	3.03739e-05	0.0353973	0.00183471	0.536643	1.51023e-05	0.797465	0.833262	0.373428	0.746785	0.0448647	0.96615	0.0455603	0.857611	0.388214	0.987938	0.155472	0.763553	0.527607	0.000994953	0.103664	0.00292899	0.183436
rnmV	0.000984806	0.000173971	0.0103443	0.0193547	0.0321859	0.366174	0.000141007	0.0422558	0.0612745	0.0972573	0.0193065	0.0497454	0.00705064	0.00402836	0.000968728	0.408564	0.886881	0.121889	0.343386	0.0118002	0.000342505	0.35011	0.0778779	0.0062864	0.810482	2.90199e-06	0.1358	1.52009e-05	0.00439643	0.000360026	0.92853	0.144111	0.00193786	0.833262	0.297463	0.88002	0.00412141	0.442261	0.0462457	0.606977	0.64705	0.992036	0.000346918	0.000939359	0.122779	0.000252087	0.0360727	0.00440707	0.000518798
ksgA	0.0010925	0.000203953	0.0062381	0.0115104	0.767242	0.228643	9.48416e-05	0.0143973	0.107699	0.103652	0.0688637	0.616263	0.0762169	0.00142913	0.000603634	0.700863	0.990819	0.599067	0.496528	0.00205953	0.000391614	0.944186	0.00480996	2.26891e-06	0.411313	5.39564e-07	0.874702	4.02325e-05	0.0016872	0.000756574	0.00456091	0.000757839	0.00568324	0.833262	0.233895	0.678779	0.00271152	0.606191	0.255928	0.324828	0.694483	0.851832	7.82619e-05	5.03435e-05	0.0114528	0.000125434	0.168133	0.775336	0.0117935
S28	0.00655346	0.00219645	0.0295078	0.0153752	0.7474	0.00542196	0.00224076	0.0137153	0.166404	0.0899975	0.546487	0.00101473	0.0746947	0.0899189	0.0547974	0.737096	0.770513	0.150881	0.272086	0.0027715	0.436793	0.270463	0.872137	0.0181824	0.850969	6.51655e-05	0.000131133	0.0023944	4.99518e-05	0.0819435	0.000106258	1.88083e-07	0.0211531	0.833262	0.176724	0.793419	0.000911731	0.419419	0.0315416	0.576909	0.942872	0.497588	0.0555816	0.365253	0.103254	6.38456e-05	0.00123787	0.607153	0.676356
yabG	0.0392557	0.0139271	0.030776	0.0212909	0.098554	0.00878818	0.00214258	0.017714	0.317162	0.203149	0.768981	0.0120276	0.070778	0.0682909	0.0385457	0.888647	0.855805	0.464553	0.272086	0.00507276	0.620118	0.196336	0.932001	0.0235654	0.995287	6.10087e-06	0.00109973	0.0145232	0.000300895	0.00517358	0.000493124	5.89839e-07	0.0293612	0.833262	0.817197	0.764337	0.00111433	0.603048	0.0364699	0.870627	0.942147	0.481726	0.0284996	0.229866	0.0916474	0.00067193	0.459278	0.150412	0.534743
S29	0.311666	0.597971	0.35284	0.611224	0.630782	3.02413e-07	0.00993623	0.00133585	0.394015	0.00608153	0.000441152	0.0867146	0.0146434	0.669728	0.588069	0.641714	0.976761	0.190441	0.272086	3.35203e-05	0.0599187	0.251789	0.007659	0.120312	0.639712	0.00191017	0.00017559	0.000238863	0.0102545	0.456504	0.0610738	0.0257312	0.316931	0.833262	0.729437	0.485035	0.958807	0.939529	0.894692	0.905065	0.277674	0.734615	0.116895	0.250679	0.50088	3.72027e-05	0.888033	8.38745e-06	0.0585427
veg	0.414188	0.933594	0.370821	0.976272	0.608733	0.807008	0.389558	0.109168	0.0711815	0.0104674	0.000965268	6.01293e-06	0.148198	0.795005	0.0118278	0.67825	0.872359	0.65407	0.375325	0.0691421	0.0137141	0.243806	0.159865	0.0434556	0.275255	0.0282556	0.861206	0.734308	0.00130366	0.215468	1.094e-05	0.00219026	0.00491232	0.953286	0.670247	0.152626	0.0199083	0.628295	0.0311409	0.866121	0.151607	0.056401	0.08174	0.00802837	0.0951637	0.00114494	0.00744864	0.000113279	0.049917
S30	0.000581831	0.00666104	0.0319761	0.281842	0.00158627	0.22823	0.000257893	0.00541147	0.0030095	0.901252	3.0928e-05	0.0257626	0.258918	0.770316	0.0133546	0.60178	0.869083	0.38887	0.299043	0.166613	0.668337	0.785181	0.00721111	0.042914	0.958363	0.00032097	0.833476	1.22794e-06	0.0058775	0.0794474	7.79285e-06	2.55333e-06	1.80953e-05	0.833262	0.689933	0.829621	3.72953e-05	0.95737	0.272775	0.155584	0.342428	0.856571	0.879521	0.00164621	0.894335	0.00156977	0.00292825	0.000167269	0.000672252
sspF	0.000594573	0.0143498	0.031525	0.473666	0.000384599	0.179327	0.00029651	0.0753088	0.00197062	0.354844	9.36129e-05	0.00412457	0.0423612	0.50132	0.0112262	0.607191	0.855805	0.376442	0.703812	0.0802245	0.885765	0.68583	0.00137711	0.0871309	0.976552	0.000154273	0.0233759	2.8253e-06	0.831857	0.143879	1.03862e-06	4.14867e-07	2.38301e-06	0.833262	0.717038	0.938759	4.3257e-05	0.927111	0.10698	0.563842	0.669444	0.79079	0.84279	0.00207923	0.657138	0.54732	0.00898938	7.91454e-05	0.000322642
S31	0.052619	0.00101547	0.00571065	0.00925879	0.145506	3.43235e-14	0.0270827	0.000107212	0.0336639	0.038922	0.226163	0.0358885	0.792647	0.238617	0.0166398	0.521836	0.829401	0.600646	0.277079	0.000594727	0.101707	0.251789	0.00290431	0.0329601	0.428634	0.0154458	0.18197	0.00268618	0.278701	0.924283	0.418069	0.81512	0.94908	0.841478	0.182981	0.962131	0.285973	0.866711	0.00331245	0.499271	0.518462	0.750976	0.839433	0.000199352	0.0216619	0.14445	0.324924	0.00307264	0.289788
ispE	0.0286301	0.000172657	0.0115733	0.00226214	0.0807888	0.00236939	0.00298192	0.229542	0.623234	0.328371	0.925225	0.491999	0.0921559	0.00577164	7.95424e-06	0.3458	0.98725	0.219095	0.337032	0.000757297	0.000495292	0.734593	4.58358e-05	0.00466579	0.667955	0.000165605	0.978809	0.00920928	0.00036911	0.673666	0.551818	9.10984e-06	0.000405368	0.954627	0.636529	0.927393	0.00382228	0.900615	0.0932362	0.578649	0.615137	0.57572	0.0147502	0.0038523	0.0185761	0.000235555	0.0141361	8.07475e-05	0.000853667
purR	0.00706086	2.665e-05	0.0104104	0.00743788	0.218645	0.000104532	0.0242131	0.727202	0.846431	0.474492	0.0767278	0.0642128	0.0213969	0.0596094	2.8134e-06	0.255991	0.855805	0.0716569	0.272086	0.000124709	0.000331932	0.417765	0.00205104	0.000164375	0.188886	0.000234296	0.866864	0.473624	0.0271373	0.0057107	0.140286	1.20091e-06	0.00156948	0.84876	0.526826	0.500271	0.00025266	0.669547	0.253275	0.0307886	0.010037	0.00681204	0.732179	0.0444621	0.00305664	0.00176058	0.10459	0.0164153	0.104272
yabJ	0.0728208	6.68709e-05	0.0154575	0.0170953	0.743519	0.000196166	0.914657	0.691656	0.417162	0.542278	0.844089	0.013732	0.892091	0.382109	0.000179478	0.553096	0.897419	0.854442	0.288423	0.000404541	0.0408667	0.563392	0.000164625	8.03453e-06	0.356033	0.00377509	0.738882	0.360045	0.966676	0.0926067	0.311318	0.00215721	0.00203556	0.840415	0.990229	0.0429526	9.30173e-05	0.631727	0.865442	0.0166102	0.0614282	0.126496	0.418778	0.0681624	0.0145076	0.21906	0.956078	0.215349	0.0460315
S32	0.0158993	0.020292	0.299036	0.360128	0.0971873	0.33899	0.00505709	0.000488823	0.869791	0.573659	0.0851977	1.50797e-05	0.0297301	0.085107	8.30964e-05	0.876635	0.915113	0.706167	0.281978	0.51036	0.524477	0.449578	0.193312	0.0151998	0.518069	0.000224191	0.0263686	2.89499e-06	7.33714e-05	0.517117	0.0344743	0.000212927	0.480304	0.833262	0.711123	0.483044	0.00013374	0.50414	0.090219	0.0421888	0.065749	0.224528	0.171686	0.0238909	0.0522969	0.000136516	0.0377898	0.0150999	0.0185632
spoVG	0.00148001	2.96477e-05	0.00525747	0.405661	1.49986e-05	0.125461	1.89212e-07	0.018029	0.00182138	0.00127489	3.95738e-06	1.51505e-05	0.826852	0.00477393	0.000274376	0.548681	0.972808	0.0329512	0.499448	0.000276902	0.476784	0.09013	0.000256274	0.00594865	0.055228	0.0109085	0.226124	0.00502883	0.235044	0.000923298	0.677406	0.000554438	6.26053e-05	0.843427	0.708481	0.15823	3.61721e-06	0.225102	0.00153809	0.242686	0.79105	0.294363	0.000322408	0.000145315	0.00651353	5.83399e-05	0.000286106	8.55211e-05	1.16986e-06
S33	0.0103729	1.4026e-05	0.00303259	0.279067	0.0195045	0.85128	3.0654e-05	0.0245309	0.00332863	0.0128046	1.92297e-05	0.00117211	0.0256293	0.00152805	5.59144e-06	0.136816	0.936615	0.0872544	0.577836	0.0165025	0.0105067	0.83793	0.000166601	2.20983e-06	0.441191	0.000124474	0.0150489	0.00326032	0.00014816	0.000105165	0.000108148	2.15505e-06	0.179534	0.84876	0.762612	0.0406178	2.55992e-05	0.794667	0.181358	0.754572	0.145967	0.120536	5.04183e-05	0.039473	0.00787833	6.38247e-06	0.0227561	3.54084e-05	5.36391e-05
gcaD	0.000258107	7.01676e-06	0.323458	0.173094	0.481465	0.206988	0.0964541	0.903206	0.00184256	0.00113785	2.03005e-07	8.83728e-08	0.0120317	0.00291935	0.00125266	0.776284	0.960082	0.731468	0.371841	7.30799e-05	2.20671e-05	0.482783	0.0407445	0.000193451	0.399478	5.08424e-05	0.502094	0.000592192	0.483843	0.0721562	6.14253e-06	5.05204e-06	0.00010557	0.833262	0.844507	0.0838533	6.87012e-05	0.721543	0.337265	0.00358216	0.0346216	0.453578	0.00395815	0.000112893	0.000572519	0.000136182	0.0683698	0.00855856	0.000315229
prs	0.00144948	3.82291e-05	0.717888	0.0862317	0.00445604	2.53309e-06	0.0182785	0.0440537	0.000877401	0.00062341	2.36367e-07	1.5893e-08	0.654442	0.00453844	0.000981243	0.571063	0.990819	0.192573	0.423875	0.000234369	0.00706336	0.747635	0.000565176	2.00029e-05	0.132294	8.0771e-06	0.022957	9.35957e-05	0.549879	0.0176912	8.54939e-06	1.76847e-05	1.85455e-05	0.833262	0.98215	0.0374688	3.16836e-05	0.478575	0.0905263	0.0078426	0.0319116	0.797424	0.0106704	5.21105e-05	0.000559238	0.000507879	0.127717	0.011387	4.84882e-05
ctc	0.00105315	0.0033508	0.874709	0.111751	0.000290889	0.0108012	0.0196929	0.0140681	0.00118225	0.747693	4.7866e-05	4.36891e-08	0.0507644	0.147334	0.0195434	0.559893	0.904477	0.252808	0.54959	0.130712	0.00118397	0.783581	0.000882516	0.0795902	0.199901	0.000320981	0.0381145	0.000175713	0.00236109	0.000371283	3.75727e-05	9.54412e-06	6.77917e-09	0.833262	0.979744	0.0385686	9.6145e-05	0.78567	0.107449	0.427362	0.525024	0.670305	0.000727892	0.0524134	0.0700937	0.00189224	0.321577	7.89446e-06	1.65119e-07
pth	0.00319948	1.08766e-05	0.00473754	0.000630839	0.000648371	0.000227753	1.80351e-05	0.0532488	0.0435511	0.00168447	0.000900945	0.151711	0.00434935	0.0239275	0.000795818	0.507181	0.853171	0.802793	0.380781	0.0823993	0.0532124	0.590908	0.00291174	0.198521	0.170311	0.490007	0.0526988	5.88691e-05	0.0493721	0.00108982	0.000232511	9.89173e-08	1.13874e-07	0.846772	0.322937	0.370357	0.00283008	0.521793	0.512362	0.613663	0.45433	0.087517	0.00280735	0.000680162	0.00298901	6.88e-05	0.0224588	6.87457e-05	2.13984e-07
yabK	0.0176152	2.30378e-05	0.00713047	0.00104051	0.0232843	1.09054e-10	1.3659e-05	0.0934395	0.0699448	0.00198894	0.00151546	0.513628	0.0398364	0.00902054	0.000473747	0.33726	0.850286	0.965739	0.486292	0.0308716	0.167198	0.648503	0.539019	0.668566	0.320222	0.847158	0.0323041	8.89252e-05	0.0321017	0.000805881	0.000118969	1.88083e-07	1.98671e-07	0.920578	0.513241	0.319164	0.0163103	0.967352	0.0503592	0.918198	0.602213	0.257907	0.0125331	0.00122884	0.00342061	0.000110975	0.0162762	5.2184e-05	7.22639e-07
S34	0.0642659	2.67715e-05	0.0876356	0.0115613	0.245605	4.41376e-08	1.03729e-05	0.358855	0.0160249	0.000749236	0.00024926	0.000895233	0.0555896	0.00478249	0.0805782	0.507181	0.773753	0.494246	0.745884	0.948924	0.801027	0.856912	0.993931	0.359637	0.398591	0.341587	0.0318984	9.87368e-05	0.0937742	0.00768022	9.06947e-05	1.0997e-05	4.19733e-06	0.949084	0.37784	0.796058	0.0660548	0.830134	0.0298696	0.881362	0.80384	0.463509	0.079431	0.109874	0.0489977	7.59576e-05	0.00465839	5.77949e-05	6.09617e-05
mfd	0.410944	0.000126354	0.0896675	0.0151508	0.00529604	0.019939	1.66392e-06	0.311751	0.0395086	0.00231025	2.74945e-05	0.00194918	0.672295	0.00433974	0.0264031	0.64043	0.855805	0.74753	0.505088	0.00298543	0.0102164	0.599248	0.00104947	0.0693299	0.150599	0.268828	0.0480385	0.000384928	0.173327	0.0111589	4.13376e-05	3.33509e-06	8.87352e-07	0.99742	0.714386	0.81669	0.733107	0.756631	0.041755	0.30789	0.523864	0.751207	0.118247	0.00848422	0.117312	6.39003e-05	0.045398	0.000108214	7.46306e-07
S35	0.78672	0.000706831	0.109515	0.034413	0.00419294	1.42759e-05	4.37896e-06	0.115462	0.0823907	0.00629022	0.00037662	0.00055504	0.0266948	0.0274935	0.139368	0.984376	0.973193	0.264649	0.272086	6.27832e-05	0.00105247	0.910331	0.0727067	0.200695	0.285712	0.0138884	0.109877	0.00116913	0.11078	0.0209894	0.000110434	3.216e-05	6.35715e-06	0.974965	0.359442	0.826697	0.598443	0.90128	0.00622407	0.78854	0.428447	0.855091	0.153339	0.00477299	0.0649945	0.00189799	0.0843348	0.000122184	2.86066e-06
spoVT	0.82705	0.000166015	0.134251	0.0566423	0.0217553	3.20869e-05	9.88807e-07	0.396748	0.0121328	0.00884344	0.000711433	0.000572906	0.0334426	0.0256836	0.0242185	0.920786	0.891444	0.751436	0.272086	0.000123066	0.00230685	0.799303	0.235732	0.0185625	0.285712	0.0605628	0.183617	0.00271846	0.394938	0.00552294	6.20384e-05	8.54068e-05	1.47388e-06	0.931205	0.306747	0.776935	0.119697	0.963409	0.0183807	0.456918	0.689267	0.528607	0.103523	0.0052827	0.0146133	0.00135127	0.0660214	0.000158608	1.42684e-06
yabM	0.00151765	4.23988e-05	0.0190494	0.88081	0.00549784	1.41548e-06	2.3953e-05	0.323743	0.013386	0.00251457	7.88864e-06	1.41544e-05	0.00368776	0.00175164	0.000253927	0.643048	0.987136	0.215254	0.342366	3.05466e-05	0.000679012	0.36075	0.000158888	2.53611e-08	0.0986226	0.000247887	0.0342523	0.000303776	0.49997	0.138696	0.0427408	2.89678e-06	1.54621e-06	0.834004	0.29872	0.80973	0.0135962	0.182257	0.000168365	0.195936	0.270724	0.316224	0.000473001	0.000371113	0.00279543	0.000123673	0.00766087	1.06174e-05	3.93271e-07
yabN	0.207897	0.040548	0.517788	0.0631945	0.00188723	4.49354e-10	0.273916	0.00317213	0.771368	0.00121228	1.80113e-07	1.13841e-05	0.0604291	0.0052863	1.56566e-05	0.705805	0.923688	0.616872	0.272086	0.000576847	0.888076	0.732733	0.00318081	0.000300839	0.26719	0.56202	0.0740859	0.000118782	3.10959e-05	0.135192	0.00119536	0.00631981	0.997941	0.834004	0.122432	0.620539	0.00477696	0.503836	0.00099051	0.211719	0.404594	0.772149	0.269282	0.163548	0.00157927	0.000413943	0.00884794	3.10584e-06	4.52056e-07
yabO	0.278515	0.0618429	0.83291	0.0235976	0.000401821	8.24277e-06	0.21689	0.0126422	0.672358	0.00175681	9.41041e-07	8.58355e-05	0.568937	0.010063	0.000105205	0.285896	0.773753	0.27721	0.272086	0.000169527	0.82813	0.929681	0.000649956	2.30123e-05	0.405938	0.881597	0.323933	3.93674e-05	3.23299e-05	0.304886	0.000428821	0.0289082	0.876919	0.833262	0.125473	0.51389	0.175061	0.929931	0.0195172	0.377142	0.570292	0.495209	0.393087	0.0561526	0.001442	0.00141105	0.023358	8.17943e-07	2.32017e-07
yabP	0.265854	0.115014	0.216285	0.265119	0.000265597	0.0584305	0.976747	0.0124196	0.964146	0.00484681	4.38515e-06	0.000505977	0.100145	0.00587878	0.0606524	0.460224	0.733852	0.395712	0.855069	0.342294	0.840517	0.988077	0.00322042	0.778518	0.500438	0.172096	0.114724	6.31268e-06	7.71977e-05	0.0907919	0.000832132	0.00201233	0.30707	0.833262	0.0746905	0.550295	0.0446502	0.368455	0.00442394	0.781049	0.298451	0.392157	0.717831	0.00948742	0.571586	0.00111981	0.0342332	0.0774939	2.61202e-06
yabQ	0.279584	0.382308	0.0518107	0.214879	0.000667287	0.0370157	0.0462797	0.00492397	0.323404	0.00430783	0.230649	0.037233	0.709455	0.00566729	0.00664219	0.689876	0.986525	0.878641	0.973662	0.221733	0.587541	0.417765	0.0256615	0.0723066	0.38965	0.134438	0.674525	7.00089e-05	0.00380858	0.884047	0.000428393	0.000373128	0.000482433	0.834004	0.152943	0.979683	0.357044	0.392341	0.00938572	0.937831	0.317014	0.738507	0.711723	0.00335684	0.0633574	0.00725196	0.0420795	0.818903	9.58262e-07
divIC	0.299496	0.111019	0.366315	0.439089	0.00715118	0.14236	0.233118	0.158156	0.151794	0.981744	0.000101339	0.00931705	0.0862375	0.102718	0.000702996	0.438548	0.81157	0.621702	0.620081	0.10502	0.384251	0.637874	0.741579	0.0131569	0.992466	0.0140884	0.293246	8.06467e-05	0.00125414	0.0378496	0.00155375	0.000347566	8.37664e-06	0.935382	0.134452	0.215711	0.0590264	0.570795	0.00769897	0.140152	0.131179	0.293742	0.880233	0.798767	0.00176752	0.0116561	0.364465	0.00231091	4.39408e-06
yabR	0.396516	0.022349	0.0230383	0.00668079	0.000862855	0.223491	0.372915	0.0466496	0.013386	0.814505	3.53986e-05	0.000109948	0.125704	0.820848	0.016643	0.944631	0.953622	0.464553	0.720566	0.539884	0.00130623	0.946581	0.422258	0.802732	0.151207	0.000419155	0.982281	0.00286484	0.102647	0.251499	0.0769908	0.0533146	0.00242664	0.914044	0.150278	0.701826	0.532755	0.35643	0.0405281	0.924917	0.626566	0.638825	0.255339	0.00179498	0.0328188	0.964533	0.568799	0.95016	0.0234453
S36	0.000222396	3.13418e-06	0.0826964	0.366151	0.311939	0.191454	2.30333e-07	0.00012269	0.00118412	0.000382182	2.83091e-05	0.000355625	0.015756	0.0406223	0.00047231	0.47923	0.590364	0.0748503	0.272086	0.000161501	8.32139e-05	0.0661249	0.947399	2.70139e-07	0.837054	2.2674e-05	0.0752451	0.0262745	0.430067	0.0316087	4.78361e-05	2.64219e-07	0.0100325	0.833262	0.304096	0.520447	0.000138172	0.81206	0.0372117	0.0995518	0.805722	0.968425	0.000898237	0.224617	0.107544	8.00621e-06	0.196184	5.31658e-07	6.21173e-05
spoIIE	0.00572466	0.00119806	0.256561	0.160873	0.246473	1.38597e-06	3.82589e-09	0.00240253	0.0137387	0.661198	3.39247e-07	6.4279e-07	0.0298721	0.888636	2.46343e-06	0.744185	0.997738	0.403447	0.272086	0.000257876	0.0938547	0.274248	0.159865	0.000906615	0.150662	0.00122509	0.0160004	5.90398e-07	0.00014543	0.00352766	4.17452e-06	1.64925e-05	0.0193158	0.833262	0.824492	0.766861	0.00641762	0.661395	0.600707	0.295312	0.570031	0.122398	0.22921	0.049825	0.000558889	0.092915	0.313175	6.29123e-06	6.05619e-05
S37	0.00333896	0.015441	0.363068	0.805708	0.155687	8.37984e-11	0.0212843	0.000211914	0.117763	0.0105041	0.000290972	0.205362	0.00368776	0.843637	0.00106554	0.976905	0.982075	0.229158	0.272907	0.00111913	0.712839	0.142952	0.00408056	0.0302119	0.471069	0.00594931	0.000845701	2.71597e-05	0.47246	0.0413224	0.167302	0.112989	0.483551	0.834004	0.507555	0.343279	0.255023	0.769216	0.263754	0.987454	0.458456	0.276828	0.152028	0.367472	0.00162665	0.00168523	0.0124371	2.69736e-06	0.00647783
yabS	0.0655214	0.320278	0.679846	0.0816907	0.349943	1.99226e-12	2.96036e-08	0.091016	0.50232	0.248279	2.52984e-07	5.44139e-08	0.825486	0.616572	2.72173e-05	0.741577	0.773753	0.632147	0.272086	0.000163546	0.0206032	0.206415	0.25644	0.00122015	0.826827	0.0396429	0.0291536	9.22711e-07	0.00114973	0.736875	2.65958e-05	1.33389e-05	7.09671e-05	0.846772	0.874765	0.559872	0.0199706	0.600912	0.899452	0.443888	0.280126	0.153616	0.981135	0.0789196	0.000392046	0.0076001	0.00169828	2.51438e-05	0.58526
yabT	0.457523	0.000607522	0.831366	0.331998	0.2938	3.55151e-09	5.1914e-08	0.386472	0.028479	0.0491198	0.00419229	1.01167e-06	0.195365	0.183987	0.000113037	0.927689	0.963064	0.621236	0.272086	0.000348232	0.0719392	0.143927	0.703843	0.023008	0.341221	0.0389479	0.00352153	1.22794e-06	0.00899575	0.00459176	8.22136e-06	7.14742e-07	5.79098e-07	0.908863	0.384664	0.983157	0.0349762	0.293759	0.122031	0.894426	0.972184	0.387984	0.998122	0.00133072	0.000699227	0.727142	0.0228006	6.80395e-05	0.000169301
tilS	0.883942	0.35372	0.526148	0.767162	0.000124403	0.00148628	0.00276647	0.0126925	0.130696	0.518799	0.794901	0.6109	0.772501	0.959052	0.119701	0.869488	0.886881	0.92117	0.339012	0.128159	0.964713	0.517951	0.183777	0.892085	0.116652	5.99977e-06	0.193287	0.000554466	0.0351291	0.000787512	0.00529239	1.93137e-06	1.23501e-07	0.840415	0.387738	0.0225765	4.14277e-06	0.11814	0.000292738	0.923627	0.677911	0.564595	0.0275289	0.0971905	0.639582	0.750208	0.00956942	0.61034	8.33866e-07
hprT	0.601228	0.00313465	0.145215	0.0494827	0.0127959	0.0067834	0.000108531	0.0153917	0.23123	0.888753	0.00302606	0.000526299	0.20827	0.150444	0.0100587	0.627198	0.997738	0.646822	0.635527	0.362883	0.00447985	0.919008	0.053694	0.0356782	0.160715	0.0369766	0.323185	0.00149549	0.00973865	0.0397531	0.0166669	0.00215834	0.000120044	0.85162	0.392751	0.15921	0.00113261	0.844093	0.000914938	0.166786	0.0916227	0.606103	0.302262	0.00243535	0.0379928	0.010588	0.0195894	0.20212	0.000249675
S38	0.74072	0.00158026	0.112401	0.043521	0.346629	0.160028	0.0035057	0.00116342	0.212464	0.539845	4.46043e-05	0.0167004	0.507401	0.11131	0.00629562	0.469358	0.770513	0.679343	0.928094	0.641822	0.00247805	0.824995	0.0208285	0.00548784	0.264836	0.723302	0.525871	0.00172076	0.122972	0.0547944	0.335393	0.01148	0.000112541	0.877488	0.983293	0.163662	0.00213931	0.611169	0.00221175	0.441144	0.0472306	0.393376	0.16913	0.00434525	0.0128324	0.0259106	0.0404371	0.790942	6.73465e-05
ftsH	0.602458	0.00149795	0.925446	0.156714	0.619164	0.863831	0.641983	0.00316441	0.0313518	0.803339	0.00343008	0.592397	0.300305	0.327724	0.000318099	0.846176	0.994099	0.699997	0.518687	0.252266	0.00277707	0.607879	0.00143018	0.000485973	0.201044	0.249338	0.0450762	0.49457	0.00598149	0.193954	0.954974	0.0325784	1.80953e-05	0.92009	0.847167	0.241816	0.0315684	0.666341	0.00758004	0.849517	0.434227	0.951811	0.115474	0.00165968	0.000994776	0.355513	0.0372215	0.902952	1.11373e-05
S39	0.00508908	0.000100448	0.0184654	0.437333	0.075741	0.243801	4.31266e-06	0.164504	0.00641619	0.00159497	6.91667e-06	9.95096e-07	0.0681375	0.00958032	4.87518e-05	0.827591	0.872359	0.799425	0.272086	0.00475714	0.0145993	0.290486	0.0106615	2.14242e-08	0.40951	0.00707899	0.700145	0.000163859	0.000396061	0.0467786	0.00219623	0.547896	4.97064e-06	0.833262	0.151872	0.62052	0.603282	0.844355	0.0802978	0.244948	0.604447	0.651792	0.248788	0.000310839	0.00113402	0.000942451	0.000892311	2.39198e-05	3.0889e-07
S40	0.000802937	1.74117e-05	0.0105147	0.0148355	0.284281	0.00584536	0.285311	0.00709532	0.00373349	0.000970344	0.00283428	0.00142938	0.0723273	0.043095	0.00189414	0.913531	0.960082	0.134186	0.332611	0.00127462	0.000139274	0.15406	0.00793549	0.0107157	0.185323	0.186855	0.717163	0.588351	0.333681	0.0508431	0.0405589	0.000609222	0.107555	0.833262	0.916201	0.0401704	0.637275	0.358847	0.0165027	0.736669	0.974534	0.538958	0.844931	0.0136932	0.0204095	0.00138455	0.0415396	0.0193332	0.00232954
coaX	0.00102177	1.61851e-05	0.0110253	0.011256	0.111068	0.14187	0.0314507	0.0868134	0.00920349	0.00339311	0.000296172	0.000497486	0.10314	0.00420365	0.000125529	0.599765	0.909732	0.234362	0.294357	0.000172048	0.000160861	0.397444	0.000956474	3.09103e-07	0.734502	0.380455	0.221609	0.688679	0.0020088	0.810536	0.00699684	0.00120425	0.000487039	0.833262	0.245925	0.00903987	0.00014115	0.452411	0.0038004	0.340766	0.725029	0.685497	0.00478412	0.000462127	0.00546788	0.000106186	0.00102484	0.00206933	3.40848e-06
hslO	0.00224783	3.94895e-05	0.00693981	0.0449778	0.000634083	0.00102449	0.0175306	0.170226	0.0146336	0.012943	0.00393911	0.214037	0.029228	0.0252436	2.24064e-05	0.71255	0.997738	0.742358	0.329223	0.000167173	0.104317	0.814268	0.000328587	1.45743e-08	0.316846	0.610572	0.839613	0.00490429	0.00290476	0.445115	0.00335861	4.88592e-05	0.1693	0.833262	0.296415	0.0152507	3.9417e-05	0.949209	0.0166222	0.790367	0.971359	0.743005	0.000306923	2.17203e-05	0.000478694	0.000441012	0.0185505	0.000277881	1.64815e-05
yacD	0.0172612	0.000168885	0.835035	0.146578	0.0664254	0.000252125	0.157366	0.000568533	0.651986	0.000712785	7.63201e-05	3.09505e-06	0.621397	0.655067	0.0767976	0.255991	0.993703	0.731971	0.388656	0.000510673	0.00655115	0.757978	0.19164	0.729452	0.53575	0.0145887	0.0152688	0.000235088	0.0719465	0.0133178	2.80777e-05	0.256713	3.25759e-05	0.853511	0.763365	0.12763	0.974486	0.553635	0.228876	0.349452	0.615465	0.906221	0.0559608	0.00767539	0.057356	0.000662621	0.129724	0.19703	0.000555352
cysK	0.438973	0.000773852	0.136583	0.152593	0.0591952	0.0441827	0.00245568	0.749654	0.000367238	0.0258347	0.42329	0.952994	0.11691	0.0044429	3.44009e-05	0.971203	0.789673	0.0886647	0.831327	0.00091964	0.00319852	0.668698	0.567635	3.52119e-05	0.368162	0.447224	0.5875	0.00433604	0.00255353	0.237711	4.08209e-05	0.896634	0.0415394	0.834004	0.66618	0.19865	3.75122e-06	0.884865	0.167653	0.401216	0.762708	0.737573	0.00049839	0.000404546	0.157502	0.987213	0.795232	0.00318732	0.000893599
pabB	0.115138	0.0184169	0.438919	0.152015	0.0949734	0.000376144	0.663895	0.00781853	0.374191	0.069093	0.000711333	0.00105147	0.00354318	0.021745	0.126512	0.773107	0.977125	0.704905	0.347314	0.00100432	0.821485	0.805514	0.0499944	0.0229332	0.613673	0.0148454	0.0016632	0.00483222	0.00601025	0.0242629	0.000810985	5.90219e-05	1.28539e-05	0.833262	0.823504	0.999011	0.926373	0.398984	0.0105783	0.93485	0.602711	0.918742	0.00810166	0.0537188	0.360034	0.00246886	0.00595423	0.0705065	2.29195e-05
pabA	0.0894903	0.749037	0.726467	0.0902725	0.373447	0.000521478	0.0514709	0.120985	0.831958	0.15187	0.0133793	0.974834	0.00134242	0.0502784	0.0164215	0.682491	0.997738	0.650079	0.416706	0.0075456	0.00479854	0.468217	0.0105352	0.00251018	0.667383	0.000980711	0.0318169	6.5727e-05	0.0476236	0.449447	0.0436262	0.00041232	0.000128741	0.833262	0.987552	0.140877	0.327283	0.243325	0.0846588	0.783615	0.110413	0.910973	0.00220896	0.00642471	0.941891	0.0275657	0.270809	0.00226738	0.000678299
pabC	0.0217072	0.000886823	0.434254	0.013931	0.913242	4.79066e-06	1.73876e-06	0.230108	0.0742469	0.00389425	0.00195348	0.035806	0.000480057	0.0168907	0.146109	0.529777	0.923688	0.763575	0.329823	0.000143449	0.0267395	0.739727	0.902459	0.53684	0.132748	8.48258e-05	0.151177	8.97496e-05	0.0382255	0.86755	0.00959001	2.17518e-05	6.19225e-05	0.98676	0.557391	0.0553025	0.000723041	0.837267	0.0113708	0.743463	0.988381	0.918742	0.000517191	0.0374228	0.0535987	0.0021185	0.306596	4.45168e-05	0.000313545
sul	0.0341576	0.00207267	0.996102	0.10918	0.530028	6.00131e-06	4.2198e-05	0.993964	0.693943	0.00678673	0.00839145	0.171789	0.000916349	0.00499749	0.0026083	0.280553	0.953622	0.93918	0.345782	0.000889808	0.054723	0.808442	0.334453	0.445224	0.148083	0.0376022	0.277156	4.60052e-05	0.00867987	0.197513	0.00441586	0.00937146	1.37628e-05	0.904336	0.997003	0.00880377	0.000304876	0.972394	0.00992477	0.981504	0.488015	0.774488	0.000155609	0.00816973	0.00602115	0.00237636	0.437167	0.000142816	5.70662e-05
folB	0.115952	0.0639845	0.292948	0.0383157	0.834648	1.55228e-05	0.000266706	0.763361	0.201104	0.0583423	0.00658937	0.058459	0.00551767	0.0249027	0.00963854	0.488063	0.850286	0.635513	0.31681	0.000807912	0.396461	0.566585	0.18016	0.692311	0.197785	0.0128452	0.249899	6.83962e-05	0.205608	0.355889	0.00806369	0.0537951	0.000178173	0.954358	0.879902	0.00709136	0.000141486	0.863127	0.00374619	0.936596	0.447885	0.807767	0.000659162	0.00828889	0.00854171	0.0510141	0.848004	0.00153265	0.000272387
folK	0.148101	0.0135663	0.710155	0.0597829	0.658131	1.01539e-05	8.41381e-05	0.832474	0.239166	0.00519017	0.000947767	0.0359859	0.00219014	0.0439223	0.000507184	0.618093	0.999336	0.52335	0.401523	0.000334735	0.81075	0.631297	0.0467236	0.315803	0.163742	0.00315614	0.0590148	0.00037824	0.00431004	0.771883	0.00236239	0.18583	2.72255e-05	0.863684	0.735371	0.00698775	0.000137629	0.75499	0.00315671	0.515899	0.324504	0.570286	0.000450235	0.0180173	0.00398942	0.0065475	0.610414	0.0010123	1.63674e-05
yazB	0.0244722	0.000889543	0.298353	0.867785	0.858361	0.000147612	0.000221728	0.705577	0.716429	0.0196189	0.000252498	0.00124546	0.00605916	0.00462031	1.95261e-05	0.375713	0.926231	0.242339	0.321243	0.000151791	0.0208997	0.528705	0.00130243	3.01429e-06	0.602943	0.0115252	0.114518	0.00460832	0.00589564	0.997241	0.018695	0.0195821	0.0133519	0.993886	0.915099	0.976407	0.166552	0.911803	0.337472	0.267381	0.577407	0.179569	0.05133	0.0489709	0.00170104	0.000764503	0.187195	0.000968122	0.213861
dusB	0.102344	0.000832513	0.139832	0.454383	0.534474	1.48855e-05	5.76157e-05	0.101454	0.663367	0.98252	0.00467682	0.00350497	0.0157052	0.0249549	9.3595e-06	0.503017	0.853171	0.387654	0.281978	0.000141963	0.0292224	0.685512	0.000864121	9.56442e-07	0.183582	0.0167151	0.612176	9.87311e-05	0.44042	0.295428	0.0120371	0.000581845	0.0435909	0.992502	0.562874	0.319232	0.228614	0.67737	0.457671	0.596265	0.981057	0.57572	0.0187893	0.00370826	0.0004319	0.00452242	0.194788	6.04439e-05	0.901143
S41	0.245742	0.940488	0.0702869	0.0977285	0.737648	1.05276e-07	0.0998777	0.000557738	0.0447771	0.00880642	0.196223	0.0947577	0.0112484	0.0815479	0.0172426	0.296056	0.781837	0.33124	0.27636	0.00160126	0.0420442	0.563392	0.513273	0.0818367	0.469762	0.1515	0.0339102	1.3123e-06	0.0692055	0.764757	0.0989173	0.757679	0.567934	0.877697	0.483332	0.939111	0.916652	0.710536	0.0147269	0.345205	0.90246	0.994463	0.570437	0.000432837	0.152765	0.990727	0.0110617	2.56886e-06	0.364443
S42	0.330011	0.00107263	0.134936	0.150222	0.493288	2.59249e-05	2.28166e-05	0.0795306	0.19745	0.769357	0.000714802	0.000467105	0.109183	0.0102728	3.59502e-06	0.861986	0.795564	0.876427	0.272086	0.000277198	0.00736624	0.638404	0.000195694	4.92483e-06	0.181179	4.53881e-05	0.501871	1.61503e-05	0.071459	0.558064	0.0535621	0.000151846	0.0161905	0.866868	0.689502	0.274949	0.52642	0.454749	0.049703	0.820241	0.982135	0.678063	0.0354447	0.00438536	0.000244202	0.00574336	0.0579201	1.51801e-05	0.168428
lysS	0.22412	0.000320606	0.280653	0.0863293	0.173876	8.72335e-07	7.10929e-06	0.0664929	0.261394	0.572287	5.08691e-05	3.94706e-05	0.389894	0.00692518	4.11844e-06	0.938156	0.835526	0.870528	0.272086	0.000162765	0.072444	0.54758	2.28942e-05	2.33033e-06	0.157546	1.66113e-05	0.751966	1.6529e-05	0.0135576	0.53854	0.0072403	2.50295e-05	0.016912	0.889164	0.985654	0.250216	0.233142	0.546573	0.0424473	0.639992	0.787978	0.274331	0.145321	0.00491953	0.000244557	0.00122444	0.108411	1.0905e-05	0.0101003
S43	0.00164967	2.05343e-05	0.618182	0.108803	0.0931281	1.69876e-05	0.789355	0.471688	0.00198823	0.00442481	4.80026e-06	1.61319e-06	0.922684	0.035998	5.10142e-06	0.578534	0.955655	0.157802	0.341137	0.00227613	0.00210102	0.266662	0.861797	0.000180386	0.939142	0.173693	0.494047	0.288161	0.0293387	0.161587	0.0205407	1.88083e-07	0.000210524	0.833262	0.823169	0.592574	0.975855	0.765661	0.940336	0.40225	0.461163	0.836145	0.124606	0.519957	0.0167251	0.00275254	0.0789354	0.0799973	0.457887
S44	0.000581831	1.27974e-05	0.0286712	0.80023	0.214549	0.0208207	1.57459e-05	0.0698012	0.0378515	0.00040991	0.0026992	3.07162e-05	0.307532	0.0680025	0.00446218	0.593236	0.933326	0.417081	0.272086	0.334231	0.00366789	0.50045	0.0871739	0.000848828	0.784984	8.39614e-05	0.0031739	0.00147887	0.182707	0.00217271	0.103906	4.50023e-07	0.219381	0.833262	0.876324	0.770628	0.000253941	0.976085	0.479707	0.894241	0.763923	0.517063	0.900178	0.018248	0.105981	1.10784e-06	0.217476	0.000227156	3.49465e-05
ctsR	0.0516667	0.0187505	0.333788	0.401604	0.000415837	0.608029	0.000322425	0.00378728	0.129156	0.0736173	0.256597	0.000734602	0.533117	0.653241	0.00995925	0.920902	0.86936	0.381583	0.780962	0.454049	0.00051744	0.448242	0.303347	0.0933318	0.507064	6.04868e-07	0.00277122	0.00170639	0.0299683	2.87798e-06	0.000385047	1.99431e-07	3.27307e-08	0.833262	0.884131	0.000112221	2.61726e-05	0.788376	0.00242716	0.875907	0.219761	0.996025	0.899652	0.763186	0.0271749	0.336848	0.00182183	0.205218	2.88984e-07
mcsA	0.0756852	0.0375103	0.17578	0.247104	0.000272506	0.0470174	0.000106336	0.00631534	0.580764	0.202137	0.0188682	0.000101735	0.417987	0.775915	0.00889076	0.959519	0.952051	0.147829	0.484611	0.900365	0.000735404	0.83838	0.0902864	0.0466023	0.765284	1.0267e-07	0.00123301	0.000540543	0.0218144	1.69918e-06	0.000272324	1.54388e-07	1.22979e-08	0.833262	0.876324	3.46279e-05	1.21666e-05	0.963031	0.000573957	0.840141	0.16426	0.934078	0.90632	0.0218656	0.0599948	0.543193	0.000457647	0.674839	8.26522e-08
mcsB	0.0616492	0.0410757	0.100481	0.158667	0.000184694	0.0228795	0.0389796	0.000418809	0.252903	0.237943	0.0050533	0.000107079	0.13789	0.979345	0.0115769	0.855662	0.953622	0.261637	0.337343	0.225933	0.01519	0.943455	0.623461	0.00406446	0.455108	6.77291e-07	0.00231606	0.00285345	0.00686978	1.14613e-06	4.61228e-05	1.5033e-07	2.69141e-08	0.833262	0.882809	3.65473e-05	4.69851e-06	0.9062	0.000417684	0.829217	0.0973945	0.994078	0.706522	0.0561526	0.110335	0.0154298	0.000731365	0.68528	1.47926e-07
clpC	0.015545	0.152391	0.0535916	0.280709	0.000267099	0.00994054	0.97983	0.000109708	0.351222	0.0866945	2.54875e-05	1.50308e-05	0.851794	0.24075	0.00196948	0.700246	0.953622	0.158208	0.273779	0.00113959	0.00179014	0.467941	0.108605	0.000458445	0.232932	6.77291e-07	0.00448884	0.0185322	0.017105	1.5916e-06	0.000565952	1.88083e-07	2.42449e-08	0.833262	0.983391	0.000256475	3.17698e-06	0.894171	7.70933e-05	0.764354	0.33571	0.744988	0.433542	0.371785	0.0930335	0.00521594	0.00160044	0.0703178	1.45557e-07
radA	0.599676	0.908525	0.0244248	0.0769948	0.00027088	0.423977	0.0325794	0.00165173	0.564088	0.208692	0.000661118	0.000275518	0.0262433	0.00519159	0.000567223	0.779757	0.997738	0.961809	0.874846	0.379097	0.0132199	0.562196	0.809466	0.0703425	0.48811	0.000828186	0.167526	0.871111	0.002214	9.19616e-05	0.00116422	3.09583e-07	1.35361e-07	0.886639	0.749164	0.00275308	6.89995e-06	0.0588875	0.000168253	0.355783	0.394155	0.431456	0.0281551	0.11115	0.00104674	0.000444803	0.0565479	0.662624	9.86864e-08
disA	0.636348	0.938766	0.0285167	0.094481	5.32678e-05	0.667039	0.0338907	0.00338315	0.934244	0.16813	0.00716699	0.0458024	0.0180231	0.107586	0.00108997	0.75872	0.96143	0.520672	0.654871	0.205337	0.480502	0.599152	0.673395	0.669337	0.342706	0.000451549	0.0264077	0.0669164	0.00289361	2.65583e-05	0.000509414	2.19183e-06	3.88898e-07	0.834004	0.237341	0.0311152	1.91273e-05	0.395924	9.92962e-05	0.110815	0.343103	0.750976	0.13597	0.102062	0.00228261	0.00337391	0.00361059	0.00160866	2.9829e-07
S45	0.201482	0.20813	0.0269535	0.0327725	0.00205091	0.492701	0.94975	9.83564e-05	0.464071	0.0748577	0.230401	0.123618	0.021576	0.138043	0.00129087	0.945999	0.997738	0.578025	0.363361	0.750407	0.00783962	0.82989	0.871564	0.821685	0.400192	0.00272297	0.00664576	0.095813	0.00848438	3.55482e-05	0.000604039	1.0055e-06	1.03712e-06	0.834004	0.490295	0.0622955	0.000365976	0.78567	0.000616391	0.0574997	0.201289	0.556713	0.309756	0.00940678	0.00232342	0.00336405	0.0196195	0.592803	4.91629e-07
yacL	0.182158	0.0339597	0.539453	0.991521	0.000307058	0.00402353	0.406307	0.00106477	0.0949939	0.579892	2.85311e-05	2.0905e-05	0.0430683	0.14747	0.00110884	0.720461	0.969261	0.616283	0.488595	0.273718	0.0172501	0.395181	0.660178	0.0366887	0.15976	6.24403e-05	0.0888948	0.00193356	0.146902	4.20475e-05	0.0245419	2.81397e-06	1.74092e-06	0.843427	0.384798	0.0715706	5.13029e-05	0.576821	0.0009731	0.198821	0.154092	0.835666	0.233104	0.204183	0.00346368	0.030887	0.0212796	0.00646723	1.92571e-06
ispD	0.800907	0.0841936	0.483508	0.837135	0.0104167	0.00445407	0.00420647	0.0478714	0.0189136	0.761423	0.000876132	3.08412e-05	0.402232	0.065864	0.00683647	0.916983	0.95553	0.699282	0.49902	0.71499	0.108442	0.417651	0.0453159	0.960641	0.325432	0.00407611	0.0116321	0.00818538	0.786659	0.000212764	0.161251	0.000155476	1.49523e-06	0.922999	0.948008	0.348529	0.0018702	0.788376	0.00218733	0.186137	0.963792	0.968425	0.0364153	0.0490861	0.0410439	0.208006	0.00644381	0.900752	7.09963e-06
ispF	0.113925	0.000301561	0.0409107	0.0019374	0.432293	0.417773	0.000178043	0.00951862	0.74094	0.00271771	1.73515e-06	3.34449e-06	0.101566	0.00326598	5.37304e-05	0.720461	0.836768	0.291077	0.396347	0.00575653	0.0029426	0.456096	0.0071518	0.000296951	0.0765509	0.000119669	0.0200544	0.387135	0.228012	0.0631092	0.0016539	0.177143	3.19859e-06	0.92766	0.620983	0.943644	0.941022	0.72687	0.000232156	0.647326	0.999958	0.720609	0.00595137	0.00545384	0.0276538	0.000280517	0.0308605	0.610664	8.16841e-07
gltX	0.590661	0.000396156	0.39227	0.0314233	0.565019	0.0392015	0.190691	0.232486	0.00507269	0.484034	0.000530585	0.0195959	0.0932995	0.035998	2.84211e-05	0.913531	0.987669	0.637105	0.533763	0.00211456	0.0137036	0.368764	0.00864695	0.00121005	0.319726	0.375606	0.0929788	0.000417865	0.0226022	0.0760681	0.000464157	0.0125004	0.00310985	0.873298	0.973228	0.479127	0.0197972	0.624902	0.00518957	0.747025	0.655623	0.6966	0.00550629	0.000191399	0.00485047	0.00211862	0.0682828	0.00326929	0.00874432
S46	0.356229	0.328082	0.0276899	0.00132091	0.197689	0.0796819	0.925783	0.209043	0.199723	0.389691	0.00678197	0.453691	0.664295	0.0579516	0.00248944	0.764251	0.762431	0.48896	0.272086	0.595685	0.00678158	0.90971	0.74027	0.0112496	0.405976	0.00310591	0.00438523	0.133538	0.02599	0.263674	0.0715672	0.0553432	0.207423	0.957302	0.498053	0.589114	0.00250651	0.795041	0.0171433	0.421518	0.341603	0.790981	0.114461	0.000602864	0.046464	0.127526	0.027024	0.844193	0.339766
cysE	0.225739	0.635014	0.0111756	0.000773204	0.0015429	0.932806	0.0239862	0.000473025	0.00852275	0.0018072	0.000795932	0.23822	0.527548	0.00922626	1.62404e-05	0.978633	0.953622	0.606533	0.95459	0.00265334	0.11459	0.737151	0.794547	0.00925844	0.378123	0.0528658	0.145318	0.000201099	0.803613	0.0868387	0.00152093	0.000796262	0.775126	0.935842	0.370057	0.108676	0.000572656	0.0838112	0.00776098	0.953839	0.723655	0.125674	0.0888935	9.25361e-05	0.00219527	0.000994953	0.946611	0.000643647	0.00923308
cysS	0.577584	0.423883	0.156144	0.00640966	8.76449e-05	0.678281	0.000342509	0.00986411	0.0536599	0.00844628	0.0241298	0.682616	0.388478	0.00748219	2.05946e-05	0.933276	0.987136	0.30747	0.662542	0.0039148	0.00410135	0.630658	0.490543	0.00393554	0.182493	0.00131779	0.122384	0.00019605	0.554893	0.684462	0.000141752	0.000226875	0.346196	0.997605	0.531693	0.0484802	0.000184586	0.848598	0.0288554	0.455715	0.474479	0.0629244	0.32821	0.00039055	0.00134757	0.000112834	0.224629	3.9802e-05	0.00665986
mrnC	0.807076	0.0665663	0.0920168	0.00773249	0.000409727	7.13596e-06	0.000481918	0.0512605	0.0360199	0.0495978	0.0579908	0.616622	0.734301	0.0201024	1.30984e-05	0.790798	0.909732	0.484452	0.522628	0.000364822	0.00399133	0.805264	0.0983452	0.0335245	0.440279	0.0104996	0.148485	0.00055202	0.62822	0.10439	0.000470984	0.000517926	0.145426	0.92593	0.815934	0.0626532	0.000684998	0.938679	0.0149392	0.842537	0.886042	0.652599	0.422585	0.00306011	0.00140913	0.000352168	0.0501621	1.87275e-05	0.0285797
rlmB	0.725808	0.10306	0.0774492	0.0597829	0.000326025	5.18635e-08	0.00441497	0.0052181	0.00934288	0.00387645	0.000652401	0.920473	0.26224	0.0176046	7.53242e-06	0.339081	0.838863	0.943997	0.347643	0.000298575	0.0155916	0.869794	0.0365789	0.0118731	0.171072	0.127334	0.162171	0.000111902	0.362728	0.0984925	0.00153438	5.10859e-05	0.357515	0.937773	0.66294	0.217189	0.000698692	0.706145	0.337943	0.33987	0.994853	0.19434	0.0949746	0.0076705	0.000633953	0.00021914	0.370357	0.00012662	0.00146182
yacP	0.804319	0.498965	0.0301169	0.0620899	0.00217556	2.36814e-08	0.00191063	0.0502945	0.00853062	0.0211147	0.000593072	0.0984363	0.27253	0.0752486	1.02429e-05	0.51695	0.770513	0.40232	0.331294	0.000748787	0.0421347	0.746014	0.0197178	0.00020668	0.284742	0.113023	0.109341	0.000152866	0.409643	0.123818	0.00109126	2.67058e-05	0.188111	0.943453	0.397227	0.212281	0.000822454	0.421328	0.01411	0.816444	0.777718	0.243063	0.231396	0.00201739	0.000503452	0.000136461	0.237566	6.60516e-05	0.00295514
sigH	0.00938494	0.000884497	0.214897	0.384131	0.000565578	0.0569798	0.0411645	0.187337	0.10159	0.0216434	7.54349e-05	0.722181	0.166264	0.00339514	7.82866e-05	0.644065	0.98455	0.687514	0.489848	0.0372218	0.00234402	0.139468	0.752337	0.000534081	0.546928	0.000321852	0.115666	0.0508675	0.579969	0.0724089	0.000833718	0.000943809	0.476548	0.833262	0.570811	0.523196	0.229713	0.989943	0.348017	0.0151621	0.595792	0.535763	0.000120055	0.00134564	0.000549414	0.00181409	0.557316	0.0967671	0.460084
S47	0.0292896	0.00062661	0.0114953	0.193846	0.000166782	0.138414	0.441169	0.300814	0.0188736	0.411957	0.00209482	0.895657	0.153338	0.00420365	8.63555e-05	0.979279	0.861783	0.517605	0.539927	0.016519	0.0106672	0.679415	0.101614	0.00608742	0.755194	0.000155312	0.733647	0.0715971	0.00361209	0.0567316	0.00436506	0.000774545	0.542617	0.909079	0.429828	0.332842	0.0272375	0.839505	0.0474459	0.0749423	0.762566	0.771272	0.00123397	0.787633	0.00149296	0.00144854	0.283558	0.0108506	0.0043803
rpmGB	0.172135	0.00203893	0.0193697	0.394769	0.00141543	0.154573	0.00704303	0.00485025	0.0390407	0.981166	0.00671628	0.841918	0.128332	0.00900436	9.33962e-05	0.615267	0.951977	0.962036	0.98036	0.0500204	0.0368495	0.517346	0.863337	0.00286501	0.852628	0.00122233	0.64508	0.00566772	0.0230066	0.0171999	0.0172726	0.00802094	0.821012	0.892822	0.19074	0.681502	0.016172	0.929287	0.0246217	0.431105	0.90747	0.553609	0.00368967	0.848157	0.00151507	0.191355	0.0628994	0.977637	0.0191904
secE	0.390312	0.00594291	0.00676397	0.0462465	0.00149022	0.0757783	0.0258198	0.0306783	0.0792461	0.968439	0.0239465	0.277178	0.0361054	0.0116257	0.000357426	0.640422	0.919505	0.709191	0.872467	0.0354819	0.0431133	0.7888	0.8355	0.212531	0.170477	0.00314045	0.387758	0.00143574	0.060076	0.00808128	0.00049808	0.000639629	0.788757	0.99873	0.272374	0.900186	0.000232824	0.875896	0.169922	0.194177	0.523019	0.869673	0.0612861	0.00189706	0.0181149	0.0301619	0.132363	0.783717	0.150464
S48	0.000777686	0.00304029	0.0124612	0.038562	0.152342	0.36602	9.04484e-05	0.866096	0.00465493	0.0205629	0.000142204	0.000110015	0.0197114	0.0799414	0.00148008	0.764251	0.876314	0.0705752	0.482883	0.0195088	5.80761e-05	0.350786	0.913688	0.0676564	0.199512	1.01429e-05	0.293001	1.41337e-05	0.240378	0.0784886	0.00227694	2.94413e-07	0.00316609	0.833262	0.323782	0.361053	1.04236e-05	0.651619	0.575027	0.940586	0.938705	0.738796	0.646398	0.0836991	0.70185	0.000974652	0.109359	0.0932518	0.730598
nusG	0.000550549	0.00173513	0.00679803	0.0174471	0.478184	0.191907	0.00013252	0.741894	0.00310912	0.101622	0.000434436	0.000107551	0.0090685	0.116561	0.000433675	0.683586	0.770513	0.081381	0.345301	0.0014449	8.38836e-05	0.0945716	0.485514	0.0381503	0.856241	7.22342e-06	0.113618	3.61986e-05	0.493723	0.00584	0.00247888	1.8913e-07	0.000183421	0.833262	0.735792	0.0917159	6.769e-06	0.696305	0.358347	0.787599	0.971359	0.87291	0.010062	0.041429	0.456344	0.00122589	0.0562423	0.159625	0.0351241
S49	0.203037	0.00346963	0.680086	0.943197	0.460869	0.092275	0.270317	0.766952	0.0897278	0.602622	0.0120259	0.00118314	0.0417607	0.659276	0.041362	0.854116	0.987136	0.808916	0.954505	0.936498	0.00108053	0.799949	0.483636	0.000561682	0.885929	0.638023	0.427373	0.918885	0.996867	0.235092	0.131099	2.24323e-05	0.850888	0.839688	0.64606	0.930953	0.611407	0.907915	0.682328	0.995188	0.80384	0.76186	0.773016	0.400489	0.287892	0.856061	0.974531	0.0943161	0.927141
rplK	0.125339	0.000713441	0.79068	0.933151	0.129835	0.0650452	0.773201	0.931445	0.017378	0.968439	0.00214689	0.000533248	0.00807903	0.906895	0.00153291	0.985757	0.997738	0.727592	0.913675	0.357697	0.0344887	0.722482	0.927716	5.78504e-07	0.926123	0.974327	0.685524	0.324966	0.996867	0.998839	0.910976	5.64117e-05	0.961796	0.834089	0.820856	0.933404	0.309388	0.994032	0.965745	0.976311	0.955603	0.996483	0.965719	0.777442	0.0226636	0.881283	0.777196	0.511631	0.979315
S50	0.0158131	1.68192e-06	0.0188358	0.317222	0.026322	0.00603803	0.916716	0.0119795	6.64133e-05	0.000721466	3.19592e-07	4.53696e-07	0.011949	0.111697	9.62069e-05	0.477736	0.977125	0.0759902	0.272086	0.00808525	0.000268529	0.286261	0.053534	8.42232e-05	0.951209	0.000587575	0.238486	0.310403	0.578385	0.0778429	0.0845366	1.07832e-05	0.035177	0.833262	0.89281	0.211379	0.000387134	0.944687	0.587561	0.505844	0.916863	0.93554	0.348312	0.123565	0.016579	0.0557191	0.010244	0.000675891	0.414037
rplA	0.0100828	2.42344e-06	0.198617	0.549675	0.0329809	0.00884393	0.771441	0.257948	6.51235e-05	0.00467959	2.21693e-06	2.65585e-07	0.0244889	0.38887	0.000149285	0.988964	0.977125	0.597995	0.428832	0.00765026	0.000693369	0.685512	0.231215	0.000166971	0.722426	0.000453537	0.533606	0.00182702	0.397114	0.0555377	0.0690643	2.52485e-05	0.0393856	0.833262	0.697192	0.186536	0.00465016	0.921256	0.908663	0.747025	0.602711	0.950287	0.204901	0.32261	0.000799857	0.98515	0.0430017	0.000156083	0.29809
X.1	0.188479	0.000245679	0.505612	0.706803	0.179689	0.110139	0.935033	0.930878	0.026613	0.322603	0.0154562	0.000947362	0.775633	0.612869	0.00425649	0.988647	0.997033	0.985918	0.988561	0.246484	0.67365	0.783275	0.678308	0.000409543	0.995415	0.00329969	0.98455	0.237857	0.705527	0.900433	0.874219	1.11532e-06	0.24632	0.834004	0.290163	0.844589	0.0669873	0.992925	0.936049	0.881362	0.805722	0.893642	0.64096	0.946663	0.0543336	0.898234	1	0.317935	0.544762
rplJ	0.0810954	2.85086e-07	0.456122	0.896023	0.00467046	0.000428723	0.637023	0.944028	0.000107204	0.00667007	5.25427e-07	2.53466e-09	0.00731612	0.649663	1.54407e-05	0.916515	0.994669	0.599067	0.378663	0.00245305	0.673411	0.717912	0.00269208	1.7631e-09	0.939301	7.56282e-06	0.0533334	0.00108508	0.00879399	0.977683	0.716528	9.31807e-06	0.000576635	0.833262	0.952628	0.327116	0.0554346	0.911682	0.974476	0.988381	0.678992	0.898715	0.624107	0.332651	0.000100965	0.685316	0.0428781	0.00158369	0.0177895
rplL	0.0227532	4.95527e-07	0.541606	0.818218	0.00335719	8.71373e-05	0.75264	0.383153	0.00352349	0.00552943	1.947e-05	2.15723e-08	0.00493913	0.877275	3.51556e-05	0.682491	0.897606	0.660938	0.480179	0.00773588	0.900556	0.721649	0.00277454	5.0624e-10	0.67893	0.000282459	0.599547	2.77998e-05	0.0101323	0.618364	0.655334	1.22428e-05	9.34691e-06	0.833262	0.716983	0.475398	0.129135	0.69272	0.911794	0.954265	0.640847	0.994078	0.874303	0.869164	0.000139343	0.810142	0.435071	2.21667e-05	5.75578e-05
ybxB	0.000983239	4.17718e-06	0.00369798	0.85571	8.14386e-07	1.5238e-07	1.41698e-05	0.0512605	0.000118422	0.000875785	9.17611e-07	2.78003e-07	0.101246	0.00601858	5.29438e-05	0.382238	0.770513	0.23151	0.272086	0.000209277	0.146671	0.339516	0.000225859	1.95734e-08	0.150599	2.31816e-07	0.880081	2.80858e-05	0.105453	0.00621354	0.0148471	8.93161e-08	1.37348e-06	0.833262	0.821923	0.0289601	2.78151e-06	0.620188	0.265233	0.32534	0.857009	0.410243	0.159647	0.00154993	0.0172432	0.00619776	0.0226167	4.22407e-06	4.857e-06
S51	0.00219594	0.000274347	0.00344426	0.081256	0.798602	0.0805121	0.00178928	0.500212	0.0252848	0.0312313	0.00334674	0.000366539	0.011055	0.110346	0.000327556	0.672317	0.929176	0.00839373	0.959299	0.460479	4.92303e-05	0.363068	0.83219	0.0503385	0.879434	0.00126791	0.190129	0.000199685	0.000648915	0.634851	0.136315	1.20091e-06	0.133137	0.833262	0.33304	0.772081	0.000421967	0.921639	0.416216	0.63445	0.396889	0.918742	0.428991	0.124808	0.368793	0.00425805	0.0278445	0.944905	0.73177
rpoB	0.0219196	0.00159026	0.0570682	0.0242838	0.124099	0.0320912	1.83615e-05	0.0102234	0.0136346	0.546487	0.142142	0.839416	0.543659	0.023278	0.000826129	0.91138	0.898636	0.943562	0.406452	0.00690037	0.196637	0.943776	0.00126583	0.0767164	0.121741	0.000230654	0.52903	0.305899	0.561919	0.281788	0.148437	4.31927e-07	0.77396	0.843427	0.960006	0.0428713	3.17034e-05	0.870873	0.986972	0.93485	0.738168	0.522036	0.569992	0.104611	0.0147938	0.05102	0.35374	0.00489282	0.22486
rpoC	0.213678	0.00408594	0.0471458	0.0143431	0.0230177	0.0151772	0.000140491	0.00316835	0.0492273	0.798482	0.000301278	0.00130234	0.696542	0.080837	0.000831257	0.90352	0.95553	0.963235	0.274967	0.00319014	0.0435181	0.888055	0.000505681	0.203236	0.181374	0.00040254	0.714106	0.626663	0.393857	0.618364	0.0711611	3.62027e-07	0.152617	0.834004	0.801019	0.0418769	4.35928e-05	0.99671	0.453017	0.309886	0.257047	0.518771	0.778012	0.052494	0.0103415	0.0638337	0.326369	0.00315968	0.023833
S52	0.210894	0.0274738	0.0454957	0.00171983	0.489419	0.141464	0.0320906	0.169816	0.000994929	0.0168982	0.00156784	0.311458	0.806706	0.125725	0.00164837	0.496811	0.770513	0.0654452	0.428832	0.0375692	0.737079	0.274248	0.00420721	0.323147	0.671727	0.000306954	0.0297735	0.153317	0.808355	0.0794474	0.865176	1.53628e-06	0.0333	0.835834	0.546803	0.298623	0.0028034	0.191455	0.838587	0.343089	0.285317	0.305025	0.789409	0.0366356	0.762579	0.0407789	0.0415396	0.12141	0.00479592
rplGB	0.292569	0.000243456	0.78844	0.483043	0.181453	0.0578207	0.160295	0.918816	0.00450011	0.730536	0.0212364	0.000223623	0.690925	0.503019	0.000850859	0.646841	0.997033	0.811259	0.994821	0.305042	0.0501708	0.904138	0.842906	0.000516253	0.766653	0.254695	0.64948	0.849119	0.965227	0.724193	0.501649	4.79168e-06	0.561421	0.834004	0.93645	0.81262	0.420407	0.697197	0.354607	0.72402	0.651732	0.785472	0.680045	0.0413984	0.0159554	0.377379	0.84361	0.188879	0.550159
S53	0.40116	0.00100564	0.260474	0.134445	0.160291	0.0643556	0.234327	0.539001	0.103967	0.491853	0.204339	0.00143427	0.972338	0.229918	0.000803126	0.484109	0.99835	0.532275	0.695016	0.752216	0.028055	0.781794	0.611481	0.00118228	0.594097	0.327464	0.989295	0.674791	0.854899	0.834647	0.602654	8.21411e-06	0.39572	0.877488	0.948008	0.851289	0.421886	0.882076	0.736144	0.880592	0.865771	0.956822	0.822412	0.0068723	0.0162811	0.518167	0.529793	0.279226	0.526805
rpsL	0.526614	0.00482207	0.263933	0.193146	0.149436	0.0664217	0.262719	0.737595	0.0724511	0.308742	0.577568	0.00901128	0.142295	0.253479	0.000398523	0.433604	0.973573	0.457222	0.756414	0.188135	0.384622	0.408106	0.634167	0.00198653	0.640475	0.0505894	0.867759	0.807612	0.292541	0.0913008	0.325739	3.71877e-06	0.824661	0.85162	0.871829	0.707517	0.323742	0.718657	0.924529	0.940886	0.954461	0.819206	0.622926	0.00424094	0.0105629	0.629702	0.0475788	0.0597606	0.500394
rpsG	0.374927	0.00315608	0.68085	0.805708	0.77611	0.205151	0.868994	0.915638	0.049901	0.830014	0.649602	0.0967623	0.478853	0.900846	0.00159194	0.980263	1	0.972716	0.977196	0.72076	0.750099	0.95991	0.898064	0.0343502	0.949473	0.926787	1	0.966743	1	0.942259	0.994849	0.0010008	0.886432	0.852509	0.976333	0.960343	0.931308	0.964337	0.951997	0.998309	0.991713	0.958677	1	0.521372	0.0131755	0.928958	1	0.975682	1
fusA	0.445252	0.0040453	0.392243	0.878959	0.193952	0.0565097	0.770073	0.602292	0.0912173	0.605859	0.220292	0.00203441	0.895746	0.778771	0.00128817	0.888314	0.970942	0.512022	0.848981	0.824984	0.520662	0.518524	0.699096	0.000298872	0.899546	0.0399345	0.858868	0.61145	0.652997	0.374115	0.768193	1.06622e-05	0.54748	0.983863	0.735949	0.735581	0.373489	0.643591	0.780597	0.545221	0.896442	0.996388	0.927182	0.239717	0.00870895	0.894369	0.311593	0.961602	0.973177
S54	0.172698	0.77364	0.746174	0.0588262	0.178885	0.0271579	0.84818	0.254034	0.0379194	0.103338	0.628398	0.114276	0.968855	0.31797	0.0146927	0.943786	0.997033	0.687514	0.715017	0.167473	0.108392	0.566524	0.57992	3.63766e-05	0.217333	0.00200928	0.886326	0.258088	0.547226	0.0478917	0.127485	0.0168717	0.244454	0.967383	0.330933	0.781565	0.158915	0.70631	0.773498	0.235444	0.423908	0.36593	0.786179	0.241714	0.0816209	0.751206	0.0569958	0.427117	0.982371
tufA	0.143133	0.273146	0.157229	0.673554	0.677106	0.035003	0.988223	0.11796	0.0339496	0.30522	0.660911	0.305131	0.0849075	0.954268	0.0116833	0.970325	0.997738	0.344067	0.649879	0.862541	0.442673	0.416005	0.12855	4.7526e-05	0.591253	0.0705768	0.254635	0.00448125	0.913237	0.411468	0.462	0.037241	0.0863996	0.935136	0.55488	0.945191	0.140817	0.574812	0.972115	0.919751	0.918979	0.562345	0.780115	0.118907	0.0736943	0.536935	0.282434	0.0625139	0.410212
ybaC	0.0170345	0.000238641	0.286635	0.136911	0.00422271	1.32628e-05	3.14061e-06	0.979304	0.147907	0.00331735	5.68742e-05	9.39826e-06	0.237689	0.0257164	0.0134277	0.767277	0.974941	0.330209	0.300981	0.000124013	0.0674626	0.314995	0.000521385	0.000387126	0.344286	6.13454e-05	0.0145754	0.0371437	0.000913429	0.165039	0.0143914	0.448758	1.51151e-05	0.843427	0.35372	0.0617378	0.0535607	0.432256	0.00108812	0.285105	0.749374	0.0686076	0.033965	4.01558e-05	0.00370011	0.000145446	0.0487013	0.000310202	1.90368e-05
S55	0.157324	6.56581e-06	0.168443	0.578462	0.1533	0.108228	0.641537	0.464126	0.0428648	0.442559	0.0015218	0.00653988	0.333674	0.970826	0.000305625	0.912788	0.886881	0.816786	0.667665	0.946355	0.531494	0.582026	0.550177	0.00113924	0.936298	0.0597282	0.867518	0.0589118	0.283452	0.0383075	0.0971886	2.10028e-07	0.207853	0.834004	0.965729	0.380182	0.00111193	0.879845	0.605057	0.851332	0.47213	0.526463	0.789983	0.164984	0.00263558	0.393027	0.148406	0.591442	0.334604
rpsJ	0.0990736	1.75535e-06	0.0158939	0.395587	0.0252468	0.0425876	0.838482	0.855203	0.000643227	0.504409	9.59719e-07	4.59326e-05	0.146706	0.212882	2.94811e-05	0.931318	0.990971	0.201416	0.444195	0.0167448	0.00600728	0.291776	0.929167	0.000245177	0.998317	0.00135076	0.481951	0.00221048	0.0623575	0.016329	0.09104	4.50023e-07	0.023992	0.834004	0.8775	0.157126	0.000762293	0.967842	0.761602	0.783597	0.668054	0.669671	0.48258	0.106239	0.00127123	0.12401	0.719372	0.0233414	0.908479
rplC	0.0775313	2.47443e-06	0.150575	0.733484	0.00343544	0.0196169	0.701649	0.0868134	9.68238e-05	0.22659	4.36862e-07	1.24802e-05	0.501612	0.00399049	2.61358e-05	0.64043	0.977125	0.67286	0.456087	0.0102393	0.482354	0.969307	0.116387	0.000282334	0.300598	6.07259e-05	0.783205	0.00484988	0.230505	0.363558	0.424702	1.52895e-07	0.000332042	0.834004	0.966134	0.0792272	0.00499626	0.989943	0.177136	0.931279	0.461424	0.344925	0.730965	0.0148511	0.000425	0.0170243	0.254637	0.000106968	0.443873
rplD	0.209008	1.14074e-05	0.277467	0.743416	0.101311	0.064316	0.580153	0.28031	0.000328803	0.781293	0.000353779	0.000121948	0.621423	0.911815	3.53575e-05	0.868173	0.891444	0.88477	0.98597	0.0886704	0.727233	0.881758	0.620769	6.19886e-06	0.867226	0.0428599	0.51057	0.000367467	0.185031	0.770265	0.7882	1.04771e-05	0.422943	0.833262	0.937733	0.311696	0.119826	0.918769	0.954759	0.872632	0.586109	0.83052	0.589897	0.49689	0.000305369	0.734296	0.533686	0.000560528	0.456527
rplW	0.327572	3.37269e-05	0.425566	0.862015	0.0909235	0.103746	0.733417	0.57082	0.000514606	0.20617	0.000163148	0.000257232	0.185866	0.634309	0.000183205	0.837525	0.95553	0.78617	0.640988	0.0905513	0.519716	0.523056	0.851534	6.27199e-05	0.738735	0.424526	0.654378	0.000829252	0.0462869	0.0922383	0.0274865	4.95113e-07	0.31393	0.833262	0.854754	0.39556	0.425786	0.986924	0.709451	0.72991	0.679515	0.995369	0.918122	0.251513	0.000645323	0.877906	0.317095	0.0127498	0.918014
rplB	0.182811	1.57356e-05	0.855846	0.588955	0.0563085	0.0978343	0.916531	0.772505	0.000339704	0.90488	0.000234108	1.55071e-05	0.388478	0.941831	8.94032e-05	0.985757	0.997738	0.963235	0.76014	0.123259	0.869088	0.939457	0.589961	9.13267e-06	0.931316	0.0116986	0.962318	0.00777351	0.0764191	0.985547	0.598129	9.95768e-07	0.185871	0.833262	0.960006	0.306258	0.329521	0.999165	0.869346	0.92359	0.896475	0.779793	0.774765	0.591029	0.00039062	0.997756	0.947901	0.0191025	0.966892
rpsS	0.106098	2.05343e-05	0.909839	0.718772	0.12419	0.108886	0.871103	0.751637	0.000134202	0.515438	2.63297e-05	1.53618e-06	0.117414	0.684615	7.65647e-05	0.426732	0.918596	0.260951	0.523943	0.924008	0.0797411	0.249375	0.341404	4.03896e-05	0.668178	0.00829803	0.9655	0.00763106	0.105097	0.829307	0.838256	1.47858e-06	0.177829	0.833262	0.840943	0.491632	0.155809	0.769216	0.950332	0.807489	0.810588	0.751982	0.422219	0.0508095	0.000596109	0.606163	0.823365	0.0118822	0.733297
rplV	0.113407	3.37167e-05	0.267738	0.132047	0.0027533	0.0323988	0.392222	0.707024	0.000161908	0.232867	1.59166e-06	3.45038e-06	0.627088	0.214099	8.53201e-06	0.715757	0.997738	0.420465	0.373985	0.0604617	0.999908	0.65552	0.639241	1.94906e-05	0.455108	0.000204667	0.702716	0.00104498	0.152063	0.583988	0.600025	1.69761e-06	0.000205146	0.833262	0.803653	0.213684	0.569933	0.756202	0.567085	0.998276	0.381815	0.970714	0.787598	0.0229416	0.000304303	0.214939	0.904515	0.000880362	0.00953084
rpsC	0.032537	2.98863e-06	0.030208	0.0288285	0.00185945	0.0116989	0.970823	0.5645	7.40017e-05	0.0372151	2.03658e-07	2.76708e-08	0.230821	0.0581071	2.11285e-05	0.765043	0.915572	0.785572	0.350914	0.00070545	0.55779	0.733767	0.00056008	3.51194e-06	0.470195	9.12628e-06	0.956559	0.00048965	0.0297001	0.393686	0.609088	4.57822e-07	2.21145e-05	0.833262	0.960449	0.043744	0.0240103	0.910504	0.875764	0.692585	0.680279	0.987916	0.436911	0.354033	0.000315913	0.00302307	0.0734778	2.1879e-05	0.00348715
rplP	0.172995	1.2715e-05	0.743599	0.169299	0.00912107	0.0256944	0.176364	0.0567218	0.0002216	0.166647	1.97959e-06	2.89347e-06	0.258487	0.649166	8.40173e-05	0.37036	0.869083	0.337768	0.643137	0.0281622	0.454307	0.478686	0.00125393	1.27774e-06	0.728364	3.66044e-05	0.182128	0.00647933	0.0922126	0.00910338	0.0700632	3.06718e-07	1.78857e-05	0.833262	0.930261	0.165666	0.120736	0.905511	0.871303	0.80811	0.770064	0.946516	0.716521	0.870281	0.000477821	0.00496676	0.464586	0.000443335	0.0205144
rpmC	0.0634491	1.67918e-05	0.130757	0.0246629	0.00562359	0.0198736	0.533495	0.353537	0.000161908	0.0103185	5.05738e-07	6.95014e-07	0.176865	0.768296	5.63877e-05	0.767277	0.901167	0.398162	0.305555	0.000480719	0.473303	0.267636	0.000391033	2.9549e-07	0.738735	4.85112e-05	0.215168	0.000120921	0.000700494	0.219047	0.58137	2.35734e-07	0.000114694	0.834004	0.870659	0.530896	0.0787666	0.989943	0.733853	0.876847	0.803001	0.79079	0.529091	0.258789	0.000564988	0.160658	0.256499	5.92515e-05	0.0161107
rpsQ	0.20539	1.6812e-05	0.786335	0.127385	0.0947786	0.0702236	0.921924	0.801437	9.68175e-05	0.669942	9.60009e-06	5.1916e-07	0.18987	0.324439	7.20431e-05	0.9041	0.871503	0.549966	0.272847	0.00366805	0.135404	0.690966	0.0358497	4.49165e-08	0.606859	0.000173999	0.427128	0.00118901	0.0178469	0.789041	0.413842	3.6668e-06	0.00482774	0.833262	0.987042	0.39979	0.367722	0.674913	0.127661	0.677578	0.875138	0.650116	0.84279	0.128582	0.000513371	0.351496	0.854033	0.00161092	0.071871
rplNA	0.209926	2.76072e-06	0.785138	0.124092	0.0337174	0.0416628	0.595327	0.115478	0.000203922	0.335176	4.94528e-07	3.4621e-07	0.250106	0.376906	4.01805e-05	0.255991	0.915113	0.157498	0.772299	0.0263064	0.104238	0.445853	0.00898549	3.36146e-07	0.641963	0.000119044	0.391753	0.0182846	0.0577541	0.99773	0.77463	1.17438e-06	0.000269809	0.841478	0.885447	0.59844	0.99146	0.60081	0.334175	0.862926	0.906148	0.660409	0.870577	0.0919568	0.000325505	0.105662	0.443994	0.00664979	0.0101519
rplX	0.460424	6.06174e-06	0.238475	0.182811	0.0141556	0.0435297	0.408307	0.0347619	0.000428555	0.110661	2.95985e-06	3.95209e-07	0.193611	0.0332781	3.37278e-05	0.458588	0.789673	0.565194	0.357529	0.00840044	0.380348	0.521058	0.00607732	1.66427e-06	0.457283	0.000155977	0.350738	0.0142648	0.0657619	0.988237	0.779395	1.34574e-06	0.000120044	0.834004	0.867648	0.426393	0.336222	0.591339	0.146968	0.906806	0.705132	0.973108	0.944138	0.0328496	0.000344028	0.430758	0.628411	0.00642627	0.0251826
rplE	0.0441144	6.9306e-06	0.439296	0.0509378	0.0117817	0.00766922	0.6954	0.532567	0.000100883	0.00325737	5.02376e-07	1.19454e-07	0.204806	0.0222099	1.54407e-05	0.605135	0.977125	0.616356	0.337596	0.000396956	0.0132186	0.891451	0.000493163	5.4448e-08	0.960285	4.39609e-05	0.199493	0.00425405	0.0806896	0.102564	0.6449	1.04927e-06	3.4329e-05	0.839688	0.904298	0.716406	0.171586	0.922775	0.14492	0.90513	0.671433	0.567404	0.917029	0.301783	0.000304927	0.000520002	0.517612	0.00010396	0.0458566
rpsNA	0.0496573	6.09403e-06	0.772172	0.395366	0.00845684	0.00865698	0.770566	0.718642	0.00154483	0.0223949	3.49214e-07	4.02177e-08	0.0926136	0.168673	3.59346e-05	0.88352	0.976563	0.813059	0.284307	0.00047812	0.168725	0.824794	0.000343095	1.27911e-08	0.812923	0.000198799	0.277238	0.00508402	0.00464022	0.47742	0.237671	1.06039e-06	1.83377e-05	0.845204	0.983293	0.632222	0.424026	0.969143	0.353466	0.945697	0.808044	0.840307	0.636099	0.285287	0.00022385	0.00239893	0.277458	0.000245853	0.0169483
rpsH	0.338583	3.78196e-06	0.34908	0.171635	0.0502368	0.0165349	0.935033	0.144357	0.00066658	0.982162	1.99608e-06	9.39235e-08	0.0644311	0.645589	3.92004e-05	0.944772	0.939931	0.380868	0.518574	0.0014957	0.658176	0.592015	0.0633456	1.39107e-09	0.62614	8.7578e-05	0.301978	0.23649	0.351774	0.0941309	0.335471	6.1147e-07	9.62328e-05	0.92549	0.947599	0.701242	0.185816	0.989478	0.341014	0.910388	0.694295	0.825385	0.519295	0.0558551	0.000365904	0.223295	0.169795	0.0483058	0.000644578
rplF	0.0958244	1.03386e-05	0.615509	0.112513	0.00190651	0.0025224	0.675807	0.255161	0.00017416	0.0469627	2.48643e-07	1.03765e-07	0.0917803	0.0383713	1.95111e-05	0.889455	0.953795	0.70943	0.424708	0.00209404	0.141521	0.933864	0.0195906	1.40053e-07	0.259772	0.000116052	0.619659	0.00315388	0.00503319	0.314158	0.97589	1.2562e-06	5.46834e-05	0.839688	0.976563	0.322575	0.215084	0.941546	0.265402	0.567332	0.879671	0.538066	0.611381	0.0714182	0.000305369	0.0486385	0.555911	0.00101514	0.0264988
rplR	0.0620622	5.6915e-06	0.774553	0.121139	0.0247249	0.00409399	0.893329	0.561834	0.000343499	0.0131264	5.90735e-07	9.92958e-08	0.0908174	0.00755123	1.53624e-05	0.615754	0.901167	0.910302	0.393903	0.0101802	0.247232	0.73143	0.000778493	4.44822e-08	0.381557	4.36188e-05	0.44265	0.0079114	0.00222286	0.281937	0.912594	2.77708e-06	0.00104171	0.847259	0.90006	0.398476	0.208524	0.990914	0.579074	0.449244	0.992495	0.765362	0.623991	0.163118	0.000319055	0.0604332	0.943355	0.00335676	0.278352
rpsE	0.0612576	6.42263e-06	0.0685837	0.0181314	0.00170244	0.00139599	0.670299	0.580893	0.000170908	0.00451777	1.4765e-07	3.53474e-08	0.0879777	0.0770875	3.01488e-05	0.724641	0.933471	0.584535	0.317867	0.000223025	0.409538	0.164465	0.00021051	2.90633e-08	0.189212	1.60029e-05	0.10666	0.0246728	0.046531	0.086587	0.698357	1.24962e-06	1.6909e-05	0.834004	0.979885	0.513821	0.402913	0.961053	0.527935	0.441144	0.84932	0.457162	0.868144	0.868406	0.000488265	0.0199176	0.420586	0.000173743	0.0279603
rpmD	0.0273696	4.35726e-06	0.0204569	0.0186932	0.00311843	0.00177449	0.98407	0.82697	0.00244188	0.0329689	2.20562e-07	5.70982e-08	0.0281118	0.063896	6.96058e-06	0.581032	0.953622	0.34121	0.32937	0.00113228	0.875358	0.128487	0.00107816	7.80502e-10	0.918616	2.24553e-06	0.569208	0.00777351	0.207359	0.74278	0.479692	1.06039e-06	0.000304762	0.835791	0.972778	0.533455	0.813297	0.378442	0.265856	0.672953	0.847827	0.809394	0.236956	0.509514	0.000208173	0.0656456	0.3267	3.96323e-05	0.0493696
rplO	0.172088	8.52179e-06	0.0172331	0.00867185	0.000236873	0.000264732	0.916372	0.915754	0.00213141	0.00586861	1.57024e-06	7.08414e-07	0.116689	0.00589821	1.62685e-05	0.949855	0.897606	0.975977	0.31681	0.00427872	0.120637	0.372563	8.28176e-05	1.82924e-08	0.230239	8.89675e-06	0.310487	0.0188037	0.0193658	0.0373264	0.795927	1.76677e-06	0.00119643	0.833262	0.948218	0.501435	0.928682	0.758132	0.560739	0.861965	0.471492	0.539697	0.377336	0.0378614	0.000426067	0.0057118	0.710495	0.000627837	0.112526
secY	0.0349637	4.61193e-06	0.00530917	0.0103564	0.000171388	0.000160241	0.919601	0.725811	0.000243786	0.00173084	2.13e-07	2.51865e-07	0.0877733	0.00699181	1.41866e-05	0.712222	0.994099	0.578025	0.291388	0.000193293	0.140901	0.10335	4.03421e-05	7.21472e-09	0.132587	2.78515e-06	0.55877	0.0142836	0.00958012	0.0178957	0.15225	9.16541e-07	0.000280959	0.845434	0.867951	0.668205	0.817564	0.984886	0.365044	0.679818	0.312033	0.204637	0.855207	0.0109163	0.000327076	0.00275814	0.806693	0.000186647	0.783884
adk	0.0295357	1.7233e-06	0.0651009	0.0125707	0.000342394	0.000631859	0.769308	0.607825	0.000468739	0.00073645	2.28629e-07	1.32198e-07	0.0666935	0.015561	1.73499e-05	0.921829	0.962144	0.706167	0.272086	0.000741057	0.302624	0.547143	0.000373936	8.58743e-09	0.409382	6.00225e-06	0.686616	0.0569289	0.0178845	0.942562	0.408078	4.31368e-06	0.000484232	0.935031	0.979405	0.511866	0.754362	0.819259	0.273353	0.827974	0.994853	0.932908	0.337487	0.0568089	0.000382608	0.0227584	0.199253	0.000518546	0.16746
mapA	0.0208173	5.91804e-06	0.0346095	0.0193547	7.34702e-05	0.000307264	0.603917	0.44842	0.000562298	0.00380063	3.57038e-07	1.59801e-07	0.330908	0.133543	3.21407e-05	0.786622	0.909732	0.279957	0.272086	0.000218753	0.929463	0.678145	0.000739101	2.77598e-09	0.561913	1.06671e-06	0.676426	0.0127609	0.00602936	0.00992366	0.989154	1.89561e-06	0.00060235	0.999558	0.859188	0.264637	0.418897	0.85472	0.765564	0.731258	0.865771	0.105693	0.811588	0.00763638	0.000324336	0.0206829	0.239294	0.000127846	0.968554
ybzG	0.717746	1.84175e-05	0.953625	0.619984	0.0221683	0.0216847	0.677917	0.128497	0.0700963	0.808276	4.19038e-05	6.70199e-07	0.0514893	0.691486	1.77104e-05	0.758218	0.850286	0.925204	0.477799	0.0175288	0.823339	0.351417	0.121811	3.57931e-10	0.951874	9.62496e-07	0.58992	0.349956	0.225123	0.787352	0.959155	0.000265649	0.0363387	0.99873	0.768918	0.61683	0.218261	0.775447	0.456914	0.850009	0.671433	0.378482	0.996771	0.155831	0.000156146	0.240977	0.539462	0.065895	0.808603
infA	0.31284	8.38887e-06	0.8801	0.661562	0.00197192	0.00547157	0.980742	0.154435	0.0104742	0.147258	1.18543e-05	1.99098e-06	0.322836	0.0881521	2.14146e-05	0.767909	0.770513	0.549881	0.427852	0.00237597	0.354695	0.411608	0.0351691	1.64458e-08	0.581887	2.61492e-06	0.526543	0.0471164	0.00333438	0.673894	0.834745	0.000265772	0.0836864	0.899903	0.773069	0.717878	0.118773	0.748597	0.294867	0.430228	0.44754	0.902084	0.523377	0.118024	0.000160477	0.202807	0.0630649	0.00771806	0.942485
rpmJ	0.175648	3.09685e-06	0.72931	0.373118	0.00369302	0.00890956	0.57171	0.338587	0.00644108	0.00138593	2.84546e-06	7.16839e-06	0.245277	0.150329	2.10543e-05	0.904021	0.770513	0.81047	0.272086	0.00370377	0.356686	0.57742	0.0762263	9.12641e-09	0.823305	4.25763e-05	0.835056	0.0576156	0.0157434	0.986006	0.697159	8.61107e-05	0.0165203	0.874705	0.713299	0.6949	0.332961	0.972394	0.942298	0.445246	0.652291	0.473323	0.410191	0.308531	0.000206516	0.0099706	0.024499	0.0092002	0.991202
rpsM	0.304563	2.93298e-06	0.774553	0.15383	0.00327453	0.0116906	0.7611	0.912789	0.0314784	0.14886	6.61708e-06	7.77223e-06	0.230821	0.475763	2.1118e-05	0.804359	0.827817	0.727693	0.276431	0.0032626	0.961383	0.463782	0.0341109	2.08101e-09	0.628474	2.38007e-06	0.958201	0.0747121	0.00675894	0.15336	0.614364	4.34093e-05	0.291077	0.92036	0.976333	0.765475	0.63008	0.787852	0.130552	0.729798	0.673316	0.105846	0.284153	0.918884	0.000264832	0.230712	0.655551	0.163689	0.837962
rpsK	0.0800047	3.97234e-06	0.978719	0.145593	1.80973e-05	0.000372579	0.545858	0.686772	0.00270964	0.00352423	1.43277e-06	6.38724e-07	0.0849075	0.110127	1.40363e-05	0.785531	0.866769	0.777293	0.272086	0.000778357	0.814145	0.148423	3.25103e-05	4.88423e-09	0.26719	5.02566e-07	0.107219	0.0187619	0.240986	0.877728	0.980466	1.62538e-05	0.00534673	0.893503	0.670462	0.62734	0.54278	0.765661	0.520768	0.368227	0.973353	0.269809	0.624757	0.981937	0.000217861	0.00908475	0.57885	0.000398462	0.310814
S56	0.0217072	6.76629e-06	0.377603	0.0440548	8.86163e-05	0.00490088	0.759459	0.401841	0.00302073	0.000725991	5.07427e-07	6.07374e-07	0.154728	0.00978615	0.000202139	0.612834	0.966492	0.818607	0.695092	0.0206081	0.153217	0.706412	0.00027768	3.39192e-07	0.888214	2.35245e-06	0.613283	0.0340112	0.0571824	0.0555971	0.432788	8.16127e-06	0.0606888	0.956876	0.910558	0.366701	0.352751	0.386707	0.996466	0.253654	0.573564	0.446745	0.333371	0.895973	0.0010092	0.14418	0.329744	0.000826036	0.663325
rpoA	0.0709104	4.95607e-06	0.126748	0.0711058	0.000398253	0.00354216	0.78999	0.610722	0.00444022	0.000937905	2.07755e-05	2.14865e-06	0.0418931	0.0965771	0.000154891	0.612386	0.897606	0.464553	0.272086	0.000250149	0.638659	0.501116	0.0027663	1.03934e-07	0.855361	5.38167e-07	0.731026	0.0461273	0.00169813	0.072104	0.968886	9.31807e-06	0.0003333	0.921374	0.8775	0.542098	0.411471	0.969727	0.479933	0.677183	0.786934	0.372956	0.16913	0.256901	0.000471928	0.0811325	0.831885	0.00844897	0.26425
rplQ	0.0603593	4.69347e-06	0.775806	0.620312	0.00340751	0.00803805	0.444108	0.827902	0.024254	0.0232051	0.00152108	4.63606e-06	0.045051	0.769104	2.6176e-05	0.502931	0.770513	0.365811	0.851785	0.0201671	0.0780296	0.921171	0.0018945	2.50899e-10	0.762144	1.34693e-06	0.142887	0.00492718	0.00477456	0.865305	0.464482	0.00135278	0.00110211	0.901529	0.578869	0.588206	0.39647	0.765661	0.653507	0.299773	0.890111	0.5407	0.130793	0.769108	0.000123012	0.249125	0.0699579	0.00098939	0.244963
S57	0.00145131	1.51983e-05	0.0942831	0.627654	0.000596057	0.000333005	2.30311e-06	0.273919	0.000938423	0.000659828	1.14651e-06	1.05256e-05	0.377858	0.0957324	0.000759499	0.273813	0.770513	0.31306	0.272086	0.000973678	0.603832	0.149565	0.00799594	0.000983342	0.731086	2.37796e-06	0.0082481	0.00458898	0.0162942	0.378293	3.29936e-05	6.78292e-07	0.145455	0.833262	0.273497	0.419643	0.000385804	0.972394	0.0554207	0.568645	0.224781	0.699785	0.0459926	0.0606623	0.0405979	0.000114621	0.0137362	3.65727e-06	0.0099563
ybxA	0.00342354	5.2083e-05	0.282958	0.405011	2.96604e-05	0.00041819	8.69473e-06	0.523916	0.000665465	0.00311616	3.11139e-06	9.40511e-05	0.524903	0.00132407	0.000197619	0.63828	0.855805	0.533518	0.291295	0.0142447	0.294216	0.608758	0.00100896	0.000224879	0.836775	5.1867e-07	0.031682	0.00148959	0.0103051	0.528748	3.74336e-05	1.59712e-07	0.204408	0.833262	0.293175	0.587833	0.000443888	0.976523	0.838532	0.905779	0.796011	0.2057	0.0785221	0.445992	0.0391012	2.41773e-05	0.0338382	1.58446e-06	0.000682108
ybaE	0.00403572	2.80964e-05	0.456792	0.243987	1.80694e-05	8.02215e-05	8.92578e-07	0.0173501	0.00216985	0.00462332	7.90705e-06	0.00589226	0.582265	0.00103953	4.89128e-05	0.475088	0.827817	0.587289	0.272905	0.00135103	0.573572	0.426149	0.000666818	0.000123998	0.253383	4.12182e-07	0.0374693	0.0165301	0.0831785	0.846255	4.91529e-05	4.95242e-07	0.0522135	0.833262	0.343466	0.819875	0.00194814	0.888465	0.39656	0.859333	0.758243	0.0269737	0.0191166	0.545643	0.0240231	0.000288448	0.0563149	2.42175e-06	0.000141315
ybaF	0.00391921	1.4032e-05	0.324003	0.354883	0.000125794	7.36587e-06	8.0657e-07	0.00442451	0.00188055	0.00524402	8.54264e-06	0.0130167	0.4516	0.00115074	3.51015e-05	0.42859	0.855805	0.330298	0.272086	0.000129013	0.616712	0.255879	3.61431e-05	8.05374e-06	0.285156	6.23008e-07	0.00645377	0.00170415	0.282761	0.449447	5.61404e-06	2.10028e-07	0.568919	0.833262	0.40786	0.739361	0.00157497	0.738758	0.0245385	0.765192	0.505743	0.0677951	0.0285519	0.237497	0.00946856	2.65676e-05	0.0396848	4.60379e-07	0.0011001
truA	0.00506381	5.29475e-06	0.00370578	0.118264	4.72118e-05	0.000338896	0.00144879	0.471026	0.000650837	0.00843872	9.80353e-07	0.000529239	0.292181	0.000240705	5.11096e-05	0.921941	0.850286	0.143392	0.272086	0.000386938	0.0244375	0.0841289	1.12215e-05	0.000115345	0.641572	4.16782e-08	0.0955784	0.00276572	0.0348206	0.145251	0.00631276	4.11762e-05	0.327758	0.833262	0.458156	0.0579165	0.0771822	0.715148	0.750296	0.513682	0.682089	0.0605185	0.0722155	0.000243152	0.00836391	0.0228418	0.82025	4.47301e-05	2.7013e-06
S58	0.0154959	0.169359	0.00732182	0.113021	0.898791	0.0415152	0.0699135	0.00118168	0.0687908	0.331681	0.265416	0.0240161	0.0111607	0.243966	0.993106	0.63472	0.915113	0.799066	0.990512	0.109309	0.22772	0.422636	0.19253	0.321618	0.328788	0.0165777	0.295052	0.0173674	0.697842	0.840303	0.68051	0.274782	0.0815263	0.833262	0.988803	0.449556	0.46065	0.773824	0.0668964	0.889275	0.587231	0.972839	0.528591	0.00111245	0.699953	0.351169	0.545668	0.241376	0.762957
rplM	0.00794372	0.000240431	0.461046	0.279067	0.0143606	0.0151935	0.887036	0.323655	0.697685	0.0387237	0.587433	0.935719	0.00298273	0.861381	0.00394989	0.603777	0.953622	0.64817	0.273394	0.0575981	0.000589063	0.933415	0.311643	0.000184323	0.824422	0.0209323	0.369563	0.828137	0.188225	0.505284	0.926826	9.23387e-05	0.00685464	0.834004	0.905572	0.914242	0.90904	0.962396	0.845041	0.32938	0.792136	0.740404	0.583226	0.998526	0.00805993	0.0459354	0.107699	0.194553	0.13449
rpsI	0.025624	8.80159e-06	0.291953	0.393441	0.000428367	0.000421704	0.00085481	0.00748864	0.22665	0.00862415	0.00220767	0.180737	0.269432	0.0164072	7.1218e-05	0.807106	0.921457	0.669971	0.3348	0.0036124	0.0215118	0.804599	0.000363472	1.13413e-07	0.0909019	2.42416e-05	0.199493	0.60084	0.0898479	0.216874	0.0059468	1.81042e-05	0.0039255	0.833262	0.731127	0.14973	0.00938045	0.420859	0.271872	0.166682	0.899154	0.796998	0.0595747	0.0433058	0.000477821	0.0995165	0.979698	0.00140677	0.131545
S59	0.000703625	6.85626e-05	0.0197455	0.438157	0.731947	0.0504421	1.19141e-05	0.00238038	0.00681425	0.000439433	3.76365e-06	9.31198e-07	0.360552	0.140348	0.1496	0.865808	0.886881	0.349828	0.272086	0.00104668	0.000123262	0.771101	0.00507536	1.05072e-05	0.546964	0.000538472	0.00293953	0.422609	0.013767	0.000147113	0.000252721	0.304982	0.000246422	0.833262	0.246662	0.144551	0.53069	0.423872	0.00121782	0.475857	0.939462	0.538156	0.0041974	0.00240207	0.118562	4.26507e-05	0.00345822	2.02451e-06	8.1539e-06
ybaJ	0.0660278	0.00396562	0.801783	0.195538	0.0391074	0.0192593	0.0248687	0.00180318	0.930063	0.0524964	0.00647666	3.40852e-06	0.229441	0.000864575	0.000999094	0.434311	0.886881	0.608005	0.407702	0.160522	0.505811	0.87888	0.748893	0.643044	0.2918	2.75476e-05	0.0802782	0.000853664	0.00619075	0.0012872	0.0061364	0.00356435	4.61322e-07	0.84876	0.257769	0.19645	0.00132469	0.337555	0.13504	0.137045	0.0345231	0.878246	0.00446176	0.28483	0.0962066	0.000190414	0.00750528	0.000176968	3.90535e-07
ybaK	0.0303117	0.00363688	0.24391	0.0180988	0.127969	0.00100301	0.346916	0.0264351	0.656251	0.11431	0.647024	0.0169699	0.000308915	0.0205303	0.859973	0.345388	0.997738	0.807768	0.32809	0.000441324	0.00882751	0.946668	0.00167139	0.0162269	0.739901	0.000473012	0.0036013	0.08157	0.00266624	0.0718652	0.00246537	1.91345e-07	0.000892312	0.0545901	0.00107158	0.212281	0.00343017	0.238477	4.39747e-05	0.983739	0.251314	0.621763	0.00826697	0.011288	0.124994	0.00926823	0.0274721	0.499623	0.00211898
cwlD	0.0169316	4.35166e-05	0.29401	0.129581	0.080256	5.84555e-17	0.366331	0.00377729	0.644137	0.0222064	0.0171287	2.61582e-05	0.00720462	0.0466239	0.000257533	0.629393	0.960082	0.610384	0.272086	5.5147e-05	0.114874	0.188117	0.00203013	0.0690208	0.598336	0.000118909	0.001434	1.12279e-06	0.868333	0.0106414	0.000112535	4.42923e-07	0.133932	0.0351823	0.0040883	0.132287	0.00380341	0.431843	6.05318e-05	0.440057	0.0643041	0.641193	0.0323366	0.00791328	0.000796778	0.00116409	0.307749	6.36761e-08	0.000348678
salA	0.072549	0.00162215	0.0332051	0.999348	0.00189636	0.0220033	0.00725245	4.81687e-05	0.00015134	0.000820335	1.55883e-06	1.67215e-06	0.916582	0.00747341	0.003219	0.255991	0.767141	0.00914824	0.327267	0.114355	0.000181636	0.0952732	0.00123226	0.0670672	0.986824	0.0753316	0.554296	0.260405	0.0794018	0.000219268	0.000479801	2.44672e-06	0.00252615	0.839688	0.388806	0.0777386	0.000163615	0.206275	0.325998	0.0531066	0.0156497	0.000220684	0.264296	0.00140983	0.464276	0.00190888	0.490765	0.0103017	0.0937976
S60	0.305294	0.699711	0.0146313	0.0132621	0.833926	0.00149558	0.13101	0.000463643	0.205124	0.0282467	0.4142	0.184879	0.00124396	0.290258	0.0210764	0.489582	0.850286	0.351714	0.282913	0.000737668	0.0444453	0.270354	0.00384759	0.139805	0.194384	0.497317	0.106766	0.00502384	0.333681	0.827628	0.314054	0.00522725	0.334418	0.854378	0.507162	0.98781	0.168781	0.65731	0.054405	0.545221	0.791494	0.944275	0.772863	0.000204806	0.995553	0.204525	0.0305452	0.0229838	0.866647
S61	0.000960209	0.00108547	0.414302	0.0246537	0.930392	0.0702288	0.255281	0.0165406	0.00215803	0.0311882	0.00127226	0.00109883	0.161083	0.00239589	0.000516948	0.285561	0.770513	0.225261	0.966548	0.0300114	0.325252	0.0952054	0.19394	0.0608575	0.828402	0.352585	0.00631184	0.00155582	0.019996	0.0122524	0.000119261	0.636185	0.759006	0.833262	0.944793	0.223294	0.0187719	0.48356	4.39747e-05	0.00758904	0.0321492	0.00125507	0.0739623	0.318471	0.00947728	0.00129891	0.0262406	6.27552e-05	0.0664011
gerD	0.00765669	0.00434927	0.182947	0.811918	0.657889	5.46132e-09	0.00943174	0.0060687	0.238778	0.00104392	0.00169717	0.277581	0.013176	0.220119	0.0759809	0.810509	0.910359	0.507937	0.28582	0.000104424	0.555993	0.197155	0.000517514	0.0851439	0.368184	0.579206	0.0087731	0.0037423	0.00668163	0.102102	0.151085	0.000596991	0.615607	0.833262	0.947599	0.313792	0.470958	0.537423	7.70933e-05	0.32038	0.874419	0.362931	0.291792	0.0102031	0.191355	0.00354098	0.689622	0.000106968	0.120186
S62	0.228112	0.0365628	0.459533	0.103824	0.239641	7.54848e-07	0.00527483	0.00017748	0.0344958	0.715065	0.00585422	0.0375067	0.00278005	0.944259	0.000265149	0.830745	0.909732	0.982834	0.400006	0.0120108	0.383638	0.132502	0.0511821	0.00677444	0.97495	0.0360246	0.0709532	4.90946e-06	0.0055093	0.721088	0.214577	0.00109077	0.843586	0.834004	0.600044	0.323156	0.215079	0.974472	0.00125292	0.869869	0.16951	0.738507	0.538933	0.451406	0.000708495	0.0221483	0.652767	4.0471e-06	0.010081
kbaA	0.000354064	3.54674e-06	0.524559	0.0582017	0.0852475	0.28721	0.0157414	0.000260397	0.00123035	0.14886	9.71187e-06	6.74489e-05	0.6515	0.00341209	0.0385592	0.312692	0.770513	0.155331	0.47247	0.0451837	0.810855	0.0470134	0.129263	0.123269	0.61291	0.170519	0.0424815	0.000275318	0.0103196	0.00765583	4.6269e-05	0.000144055	0.343654	0.833262	0.894365	0.419713	0.715864	0.790229	0.000119094	0.00473498	0.00240642	0.000336232	0.20824	0.421571	0.0254878	0.00013509	0.814012	5.57741e-05	0.0190265
ybaN	0.805683	0.499286	0.484076	0.568957	0.20993	1.12028e-12	0.0165125	0.00034994	0.0990318	0.539727	3.57307e-05	0.0238513	0.00907282	0.716339	8.97082e-05	0.75872	0.977125	0.889461	0.281639	0.0014449	0.357084	0.117315	0.00126142	0.0119113	0.611184	0.254749	0.0029063	1.9356e-06	0.0233649	0.662587	0.0595917	9.42761e-05	0.740993	0.841478	0.90006	0.593071	0.0840909	0.452853	0.00230316	0.723893	0.378408	0.925601	0.622557	0.101338	0.000219319	0.000301974	0.830893	3.10671e-07	0.000739297
S63	0.000593973	2.14577e-06	0.958244	0.829556	0.00249338	0.959197	0.000856508	0.0133154	0.00244282	0.357936	1.08127e-05	5.10802e-05	0.132563	0.000836618	0.0430964	0.0745942	0.838863	0.273804	0.831473	0.0972712	0.197059	0.0378036	0.0248857	0.00155533	0.809232	0.0133421	0.380808	3.56831e-05	0.00174585	0.000505271	5.00978e-05	1.00393e-05	0.0196827	0.833262	0.939139	0.501974	0.711316	0.503836	0.000277561	0.008862	0.00465934	1.7789e-07	0.568107	0.165972	0.0323035	0.000850518	0.508317	5.3737e-06	0.0562518
S64	0.00921616	3.59139e-06	0.145422	0.0303962	0.0375297	2.0685e-07	0.874214	0.0313737	0.00313933	0.000568508	1.64864e-05	6.6159e-06	0.833891	0.189751	4.96545e-05	0.627198	0.951977	0.0544858	0.370332	0.00127669	0.00186904	0.232606	0.33484	0.00469498	0.652853	0.000267083	0.389181	0.000479258	0.000595992	0.761928	0.738272	3.68555e-05	3.39488e-06	0.833262	0.761144	0.377229	0.054454	0.857752	0.960182	0.822793	0.80384	0.519552	0.19607	0.273908	0.333304	0.00110399	0.0921183	3.88639e-05	0.00147853
trnI.Thr	0.000825488	0.0473968	0.038697	0.498373	0.478184	0.00435974	0.269481	0.00136553	0.000724477	0.000986341	0.000606041	5.12935e-06	0.0421773	0.117182	0.353306	0.863047	0.892808	0.611776	0.312506	0.753868	0.236108	0.723875	0.330792	0.828719	0.575126	1.83071e-05	0.19003	0.040904	0.271898	0.0438372	0.0903256	5.48125e-06	0.127769	0.833262	0.739256	0.354759	0.000142777	0.919251	0.0738244	0.117687	0.44587	0.683318	0.0262174	0.00268805	0.106193	9.1355e-05	0.000519926	1.46601e-05	0.00667287
S65	0.000213427	0.000211354	0.0258914	0.441769	0.0888847	0.00265048	1.02189e-06	0.000147944	0.00769144	0.000841344	0.000472818	1.42844e-06	0.843907	0.156307	0.000953672	0.751896	0.838863	0.925664	0.272086	0.100595	0.00338366	0.830481	0.0223866	6.66578e-05	0.911116	5.65774e-06	0.189001	0.00496114	0.967271	0.128254	0.000810985	0.000152714	0.0351461	0.833262	0.85087	0.643264	2.94368e-05	0.971961	0.0695383	0.633703	0.840942	0.78924	0.0229626	0.00348266	0.089853	5.21531e-05	0.000712454	1.82083e-07	0.000126401
S66	0.00231425	1.2715e-05	0.0216191	0.0633245	0.212436	0.0120965	0.000213164	0.01436	0.413775	0.000552452	0.000314631	0.000160639	0.0530181	0.663708	0.620216	0.538613	0.86936	0.0286336	0.334505	0.00109793	0.000524362	0.0378036	0.103199	0.726832	0.941281	0.00111649	0.5904	0.0953672	0.0974234	0.368599	0.247979	1.12838e-05	2.87467e-05	0.833262	0.823865	0.386287	0.0129101	0.788376	0.492742	0.223152	0.176056	0.464739	0.895312	0.000921231	0.227638	0.00068431	0.0422363	0.00181042	0.0120444
ybaR	0.00200097	0.000106314	0.0417826	0.22791	0.0188778	8.82521e-08	3.30264e-05	0.00496176	0.796357	0.0082645	0.000303335	0.0055831	0.0724308	0.429883	0.0029614	0.44675	0.989339	0.14743	0.308514	0.00163024	0.00230738	0.394291	0.00654683	0.0578906	0.0932306	0.0141269	0.246726	0.240715	0.0590714	0.484173	0.00243871	2.11548e-06	2.01966e-05	0.833262	0.749164	0.850558	0.013349	0.934778	0.575661	0.39599	0.151607	0.325616	0.0278874	0.000448189	0.0128979	0.000147372	0.0184508	1.0778e-05	0.142961
ybaS	0.0250663	0.0638858	0.6782	0.0930562	0.952006	0.28009	0.00305351	0.629054	0.140179	0.324342	0.0136976	0.00160733	0.0439769	0.970552	0.215647	0.779757	0.821744	0.975977	0.597657	0.003472	0.295621	0.771594	0.00792936	0.593034	0.350211	0.000591009	0.0390622	0.0261711	0.0346305	0.333028	0.000155483	0.0420884	0.00484998	0.833262	0.749164	0.371563	0.751468	0.97756	0.358715	0.874091	0.112188	0.28529	0.15781	0.000145315	0.0212611	0.00367541	0.467996	3.557e-05	0.753295
ybbA	0.0289068	2.01766e-05	0.0154141	1.94764e-05	0.0716151	0.00620437	3.57084e-05	0.000347938	0.00156798	0.983208	6.37854e-07	2.05241e-05	0.00046311	0.00228147	3.59502e-06	0.294265	0.999105	0.0400203	0.615918	0.221831	0.0947474	0.451731	0.646355	4.47855e-08	0.945458	1.9608e-05	0.363131	0.00389466	1.95825e-06	6.45783e-05	0.000157285	6.47833e-06	0.0374956	0.877697	0.981202	0.0339952	3.42779e-05	0.00145527	0.000113226	0.0776678	4.19236e-05	0.92715	0.0355082	0.00121931	0.0608696	0.0146287	0.00147599	0.0131262	1.8253e-06
feuC	0.0275872	1.57902e-05	0.0156961	1.95752e-05	0.0624288	0.000557518	8.91146e-05	0.000314011	0.00162345	0.964365	5.25427e-07	8.52667e-06	0.00046311	0.0014355	2.0581e-06	0.379642	0.972808	0.0576295	0.690231	0.171368	0.219294	0.289873	0.559799	2.64744e-08	0.750503	8.10313e-06	0.182983	0.0141585	2.8448e-06	1.87814e-05	7.06491e-05	1.21969e-06	0.0130332	0.931131	0.983192	0.0310281	0.000101103	0.00125606	0.000322385	0.10083	1.52136e-05	0.881022	0.0884474	0.00162628	0.0505135	0.00458183	0.000898432	0.0456474	1.12265e-06
feuB	0.0300283	2.84213e-05	0.00864513	1.09072e-05	0.0749534	0.000630607	3.5282e-05	0.000490846	0.00184754	0.911141	2.71531e-06	2.47557e-05	0.000107984	0.00152805	1.86609e-05	0.382238	0.979585	0.181134	0.792167	0.182621	0.0852887	0.264362	0.474072	0.000104305	0.512857	0.00125317	0.306169	0.0652394	8.33756e-06	2.90685e-06	7.0595e-06	3.1072e-07	0.00231182	0.891636	0.998983	0.0122714	0.000271482	0.00340515	0.000438085	0.170131	8.10267e-05	0.750976	0.104349	0.000107388	0.0882992	0.010042	0.00228526	0.000737098	9.48464e-07
feuA	0.144108	1.9403e-05	0.0479245	0.000143587	0.0498984	0.280971	1.31099e-06	0.000244285	0.00234938	0.950807	4.14399e-06	9.8871e-06	8.08635e-05	0.00123009	0.00287015	0.55478	0.977125	0.27244	0.99115	0.0538701	0.0637058	0.211198	0.297355	0.00079717	0.335028	0.983728	0.10161	0.00376663	2.01834e-05	3.98571e-06	4.95484e-06	2.63754e-06	0.0220635	0.907189	0.885151	0.056562	0.000212294	0.00771446	0.0039349	0.222152	0.000142023	0.448403	0.00124926	0.00152853	0.244129	0.662381	0.00942836	1.75839e-05	1.83185e-07
ybbB	0.01305	1.57547e-05	0.00167393	1.22441e-05	0.00511333	0.0215846	2.27295e-05	0.000107621	0.00223664	0.0461544	6.36632e-06	1.04776e-05	0.00419031	0.00097705	0.0370953	0.98819	0.866769	0.416558	0.272086	0.000776998	0.0900627	0.562196	0.310184	0.00789979	0.558603	0.025519	0.209269	0.000506152	0.000156466	2.08505e-05	1.00908e-05	4.00475e-06	0.000228309	0.904356	0.977885	0.085426	0.00951392	0.0375513	0.000649506	0.430619	6.91697e-05	0.976583	0.387772	0.00030962	0.242089	0.32736	0.00423968	0.000500583	0.000244094
ybbC	0.984978	5.91015e-06	0.326728	0.578462	2.15993e-07	7.05688e-09	0.00460395	0.00259038	0.304389	0.0050776	4.43148e-07	1.05904e-08	0.960052	0.183401	5.94435e-05	0.596043	0.705017	0.549488	0.272086	0.000175098	0.0110229	0.0606676	0.0229864	0.000210767	0.877719	0.0977416	0.0685187	0.0066838	0.000491255	0.471173	0.0124423	0.000212105	1.41139e-05	0.991377	0.829041	0.761953	0.367087	0.202226	0.000456669	0.506428	0.000107345	0.00385531	0.93941	0.000141783	0.000225042	0.000258987	0.00727867	4.96072e-05	1.49958e-06
ybbD	0.582734	5.16534e-05	0.483017	0.0058973	1.00458e-06	2.14573e-08	0.00256239	0.00371568	0.106549	0.276612	1.67284e-06	3.23069e-08	0.916244	0.320615	2.87873e-05	0.516787	0.770513	0.569289	0.272086	0.000797668	0.00893955	0.0802496	0.0188615	0.000274102	0.828402	0.46202	0.0808295	0.00146591	0.000561058	0.0416435	0.0046164	6.41788e-05	4.97064e-06	0.991669	0.891866	0.730341	0.059328	0.177483	0.000491794	0.244594	0.000688764	0.00924789	0.78403	0.000397556	0.000316521	0.0024822	0.00819623	1.56928e-05	1.39613e-06
ybbE	0.211182	0.00210963	0.547234	0.021235	3.89216e-06	8.94622e-08	0.0017983	0.0215877	0.114301	0.28453	8.60213e-05	9.21842e-07	0.867451	0.29198	3.63494e-05	0.488078	0.788001	0.584535	0.272907	0.00137569	0.0151782	0.102604	0.0237539	0.000516253	0.53575	0.281107	0.0820508	0.00304639	0.000734186	0.0520042	0.00431533	0.001135	8.50368e-07	0.963659	0.867452	0.475423	0.111778	0.921639	0.165184	0.0533237	0.00261764	0.00416837	0.486516	0.0106677	0.00067007	0.00580916	0.00661396	1.62719e-05	4.79746e-07
ybbF	0.220114	0.088592	0.41837	0.00204404	2.56179e-05	4.38345e-07	1.84848e-05	0.0611663	0.056189	0.0289588	0.0147595	0.0027126	0.767849	0.752248	6.55905e-05	0.475205	0.762431	0.115159	0.302734	0.00174996	0.0136535	0.106348	0.22394	0.000573132	0.485285	0.64588	0.0399276	0.00357128	0.000467502	0.499147	0.00015559	0.00791849	1.19086e-07	0.952729	0.977885	0.332866	0.089052	0.398839	0.613085	0.114413	0.00144187	0.0103345	0.640417	0.0296152	0.000661395	0.0133579	0.00658223	4.14219e-06	3.43046e-07
ybbH	0.0727222	0.0981666	0.401989	0.00118605	0.000302216	2.06594e-05	1.32522e-06	0.0213932	0.0166222	0.00436625	0.116949	0.0806291	0.443092	0.531935	0.000175523	0.652598	0.892687	0.755542	0.732348	0.0803893	0.877613	0.148423	0.0623626	0.000326067	0.914956	0.00937777	0.0151794	0.61522	0.00166333	0.944271	4.78361e-05	7.27712e-05	2.40721e-08	0.896191	0.930261	0.0672593	0.0538247	0.192803	0.062558	0.000850277	0.288321	0.0011498	0.0499518	0.201915	0.00933496	0.893713	0.0204244	3.93323e-06	6.91999e-08
murQ	0.12384	0.0148938	0.777945	0.00655293	0.0044212	0.00166365	1.62548e-07	0.0143251	0.0432843	0.00355775	0.00868694	0.00482303	0.952934	0.0542527	0.000682575	0.320483	0.968392	0.778783	0.440617	0.222244	0.056576	0.294417	0.00315298	0.000287451	0.722398	0.0031822	0.00620744	0.00664667	0.0436289	0.726152	1.81331e-05	1.78757e-05	1.91045e-07	0.886028	0.932505	0.0862669	0.131961	0.336609	0.0827555	1.60767e-05	0.883131	0.0134197	0.0688151	0.428551	0.0655513	0.0970749	0.0261717	1.78786e-06	3.41352e-07
ybbJ	0.237041	0.652916	0.292225	0.0416289	0.000401934	0.530572	5.92702e-06	0.826503	0.513569	0.0328238	0.223954	0.0486796	0.188634	0.00109326	0.644072	0.0247156	0.942302	0.095102	0.340473	0.00230825	0.076503	0.482783	0.012947	5.66379e-05	0.90866	0.000821414	0.0270727	0.986354	0.183821	0.0156629	0.00138581	0.000309426	2.29088e-07	0.948466	0.94278	0.343967	0.0022319	0.817027	0.158538	1.70117e-09	0.00776455	0.143995	6.27256e-06	0.0599242	0.366357	0.0178769	0.0246532	0.014776	3.72371e-06
ybbK	0.124233	0.417724	0.102878	0.146234	0.00521017	0.162958	1.68229e-05	0.848287	0.761614	0.0940064	0.814678	0.00323643	0.124029	0.000397806	0.663536	0.0815535	0.926231	0.321125	0.339012	0.0212223	0.190098	0.417765	0.0131149	0.000749571	0.558185	0.000741959	0.350452	0.0812252	0.116191	0.00186323	0.000193553	0.000306807	1.21755e-07	0.873072	0.989036	0.339696	0.00939758	0.446332	0.0712792	4.32827e-09	0.00969759	0.0941837	1.70771e-05	0.00324039	0.160635	0.006906	0.155212	0.203138	9.35557e-06
S67	0.0132004	1.61907e-05	0.0298623	0.393712	0.248086	0.712476	0.000837328	0.364308	0.0286229	0.000860088	4.03631e-05	4.24398e-05	0.990965	0.0186118	0.00548656	0.790219	0.871719	0.073369	0.272086	0.0118885	5.80761e-05	0.243704	0.925797	6.66755e-09	0.398591	3.91858e-05	0.337204	0.0960759	0.0612517	0.301126	4.34983e-05	1.98635e-07	0.764378	0.833262	0.176159	0.780327	5.71515e-05	0.233635	0.0338745	0.0879972	0.545581	0.854391	0.468801	0.224103	0.185969	2.26152e-05	0.0198357	8.45262e-05	1.04177e-06
sigW	0.31949	0.344964	0.00424051	0.777727	0.000494474	0.000311255	2.0273e-05	0.0818661	0.495781	0.00334543	0.0446332	0.0827454	0.269349	0.0110488	0.000233745	0.199073	0.923287	0.371119	0.272086	0.353213	0.454307	0.147669	0.0975509	0.0283319	0.151423	1.38365e-06	0.000322692	3.20837e-05	3.60988e-05	8.32877e-05	0.000517265	0.0327252	8.41522e-07	0.845204	0.562874	0.332251	0.0896014	0.81764	0.251647	0.948399	0.0200097	0.0136935	0.00032963	0.999089	0.0420468	1.62761e-05	0.00349615	0.00070984	7.72054e-07
rsiW	0.393229	0.989698	0.0038633	0.701648	0.00213137	0.000448716	0.000137542	0.242591	0.160503	0.00124515	0.303075	0.00331255	0.239413	0.0674424	0.000440531	0.179646	0.936615	0.411932	0.272086	0.0650619	0.220914	0.191752	0.0118823	0.0171579	0.0844447	1.10522e-06	0.000745764	3.3966e-05	6.82729e-05	0.000388137	0.00233897	0.423155	2.02937e-06	0.833262	0.921063	0.238954	0.02004	0.787928	0.195319	0.862552	0.0311229	0.0199176	0.0063609	0.246129	0.0354598	1.37357e-05	0.00481393	0.00477844	1.34512e-06
S68	0.138973	0.00241154	0.646681	0.317735	0.305093	0.58432	0.0492665	0.0186942	0.00118576	0.00293433	0.000473729	0.000904254	0.0838623	0.742837	0.062146	0.385714	0.850286	0.101328	0.272086	0.000870646	0.00118902	0.465509	0.781648	0.0081631	0.264836	0.100223	0.2506	0.00711142	0.96982	0.408875	0.000548396	0.0209842	0.00329135	0.883002	0.663001	0.0492721	0.00942765	0.315452	0.00551364	0.850106	0.242269	0.466259	0.518018	0.865801	0.0399327	0.023077	0.109918	0.000919941	0.00125719
ybbP	0.0937613	0.00206187	0.823214	0.263843	0.739615	0.0424257	4.38649e-05	0.231641	0.936718	0.0328238	0.00414901	0.00588428	0.0278966	0.0895454	0.000664032	0.51547	0.923688	0.246053	0.309332	0.00117069	0.00119279	0.735853	0.00281891	0.828789	0.688183	0.900868	0.480907	0.50301	0.828671	0.0196991	0.000715946	0.00526347	0.0246269	0.948466	0.948928	0.116436	0.0108956	0.339408	0.0409178	0.979059	0.672868	0.738842	0.985049	0.00150725	0.00262165	0.0467026	0.027453	0.000440952	0.000443244
ybbR	0.0295656	0.084061	0.636024	0.686741	0.510846	0.335548	1.77246e-06	0.141262	0.302064	0.0836239	0.00578155	0.00595967	0.00862911	0.27859	0.00018624	0.970325	0.908057	0.886137	0.303554	0.00741101	0.0128688	0.723433	0.00496607	0.117197	0.752088	0.600542	0.81963	0.183146	0.0507722	0.0387274	0.000776735	8.84381e-05	0.074061	0.896191	0.859042	0.607732	0.251204	0.524073	0.296347	0.177614	0.38231	0.411702	0.993497	0.00214635	0.000637311	0.159229	0.0877927	0.000100125	0.000765576
glmM	0.0527317	0.0246721	0.433311	0.0532762	0.0142756	0.0102961	2.74631e-06	0.0698487	0.67789	0.0178507	1.8248e-06	4.95622e-07	0.967713	0.212253	8.20405e-05	0.839141	0.986525	0.383099	0.505088	0.0208271	0.477155	0.439247	0.00038969	5.77699e-05	0.933035	4.98292e-05	0.243977	0.00186265	0.19736	0.00112127	0.66981	4.54307e-06	0.0852075	0.851504	0.93645	0.911482	0.859479	0.902745	0.159816	0.885667	0.539943	0.897174	0.19467	0.00226818	0.011187	0.527681	0.137491	0.00250534	0.223177
S69	0.170419	6.87831e-06	0.337571	0.321359	0.36278	0.277691	0.943892	0.0409492	0.00267714	0.889144	0.0749861	6.06081e-05	0.977679	0.538796	2.67148e-06	0.705805	0.947349	0.976262	0.913675	0.0614603	0.00284417	0.334671	0.144674	7.42086e-08	0.840399	3.53774e-06	0.899932	0.0936878	0.458117	0.0260904	0.00169454	8.73719e-07	1.02934e-06	0.840259	0.741372	0.158016	9.80998e-06	0.0149845	0.000810613	0.932726	0.64581	0.000473702	0.0232111	0.874128	0.00289441	0.00749906	0.168297	0.00499793	5.28947e-06
glmS	0.755984	1.63232e-05	0.427144	0.346342	0.553418	0.537348	0.45657	0.0254727	0.00109044	0.590601	0.458402	0.301688	0.885029	0.982288	3.29399e-06	0.612735	0.876314	0.200761	0.55082	0.0602376	0.000371368	0.455599	0.346136	6.06499e-07	0.202239	0.000116487	0.0534776	0.291993	0.149875	0.036957	0.00055252	9.7259e-08	6.06628e-06	0.843427	0.704857	0.0971921	7.24445e-06	0.0281117	0.00556206	0.726664	0.933778	0.0108188	0.0330643	0.688766	0.00197127	0.00636528	0.0815462	0.065386	1.60637e-05
S70	0.049469	0.528593	0.123731	0.68332	0.0201595	1.50485e-09	0.267713	0.000167554	0.0268314	0.780601	9.68267e-07	2.12116e-07	0.418859	0.46268	0.0372776	0.720461	0.997738	0.378684	0.943258	0.044516	0.494709	0.487171	0.831183	0.744176	0.455108	0.858511	0.0252781	0.000319612	0.00102088	0.685213	0.12743	0.255219	0.564578	0.897017	0.260376	0.37149	0.00803638	0.499419	0.899452	0.602588	0.147729	0.351057	0.765354	0.00336428	0.687275	0.0578628	0.303725	0.00365687	0.0800166
alkA	0.0827168	0.000532299	0.126801	0.446461	0.778073	1.715e-09	0.194378	0.435873	0.0657301	0.0485403	2.3797e-05	0.000406513	0.710555	0.474582	0.0232075	0.825112	0.972808	0.11182	0.727021	0.21932	0.0367262	0.47941	0.815341	0.0666773	0.516571	0.000382754	0.221471	5.86377e-05	0.00237122	0.971237	0.245528	0.00666798	0.128964	0.845204	0.3687	0.277922	0.00255956	0.416118	0.796666	0.241444	0.148725	0.384554	0.650619	0.00419466	0.220289	0.0150709	0.969828	0.0003113	0.0147807
adaA	0.121502	0.156501	0.0428417	0.0989189	0.00872039	0.00107503	1.2247e-05	0.0953411	0.22404	0.0046971	2.27801e-05	1.30502e-07	0.543414	0.543186	0.00112985	0.842684	0.953622	0.522537	0.860563	0.0583342	0.464532	0.427219	0.0818036	2.6926e-05	0.899546	3.4591e-05	0.000599086	0.00164914	0.00525656	0.00135044	0.126431	0.00171493	0.000173304	0.834004	0.962193	0.903838	0.852071	0.948966	0.102274	0.640478	0.218485	0.834636	0.864022	0.000875363	0.410317	0.00107793	0.94225	0.951195	0.000452401
adaB	0.128848	0.0707218	0.178938	0.382958	0.0402469	0.017601	0.000104183	0.00338315	0.664162	0.0298407	4.36817e-06	1.44779e-08	0.845958	0.348461	0.00273015	0.816626	0.909732	0.377328	0.646963	0.00547503	0.445882	0.142672	0.0627079	0.0135918	0.842732	6.45482e-05	0.00054206	0.0570842	0.00651633	0.00289939	0.0153589	0.0145286	0.00112677	0.889169	0.893422	0.785104	0.172609	0.769216	0.0843712	0.989619	0.0503688	0.532526	0.0567148	0.000710303	0.410157	0.000995559	0.473155	0.271542	0.00621279
S71	0.441115	0.0735883	0.413953	0.516845	0.027776	0.00169241	0.0027341	0.111601	0.226466	0.129847	8.52227e-07	1.01161e-07	0.830113	0.82502	0.00798987	0.866243	0.827817	0.798117	0.919373	0.159136	0.74483	0.176218	0.0197322	0.0328026	0.79859	0.000112014	0.00511077	0.112839	0.016881	0.00283055	0.00829651	0.0403159	0.00559392	0.982044	0.820164	0.943795	0.0914946	0.712289	0.088075	0.953467	0.257195	0.655591	0.0390641	0.00743121	0.380832	0.0104518	0.612957	0.305943	0.0146147
S72	0.010437	0.958483	0.909774	0.122429	0.446242	0.00941257	0.80843	0.198151	0.00504315	0.243989	0.000857236	0.262781	0.875812	0.86182	0.00695015	0.862287	0.872359	0.448632	0.789804	0.734098	0.220944	0.42945	0.0326227	0.292877	0.257424	0.00943848	0.0156759	0.0220105	3.51325e-06	5.87677e-05	0.000330076	0.000174378	0.891147	0.843427	0.261506	0.000182316	0.00356148	0.797085	0.882537	0.937831	0.178175	0.360043	0.88122	0.172371	0.0162663	0.303519	0.756332	0.0216803	5.65158e-06
S73	0.0109486	0.391281	0.0295826	0.0274062	0.0428008	0.506722	2.25237e-06	0.000118959	0.373379	0.00314093	0.988169	0.000637537	0.631024	0.374995	0.00690295	0.549457	0.997033	0.04843	0.866985	0.477375	0.0393137	0.417651	0.00408056	0.0460808	0.49587	0.00237395	0.00336089	0.0307115	0.00619518	9.22976e-06	4.95484e-06	0.00954192	0.0748309	0.99873	0.474333	0.896711	0.00914874	0.404727	0.441635	2.01589e-05	1.02466e-05	0.657803	0.422219	0.00303457	0.560237	1.10784e-06	2.18425e-05	0.00151725	0.00412576
ndhF	0.0403274	0.000616509	0.0434666	0.0115613	0.000238524	6.23034e-05	3.46421e-08	0.000914372	0.813368	9.51175e-05	0.00585559	0.0133429	0.340906	0.690197	0.0538792	0.232656	0.98205	0.11182	0.984952	0.778778	0.446619	0.631284	0.00425216	0.79452	0.152173	0.0682317	0.00194944	0.102458	0.00163606	3.67864e-06	0.00315658	0.000198294	0.0473872	0.843427	0.888307	0.792869	0.0204081	0.86209	0.0983275	1.48577e-05	1.18634e-07	0.668323	0.564234	0.000664716	0.694433	4.8678e-06	5.33309e-06	0.0216803	0.000717087
ybcC	0.116109	0.00423833	0.218932	0.378611	0.00801634	0.000128528	1.36532e-07	0.000117778	0.92689	0.000878693	0.00734545	0.587816	0.602555	0.844428	0.870399	0.184334	0.998897	0.104506	0.834068	0.920997	0.947951	0.986367	0.000600908	0.834792	0.208397	0.0452089	0.000576567	0.00523225	0.034777	2.87798e-06	0.0105412	0.000214683	0.815127	0.956946	0.694203	0.781312	0.0290496	0.896914	0.10176	6.6887e-06	1.18634e-07	0.321249	0.862421	0.000259194	0.019584	7.10795e-06	3.53224e-06	0.0226747	0.000102571
S74	0.758256	0.0346639	0.622273	0.73871	0.0814007	0.79644	1.16424e-07	8.97781e-05	0.170972	0.00553127	0.00498906	0.142834	0.933636	0.881647	0.13117	0.127322	0.960082	0.0678124	0.627741	0.908749	0.764425	0.982655	0.00799979	0.919263	0.410077	0.0834587	0.000724269	0.0641155	0.0139901	2.35371e-06	0.00824933	0.000263262	0.693104	0.930788	0.660478	0.581409	0.0249119	0.498063	0.974476	1.13444e-05	5.41023e-07	0.992704	0.781657	0.000241183	0.0492682	2.459e-06	3.53224e-06	0.0306389	2.4679e-05
ybcF	0.733956	0.0530714	0.391499	0.329232	0.688928	0.544558	1.14218e-07	3.78407e-05	0.126869	0.0043319	0.00388518	0.000257106	0.97686	0.607519	0.0960344	0.239724	0.945246	0.0560543	0.615274	0.89517	0.764804	0.814416	0.00294823	0.645307	0.431952	0.0734339	0.00699699	0.00897786	0.1263	2.20427e-06	0.00598504	0.000267988	0.476548	0.940915	0.244708	0.73465	0.0653133	0.800546	0.337472	5.07919e-06	4.59503e-07	0.932414	0.75055	0.00074995	0.148578	2.5665e-06	5.33309e-06	0.0405109	0.000446584
ybcH	0.574842	0.069956	0.832965	0.120144	0.636623	0.272093	2.69421e-07	4.25961e-05	0.0930607	0.0163181	0.00265434	6.12125e-05	0.753618	0.978216	0.0259578	0.262217	0.965727	0.0590164	0.609787	0.724577	0.662179	0.912985	0.0211806	0.760196	0.341045	0.151634	0.00347211	0.307295	0.0248284	2.90685e-06	0.00544978	0.00161558	0.0940872	0.918247	0.248196	0.69946	0.140752	0.934274	0.133854	1.52654e-06	4.59503e-07	0.987221	0.757189	0.00109823	0.0962571	5.51429e-06	5.33309e-06	0.0305563	0.000889608
ybcI	0.881219	0.0316376	0.989836	0.203409	0.73565	0.120799	1.2151e-06	8.14765e-05	0.164602	0.0866766	0.000417325	1.48486e-05	0.0975529	0.958315	0.0519839	0.154498	0.955655	0.0617332	0.669254	0.784291	0.956495	0.928996	0.142408	0.618798	0.797026	0.518329	0.00343619	0.133538	0.0240381	2.20427e-06	0.0105091	0.0542902	0.480439	0.845204	0.145224	0.366949	0.0649494	0.859389	0.138827	9.27184e-07	4.62913e-07	0.939333	0.611717	0.000858234	0.035161	5.20503e-06	5.71696e-06	0.0479879	0.000714912
S75	0.513299	0.254736	0.382849	0.503522	0.646446	0.0119178	2.27922e-06	0.00019171	0.302444	0.393852	0.126297	0.973463	0.0754687	0.0839024	0.789254	0.870388	0.977125	0.0836563	0.701505	0.83341	0.81075	0.997815	0.184392	0.0996513	0.732728	0.92533	0.0929054	0.00450766	0.494718	6.45606e-06	0.00623117	0.00900442	0.983353	0.998312	0.567973	0.618114	0.0416457	0.726613	0.669431	5.07919e-06	3.20984e-05	0.987221	0.386755	0.00227712	0.0127412	1.08553e-05	1.62985e-05	0.599856	0.000144033
ybzH	0.956615	0.0203743	0.0738944	0.501361	0.0394496	0.127447	0.00290573	0.749973	0.264968	0.24607	0.847043	0.0621123	0.586536	0.0499414	0.00028717	0.642596	0.850286	0.244006	0.394824	0.151701	0.000109658	0.376409	0.192546	0.741577	0.0685918	0.000111986	0.835478	0.509103	0.006991	4.74708e-05	0.15519	0.00586014	0.00402162	0.859919	0.550143	0.281072	1.66817e-05	0.819149	0.000658999	0.578154	0.138045	0.548656	0.417546	0.115316	0.647636	0.0202592	0.0175752	0.0190573	0.000657324
S76	0.315448	0.00871617	0.244367	0.172202	0.931586	0.288232	0.139168	0.00102116	0.490932	0.0307577	0.034007	0.00117164	0.487959	0.632922	0.136278	0.859718	0.95553	0.453554	0.32809	0.175959	0.0171158	0.299774	0.345237	0.305643	0.736518	0.129794	0.0245964	0.182122	0.149573	6.3645e-05	0.00584164	0.000155138	0.164076	0.992502	0.59624	0.035685	5.78586e-06	0.769216	0.41331	0.783597	0.959442	0.19535	0.149707	0.055212	0.0433084	5.58511e-05	0.00170366	5.05781e-05	0.205563
ybcL	0.62641	0.000161521	0.59429	0.238527	0.248552	1.93701e-07	0.462893	0.056259	0.775178	0.00774066	0.000315604	6.84742e-08	0.197626	0.102171	0.0143993	0.825112	0.773753	0.882707	0.772299	0.00205079	0.205471	0.437994	0.652747	0.949182	0.9231	0.0196041	0.315771	0.000329459	0.00412911	0.00723255	0.0003504	1.07211e-06	0.00695166	0.906508	0.156624	0.00987645	4.19369e-05	0.904729	0.515561	0.974911	0.0747432	0.535193	0.634184	0.0886154	0.531146	0.220621	0.744466	0.0312719	0.952751
ybcM	0.0451928	0.801836	0.292141	0.934774	0.561447	0.953059	0.0789964	0.0594317	0.293197	0.0159751	0.0299989	0.162283	0.413915	0.347181	0.239728	0.655603	0.886881	0.383752	0.356649	0.232761	0.763593	0.974844	0.162515	0.117196	0.602116	0.750711	0.62658	0.000519379	0.903923	0.170079	0.235437	0.797477	0.867144	0.979036	0.821439	0.0830929	2.55444e-05	0.989943	0.0130865	0.992448	0.337268	0.660467	0.786386	0.00989782	0.374254	0.0018814	0.164703	0.0472321	0.56125
S77	0.0357852	6.28372e-05	0.315991	0.0191568	0.0448474	3.01787e-10	0.00122246	0.28269	0.0549776	0.00105412	5.34791e-09	2.17289e-08	0.0895513	0.000725514	2.69106e-05	0.464921	0.980748	0.996954	0.562554	0.000160037	0.0706801	0.676777	1.12215e-05	0.00471862	0.258782	0.00436574	0.000246514	0.837449	0.000213375	0.0503808	0.425006	0.0241852	0.0323236	0.930788	0.980325	0.0802827	0.0114747	0.202226	0.00105765	0.689712	0.0295837	0.632767	0.000114496	0.00200125	9.78683e-05	1.16212e-07	0.0105284	3.55731e-05	0.0043331
skfA	0.0218232	2.80223e-05	0.278355	0.0187991	0.0435748	1.94451e-14	1.31607e-05	0.0465297	0.013483	0.000138739	9.85605e-10	2.62795e-10	0.200372	0.000651568	3.28462e-05	0.559557	0.960082	0.740579	0.629929	4.11693e-05	0.030137	0.633814	2.28942e-05	0.00740633	0.124906	3.18171e-06	0.000443806	0.158046	4.20851e-05	0.0226124	0.858435	0.00498241	0.123927	0.909307	0.993311	0.384319	0.0733074	0.245516	0.000620746	0.63445	0.00448127	0.9574	0.000407489	0.00371772	6.84376e-05	2.40675e-07	0.0122192	4.81769e-08	0.0165877
skfB	0.0286551	0.00384351	0.0511787	0.0522171	0.0384265	0.0551946	0.872671	0.00160775	0.0156296	0.0208792	7.11107e-08	3.12902e-08	0.0318722	3.49046e-06	9.24622e-07	0.335633	0.997033	0.876427	0.483701	1.63259e-06	0.129646	0.952945	0.000121156	0.171896	0.454613	2.66284e-05	4.92832e-05	0.0114687	2.28583e-06	0.00726405	0.0425142	0.0242916	1.55064e-06	0.833262	0.834861	0.00955696	0.185128	0.59285	0.0017486	0.897024	0.000244167	0.0298128	2.00338e-05	0.0237479	0.000112566	4.71116e-07	0.111039	6.47378e-08	1.26891e-07
skfC	0.0248936	0.0176546	0.0609749	0.514143	0.0411883	0.110273	0.971393	0.1516	0.140228	0.135773	1.70576e-07	5.24506e-07	0.0379711	3.93035e-06	1.92424e-06	0.255991	0.98725	0.952665	0.488344	5.60206e-06	0.07861	0.984736	0.000114198	0.620764	0.463939	0.000565195	3.75445e-05	0.00490498	3.74019e-06	0.024599	0.00580759	0.00323823	8.93245e-07	0.835791	0.913817	0.0102747	0.424437	0.642411	0.0317413	0.90363	0.000691253	0.0898488	8.87674e-06	0.0123227	2.1746e-05	5.1719e-07	0.181746	4.65264e-08	1.23524e-07
skfE	0.00275769	3.45974e-06	0.300025	0.843	0.00879493	0.200476	0.0158119	0.0027493	0.0029514	0.000288257	1.13332e-07	1.49972e-07	0.0727304	1.18411e-05	3.3215e-06	0.410361	0.962144	0.887246	0.395314	4.06282e-06	0.0444609	0.746644	0.000172399	0.37638	0.605856	0.00155345	5.42559e-05	0.000553957	1.40638e-06	0.000265924	0.58137	0.0102534	5.92614e-07	0.843427	0.19074	0.00649014	0.00854261	0.64592	0.959976	0.921268	0.00121302	0.657523	6.05337e-05	0.000713657	1.61606e-05	1.19861e-06	0.00168378	8.91316e-08	1.96698e-07
skfF	0.00683405	3.81234e-06	0.0975279	0.686451	0.00799171	0.148819	0.0277373	0.00342116	0.00989326	0.000511683	3.84576e-07	9.28805e-08	0.0722243	2.06843e-05	1.78047e-06	0.309652	0.95553	0.875815	0.365364	5.12394e-06	0.016424	0.808497	7.65645e-05	0.697321	0.910382	0.0178739	8.43611e-05	0.0101758	5.22137e-06	0.00011891	0.522305	0.144337	2.91597e-06	0.843427	0.41631	0.011042	0.0299429	0.691757	0.219924	0.694195	0.00379273	0.365363	2.57487e-05	0.00423057	2.4002e-05	1.02731e-06	0.00329533	2.38627e-07	4.71994e-07
skfG	0.0114524	8.01426e-06	0.181814	0.376435	0.00601889	0.0610271	0.942	0.159237	0.0347476	0.000835259	5.88093e-07	4.86539e-07	0.127228	3.92053e-05	5.58108e-06	0.521836	0.955655	0.896412	0.370411	3.83278e-06	0.0270263	0.88986	2.76567e-05	0.54265	0.682689	0.065563	0.000303685	0.00336246	5.65393e-06	0.000232775	0.315371	0.965059	6.22253e-06	0.948466	0.156624	0.020408	0.0294328	0.913679	0.76231	0.920834	0.00166074	0.597182	0.000190569	0.00842168	4.45869e-05	9.63613e-07	0.00812695	1.32818e-07	9.04476e-07
skfH	0.0223987	7.6352e-06	0.0642124	0.845983	0.00607385	0.0208281	0.227883	0.973764	0.0230783	0.000987141	6.88046e-07	1.09576e-06	0.29052	3.65577e-05	3.20327e-06	0.310008	0.953622	0.601215	0.341137	1.63259e-06	0.258947	0.657168	6.98778e-05	0.54982	0.579154	0.0310626	0.000381797	0.00659419	1.56598e-05	0.00046437	0.679333	0.127786	4.3145e-06	0.914044	0.176726	0.0236116	0.00917099	0.916186	0.878698	0.817442	0.00214605	0.990831	4.36389e-05	0.00370826	3.54334e-05	1.10784e-06	0.0102963	1.25245e-07	1.03546e-06
S78	0.0373047	1.33677e-05	0.0243595	0.870579	0.00287702	0.0149388	0.330307	0.60323	0.0359996	0.00191656	4.292e-06	7.19543e-07	0.33932	3.88007e-05	3.01263e-06	0.485649	0.95553	0.771229	0.339012	2.68539e-06	0.494515	0.668698	0.022077	0.599634	0.241575	0.035572	0.000541312	0.0301909	8.08303e-05	0.000816836	0.903172	0.220277	1.81929e-05	0.972857	0.277437	0.034056	0.00731996	0.915437	0.711413	0.74063	0.00241763	0.950287	7.56708e-05	0.0140301	3.25416e-05	1.70534e-06	0.00788926	7.86685e-08	1.35631e-06
S79	0.299868	0.326758	0.580284	0.0318483	0.31951	0.075229	0.026502	0.208031	0.0165689	0.00874105	0.00396827	0.000204081	0.0644881	0.000168797	2.69024e-05	0.904021	0.953622	0.594663	0.342254	0.000745523	0.0181192	0.33894	0.0453527	0.928785	0.61291	0.00129807	0.000178558	0.000874405	4.41335e-06	0.000403806	0.062349	3.42404e-06	3.94548e-06	0.843427	0.899614	0.0120089	0.0973042	0.986814	0.240203	0.856438	0.00196473	0.736973	0.0134733	0.0019683	0.253248	0.000132899	0.588904	4.34419e-05	0.0163046
ybdG	0.0905127	0.34218	0.427249	0.0229148	0.301447	0.0557002	0.00161942	0.00316027	0.0126612	0.00908289	0.00722349	0.00487449	0.0761113	0.000439451	0.000106645	0.94798	0.997738	0.406937	0.440208	0.000408752	0.0129899	0.176218	0.20435	0.912136	0.665846	0.00909661	0.000324571	0.00140111	9.29159e-06	0.00109816	0.0414568	2.29922e-05	4.8618e-06	0.833262	0.859945	0.0107649	0.0701864	0.695815	0.266265	0.66226	0.000889713	0.391752	0.0156499	0.00102646	0.483942	0.000153869	0.213723	3.70081e-05	0.439453
ybdJ	0.961105	0.0147292	0.575394	0.0141061	0.236579	0.0265697	0.00333188	0.466464	0.311003	0.30492	0.469062	0.0852553	0.150716	0.00107786	0.000547329	0.921008	0.965955	0.537457	0.46389	0.00081794	0.215211	0.263875	0.407518	0.895099	0.920654	0.00658908	0.00296469	0.00311214	1.663e-05	0.000553316	0.00220225	0.000271998	4.28906e-05	0.90436	0.451008	0.450597	0.377762	0.354929	0.0788642	0.940296	0.00633878	0.0553581	0.0204126	0.00512752	0.796312	0.00023188	0.0070801	0.000510106	0.105509
ybdK	0.90111	0.0697368	0.796389	0.0146354	0.967736	6.93895e-05	1.53581e-05	1.5083e-05	0.000116557	0.00775927	0.461291	0.00939916	0.118953	0.00152805	0.0402471	0.839141	0.838863	0.417081	0.695016	0.0168761	0.00568533	0.149565	0.00661771	0.000547303	0.790938	3.06419e-05	0.000381797	0.255151	0.0404992	0.000509446	0.00112271	9.05937e-06	0.000369775	0.995969	0.301199	0.905364	0.148494	0.418493	0.0617753	0.152923	0.000239105	0.476212	0.0789077	0.724541	0.919815	5.48876e-05	0.113172	0.00019807	0.000382293
ybzI	0.516704	3.79293e-05	0.0931923	0.422567	0.847717	0.00194683	0.0214594	0.000243769	0.0130228	0.00161297	0.000268895	3.43467e-05	0.0219259	0.0953694	0.000192771	0.630623	0.952051	0.35152	0.743318	0.0788743	0.00786326	0.671673	0.000403759	0.00398633	0.0845375	0.00147254	0.452824	0.0228281	0.929421	0.277635	0.61158	0.000244105	0.998579	0.899903	0.987552	0.956664	0.685915	0.232091	0.0208792	0.10984	0.0535533	0.584092	0.12376	0.396135	0.0282654	0.944617	0.719418	0.0116964	0.0142169
ybdM	0.519452	0.513681	0.692276	0.212698	0.0256372	5.83444e-06	0.660251	0.474525	0.0790801	0.0102538	0.0020119	0.000552599	0.0594448	0.732684	0.593265	0.936414	0.933655	0.303313	0.332988	0.00200418	0.0155616	0.523837	0.102254	0.571866	0.727459	0.0439922	0.424629	0.000144927	0.00188239	0.347199	0.564032	0.00233915	0.00162158	0.899903	0.277437	0.508743	0.0877405	0.736453	0.519359	0.921268	0.994853	0.538696	0.663393	0.000768727	0.0435817	0.000322702	0.362329	0.827511	0.313129
ybdN	0.000757328	2.23505e-06	0.00775673	0.000784835	2.90901e-05	0.288956	1.05122e-08	0.00994161	0.000562298	0.000188929	9.15189e-06	0.0328715	0.0063757	4.34149e-05	4.45647e-06	0.0809439	0.962144	0.597995	0.672453	0.000449287	0.00112852	0.395181	0.136088	0.0040776	0.506219	4.15143e-06	9.52877e-05	0.00143813	2.11229e-05	0.411301	0.449314	0.00255213	5.27553e-07	0.833262	0.4362	0.595077	0.96512	0.410748	0.00220185	0.730369	0.000213484	0.0623226	1.03057e-05	4.03729e-05	0.000503944	2.75002e-06	0.173213	1.18245e-07	7.30918e-06
ybdO	0.00113072	2.11082e-06	0.0146123	0.000836181	0.754938	1.82926e-07	8.57852e-07	9.34098e-05	0.000116557	0.00355662	0.0012979	0.0061278	0.00549481	0.0014355	0.000482785	0.570538	0.904477	0.592273	0.352839	0.0257305	0.0041906	0.228304	0.317449	0.00042183	0.171072	0.00673468	0.000729344	1.0061e-06	3.48793e-06	0.00994983	1.80014e-05	6.8469e-05	2.16904e-06	0.834004	0.126019	0.832812	0.123487	0.837267	0.250857	0.432261	0.00429493	0.25153	9.03262e-05	1.16852e-05	0.360224	6.54518e-06	0.778015	6.85489e-07	1.11054e-05
S80	0.0147073	4.87036e-06	0.00456797	0.00102273	0.986176	0.000240764	0.0577933	0.000430142	0.00629361	0.000100594	0.00133143	0.001781	0.200372	0.982865	0.00211633	0.0481498	0.850286	0.0100294	0.272086	0.00175042	0.000152196	0.067647	0.274429	0.0186644	0.129842	0.000119875	0.573243	0.00055202	0.00163835	0.000260907	0.0188195	3.52841e-05	7.60705e-06	0.846772	0.872739	0.60275	0.0553194	0.889702	0.000207739	0.00623702	0.230836	0.94815	0.386705	0.00656418	0.000868748	0.00395488	0.196737	0.0142572	3.81616e-06
ybxG	0.0305987	0.000623845	0.012859	0.00381134	0.217368	6.38386e-07	0.00278787	0.000103064	0.0034608	0.000618653	0.0475202	0.718027	0.0377355	0.469418	0.00700659	0.0197593	0.897419	0.0671409	0.273394	0.000157971	0.0053613	0.052213	0.00162771	0.0656334	0.273143	0.394832	0.172172	0.438651	0.00136198	0.00109205	0.000234756	0.00148434	1.87065e-05	0.843427	0.573656	0.179667	0.0979083	0.628582	0.000213539	0.0447781	0.320249	0.836532	0.880067	0.00205583	0.0294135	9.03086e-05	0.000345083	0.963352	0.000657848
csgA	0.0435325	0.0181907	0.0702674	0.0627162	0.791222	1.03691e-07	0.000152049	0.0159683	0.263812	0.00155329	0.000108653	0.000422005	0.000865306	0.626116	0.000234751	0.94066	0.770513	0.104052	0.293662	2.87953e-05	0.690605	0.830347	0.000731659	0.130877	0.652559	0.0149578	0.0146266	0.00941664	0.00700617	0.341508	0.00018035	1.7288e-07	0.00165427	0.985609	0.976064	0.419967	0.0710378	0.844093	0.00341604	0.113393	0.753809	0.667006	0.486067	0.00790557	0.00219438	0.0011467	0.262878	0.000103246	0.291209
ybxH	0.114398	0.0736521	0.0471458	0.0248034	0.385834	1.9813e-06	0.00587277	0.868243	0.272019	0.00108307	0.00081563	0.000305887	0.00262916	0.811599	0.00214647	0.831734	0.84218	0.19397	0.285089	7.59548e-05	0.790366	0.900941	0.0011891	0.189024	0.865441	0.144906	0.0216689	0.00787907	0.00685569	0.42436	0.0323318	3.98889e-07	0.00736627	0.889345	0.979366	0.663025	0.552913	0.769709	0.00435348	0.79814	0.475029	0.872415	0.561921	0.0085231	0.00590313	0.000961505	0.00728037	9.30285e-05	0.19332
ybxI	0.00379292	2.6527e-05	0.0715405	0.436541	0.00119452	0.152664	9.51681e-07	0.00485194	0.00641619	0.00199722	0.000113401	1.37512e-05	0.0754687	0.0244141	0.00803342	0.62042	0.770513	0.750481	0.956509	0.0025398	0.572589	0.793865	0.405307	0.694976	0.435891	0.427262	0.860857	1.02857e-05	0.016486	4.7638e-05	0.529124	5.70352e-06	8.98081e-06	0.904336	0.244018	0.0181206	0.00556657	0.412589	0.00189651	0.0378565	0.30873	0.337229	0.292844	0.00963053	0.0447452	0.000373017	0.00306045	0.000161751	6.13556e-05
cypC	0.0076098	0.000560554	0.0542522	0.253277	0.000342394	0.0796819	0.00348665	0.156202	0.33423	0.000494361	6.54153e-08	5.53533e-11	0.00387529	0.29899	0.141097	0.449754	0.952051	0.607133	0.849189	0.243654	0.000203796	0.938183	0.931323	0.00554282	0.633049	3.0343e-06	0.0450553	0.00799615	8.43974e-05	0.000750249	0.167372	1.0997e-05	6.77199e-09	0.833262	0.330965	0.113502	0.00983735	0.800027	0.294231	0.58337	0.00214234	0.972839	0.00223957	0.0481843	0.0831392	0.0458434	0.0181765	0.0225241	4.5106e-08
ybyB	0.0129223	5.79439e-06	0.0203465	0.00441094	0.00213137	0.00221526	0.36003	0.00480162	0.0614207	0.000854855	2.8191e-08	2.87066e-09	0.0687942	0.506812	0.0638597	0.44788	0.855805	0.300177	0.461404	0.734098	0.000580654	0.213761	0.261599	0.000511871	0.883468	1.39426e-05	0.0122072	9.12892e-05	1.35672e-05	0.00288355	0.027298	0.000394264	4.83161e-09	0.84332	0.542748	0.0242054	0.0118054	0.669547	0.827118	0.48954	8.65543e-05	0.592145	0.00170488	0.0197517	0.0108029	0.162329	0.0813057	2.93337e-05	1.48477e-07
ybeC	0.0272365	0.157839	0.571045	0.00282522	0.494338	6.08164e-11	7.45598e-08	0.744783	0.407363	0.218173	6.73781e-05	0.0586757	0.0212403	0.00203736	0.332097	0.204975	0.861783	0.882563	0.526997	9.26573e-05	0.0030872	0.465194	9.06317e-05	0.341784	0.36791	0.000434797	0.000906016	8.7163e-05	0.00301045	0.0386131	0.0292747	0.0163168	0.00214792	0.911043	0.8775	0.748307	0.000389745	0.319897	0.0018373	0.0244623	8.55349e-05	6.18428e-05	1.45481e-06	0.729286	0.637546	0.000285523	0.0275984	5.2371e-06	0.162906
glpQ	0.000213427	1.49904e-05	0.0054501	0.00273658	5.19644e-06	2.04741e-11	0.197274	0.00169753	6.40344e-05	0.343997	9.43364e-07	2.14493e-06	0.481004	0.00285877	0.000523986	0.0944406	0.697545	0.0118464	0.272086	0.00055422	2.66309e-06	0.818679	0.00145727	0.0217572	0.483737	7.44528e-09	0.0701187	9.09131e-05	0.0471566	0.00147178	0.0153591	0.252768	2.93141e-07	0.833262	0.912315	0.177344	0.00739807	0.078235	8.59755e-05	0.0694258	0.820602	4.46069e-05	2.04626e-06	4.58402e-05	0.971962	4.81861e-05	0.213723	2.30364e-06	6.09687e-05
glpT	0.000124549	9.73572e-06	0.0034907	0.00150644	4.54657e-06	6.06895e-15	0.208313	0.00115775	2.99782e-05	0.00268349	5.44126e-08	4.02842e-07	0.177395	0.0059495	0.0205247	0.0552972	0.413897	0.0334784	0.272086	0.000632029	2.66309e-06	0.851673	0.00146928	0.0670672	0.294249	5.09384e-05	0.560462	4.56341e-05	0.000337655	0.00176696	0.0200716	0.199768	7.52831e-08	0.833262	0.997005	0.278178	0.00267673	0.0517679	0.000301331	0.225329	0.797453	1.39081e-06	1.73676e-06	4.24147e-05	0.82196	8.36208e-06	0.00258598	2.12289e-06	3.40848e-06
S81	0.901897	0.0563397	0.124261	0.764991	0.0593884	0.00658249	0.38405	0.000275845	0.735947	0.799107	0.741092	0.212337	0.0179155	0.0244576	0.0962245	0.591018	0.942302	0.77409	0.272086	0.00872488	0.00546239	0.149565	0.925905	0.63881	0.463939	0.00122838	0.00101987	9.66574e-06	2.47723e-05	0.319265	0.262526	0.0022288	0.0474484	0.833262	0.325054	0.0164732	0.153398	0.220301	0.167653	0.945697	0.451111	0.561083	0.0120747	0.719461	0.341731	0.000186103	0.0698071	0.00324915	0.00720063
S82	0.00140483	0.000176576	0.00326036	0.000988774	0.000101579	1.99226e-12	0.462661	0.00172529	0.000358007	0.157832	1.8167e-06	4.60489e-05	0.583349	0.0406102	0.00845028	0.168639	0.770513	0.0499585	0.272086	0.000802482	2.21877e-05	0.757978	0.00792706	0.0653647	0.763759	4.56287e-05	0.230306	0.00023642	0.00401519	0.0322042	0.232428	0.187124	7.83206e-05	0.833262	0.187125	0.500089	0.0433014	0.327249	0.0283751	0.238361	0.983925	6.55305e-05	8.30651e-06	3.89623e-05	0.531146	0.000565289	0.0146337	0.000126584	1.24363e-05
S83	5.63571e-05	8.17936e-07	0.0729358	0.0436981	2.39952e-05	1.79016e-10	0.362827	0.000178199	1.92381e-05	0.00315069	1.75634e-08	8.4068e-07	0.339255	0.0686675	0.035176	0.260026	0.697545	0.04843	0.272086	0.00109867	1.50721e-05	0.310867	0.0135291	0.0700168	0.673421	0.000538922	0.107224	0.000277962	0.841109	0.0255163	0.232736	0.0988426	5.34585e-07	0.833262	0.182981	0.451198	0.0661635	0.357323	0.0232672	0.448272	0.927468	1.88834e-05	2.62416e-05	0.00665469	0.777601	0.000206628	0.0359427	0.000826441	0.00330842
ybeF	0.0536771	4.35166e-05	0.172445	0.122195	0.0189964	0.000214809	0.128393	0.0513291	0.0172596	0.00105003	2.98588e-05	2.54053e-05	0.00593911	0.562704	0.351716	0.633956	0.993703	0.655497	0.273394	0.00279738	0.681468	0.399593	0.00929822	0.620764	0.0996897	0.0235445	0.931869	0.267556	0.739711	0.775245	0.000753329	0.0239771	0.639391	0.833262	0.904979	0.768856	0.554357	0.472454	0.0266824	0.309982	0.763509	0.655801	0.314363	0.000346138	0.131682	0.979753	0.906606	0.00119954	0.345232
ybfA	0.0912655	0.00916224	0.266755	0.0165823	0.0374141	0.000625204	0.0484155	0.000809279	0.417473	0.225869	0.0249862	0.00494588	0.0630578	0.427211	0.00132237	0.63828	0.912132	0.191697	0.342102	0.00034698	0.00166184	0.518748	0.00143018	0.321638	0.484185	1.47746e-05	0.00273807	0.000113919	0.264968	6.44109e-05	0.0943333	0.248853	0.00197922	0.847641	0.374237	0.108767	0.567397	0.343652	0.0155275	0.28853	0.56457	0.262507	0.0299183	0.00288693	0.333835	0.56088	0.571259	0.00243014	7.00398e-05
ybfB	0.173667	0.00302828	0.406421	0.053272	0.927935	0.854444	0.987571	0.000994436	0.301538	0.915107	0.0423189	7.99536e-06	0.652452	0.900054	0.761913	0.62042	0.923688	0.593961	0.353503	0.000143089	0.192066	0.5652	8.67255e-05	0.217593	0.986824	3.29725e-05	0.00026012	7.10963e-05	0.1286	0.000166248	0.150307	0.00135593	0.00124413	0.891636	0.769948	0.232643	0.487134	0.969143	0.0106425	0.379184	0.115494	0.166419	0.107971	0.00256816	0.0131478	0.0795535	0.0973984	0.00304822	5.43497e-05
ybfE	0.00141033	4.67528e-05	0.0220412	0.000784835	0.0658968	0.197492	0.217454	0.000250289	0.00929385	0.000192117	1.44454e-06	1.24091e-06	0.273476	0.167319	0.00174704	0.44336	0.952238	0.537746	0.331137	0.00201456	0.000423546	0.168865	0.00889745	4.54055e-07	0.124906	6.04868e-07	0.675216	0.00235909	0.00423877	0.873439	0.00116553	0.000237705	0.104977	0.835791	0.612411	0.483638	0.000157826	0.909516	0.224204	0.522738	0.479948	0.602339	0.799999	0.00106637	0.278307	0.0105842	0.0567998	0.537941	0.0163527
S84	0.00109228	2.47443e-06	0.0329645	0.00133652	0.0960242	0.861668	0.0461769	3.89111e-05	0.00039801	1.60716e-05	6.24486e-07	4.93277e-08	0.0179095	0.187588	0.000594343	0.664834	0.798316	0.987155	0.370411	0.00101827	0.00323295	0.128883	0.00550562	1.033e-05	0.478986	1.12883e-06	0.968139	0.000120921	0.000329177	0.627757	8.46639e-05	0.000298612	0.0676612	0.833262	0.945764	0.343588	0.000417446	0.643951	0.618438	0.998687	0.868019	0.588791	0.855306	0.0133935	0.796442	0.000808834	0.105233	0.856243	0.614792
S85	0.00131503	2.04393e-06	0.0210031	0.00109475	0.0554929	0.00273923	0.0113602	3.89111e-05	0.000436379	1.55232e-05	1.80113e-07	1.71811e-08	0.054896	0.0678526	0.000238007	0.689876	0.982075	0.585866	0.281586	0.000813429	0.00234392	0.190702	0.00348618	4.61047e-06	0.109973	1.0587e-07	0.759685	3.40433e-05	0.00217355	0.731793	2.60644e-05	0.00119658	0.0166048	0.834004	0.716983	0.34603	0.000852798	0.636253	0.204251	0.907078	0.669444	0.794957	0.99246	0.00549114	0.83856	0.000847163	0.106312	0.536012	0.818824
ybfF	0.0028164	1.28425e-05	0.0228565	0.00133687	0.0143135	0.000493945	0.052031	5.11514e-05	0.000520319	2.77443e-05	1.73294e-07	3.83681e-07	0.669976	0.13363	0.147552	0.527871	0.974673	0.512686	0.279177	0.000270392	0.00328484	0.122959	0.00115631	0.00665524	0.741874	1.46447e-06	0.674113	2.66643e-05	0.0212804	0.352428	0.000104338	0.026507	0.000274364	0.871686	0.397238	0.303808	0.000608935	0.437865	0.9427	0.698735	0.793597	0.431778	0.288948	0.00240408	0.58836	0.00462975	0.0416129	0.0102529	0.00217829
S86	0.0134681	9.82749e-06	0.00428773	0.00038978	0.28008	5.49608e-07	0.058879	9.34098e-05	0.000433383	6.43641e-05	6.32718e-06	0.000198089	0.693942	0.0103419	0.46318	0.612896	0.661713	0.613908	0.288683	0.00115277	0.358055	0.131743	0.00254072	0.668675	0.972713	0.0268702	0.295181	0.00549671	0.00196669	0.215618	0.00383329	0.896984	0.00123496	0.833262	0.389066	0.737521	0.0159065	0.209625	0.97809	0.99442	0.66885	0.812587	0.0174581	0.000209448	0.202689	0.0024439	0.389173	0.0452355	0.000842056
ybfG	0.0436119	4.44592e-06	0.0180819	0.00635438	0.00106527	2.74991e-07	3.53492e-07	0.000263897	0.0136346	1.90897e-05	3.82223e-05	1.95824e-07	0.166455	0.313533	0.00625994	0.780399	0.98725	0.30884	0.388656	4.41606e-05	2.20671e-05	0.352133	0.125239	0.00936863	0.655483	2.59513e-06	0.00140608	0.662972	0.00035157	0.0698967	0.0634377	0.000716027	0.571644	0.833262	0.000247787	0.215696	0.0901317	0.61484	0.0365186	0.801909	0.197952	0.0212992	1.59449e-06	1.47901e-05	0.00304526	0.00068911	0.00683727	8.60332e-05	0.00937187
ybfH	0.319103	0.00658965	0.219376	0.00266749	0.105482	0.00434147	0.0230944	0.000159215	0.0659239	0.00148613	0.000216894	0.00216111	0.754815	0.1234	0.015496	0.716225	0.886881	0.505321	0.423875	0.000377985	0.139874	0.65789	0.317167	0.00270692	0.53793	0.00360865	0.120701	0.00301909	0.000410383	0.00527499	0.000106477	0.0153499	0.0430891	0.835791	0.890019	0.922033	0.426933	0.527835	0.0395388	0.417725	0.0645011	0.0673559	0.0381473	0.000407037	0.100155	0.0687022	0.0256059	0.0074329	0.00120293
ybfI	0.284046	0.0427145	0.25286	0.432622	0.100229	0.0342184	0.0356584	0.0196222	0.411277	0.00376068	0.00950662	0.118762	0.565395	0.0217727	0.261472	0.5143	0.994099	0.0929564	0.334048	0.000112325	0.705314	0.805264	0.993236	0.766827	0.130191	7.22071e-05	0.2531	0.00027876	0.000418275	0.00324697	2.90736e-05	0.469093	0.170143	0.974206	0.874334	0.865183	0.271892	0.521793	0.0719338	0.405681	0.485636	0.316224	0.00898488	0.016045	0.403273	0.497624	0.16864	0.905813	0.000244071
purT	0.743735	2.57661e-05	0.0177241	0.024508	0.111464	1.55872e-12	2.73191e-07	0.897602	0.00669129	0.0018441	3.11163e-07	9.8992e-08	0.00085997	0.0325386	1.10107e-06	0.821073	0.965503	0.381915	0.322271	7.09057e-06	0.017625	0.3033	0.000416532	1.48386e-08	0.181304	6.60088e-07	0.863619	5.35475e-05	0.000102363	0.0040676	0.000301606	0.443181	6.17541e-07	0.833262	0.915099	0.478825	0.0619359	0.481851	0.379073	0.801507	0.416771	0.990134	0.00412767	0.000922963	0.0276663	0.00194224	0.804169	0.00333887	0.382384
mpr	0.00196092	2.38969e-05	0.0750832	0.0261042	0.000353427	3.15296e-09	0.00300553	0.00769653	0.00399053	0.00152427	2.92585e-08	1.71808e-08	0.0671333	0.807278	6.88078e-06	0.184334	0.957777	0.356049	0.272086	4.46385e-05	0.00408362	0.0368076	0.0434475	5.68315e-08	0.977583	0.00063143	0.0231309	0.000118103	0.0178461	0.00117094	0.144454	0.00115825	0.000581439	0.852377	0.449123	0.555599	0.00427719	0.341215	0.24149	0.0224122	0.000132495	0.538066	0.0630513	8.86306e-06	6.74701e-05	0.000413275	0.0104741	2.1179e-06	1.76426e-07
ybfJ	0.00130466	8.40101e-06	0.0749424	0.0204992	5.46999e-05	2.27714e-09	0.00788681	0.000817506	0.00227813	0.000618653	1.02873e-07	4.29939e-09	0.032623	0.534691	4.04518e-06	0.372674	0.962144	0.623737	0.27636	3.49645e-05	0.199794	0.0449169	0.0321848	1.46999e-07	0.963978	0.000767867	0.113805	5.70659e-05	0.00816261	0.0215464	0.0110398	0.0898596	0.00321414	0.92036	0.449123	0.337625	0.00867184	0.597822	0.857586	0.00629398	0.00129363	0.738499	0.288656	4.11663e-05	6.42919e-05	0.000460945	0.00517027	5.73658e-07	3.30264e-07
S87	0.978464	0.0400281	0.155375	0.00925559	0.00131234	3.51316e-06	0.130945	0.281477	0.0916559	0.637692	1.70544e-06	3.34055e-06	0.835856	0.695278	0.0014806	0.981808	0.926231	0.350873	0.440617	0.90769	0.508633	0.760032	0.454412	0.00988096	0.738267	7.22955e-05	0.0457583	3.94994e-06	0.0125073	0.000508297	1.04691e-05	0.817878	0.00321871	0.902279	0.323625	0.601044	0.760097	0.699921	0.165509	0.897985	0.492026	0.360043	0.0130361	0.265052	0.726012	0.0083643	0.166762	0.000670607	0.00158167
ybfK	0.756519	0.21082	0.417051	0.159494	0.00271972	6.56635e-08	0.357589	0.044424	0.948504	0.499027	1.07669e-06	0.000894019	0.0660333	0.541504	5.02906e-05	0.62042	0.86936	0.193721	0.262216	0.00974461	0.0665114	0.749623	0.348604	0.00967478	0.592764	6.42747e-05	0.047039	4.78452e-05	0.000304923	0.000441183	1.82337e-05	0.0380116	1.24794e-05	0.901725	0.227886	0.89911	0.098291	0.628475	0.147626	0.086097	0.580472	0.372956	0.00994455	0.0199761	0.0043606	0.00149974	0.145885	9.69211e-05	4.61309e-05
S88	0.0639686	0.0029462	0.0646307	0.387888	0.0261526	1.19844e-08	0.432657	0.268267	0.0126429	0.00225883	6.88046e-07	0.0103151	0.0049372	0.323593	0.000256196	0.774238	0.962144	0.20852	0.272086	0.00841996	0.00885462	0.198494	0.25432	0.00076162	0.790938	3.16556e-05	0.218542	0.0161812	0.000879145	0.0135989	1.25813e-05	0.00114627	0.00690018	0.891636	0.352846	0.521874	0.54527	0.891957	0.977223	0.803838	0.762239	0.415777	0.190201	0.000907254	0.00271401	0.00114132	0.122861	6.76276e-05	4.14385e-05
pssA	0.0231841	0.00027025	0.00950354	0.091582	0.00324986	4.03848e-06	0.41554	0.00934197	0.0123706	0.00548024	0.000986072	0.0172627	0.0269683	0.246737	0.459569	0.88412	0.926347	0.177506	0.272086	0.00346314	0.0116334	0.210542	0.595829	0.792552	0.478986	0.000243088	0.5446	0.00444093	0.0441732	0.00292291	2.90601e-05	6.27319e-05	0.434366	0.909307	0.786183	0.690411	0.0107261	0.285051	0.764681	0.518324	0.582627	0.0379162	0.16913	5.018e-05	0.0101836	0.00215186	0.540895	0.000104771	0.00016905
ybfM	0.0425947	0.00136932	0.0359701	0.362581	0.000361855	3.48579e-09	0.544357	0.0145495	0.0164467	0.0155476	0.00702962	0.669061	0.010695	0.030699	0.861922	0.913531	0.788001	0.387253	0.272086	0.00979822	0.026639	0.211234	0.620769	0.0759012	0.284679	9.174e-05	0.771556	0.00454839	0.989411	0.0118388	3.1463e-05	0.000162225	0.660653	0.945585	0.591998	0.886495	0.00229176	0.499983	0.115801	0.119575	0.086932	0.0740888	0.277069	1.80375e-05	0.00194247	0.102073	0.579945	0.000377678	0.119377
psd	0.0228391	0.00087729	0.0723559	0.391223	6.08431e-05	3.16676e-11	0.244591	0.742264	0.141003	0.0659039	0.309295	0.01391	0.011841	0.00463407	0.013542	0.9477	0.866769	0.602162	0.272086	0.00571722	0.00282005	0.258279	0.132086	0.326949	0.283023	3.86057e-05	0.798984	0.00820503	0.553991	0.00460271	3.22011e-05	1.98365e-06	0.932833	0.926612	0.698743	0.994384	0.00363701	0.329965	0.233783	0.0706193	0.0774221	0.049045	0.691507	6.43494e-05	0.00139822	0.0116241	0.682518	0.000110658	0.0252701
ybfN	0.00087325	6.67407e-05	0.0426098	0.0707899	0.00451199	1.71552e-07	0.058932	0.25787	0.00599069	0.000812851	0.0246675	0.0190294	0.0159716	0.72701	0.00194492	0.582302	0.918596	0.350586	0.279177	0.000571686	0.00106508	0.0669756	0.00427348	0.00232872	0.967679	9.02072e-05	0.056871	0.0546131	0.000138612	0.0571102	0.00023485	0.000596643	0.140669	0.816131	0.79862	0.825738	0.0145689	0.526275	0.324258	0.15856	0.467739	0.738249	0.0491567	5.52383e-05	0.000704966	0.000158749	0.326369	4.00432e-05	0.0822793
ybfO	0.010547	0.000100056	0.113523	0.303574	0.00481958	0.00375554	0.00695687	0.00222294	0.0765993	0.00407157	0.0282386	0.000115794	0.34703	0.000124508	0.4456	0.0894232	0.997033	0.155365	0.483316	7.67715e-05	0.118514	0.0368076	0.96166	0.00798847	0.0877965	0.00855643	0.000121985	2.10813e-05	1.63883e-05	0.000207137	5.36575e-05	1.12604e-06	6.80802e-07	0.897042	0.710954	0.363168	0.638043	0.285051	0.0728941	0.35562	3.58926e-05	0.000614663	2.80893e-05	0.000327074	0.0103356	1.70534e-06	0.00153545	0.00264265	5.92419e-07
ybfP	0.235732	0.513049	0.0931923	0.0255622	4.6631e-05	7.13596e-06	0.00557848	0.000315626	0.0292778	0.022234	0.00888428	0.0572489	0.00635242	0.000204121	0.0448488	0.0838304	0.997738	0.144553	0.284307	0.946708	0.69629	0.0671169	0.343761	0.492231	0.409461	0.000859053	0.00026012	0.000834251	1.76288e-05	0.000423357	0.0241899	0.000203355	4.5716e-05	0.973932	0.180901	0.146878	0.0371535	0.707141	0.00765064	0.146388	6.0861e-05	0.0199318	0.00033914	0.647363	0.92254	3.84301e-05	0.029192	0.000138389	3.78891e-06
S89	0.0634145	0.530831	0.133469	0.0397221	0.000101579	1.04463e-05	0.00261704	0.000541866	0.0104322	0.0413381	0.00835093	0.0128926	0.0111903	0.000193545	0.0408121	0.0403624	0.98725	0.156323	0.286937	0.909003	0.493886	0.0366231	0.259117	0.993203	0.347025	0.0012012	0.000872111	0.00351337	0.000169957	0.000155447	0.0486528	2.91658e-05	0.000127693	0.992502	0.362993	0.209685	0.220551	0.783215	0.0560765	0.445246	0.000109345	0.0397655	0.00010701	0.0666825	0.76061	0.000171789	0.0821953	0.0131969	1.46499e-05
ybfQ	0.509733	0.000289438	0.74627	0.0695619	0.00612026	6.86887e-05	0.0881194	0.000282887	0.0125469	0.814505	0.127904	0.00463083	0.00291327	0.0129238	0.0563656	0.262746	0.901167	0.577102	0.272086	0.0044978	0.808798	0.827034	0.0118053	0.242658	0.542978	8.43585e-06	0.00875641	0.00836141	0.000934463	0.386928	5.53629e-05	0.000596861	2.83852e-05	0.962148	0.966193	0.0423872	0.000167634	0.174064	0.000795565	0.497104	0.281696	0.907027	0.20043	7.51535e-05	0.065019	0.00832051	0.0524095	3.91527e-05	1.22842e-05
gltP	0.000630364	8.71385e-07	0.0338535	0.645735	0.00370234	0.0749477	0.0910794	0.601675	0.0651791	0.000145595	1.38918e-07	2.0711e-08	0.00593817	0.000390066	1.02425e-06	0.776887	0.770513	0.355159	0.321243	0.187687	0.00227066	0.468619	0.0260485	8.49448e-08	0.87135	0.000381689	0.00140608	0.000114368	0.282442	1.62173e-05	0.000183934	3.27008e-06	0.00558817	0.833262	0.395244	0.560276	0.00219638	0.715148	0.0982951	0.0273571	0.243552	0.312615	0.0229611	0.000187135	3.50047e-05	2.55338e-05	0.000786865	0.00883094	1.62008e-05
nagP	0.0308326	4.20688e-07	0.00384558	0.936501	0.837752	8.61026e-18	0.249585	0.000126485	0.118033	0.000483865	2.78286e-08	1.5893e-08	0.0434556	0.0397393	0.00082234	0.0245223	0.789673	0.449477	0.272086	1.48138e-05	0.275393	0.552781	0.000176142	0.00121005	0.786658	2.72921e-05	0.141945	6.45597e-07	3.22805e-05	0.011733	0.101335	0.520662	8.32464e-07	0.833262	0.876324	0.746815	0.000137148	0.00751711	8.15183e-05	0.351617	0.0947661	0.85397	0.0266061	0.00588297	0.365444	0.0644179	0.0241691	3.64459e-07	6.21744e-05
nagBB	0.0230895	6.51716e-07	0.00627906	0.756346	0.82875	7.22944e-09	0.365722	6.92859e-05	0.144587	0.000975717	5.12779e-08	4.01896e-08	0.0350651	0.0549484	0.113305	0.0270483	0.655388	0.750397	0.272086	8.89447e-06	0.973259	0.485131	6.69837e-05	0.00702584	0.440781	9.94332e-07	0.123476	8.29904e-07	4.23793e-05	0.00604064	0.252618	0.508154	3.71895e-06	0.839688	0.939647	0.664025	5.13029e-05	0.00406946	4.87461e-05	0.433674	0.102382	0.84353	0.026815	0.0668867	0.604038	0.0918696	0.0181845	3.98495e-07	1.64755e-05
S90	0.104245	0.998046	0.0731408	0.345749	0.00315455	1.53059e-05	0.000685019	0.687269	0.0177376	0.00165054	0.00027209	0.00011676	0.751011	0.278705	0.036179	0.905609	0.891444	0.458405	0.337343	0.000192499	0.596368	0.236127	0.000634482	0.0136074	0.752407	0.00094448	0.527386	0.000134592	0.0224441	0.820448	0.23318	4.74249e-05	0.00368016	0.877488	0.375368	0.956664	0.000661138	0.857931	0.000994585	0.203174	0.311479	0.00575085	0.224991	0.0263461	0.295677	0.560356	0.939255	1.19796e-05	0.000259164
S91	0.0355057	4.3325e-07	0.00911296	0.972203	0.881353	2.35069e-09	0.143116	6.43432e-05	0.0536731	0.00134433	1.53407e-08	4.49995e-07	0.390965	0.107056	0.0513104	0.0233668	0.646963	0.627808	0.272086	5.87037e-05	0.457737	0.184534	3.25234e-05	0.000541075	0.327779	2.04561e-06	0.438547	1.32569e-06	0.000260465	0.0842293	0.248133	0.237581	1.8411e-05	0.843427	0.291372	0.706283	8.67156e-05	0.138479	6.17658e-05	0.168585	0.140079	0.845551	0.157104	0.216818	0.321806	0.16501	0.0187589	1.48497e-07	0.000150054
ybgA	0.00612499	0.00242331	0.0183838	0.0372373	0.321244	2.09195e-05	0.510137	0.0487203	0.0621889	0.0282467	0.000202253	6.96392e-05	0.645352	0.0138728	0.0319932	0.290099	0.770513	0.233489	0.272086	7.18653e-05	0.00559966	0.672433	0.00476597	0.000757921	0.777181	0.251066	0.126389	2.08384e-06	0.00244355	0.0331757	0.000587028	4.11762e-05	0.264837	0.843584	0.277788	0.15921	6.37145e-06	0.150005	0.0779664	0.754133	0.76968	0.52074	0.0108629	0.0400159	0.646727	0.0162643	0.016027	5.97976e-06	6.34981e-05
ybgB	0.0147862	0.00325135	0.00691106	0.00492713	0.350803	0.643398	0.730986	0.00681639	0.0427285	0.0121869	0.00192326	0.000616749	0.259915	0.360969	0.118862	0.496999	0.972808	0.230919	0.369501	0.00013392	0.042158	0.455478	0.00476716	0.99304	0.518069	0.000418249	0.00100415	3.77632e-06	0.179163	0.0202796	0.000785279	0.0612125	0.487775	0.866868	0.558385	0.27616	4.13006e-05	0.147563	0.021932	0.512339	0.340695	0.765362	0.00239085	0.000924673	0.24005	0.059994	0.196737	0.000318018	9.00141e-05
S92	0.685021	0.422034	0.749735	0.00236299	0.000234047	2.71471e-08	0.00458404	0.017043	0.907272	0.957322	1.53912e-06	9.17573e-08	0.066853	0.133947	2.77418e-06	0.168639	0.952051	0.349028	0.618696	0.249861	0.722808	0.362038	0.00361665	0.0018731	0.0791703	9.54842e-05	0.0327872	0.465783	4.58841e-05	0.000321858	2.45166e-05	1.49107e-05	6.34567e-08	0.843427	0.906093	0.663627	0.00249805	0.920623	0.131281	0.00125058	0.00558416	0.162223	0.89711	3.53396e-05	7.69323e-05	0.00643731	0.00764076	0.00106062	8.60261e-08
ilvE	0.445252	0.0804941	0.457181	0.0799497	7.71533e-05	1.82897e-11	0.0310713	0.0014122	0.0649871	0.00775927	7.4636e-07	3.55378e-09	0.0280187	0.0689057	2.99629e-06	0.0616983	0.773753	0.94299	0.729256	0.0544578	0.00164489	0.0690705	0.00198315	7.42115e-05	0.574903	0.00510116	0.0122072	0.137774	1.97937e-05	0.00185404	0.000330353	3.65022e-05	1.30875e-07	0.837923	0.757077	0.272504	0.000972864	0.984711	0.420008	9.71831e-06	0.00190952	0.160513	0.823321	5.17159e-05	9.04126e-05	0.038628	0.00502883	0.00298962	5.85432e-08
ybgF	0.071841	6.23699e-06	0.0206267	0.000233827	0.0435468	0.00360771	0.00737231	9.1991e-05	0.000239998	0.0155433	0.00393509	0.339989	0.0153654	0.0203517	1.28121e-06	0.542491	0.945246	0.240857	0.373591	2.87953e-05	0.328213	0.132502	0.000307215	1.06805e-09	0.419313	1.37496e-06	0.542663	0.000437608	0.00646308	0.00017903	0.000128017	7.14742e-07	1.42253e-07	0.833262	0.494645	0.209933	0.0584106	0.619647	0.0182001	0.820115	0.0860074	0.750976	0.00265552	2.92589e-05	0.280801	3.93825e-05	0.7915	1.30601e-05	5.39106e-06
S93	0.0999578	2.88232e-05	0.0242419	0.000510073	0.0188465	0.0153715	0.00976569	3.88126e-05	0.000101197	0.123061	0.0290214	0.29061	0.0272164	0.00594612	1.59762e-06	0.244676	0.915113	0.0975742	0.378663	3.34308e-05	0.275393	0.050372	0.000457719	6.71971e-11	0.499097	1.58838e-07	0.961326	0.000345827	0.00160808	2.08285e-05	8.12654e-05	9.89173e-08	8.52586e-07	0.833262	0.837559	0.152626	0.0136304	0.628295	0.134922	0.467418	0.235525	0.822935	0.00519746	5.90935e-06	0.883627	5.51429e-06	0.671701	2.90104e-05	1.54664e-06
ybgG	0.458898	0.00179327	0.489944	0.000370868	0.00288036	0.054773	6.36596e-06	0.00854172	0.00273672	0.458734	0.000753412	0.000751644	0.124048	0.0116732	8.32219e-06	0.420513	0.850286	0.202569	0.395314	9.10528e-05	0.00267857	0.84085	2.64613e-05	4.02083e-07	0.879017	4.5547e-06	0.756476	0.000375225	0.187904	0.000344718	7.59118e-06	7.36497e-06	2.69854e-05	0.897017	0.541262	0.287274	0.00189531	0.52475	0.000649506	0.940353	0.088904	0.881547	0.267394	6.73632e-05	0.31409	2.10371e-05	0.0919633	0.0863875	0.0427144
glnT	0.90111	0.525599	0.294019	0.248421	2.69251e-07	3.22298e-22	0.00345145	0.0813795	0.0413906	0.0326789	0.0010989	0.00319664	0.696542	0.278705	0.957261	0.90352	0.871503	0.556344	0.820284	0.0171944	0.467176	0.826306	0.0239149	0.60449	0.185323	0.707126	0.00360205	0.018812	0.466247	0.00560475	0.0685788	0.000296138	2.77866e-06	0.833262	0.302615	0.223294	0.0633048	0.611268	0.737177	0.55531	0.816996	0.262968	0.45828	0.00506378	0.309506	0.00716438	0.671722	0.0466789	3.68521e-06
glsA	0.687566	0.831051	0.881432	0.578763	1.82406e-06	5.04081e-15	0.610667	0.0754348	0.971867	0.185875	0.102399	0.002245	0.290519	0.561551	0.646835	0.687174	0.929363	0.801756	0.588419	0.016627	0.429259	0.962706	0.135573	0.233298	0.933035	0.060502	0.0115856	0.0079779	0.849151	0.823179	0.702288	0.403311	0.765616	0.872371	0.564509	0.578435	0.479599	0.566109	0.975191	0.541248	0.816876	0.29875	0.506573	0.104976	0.17286	0.27535	0.0281378	0.00567318	0.881748
glnJ	0.0974168	0.796287	0.070244	0.0398178	0.853774	4.0664e-12	4.80181e-06	0.0197725	0.935592	0.276569	0.142919	0.547208	0.679774	0.019037	0.000327667	0.683586	0.953622	0.587357	0.365827	4.34495e-05	0.00840154	0.467941	0.000586912	0.186448	0.916034	0.836869	0.0032056	9.25137e-06	0.0020457	0.0829561	0.000140806	0.148896	0.00510403	0.834004	0.948218	0.412739	0.00134813	0.856808	0.0433423	0.998687	0.173823	0.816823	8.38647e-05	0.0077123	0.000479468	0.0054699	0.19742	3.62345e-07	0.00406763
glnL	0.785864	0.600186	0.419385	0.252837	0.897578	0.00108405	0.000773052	0.0162484	0.156166	0.0398287	0.00868612	0.302366	0.636325	0.0671307	0.000722375	0.471336	0.960082	0.478739	0.337032	4.66875e-05	0.00714185	0.608665	0.000502262	0.0759479	0.207179	0.73475	0.0106769	0.000117583	0.00121741	0.508803	0.00977396	0.107046	0.0773598	0.886639	0.983391	0.25957	0.0190329	0.704815	0.010634	0.976311	0.145119	0.907027	0.000182591	0.000571006	0.000672571	0.00496102	0.617506	8.61697e-06	0.072725
S94	0.88868	0.0278781	0.434352	0.0186962	0.0041932	0.797172	0.685056	0.953599	0.177905	0.0864257	8.13885e-06	4.80632e-08	0.00323397	0.60562	0.329206	0.202006	0.985813	0.139577	0.45097	0.00101129	0.0263396	0.353432	0.00366226	0.269797	0.801131	0.474237	0.000289528	0.0133139	0.000136545	0.00233596	0.00250217	0.000103402	0.000195772	0.833262	0.102721	0.0722857	0.976167	0.452003	0.203496	0.0120011	0.00639079	0.0028226	7.04979e-05	0.633718	0.202643	0.00150825	0.0338287	1.25672e-05	3.03931e-05
ycbC	0.236181	0.344376	0.0461582	0.0186537	0.0035875	0.644019	0.00174468	0.412012	0.156966	0.388839	0.00143805	5.35971e-09	0.0123148	0.133657	0.490028	0.776284	0.855805	0.774087	0.787228	0.00379113	0.0688349	0.608665	0.000597113	0.00854268	0.655142	0.0401059	0.000298836	0.00308883	0.00010922	0.0191391	0.0955302	0.0010717	0.000713384	0.565459	0.0550464	0.0329509	0.0976353	0.408499	0.363719	0.0795258	0.0568667	0.0221318	0.00249677	0.082673	0.179637	0.00329333	0.024095	3.59711e-05	3.75962e-05
ycbD	0.606546	0.443058	0.0424354	0.0269595	0.0237202	0.40535	0.000185221	0.628099	0.202275	0.471439	0.00144318	5.06946e-09	0.0708894	0.367142	0.429814	0.55478	0.855805	0.952387	0.844042	0.00786248	0.542289	0.974977	0.00104947	0.0476733	0.470702	0.0235445	0.000647232	0.00381695	6.90538e-05	0.179568	0.130018	0.196159	0.00112111	0.612318	0.0390673	0.0054318	0.166663	0.977415	0.793526	0.0679303	0.453035	0.0741075	0.000156565	0.10464	0.919178	0.00693787	0.0175754	9.26017e-05	3.36542e-05
gudP	0.569145	0.0234168	0.0741675	0.675291	0.0144778	0.257629	0.0254187	0.607057	0.102722	0.729186	0.0114637	5.2332e-09	0.0879777	0.348461	0.0180449	0.749993	0.770513	0.629939	0.990245	0.0328919	0.382426	0.844474	0.000598664	0.00217267	0.415641	0.239901	0.0013439	0.0128337	0.000202243	0.353149	0.00583892	0.149073	0.0099043	0.833262	0.253614	0.149452	0.27178	0.885606	0.632745	0.0214287	0.159808	0.00499494	0.0305618	0.19981	0.0861261	0.0022718	0.0222465	7.90716e-06	0.000419088
gudD	0.0309886	0.00493648	0.633262	0.10028	0.00897022	0.245654	0.0565088	0.881864	0.0621709	0.00205252	5.27804e-05	6.86149e-10	0.873791	0.0234727	0.000410512	0.502727	0.557941	0.047592	0.359974	0.141767	0.0019797	0.609376	0.0132641	5.4868e-06	0.834506	0.00696679	0.00651363	0.00423053	0.0559492	0.216391	0.432286	0.615652	0.00436606	0.833262	0.37784	0.283192	0.000187681	0.873606	0.681613	0.0236321	0.511613	3.62184e-05	0.00958168	0.13774	0.00066601	0.797427	0.0305703	0.238877	0.0120244
ycbG	0.0749407	0.00122337	0.0139694	0.0178718	0.226081	0.000799915	0.0463938	0.00722007	0.23564	0.572061	0.00160919	5.53417e-06	0.010864	0.324537	0.00373289	0.916983	0.955655	0.417081	0.339025	0.000612617	0.000612875	0.591328	0.00282063	0.61747	0.900149	4.72304e-06	0.165595	0.000701888	0.316271	0.274747	0.0017726	0.000453331	0.359272	0.839688	0.948218	0.943711	0.056673	0.596916	0.210303	0.623683	0.633946	0.221144	0.130907	0.000174952	0.066482	0.0162384	0.496982	0.0982292	0.0982339
garD	0.808645	0.0669944	0.00968816	0.00183065	0.336677	0.00728448	0.699528	0.0232871	0.0114	0.0470245	5.68623e-05	1.34917e-07	0.183762	0.00372284	0.00193825	0.309135	0.697545	0.0547037	0.785572	0.0393221	0.4854	0.767185	0.00101601	1.28276e-05	0.902608	0.0156476	0.0706936	0.00105859	0.904022	0.0436244	0.0176515	0.00433695	0.0118213	0.884766	0.875996	0.733141	0.47846	0.355931	0.0433142	0.0391033	0.388753	1.46731e-05	0.00110965	0.00083546	0.0165296	0.342748	0.950446	0.673503	0.77364
S95	0.0235052	0.000134382	0.0634453	0.0654876	0.0254442	0.771535	0.000616528	0.00963081	0.000418783	0.000182398	4.55209e-07	4.48965e-08	0.00337953	0.0005011	3.44592e-05	0.569463	0.986172	0.91112	0.890116	0.000789039	0.000348998	0.414047	0.0308999	0.179095	0.819078	7.91205e-06	0.00217534	1.28608e-05	0.000523167	0.0274331	0.00241841	0.00340473	0.000141135	0.896191	0.948008	0.412685	0.00210742	0.518182	0.00134191	0.284443	0.000369872	0.8372	0.00125698	0.1529	0.0603844	0.00305215	0.461453	0.000578718	0.021125
ycbJ	0.0249541	3.88072e-05	0.0202064	0.00657021	0.00714661	0.192032	0.0159209	0.00290064	0.000860065	7.04155e-05	1.16927e-07	3.50797e-08	0.00374562	0.000105744	6.50908e-05	0.262746	0.986525	0.71881	0.908192	7.42025e-05	0.000693369	0.606376	0.0126851	0.0309895	0.864839	2.08692e-06	0.000125004	1.92039e-06	5.22108e-06	0.00752467	1.00908e-05	1.56211e-05	2.76328e-05	0.843584	0.770399	0.46853	0.00140851	0.989943	0.003158	0.266822	3.58926e-05	0.693554	0.000392176	0.123521	0.978862	0.000102881	0.00947049	8.06887e-06	0.000624541
X.2	0.0156146	0.00144319	0.274638	0.630912	0.808831	0.703412	0.617001	0.00015736	5.54475e-05	9.97126e-05	4.85019e-07	9.75301e-08	0.00493913	0.105622	0.138475	0.839141	0.955424	0.417104	0.282921	0.0102757	0.049277	0.797905	0.889467	0.106427	0.404453	0.00185853	0.0900745	4.8187e-06	0.673893	0.0199478	0.00236557	0.0147972	0.190179	0.863684	0.331171	0.126218	0.0939211	0.935504	0.176364	0.123163	0.304867	0.0303228	0.141026	0.827023	0.836168	0.732225	0.315958	1.56119e-05	0.742448
rtpA	0.214896	4.08045e-05	0.0265214	0.00176271	0.540907	3.07007e-09	4.62538e-05	0.0178531	0.672563	0.102779	6.11136e-05	0.013395	0.223455	0.88752	6.37492e-05	0.979279	0.945398	0.836533	0.283331	0.000346885	0.0872036	0.2156	5.74655e-05	3.81048e-08	0.569752	2.57233e-05	0.000880517	0.00787907	0.00527498	0.0717271	0.131241	0.00287856	0.13826	0.984449	0.748467	0.265692	0.000225218	0.771737	0.933392	0.0795085	0.0140087	0.412246	0.0113414	0.000107853	0.000944987	0.00136205	0.000345083	0.000918846	1.49527e-05
ycbK	0.369954	7.73501e-05	0.0162308	0.000485992	0.478184	5.42648e-09	0.000219485	0.00145654	0.633887	0.103327	6.06551e-05	0.308101	0.132475	0.510643	1.45852e-05	0.921829	0.900075	0.927066	0.315089	0.000376789	0.245307	0.214753	3.25234e-05	6.3174e-07	0.179822	0.000199308	0.00108216	0.00266661	0.101346	0.0336115	0.229064	0.0497687	0.337199	0.893624	0.741372	0.593056	0.00922239	0.476409	0.15168	0.253145	0.0720864	0.264659	0.0177791	6.01992e-05	0.00133297	0.00208712	0.000737842	0.00568309	0.000250846
S96	0.262816	0.00313326	0.44033	0.0287267	0.0394536	0.0253559	0.00174605	0.000137217	0.0636951	0.0066027	1.09506e-05	2.98704e-06	0.475366	0.777023	0.000928928	0.934021	0.918596	0.0990974	0.332031	0.00120999	0.000824481	0.0793795	0.148232	0.0356782	0.402826	0.00397213	0.863947	2.19936e-05	0.281451	0.170905	0.00326587	0.0140441	0.000325522	0.839688	0.485945	0.47352	0.957088	0.888465	0.900957	0.763189	0.777924	0.531639	0.350818	0.112421	0.0803334	0.0195531	0.609931	0.000584608	0.406068
ycbL	0.530741	0.000417139	0.799514	0.0270635	0.00214493	0.000360877	0.138214	0.0160784	0.264025	0.00750096	3.47899e-05	1.86916e-07	0.374567	0.60562	0.000531974	0.489582	0.926231	0.0776712	0.289774	6.92945e-05	0.000566481	0.283897	0.0049357	0.00218001	0.443132	0.00132722	0.896264	5.05897e-05	0.00939829	0.019853	0.000323837	0.663089	2.32351e-06	0.901357	0.747191	0.571834	0.267483	0.681857	0.00618858	0.552578	0.83183	0.947926	0.568049	0.00111245	0.0443674	0.00313586	0.54967	0.000349448	0.362028
ycbM	0.434844	0.0001379	0.945221	0.015744	0.00609635	0.000187763	0.905858	0.000474689	0.838094	0.00190572	2.10174e-06	8.22468e-08	0.144327	0.119322	4.96171e-05	0.51547	0.891444	0.413289	0.296221	0.000129013	0.000139274	0.510464	0.00373722	6.20791e-06	0.606859	6.6838e-05	0.629685	1.70701e-05	0.00165085	0.0282879	0.000617151	0.00819801	3.95489e-05	0.921374	0.66294	0.0953852	0.145143	0.678456	0.0141378	0.992021	0.958071	0.461811	0.386572	0.00223893	0.0392712	0.0278294	0.70512	0.00162922	0.133879
ycbN	0.188146	0.000366673	0.737107	0.00698537	0.104301	2.56922e-06	0.352857	0.00371568	0.999538	0.0918159	7.68439e-05	2.71144e-06	0.606573	0.0656437	5.37364e-05	0.656669	0.972808	0.927813	0.299281	0.000104135	0.000400371	0.406967	0.00221508	6.29096e-06	0.652559	4.84391e-06	0.688413	1.66973e-05	0.00176825	0.0041737	0.0436262	1.31086e-05	4.28012e-06	0.973932	0.998983	0.14809	0.185633	0.764109	0.0274539	0.439127	0.918678	0.499555	0.0509798	0.000979521	0.00298901	0.00414405	0.713331	5.71744e-06	0.491912
S97	0.8772	0.247872	0.476493	0.181696	0.472992	0.622266	0.874205	7.99985e-05	0.00033047	0.000102232	0.00281904	1.51249e-10	0.0178932	0.00368222	0.481262	0.916515	0.855805	0.983698	0.769235	0.311077	0.000204892	0.189984	3.54968e-05	3.3541e-05	0.397053	0.311453	0.834807	0.113841	0.0616229	0.000325689	0.168227	8.87586e-08	1.84151e-05	0.871668	0.987475	0.268292	0.498925	0.826383	0.757066	0.121604	0.00779792	0.840581	0.372521	0.0127978	0.11793	0.00204483	0.510051	0.0457676	0.000111324
ycbO	0.509733	0.00125876	0.732944	0.0155074	0.107416	1.04738e-09	0.00915477	0.112555	0.131095	0.226501	0.000250658	0.209429	0.332106	0.104778	4.08162e-05	0.765499	0.997033	0.951732	0.313599	0.00043062	0.564448	0.503701	0.00148559	7.82206e-07	0.671727	1.61532e-05	0.200337	3.29164e-05	0.0040215	0.00196329	0.232859	3.63783e-06	2.61344e-06	0.845434	0.855029	0.278178	0.731725	0.669713	0.0680382	0.98608	0.404497	0.860894	0.192363	0.000536308	0.000744037	0.00132496	0.564932	2.04212e-05	0.651462
ycbP	0.00224783	1.35129e-05	0.0247675	0.588138	0.322511	0.00617021	0.00287403	1.5083e-05	4.14928e-05	4.76508e-05	7.63552e-09	1.1164e-10	0.00851209	0.85571	0.315752	0.740451	0.886881	0.494246	0.272086	0.0160267	0.000431003	0.839567	5.16182e-05	4.05601e-05	0.602116	7.32236e-06	0.126078	0.271588	8.61088e-05	0.00581177	0.0139971	0.000379936	9.86965e-08	0.833262	0.736564	0.00932704	0.153701	0.706145	0.873725	0.541248	0.0311229	0.772952	0.026574	0.00601648	0.0222837	0.183869	0.090774	0.0220986	4.3149e-07
S98	0.000230315	0.0323669	0.00400531	0.0535967	0.112515	0.0075082	0.614552	5.83872e-06	1.92381e-05	1.59006e-05	7.41113e-05	1.28933e-07	0.122217	0.0172639	0.030421	0.691251	0.770513	0.545389	0.89293	0.00677236	0.00665711	0.295456	4.35159e-05	0.936767	0.673463	9.11111e-06	3.61119e-05	1.14251e-06	0.223442	3.05825e-05	0.598682	7.17841e-06	0.712006	0.833262	0.876324	0.296378	0.563579	0.954539	0.959038	0.100155	0.000156692	0.949742	0.0653934	0.0125485	0.0855583	1.17129e-05	0.0262406	0.000107858	0.000903447
cwlJ	0.105241	0.00360903	0.0736382	0.00910692	0.342589	3.12677e-13	0.900388	0.00589046	0.458888	0.128609	3.15444e-05	0.023522	0.205893	0.0252328	0.10644	0.906003	0.994581	0.253637	0.272086	1.29526e-06	0.00502677	0.100581	0.0116437	0.566152	0.175257	3.56926e-05	0.000381797	0.000491675	0.00401839	0.0875711	0.0202164	0.0087234	0.00364921	0.833262	0.915099	0.00835163	0.0372965	0.641562	0.867517	0.209041	0.369165	0.221144	0.023594	0.144966	0.0182959	7.44312e-05	0.23337	3.11646e-07	0.00118279
ycbR	0.0649361	0.00678702	0.140308	0.190176	0.887673	0.0303748	0.013863	0.788498	0.275532	0.896767	0.280018	0.0385353	0.745557	0.706704	0.521937	0.903889	0.997738	0.252172	0.428832	0.0516632	0.073617	0.350956	0.0766499	0.396104	0.472095	0.931138	0.0563424	0.000369685	0.00680948	0.114788	0.0689364	0.00558874	0.00124413	0.846772	0.979744	0.473624	0.36138	0.89934	0.0760731	0.98043	0.538939	0.851832	0.187784	0.000431005	0.0802854	0.00424577	0.681163	0.832028	0.0362495
yczK	0.793608	0.00591057	0.762869	0.0689559	0.101311	0.0297966	0.953575	0.0353509	0.529379	0.0819946	0.000395775	4.99443e-05	0.254291	0.88752	0.182082	0.74185	0.932028	0.623737	0.28812	0.371712	0.074279	0.598001	0.00480499	0.0100834	0.668488	0.000118801	0.315771	0.00143813	0.76899	0.0186101	0.0600331	3.66344e-06	0.229213	0.845585	0.79862	0.96707	0.121952	0.736238	0.0908825	0.963701	0.130995	0.895072	0.258949	0.0032246	0.052415	0.000678269	0.0305641	0.00668691	0.706581
phoD	0.682564	0.886466	0.844325	0.0068244	0.0133071	3.01541e-05	0.844739	0.0797463	0.113745	0.0226544	0.000150011	0.000134739	0.136429	0.407829	0.0210861	0.940003	0.997738	0.9445	0.337122	0.00634298	0.111555	0.460869	0.0237755	0.170163	0.357601	7.44528e-09	0.00369077	0.0231364	0.791545	0.103769	0.691968	8.47364e-06	0.000712371	0.878015	0.189055	0.858031	0.199464	0.359203	0.0152404	0.839741	0.346836	0.838892	0.728809	0.00166693	0.0297533	0.00120489	0.665553	0.0117236	0.000399362
tatAD	0.488084	0.552705	0.37316	0.196795	0.189012	0.435806	0.481818	0.654984	0.419315	0.0783934	0.127864	0.585984	0.949238	0.584593	0.0552384	0.827462	0.962144	0.878218	0.412153	0.163841	0.543855	0.841447	0.0727913	0.30618	0.633049	6.95788e-09	0.0042957	0.198186	0.680147	0.0651403	0.368355	0.000521128	0.00437735	0.923453	0.836965	0.68404	0.436515	0.670147	0.780384	0.793568	0.0735898	0.955773	0.485339	0.00138188	0.0390268	0.000935848	0.363023	0.00109589	0.00139896
S99	0.00926643	0.761389	0.793025	0.684742	0.11472	0.474523	0.604851	0.010327	0.0322869	0.00260399	0.624367	0.0239747	0.856648	0.467336	0.419681	0.946609	0.987136	0.464553	0.437845	0.377285	0.181511	0.527932	0.50453	0.11145	0.94755	3.35687e-08	0.15041	0.0900903	0.675666	0.551631	0.530022	0.0468925	0.363107	0.897017	0.803246	0.65352	0.892104	0.3393	0.256457	0.761332	0.386033	0.895072	0.302429	0.0207525	0.0859503	0.0426381	0.841865	0.0229124	0.00773465
tatCD	0.533132	0.719793	0.0399081	0.00115934	0.570989	0.0290093	0.00348161	0.837808	0.643724	0.665208	0.732203	0.0537246	0.0434868	0.454222	0.559786	0.712273	0.892862	0.349507	0.495116	0.177578	0.982416	0.42111	0.030573	0.193348	0.945458	2.3997e-07	0.011709	0.124966	0.276496	0.158459	0.515647	0.0690412	0.809296	0.996361	0.710794	0.711159	0.208253	0.486039	0.0319933	0.220509	0.851849	0.549865	0.0964487	0.000263448	0.378715	0.236651	0.390818	0.0324088	0.246162
pcp	0.00573221	0.000138075	0.0237968	0.00336365	0.0131599	0.767077	1.04254e-05	0.0165083	0.328948	0.0474186	0.000117205	1.12212e-05	0.134761	0.0248128	0.000666276	0.9041	0.962144	0.561032	0.272086	0.0298385	0.030243	0.707543	0.0131986	8.27571e-09	0.797429	5.66228e-05	0.542663	0.00309373	0.0543091	0.279249	0.853942	0.0257744	0.0972922	0.833262	0.843833	0.711775	0.580657	0.512124	0.585017	0.761188	0.160207	0.0095593	1.57784e-05	0.306752	0.0169741	0.0302956	0.79488	0.0746269	0.0149018
ycbU	0.00498918	0.763874	0.0681745	0.0301143	0.789282	0.0032544	8.8573e-05	0.0522144	0.00422733	0.00375637	0.195408	2.61938e-06	0.204269	0.0612592	0.10945	0.791824	0.972808	0.932939	0.272086	0.00719234	0.432388	0.361357	0.000771718	0.807592	0.83182	1.75979e-05	0.654506	7.44536e-05	0.0185031	0.647659	0.0526896	7.96429e-06	0.803954	0.833262	0.976433	0.496416	0.882721	0.763155	0.0114599	0.239658	0.021554	0.15661	8.61964e-05	0.00303343	0.00579986	0.0758865	0.119275	2.56634e-05	0.000216931
lmrB	0.0147876	0.00184137	0.00536096	0.0205553	0.583563	0.608257	1.32909e-05	0.0106261	0.116965	0.386741	0.37102	0.0458791	0.922516	0.0333837	5.67381e-06	0.679567	0.897419	0.0759902	0.272086	0.000411222	0.133252	0.108897	2.93456e-05	4.12518e-05	0.536869	6.61125e-07	0.615562	0.00392957	1.69796e-05	0.00644853	0.18513	4.50023e-07	0.0193362	0.833262	0.853574	0.909977	0.00138548	0.436452	0.0738788	0.259586	0.0713567	0.0554048	0.395784	0.0884539	0.0168503	0.420574	0.0503812	0.0025576	6.25058e-06
lmrA	0.0143345	0.00182306	0.00709418	0.0334409	0.275087	1.78016e-05	1.03955e-05	0.00698739	0.254488	0.48868	0.660321	0.0227915	0.320497	0.00387947	1.6535e-05	0.36134	0.850286	0.028135	0.272086	0.00171168	0.000140813	0.0527088	0.00226869	0.0525266	0.819723	2.78912e-07	0.160707	0.00012446	0.000239862	0.843883	0.282074	3.75078e-05	0.0101562	0.833262	0.703578	0.799849	0.00272064	0.102002	0.0548175	0.129528	0.0713457	0.0982479	0.127233	0.31341	0.253457	0.0691814	0.0462221	0.000132411	1.33138e-06
ansZ	0.264026	0.000215795	0.0444619	0.588955	6.13877e-05	0.908123	0.332252	0.375434	0.816111	0.0032434	0.00034654	0.00638027	2.47836e-05	0.869649	0.0419806	0.885202	0.977125	0.896412	0.656607	0.021436	0.021911	0.396599	0.901566	0.000548024	0.471035	0.975219	0.0119037	0.000581407	0.988494	0.000486671	4.95484e-06	0.0365591	0.280731	0.930788	0.85948	0.0591156	0.00327641	0.668854	0.0134992	0.62453	0.79816	0.936564	0.0061948	0.0669404	0.027422	0.000845745	0.00509184	2.13728e-06	0.0037876
estA	0.0567728	1.02861e-07	0.0115733	0.00053003	0.917566	0.0103493	0.0166769	0.977653	0.0525657	0.00102569	1.60664e-07	3.44837e-07	0.586536	0.000296381	2.41936e-05	0.0169107	0.923688	0.60362	0.606582	0.768175	0.000101045	0.0114509	2.3039e-05	2.80047e-07	0.176603	4.32093e-07	0.000845701	0.00139284	0.15892	0.0721148	0.00289723	0.025292	5.32131e-08	0.833262	0.343409	0.0423872	5.21407e-06	0.277344	0.000158943	0.208254	0.000537136	0.0764982	4.42902e-05	0.0001452	0.0468074	0.00138267	0.00542968	1.98621e-06	9.94694e-06
S100	0.0158361	2.79377e-06	0.00965766	0.000135487	0.906163	0.0074371	0.175412	0.489385	0.691351	0.00702067	5.29173e-06	5.74805e-06	0.813238	0.000178498	6.03213e-05	0.146081	0.940779	0.634367	0.495875	0.0207157	0.00034961	0.0493772	3.68946e-05	0.000117814	0.523422	1.05372e-06	0.000303685	0.000102074	0.0416827	0.000430326	0.00153649	0.00156588	5.49935e-07	0.833262	0.169439	0.0236461	1.7736e-05	0.911803	0.00148369	0.159533	3.49916e-05	0.0154673	8.11899e-05	0.000166892	0.0122686	0.00385503	0.779934	3.58183e-07	1.82255e-06
yczC	0.00814997	0.466791	0.0134481	0.862015	0.00921324	0.179523	9.71639e-05	0.0635035	0.00126254	0.00139938	0.00393509	0.00117096	0.00217702	0.862263	0.000921076	0.7846	0.871503	0.397866	0.272086	0.00608687	0.340516	0.742959	0.0489568	0.95131	0.278544	0.000734259	0.000418244	1.11622e-05	0.249263	0.992083	0.000908885	0.00089508	0.0803379	0.833262	0.762119	0.868871	0.0133297	0.989691	0.245877	0.0217092	0.467792	0.968026	0.0129894	0.152121	0.205917	0.570364	0.000586534	5.00978e-05	0.188172
yccF	0.00155215	1.04583e-05	0.00473754	0.000331839	0.793247	0.00873639	0.021977	0.224846	0.0293798	0.0458308	2.12883e-05	0.000371689	0.0829081	0.0110136	6.40994e-06	0.208387	0.933655	0.927601	0.691436	0.00883124	0.000272574	0.267985	9.98542e-06	6.93103e-07	0.871167	6.36325e-07	0.00542079	0.00126179	0.685686	0.0119848	0.00750641	0.00069622	8.59629e-05	0.833262	0.426545	0.361386	0.0211189	0.421328	0.0991902	0.038823	0.000347865	0.811248	0.0877319	0.000255874	0.127427	0.813317	0.0921322	0.82302	0.000243954
natK	0.328571	0.00356058	0.233931	0.0823277	0.0588109	0.769842	0.0630192	0.00905639	0.712071	0.0323241	1.66336e-05	0.000455911	0.0449026	0.509391	0.00207276	0.668352	0.958078	0.521207	0.353503	0.000282398	0.000319067	0.794468	0.00797312	0.0690453	0.387215	0.000481512	0.0675239	2.41176e-05	0.783623	0.145342	0.00974603	0.0402515	2.29629e-05	0.99873	0.711316	0.182578	0.0765263	0.367202	0.489545	0.383021	0.588537	0.434018	0.609205	0.000123852	0.00663739	0.00376905	0.901361	0.0157315	0.202366
natR	0.182996	0.00379512	0.105121	0.93098	0.219904	0.0099307	0.0156581	0.00508248	0.207509	0.00376154	1.22896e-05	2.26038e-06	0.423979	0.14988	0.132448	0.916515	0.95553	0.744301	0.341137	0.000129607	0.00571127	0.706195	0.015114	0.91083	0.654711	0.00404721	0.138562	1.98816e-05	0.175197	0.111936	0.0200654	0.60779	1.14044e-06	0.91377	0.876064	0.279634	0.0202981	0.624534	0.295617	0.401257	0.862076	0.365281	0.772781	0.000174952	0.0414637	0.00670062	0.997579	0.00357624	0.0124107
natA	0.0043604	0.000224181	0.170347	0.00847744	0.460638	2.56068e-10	5.24062e-07	0.942729	0.082731	0.000958473	1.16251e-05	1.56769e-06	0.887911	0.064748	0.000162674	0.818723	0.997738	0.307439	0.462631	0.000118561	0.000237909	0.395462	0.000242365	0.00314407	0.344903	0.000243289	0.0381145	0.488306	0.0643812	0.000941496	0.114544	0.042157	4.67584e-05	0.835565	0.538449	0.00391943	0.00218218	0.650283	0.00370921	0.0151621	0.0175877	0.881022	0.508381	9.71135e-05	0.00104674	0.00114132	0.0404371	0.000148245	0.0832265
natB	0.0391484	0.0150578	0.158843	0.00740413	0.37068	0.000289353	1.85449e-08	0.943486	0.0315306	0.000807654	1.48097e-05	5.50931e-07	0.437159	0.108571	7.12201e-05	0.970325	0.929363	0.150115	0.900063	0.000493787	0.08401	0.239569	3.54317e-05	0.00453212	0.53575	9.11433e-05	0.343677	0.16998	0.179608	0.000372901	0.0224349	0.00134239	2.03524e-05	0.834004	0.495824	0.00406948	0.00214421	0.613146	0.00823186	0.0174154	0.00643505	0.52074	0.667956	5.21105e-05	0.000472013	0.000561487	0.18209	2.73555e-05	0.106295
yccK	0.00507178	8.62825e-05	0.0106102	0.0601399	0.0627259	1.17052e-05	1.32135e-06	0.347571	0.00517621	0.000812851	0.00032577	0.000199136	0.123899	0.203028	0.00155146	0.903525	0.997738	0.543198	0.505055	0.339066	0.542505	0.79933	0.354711	0.00835047	0.890563	0.10447	0.307804	0.00038432	0.660433	0.000167953	0.0150432	1.41351e-06	0.408512	0.842199	0.935704	0.00614642	0.000355262	0.953124	0.0361884	0.606526	0.456152	0.903459	0.0151604	0.846078	0.561763	0.000513113	0.00226288	0.0136631	5.02605e-05
ycdA	0.0080568	0.190016	0.00326036	0.000444555	0.320855	0.744779	1.15219e-09	0.000199041	0.00552862	1.33016e-05	6.91657e-06	2.87688e-09	0.0195806	0.288266	9.34515e-06	0.788041	0.918596	0.034225	0.272086	0.00361058	0.0652514	0.604172	0.00508844	2.62825e-06	0.277496	1.47855e-05	0.00499423	1.76091e-06	0.157963	0.142795	0.000581196	5.05636e-05	0.00353286	0.833262	0.931376	0.00413667	0.00228161	0.503836	0.0209277	0.0430275	0.799129	0.892213	0.0368042	2.30649e-06	0.000616789	0.0554945	0.0847233	9.26004e-07	5.17906e-06
S101	0.00764288	0.207171	0.00431388	0.000228206	0.610516	0.847191	4.06477e-09	0.000302207	0.0412744	3.23191e-05	8.21798e-07	5.77427e-07	0.0117783	0.677564	9.63126e-06	0.855421	0.997033	0.237324	0.270585	0.00714713	0.00119279	0.266774	0.00070702	1.20399e-06	0.170477	2.41582e-05	0.687914	1.15542e-06	0.0450343	0.044076	0.00024002	3.12555e-05	0.0480334	0.833262	0.661297	0.00178935	5.9125e-05	0.269194	0.00490786	0.0171636	0.747531	0.755494	0.161704	1.8406e-06	0.000344028	0.104485	0.504184	1.17984e-06	0.000290137
ycdB	0.0786178	0.000690196	0.15449	0.694176	0.0224548	2.30702e-10	0.0104246	0.0021425	0.524609	0.0342621	0.00926162	0.0099107	0.194136	0.734835	0.00108731	0.792037	0.901167	0.537746	0.33165	0.000438633	0.154822	0.57202	0.143233	0.00112574	0.590246	0.0018995	0.209137	1.02857e-05	0.295264	9.69521e-05	0.353298	0.000480754	0.618047	0.935382	0.593053	0.0151025	0.0267826	0.362105	0.0035954	0.405681	0.0900001	0.051012	0.00418833	0.0445628	0.00253034	0.47848	0.0732525	3.23209e-05	0.477673
S102	0.0440042	7.73501e-05	0.0821696	0.4525	0.00198702	4.96095e-11	0.925783	0.0733961	0.0162902	0.0323825	0.00543629	9.71516e-06	0.0683607	0.912387	0.0021015	0.730474	0.933326	0.823463	0.298263	0.000244603	0.179744	0.470298	0.00498227	0.55102	0.397053	0.0068361	0.0953225	5.05075e-05	0.0208532	0.0185326	0.36678	0.367491	0.217782	0.980893	0.665319	0.0630814	0.305323	0.908162	0.798395	0.928891	0.616214	0.811872	0.287795	0.136398	0.00171226	0.696308	0.140609	2.89532e-05	0.338805
ycdC	0.180744	0.00216872	0.845812	0.24414	0.00100576	7.08386e-08	5.83703e-05	0.00638742	0.0121377	0.302519	0.122177	0.000386943	0.0109702	0.203231	9.52051e-05	0.798543	0.909732	0.879564	0.441728	0.000133443	0.00568867	0.340612	0.00442655	0.000306736	0.243436	0.000712615	0.00537862	8.26952e-06	4.50668e-05	0.938877	0.000164642	8.10012e-06	0.350792	0.991377	0.450015	0.925519	0.496404	0.24537	0.00164065	0.391214	0.725522	0.923618	0.00590865	0.00359525	0.00151926	0.000418368	0.308241	1.09842e-05	1.37191e-05
S103	0.660133	0.176548	0.195236	0.00484163	1.80694e-05	2.06655e-13	1.95836e-06	0.0736813	0.0130937	0.00675939	7.5029e-06	1.11205e-06	0.00480631	0.354217	0.000348457	0.607191	0.770513	0.769605	0.500611	0.000721049	0.00587473	0.36985	0.0198816	1.4437e-08	0.413156	0.000295831	0.00309534	1.76087e-05	9.55159e-05	0.0557802	0.0166243	1.09158e-05	0.0294655	0.910025	0.767058	0.64791	0.000333422	0.242242	0.00215924	0.99206	0.88101	0.980768	0.0740865	0.00313437	0.0189303	0.000549723	0.935517	0.00309866	0.000132731
cwlK	0.125202	0.00584885	0.446701	0.0220628	0.266348	0.529384	0.0411526	0.0177676	0.850357	0.268099	0.675688	0.0899213	0.0333411	0.137751	0.0149127	0.897444	0.861711	0.102548	0.272086	0.00222163	0.000542426	0.362038	0.0315754	0.944127	0.686935	0.000866923	0.492608	0.85366	0.000132806	0.00440048	0.000210002	0.00057671	0.0107404	0.833262	0.538309	0.716707	0.500503	0.651619	0.0908726	0.627976	0.91299	0.0589518	0.51212	0.849355	0.145783	0.000534506	0.159449	9.32304e-06	0.0729344
S104	0.208355	0.00812589	0.587374	0.0247035	0.0614268	0.537904	0.120149	0.00227793	0.105796	0.196836	0.910041	0.00276193	0.0671998	0.263005	0.000999094	0.837212	0.836128	0.0777918	0.272086	0.0295596	0.000524479	0.837103	0.0658796	0.611927	0.690966	0.000100209	0.144407	0.540289	0.00080582	0.0265649	0.00142276	0.00199978	0.178224	0.866868	0.91027	0.314401	0.309575	0.946091	0.0986384	0.757512	0.765523	0.985965	0.115644	0.15948	0.0966991	0.000254734	0.0332253	7.66771e-05	0.268
rapJ	0.00592643	0.05542	0.0936043	0.0764708	0.0211377	0.000122979	0.00523216	0.202153	0.00167085	0.00266998	3.26805e-05	0.000440228	0.0133904	0.961552	0.74028	0.960755	0.974941	0.551778	0.272086	0.0119712	0.0720641	0.75067	0.343613	0.0793115	0.231261	0.000256088	0.0157546	0.00692572	0.00228213	0.896675	0.00580411	2.59817e-05	0.000166279	0.833262	0.62365	0.456517	0.000411548	0.703989	0.45991	0.449244	0.805201	0.338553	0.048223	0.0675072	0.561202	0.840002	0.015465	0.0209299	0.0022133
ycdF	0.779319	0.00511489	0.200929	0.024979	1.69517e-05	1.63207e-10	0.00140581	0.970778	0.289022	0.0144946	0.000216894	5.89401e-09	0.00234524	0.270396	0.947377	0.560949	0.931644	0.503877	0.513847	0.0175288	0.000343493	0.862341	0.000249041	0.636587	0.514971	8.50573e-06	0.0413959	0.0170637	0.000165048	0.00707511	0.148437	5.90917e-05	8.71665e-10	0.99873	0.131171	0.309134	0.782123	0.623834	0.781226	0.906806	0.0171518	0.985922	0.000255176	0.205202	0.360612	0.0053449	0.0714158	0.134942	1.76704e-08
ycdG	0.63306	0.0981357	0.192226	0.18873	0.000171079	0.215306	0.000650745	0.337539	0.0888936	0.0226411	2.06759e-05	2.53466e-09	0.00974254	0.275954	0.639898	0.47653	0.953622	0.623737	0.561511	0.011794	0.0027508	0.89469	3.93213e-05	0.958655	0.525755	1.43314e-05	0.0117459	0.0288057	4.95199e-05	0.00740541	0.189216	5.65192e-05	8.71665e-10	0.855369	0.304399	0.39979	0.782664	0.692899	0.718919	0.910388	0.00220751	0.949856	0.000486053	0.248728	0.877418	0.00960761	0.00552742	0.259731	1.76704e-08
adcA	0.0733694	0.00128565	0.0118102	0.459437	0.0510346	5.19177e-05	2.1967e-11	0.00240739	0.0445857	0.0320799	4.62414e-05	0.00170524	0.0159716	0.00638998	0.000872617	0.855421	0.876435	0.0387534	0.272086	0.000117788	2.9519e-05	0.0793795	0.000225362	1.53414e-07	0.295882	2.29319e-06	0.001763	0.000111082	0.00183579	0.130737	0.252579	6.82021e-05	1.077e-07	0.896865	0.743151	0.215546	2.55148e-06	0.227491	0.000394793	0.177614	0.182653	0.0245832	0.0585336	0.00144979	0.499798	1.10176e-07	5.33309e-06	0.0143608	2.4939e-06
adcC	0.00307922	8.24918e-05	0.0295359	0.655173	0.0528096	0.0185506	5.31063e-07	0.101131	0.0411582	0.00474977	0.000101653	0.000264886	0.0127993	0.00242306	1.82879e-05	0.377132	0.886881	0.0502937	0.285537	6.20751e-05	0.000123328	0.25483	0.000865964	6.39162e-06	0.135999	0.000459737	0.0029063	0.0141225	0.0231895	0.995758	0.323358	0.000802656	3.64258e-05	0.834004	0.341395	0.83075	0.000274848	0.804023	0.00120653	0.280068	0.723655	0.931044	9.29546e-05	0.015948	0.0113067	2.76042e-07	0.000291042	0.00732745	0.412764
adcB	0.00733783	0.00142854	0.0208931	0.259738	0.209865	0.36696	9.01277e-07	0.0349281	0.201538	0.038913	0.000852389	0.00753758	0.0146288	0.0202045	1.85556e-05	0.705805	0.992869	0.357762	0.345301	7.21131e-05	0.00305769	0.604347	0.000101022	1.37998e-06	0.275399	1.16339e-05	0.000258216	0.00510372	0.0155844	0.92047	0.479899	0.00431356	7.13775e-05	0.833262	0.29937	0.345944	3.83633e-05	0.693808	0.0438974	0.336025	0.381968	0.618693	0.00249116	0.00304188	0.00207581	5.1719e-07	0.000164644	0.0106057	0.0794376
yceB	0.601733	0.233189	0.0495268	0.0158866	0.00925589	0.474318	0.000519402	0.0853397	0.0123726	0.518859	0.0969219	0.680421	0.120305	0.691637	8.20405e-05	0.591385	0.891444	0.48276	0.378663	0.00303194	0.0272098	0.940455	0.00232101	0.37638	0.508775	0.0142108	0.945225	1.41337e-05	0.00250357	0.000103313	8.46639e-05	1.72448e-06	1.79681e-07	0.901074	0.639824	0.000287239	4.06564e-06	0.146132	0.000154306	0.35562	0.709175	0.242566	0.203316	0.00875195	0.0679398	0.0573835	0.0617787	0.305388	3.38921e-06
S105	0.0137722	0.00405986	0.0392425	0.0170433	0.668447	1.00877e-05	0.021987	0.945658	0.624115	0.00409128	0.000329727	0.0354357	0.00163889	0.796596	0.000640143	0.78496	0.891444	0.116279	0.380781	0.000612617	0.00399133	0.148423	0.000837362	0.27503	0.958115	0.168072	0.991421	5.15053e-05	0.498752	0.0120307	0.479605	2.94583e-07	3.06455e-08	0.914452	0.463645	0.000969024	5.17255e-06	0.0933634	6.85485e-05	0.751107	0.691716	0.270813	0.362734	0.00185348	0.0035654	0.000114955	0.00538106	0.000494698	1.22159e-07
S106	0.446889	0.000112125	0.719894	0.076142	0.120959	1.41234e-05	0.205094	0.000701834	0.64782	0.661091	1.85771e-06	0.00574763	0.0642229	0.3388	0.000438389	0.527871	0.897606	0.738251	0.345301	0.0227016	0.00500396	0.148423	0.251109	0.33176	0.188886	0.00605374	0.0540779	3.31096e-05	0.00185598	0.00976501	0.000443751	3.26438e-05	1.54772e-05	0.926913	0.949807	0.61115	0.850637	0.316815	0.524655	0.55719	0.869354	0.570286	0.100157	0.980122	0.00517265	0.00115317	0.186721	8.96761e-06	2.31768e-06
yceC	0.197592	0.000200226	0.665976	0.47217	0.068334	3.26665e-06	0.774357	0.000360229	0.36074	0.638723	1.13305e-05	0.0228754	0.0306641	0.110911	0.000901685	0.322507	0.932328	0.055422	0.272086	0.00122448	0.00770789	0.548715	0.00573878	0.808388	0.676501	0.087574	0.0131805	1.41337e-05	0.000602312	0.00216068	0.000583317	1.18927e-05	1.17321e-06	0.965375	0.905462	0.548482	0.677845	0.2152	0.722162	0.788525	0.773475	0.0812817	0.182621	0.848682	0.00412218	0.000231263	0.136688	1.50811e-05	7.15347e-07
yceD	0.160165	0.0167448	0.524042	0.570986	0.0412054	2.58611e-06	0.53605	0.000331818	0.264935	0.022032	9.58901e-06	0.0949629	0.0800716	0.23842	0.00143749	0.455592	0.972808	0.117733	0.272086	0.00339767	0.244117	0.984075	0.00169279	0.677499	0.639712	0.783268	0.0811592	8.24733e-06	0.00203945	0.000430326	0.000259602	8.71501e-06	3.07065e-06	0.997119	0.360617	0.669054	0.748519	0.389245	0.839739	0.954265	0.647222	0.0963662	0.25299	0.238597	0.00412766	0.000192314	0.42929	5.37624e-06	5.69051e-06
yceE	0.0631149	0.387177	0.0936957	0.936285	0.0603042	8.84513e-06	0.597256	0.00097855	0.164335	0.0888375	5.13184e-05	0.0181569	0.257843	0.29899	0.00252116	0.435694	0.993275	0.0550815	0.272086	0.00143041	0.0242804	0.885109	0.00135525	0.604312	0.452632	0.0345055	0.251278	5.70586e-06	0.00023036	0.00547059	0.00438533	0.000597017	1.28761e-06	0.970528	0.484175	0.568111	0.691594	0.222707	0.371557	0.854458	0.762566	0.190442	0.390876	0.533081	0.00389634	0.000347802	0.287584	1.23007e-05	9.01653e-07
yceF	0.040705	0.858016	0.374465	0.167597	0.0799578	9.08334e-06	0.789767	0.000418055	0.411305	0.0160713	0.000127464	0.0171699	0.440539	0.103514	0.00179419	0.420513	0.947349	0.133268	0.272086	0.00626622	0.0109101	0.258391	0.000542791	0.537658	0.752407	0.503478	0.308476	1.09486e-05	0.000777129	0.00244968	0.0228694	0.000302071	2.50248e-05	0.897017	0.372479	0.73465	0.973251	0.666049	0.981111	0.934693	0.908072	0.428571	0.638522	0.00722275	0.00288785	0.000136516	0.326369	9.84962e-05	1.18078e-05
yceG	0.00611486	0.0329361	0.517396	0.384153	0.225704	3.41448e-07	0.00118158	0.229114	0.00256181	0.0283882	6.50501e-05	0.0100251	0.456205	0.862263	1.92424e-06	0.547383	0.926231	0.138062	0.272086	0.000258712	0.00499632	0.489439	0.000194026	0.577481	0.926123	0.00170651	0.501407	2.08384e-06	0.136096	0.00310442	0.0300795	7.96429e-06	3.3499e-07	0.834004	0.797507	0.687289	0.984158	0.65642	0.0948425	0.856438	0.796624	0.0302053	0.189431	0.0166628	0.000192381	0.00363261	0.304341	1.00376e-06	2.77661e-06
yceH	0.0070431	0.0121113	0.31455	0.311226	0.257073	3.34833e-07	0.0099157	0.967308	0.00141513	0.013578	0.000295721	0.258098	0.731791	0.970527	2.77418e-06	0.483704	0.902914	0.157654	0.272086	0.00165391	0.0013865	0.455478	7.92049e-05	0.59489	0.664607	0.000533788	0.834807	1.18743e-06	0.161337	0.00046578	0.0670077	2.44936e-06	2.78705e-06	0.976734	0.971727	0.500584	0.462004	0.189058	0.7896	0.689712	0.461015	0.164387	0.563454	0.00570352	0.000134828	0.00030563	0.96827	1.13144e-06	1.66697e-05
yceI	0.0415596	0.00490152	0.114979	0.218256	3.10738e-05	1.19542e-07	0.00530869	0.857467	0.92749	0.00129488	4.03701e-05	0.728275	0.00191495	0.385279	3.86293e-06	0.438634	0.987693	0.568229	0.302734	0.000418603	0.57725	0.352133	0.00205104	0.00466332	0.0765509	7.1853e-08	0.204338	0.000116501	0.0217247	0.000217262	0.00578769	0.060593	0.00145466	0.833262	0.52569	0.0460516	0.00600388	0.974472	0.72246	0.897024	0.0645011	0.933879	0.00133672	0.00192107	0.000791831	1.64088e-05	0.748692	0.269061	0.000158346
yceJ	0.000691707	1.80176e-05	0.00269612	7.8209e-05	0.431439	0.0217084	0.329617	0.898509	0.0139257	0.00069175	0.00104125	7.86683e-06	0.481056	0.260582	0.00191574	0.889455	0.895063	0.12962	0.329223	0.0795607	0.07483	0.852863	0.000492601	2.81233e-08	0.256692	0.554006	0.00566489	0.888625	0.441609	1.99006e-05	0.0034489	1.7088e-05	0.0269803	0.874837	0.95302	0.000287239	6.68013e-06	0.65731	0.0612708	0.2483	0.380311	0.151119	0.517089	0.000164437	0.549968	0.000460259	0.00024919	0.569687	0.20895
yceK	0.419866	0.0738154	0.0388129	0.395673	2.98754e-05	1.72058e-09	0.0805915	0.0102444	0.0950231	0.382601	0.00025091	0.251056	0.0929551	0.115114	0.0523689	0.787547	0.886881	0.401887	0.406209	0.00341569	0.00151378	0.0527088	0.0631999	0.446646	0.0353962	0.291684	0.654057	0.0222812	0.200178	5.29011e-05	0.134016	0.0202516	0.162607	0.936982	0.189055	0.0204682	2.60667e-06	0.607198	0.00406768	0.622013	0.252225	0.998447	0.425964	0.0577349	0.139628	0.0337891	0.0994568	0.0193257	0.161304
opuAA	0.00165566	6.4622e-05	0.0699089	0.059544	0.94336	0.108228	0.128264	4.79557e-05	0.397031	0.217951	1.79558e-05	0.059009	0.0630578	0.000314758	9.22402e-05	0.776284	0.915113	0.137356	0.772847	0.0381536	0.00720699	0.155884	0.0572578	4.66965e-07	0.524146	8.97643e-07	0.0528328	9.85708e-05	4.50132e-05	0.00143876	0.106868	2.2501e-07	1.89636e-05	0.84332	0.710535	0.109913	0.25125	0.378944	0.000209482	0.100466	0.59411	0.590599	0.000146748	0.000194689	0.00589985	0.109587	0.00442	1.58003e-05	0.470078
opuAB	0.0274231	0.00016503	0.247496	0.249943	0.198724	0.0807663	0.253266	3.58266e-05	0.0941611	0.446763	1.11914e-05	0.0192589	0.936214	0.00292052	7.00344e-05	0.743584	0.977125	0.0364963	0.841346	0.0572876	0.136358	0.339527	0.668178	1.25992e-09	0.417846	7.4603e-05	0.0243975	0.000131209	6.26949e-05	0.000366862	0.630832	1.88083e-07	1.90865e-05	0.841478	0.948218	0.016821	0.701256	0.726613	0.00234561	0.868289	0.0202584	0.15729	0.00159263	0.00145535	0.00285109	0.16605	0.00182977	0.000115034	0.569569
opuAC	0.143725	0.00751618	0.0296552	0.0361324	0.0271685	0.00119293	0.75264	3.06787e-05	0.0572368	0.165427	6.16263e-05	0.770523	0.262221	0.00124922	2.64754e-05	0.990481	0.897606	0.0639892	0.602468	0.0546773	0.00105583	0.219837	0.791456	4.93177e-08	0.526795	1.08169e-05	0.0216481	2.50114e-05	5.68579e-05	0.000894074	0.719655	1.05875e-07	7.44922e-06	0.833262	0.803022	0.00955696	0.247524	0.839035	0.000573957	0.259375	0.565821	0.224753	0.000179824	0.000315843	0.00130421	0.175507	0.00300758	1.61235e-05	0.613301
amhX	0.116236	0.000515389	0.382919	0.188841	2.55876e-05	1.61935e-06	0.0350663	0.000199041	0.0357759	0.000985905	1.07064e-08	2.62795e-10	0.0037411	0.0204668	5.06189e-06	0.0238877	0.646963	0.227	0.862985	0.0204944	0.000516476	0.0302333	9.95608e-05	4.39075e-08	0.717885	0.000134142	0.380493	0.0062401	4.90665e-05	0.150029	0.010087	1.53378e-06	0.0598621	0.833262	0.999837	0.716707	0.621255	0.913679	0.0374305	7.23652e-05	9.57044e-06	0.28529	0.419782	2.05872e-05	1.82294e-05	0.0390433	0.365149	0.000119217	0.000448969
S107	0.739852	0.0643539	0.932938	0.371953	0.000654339	0.00183477	0.0073435	0.00171637	0.00239125	0.0135836	1.77166e-08	1.26386e-09	0.0492513	0.439775	4.31891e-06	0.182677	0.770513	0.193721	0.359601	0.135119	0.261353	0.67148	0.000362017	1.8574e-06	0.80965	0.00513094	0.232001	0.080578	0.000183368	0.643376	0.0630992	9.60127e-07	0.3726	0.833262	0.837646	0.366442	0.342131	0.824607	0.426469	0.000855351	0.0011797	0.243615	0.472888	0.00138811	9.70294e-06	0.0465323	0.0989202	0.00710209	0.00285065
ycgA	0.723376	0.00894057	0.32809	0.0398178	0.000906552	0.509277	9.61192e-05	0.187401	0.127567	0.655897	7.37625e-05	1.48411e-06	0.0260356	0.774256	0.0105657	0.202559	0.770032	0.457545	0.656747	0.648901	0.000157538	0.148423	0.000406693	0.0626773	0.740227	6.11159e-05	0.0191389	0.911882	6.22136e-06	0.779888	3.7142e-05	0.00175235	0.000144747	0.866868	0.661297	0.790249	0.704634	0.616532	0.401963	0.00162617	5.54526e-06	0.0153333	0.665008	4.01558e-05	0.000319055	0.00229347	0.167922	0.000416991	7.22706e-07
ycgB	0.175117	0.984504	0.0835813	0.00979395	0.0220699	0.00154534	0.808003	0.000263379	0.948828	0.00844628	0.00629058	0.00901663	0.041037	0.196372	0.631782	0.627827	0.85115	0.938138	0.945497	0.000748787	0.000196958	0.833027	0.0789307	0.0192793	0.429572	0.000171139	0.0333277	0.000161986	0.000686608	0.00152196	0.000209707	2.00683e-05	2.95288e-06	0.833262	0.310211	0.013493	0.000113423	0.783215	0.0169568	0.0593385	0.00130328	0.0328238	0.0370447	0.000217261	0.69902	0.00850432	0.0143798	0.141836	0.000117559
S108	0.00588915	0.000112218	0.285208	0.165945	0.00168693	0.304278	0.15359	0.000795202	0.0815574	0.942359	3.74777e-07	0.00173383	0.373339	0.00127597	1.3674e-06	0.03264	0.892687	0.0394296	0.242638	0.616098	8.52128e-05	0.0822829	0.288916	3.69015e-09	0.93143	0.0126252	0.000350509	5.2846e-05	0.0007637	4.30277e-05	0.0680667	0.000102315	0.156078	0.833262	0.823169	0.477489	1.62309e-05	0.334464	0.00121782	0.0116458	0.000874968	4.1623e-09	0.00160627	0.000588439	0.000104757	0.0875046	0.844954	0.0219763	0.00013766
amyE	0.0103729	0.000111052	0.455204	0.142834	0.000447091	0.960953	0.11326	9.06566e-05	0.00346099	0.462982	2.89007e-07	2.77532e-05	0.495818	0.00372025	3.35985e-06	0.0729502	0.770513	0.0695714	0.498867	0.0138369	0.000105439	0.12924	0.988544	4.31516e-10	0.699383	0.000911262	0.00298675	4.02306e-05	0.000260776	6.45606e-06	0.00511704	3.77495e-05	0.00836788	0.833262	0.87551	0.564137	0.000153101	0.869523	0.00262704	0.0040526	0.000921217	8.81616e-09	0.000192702	0.00253711	0.000645323	0.131408	0.554265	0.000861985	0.000149359
ldh	0.03018	0.266027	0.411212	0.0329163	0.0374691	2.51712e-06	2.37844e-08	0.00120021	0.0018883	0.775163	9.6903e-05	0.00571005	0.0130079	0.545825	0.131461	0.126344	0.838863	0.138817	0.568512	0.000487421	4.69849e-07	0.310554	0.859416	0.370788	0.68772	0.019671	0.399835	0.0811873	0.145	0.36611	0.72278	0.00877252	0.154311	0.833262	0.582417	0.115646	6.96665e-05	0.189058	0.173554	0.0178421	0.368592	0.671322	0.0643305	0.000198524	0.000916382	0.115529	0.0130318	0.000471178	0.00013227
lctP	0.0758426	0.0473911	0.256636	0.075402	2.41821e-08	4.7514e-23	8.347e-07	0.00214617	0.00316346	0.76086	3.61705e-05	0.00403279	8.08635e-05	0.588864	0.00426347	0.182159	0.871503	0.137747	0.58307	0.000450718	8.63457e-06	0.126231	0.950162	0.109544	0.790916	0.0114986	0.0234782	0.0814445	0.924246	0.0567685	0.237801	0.185948	0.602919	0.833262	0.937733	0.210022	0.000107518	0.263756	0.0142087	0.0171636	0.414413	0.507127	0.011451	0.00145604	0.000363445	0.548885	0.0249484	0.000183718	0.00696624
mdr	0.250725	1.54584e-05	0.00400531	0.000179235	0.819269	2.46421e-08	0.000501093	0.302492	0.574324	0.0387237	2.67505e-05	6.04484e-06	0.56693	0.094228	2.89358e-06	0.816626	0.933326	0.0786253	0.272086	7.91214e-05	0.0235135	0.0733075	0.000338032	2.8656e-07	0.130251	5.42231e-07	0.996636	3.38608e-06	1.63883e-05	0.00102678	0.00484957	2.69508e-07	1.03933e-05	0.845204	0.810396	0.015619	0.0019535	0.770965	0.000573957	0.571236	0.786934	0.0153333	0.51067	3.53584e-05	0.00141511	1.23082e-05	0.00934796	8.63805e-07	8.18065e-05
ycgE	0.0535853	0.00019233	0.0408564	0.0120389	0.0098649	0.551694	0.00156378	0.830361	0.374943	0.0498689	0.0363399	0.000569957	0.123494	0.0483812	0.0232075	0.487441	0.986525	0.0297683	0.289458	0.000121278	0.000177737	0.361489	0.00400498	0.000421652	0.471035	7.88052e-06	0.769074	0.218786	0.0772975	0.933325	0.00627035	0.0165353	0.037561	0.833262	0.426545	0.309353	0.00894496	0.883042	0.000499634	0.544668	0.762223	0.877959	0.120751	0.00215314	0.0792882	0.0559471	0.387383	7.91454e-05	0.0119558
ycgF	0.0191479	0.000585847	0.011079	0.0183936	0.000803758	0.157657	0.00181036	0.0073643	0.103577	0.0568881	0.0544696	0.0146047	0.973416	0.156786	0.0833045	0.532472	0.926231	0.0716569	0.897474	0.134192	5.66116e-05	0.455735	0.00244383	0.489698	0.671727	4.75664e-06	0.332465	3.71926e-06	0.0232655	0.902684	3.52334e-05	1.88745e-05	0.227731	0.833262	0.542748	0.164757	0.22546	0.490338	0.207044	0.988381	0.180634	0.806182	0.270301	9.16618e-05	0.406166	0.0013928	0.217192	0.0402401	0.00127462
ycgG	0.0154025	0.0018966	0.0517072	0.084364	0.001286	1.63854e-07	2.39543e-05	0.592913	0.149202	0.150434	0.996835	0.330691	0.278252	0.014276	0.204761	0.44173	0.942302	0.122682	0.272086	0.0011765	0.000149063	0.70998	0.0952146	0.0328026	0.953477	3.10775e-06	0.0867731	2.85207e-05	0.00180787	0.112874	0.000172738	1.36072e-05	0.468804	0.833262	0.145147	0.0365135	0.00412453	0.679323	0.00711914	0.618913	0.467379	0.732659	0.10954	0.000635663	0.699978	0.459217	0.0537539	0.110834	0.000754377
S109	0.0833642	0.05763	0.130108	0.190657	0.123138	0.000232044	0.986498	0.0360039	0.0411787	0.026226	0.524036	0.00277674	0.00134242	0.995554	0.621137	0.763208	0.850286	0.572109	0.272086	0.000126341	0.123023	0.85274	0.00151428	0.4137	0.575167	0.011224	0.195526	0.0174644	0.0128789	0.0521009	0.025363	0.0101931	0.0872526	0.934765	0.468248	0.74193	0.0707738	0.405448	0.707461	0.495243	0.099867	0.71904	0.810885	0.00210736	0.134693	0.0216561	0.541261	0.998513	0.345226
ycgH	0.916911	0.104581	0.580496	0.817732	0.847048	2.9986e-05	0.0456439	0.0208999	0.33092	0.000365448	0.00171089	0.505582	0.000916349	0.787506	0.297281	0.970325	0.95553	0.643156	0.289774	0.00025412	0.705314	0.387702	0.00116556	0.809394	0.575126	0.105246	0.00570854	0.0629032	0.00263765	0.840112	0.848498	0.799526	0.496797	0.833262	0.662758	0.706283	0.0701827	0.625622	0.0154471	0.966757	0.667436	0.697157	0.192131	0.0882252	0.386699	0.000942014	0.0910115	0.00303031	0.15431
ycgI	0.194636	0.0278128	0.0444619	0.0109546	0.904525	6.53158e-05	0.000142284	0.482936	0.596623	0.0314171	0.494085	0.000398464	0.00129652	0.13213	0.0350553	0.986862	0.891444	0.519194	0.272907	0.000254677	0.198422	0.757122	0.00585931	0.787469	0.709476	0.499113	0.0701466	0.0156042	0.0133944	0.0237271	0.0473882	0.200063	0.558568	0.899903	0.511559	0.150431	0.434762	0.348999	0.0638296	0.781524	0.477996	0.938195	0.114853	0.0340399	0.796364	0.109956	0.170203	0.0742374	0.510255
S110	0.0601389	1.87199e-05	0.0548112	0.0179292	0.250498	0.000328434	0.000363979	4.90127e-05	0.0199656	0.00353908	2.91282e-06	5.14776e-07	0.567408	0.226017	0.000134732	0.612386	0.972808	0.995858	0.379969	0.000133443	0.000441411	0.0770642	0.00645922	0.0013352	0.687128	4.55456e-07	0.861205	0.0326056	0.415792	0.00443712	7.81791e-05	0.0136709	0.00254778	0.834004	0.853574	0.136475	0.0317153	0.112881	0.203097	0.0724777	0.258323	0.439254	0.189601	0.000421441	0.0445273	0.0281109	0.130931	0.0069275	0.0807631
nadE	0.175052	0.000264512	0.0610176	0.0871918	0.00540719	2.6923e-05	0.00685896	0.000238032	0.0694084	0.006974	0.000595757	2.15519e-05	0.331249	0.0483556	0.236679	0.853588	0.942302	0.489347	0.380781	0.00342824	8.91438e-05	0.793194	0.000154191	0.12574	0.911116	0.0478765	0.153136	0.307833	0.123927	0.00614903	0.000106153	5.05929e-07	1.56747e-05	0.839688	0.618306	0.0352745	0.0191476	0.817869	0.838855	0.369849	0.595792	0.994463	0.115001	0.021565	0.8277	0.199335	0.940582	0.00353623	3.31514e-06
tmrB	0.0123203	0.776956	0.191337	0.26423	0.815726	0.722011	0.99355	0.00653655	0.112929	0.00678393	0.000250258	0.000705196	0.0434313	0.994203	0.308609	0.716296	0.99835	0.197424	0.399781	0.0241649	0.221506	0.924602	0.000204332	0.526703	0.988018	0.000304354	0.981332	0.000158694	0.000678174	0.0279035	0.628182	0.29917	0.00101586	0.923911	0.948218	0.53243	0.300488	0.428412	0.987021	0.955575	0.149501	0.452129	0.784676	0.1249	0.266432	0.039158	0.986665	0.000538266	0.00106244
S111	0.186752	0.0830134	0.0387017	0.0163628	0.106466	2.03818e-12	0.00974796	0.0523991	0.29591	0.0826111	0.0905323	0.0082843	0.0637055	0.475384	0.0268132	0.92043	0.86936	0.384779	0.293361	0.000916754	0.28942	0.609376	0.0294397	0.0502666	0.95305	0.661763	0.0661468	3.22874e-06	0.291045	0.0852226	0.137072	0.598567	0.353995	0.833262	0.977187	0.128885	0.39215	0.817497	0.0163275	0.466335	0.86394	0.590599	0.039386	0.00264263	0.02931	0.0157987	0.316472	4.10688e-07	0.0150557
S112	0.653349	0.000127252	0.0570124	0.496107	0.900893	0.582287	5.90981e-06	0.0265124	0.395702	0.00471683	5.74064e-06	0.00118129	0.0094736	0.00484173	0.000266292	0.550595	0.915113	0.157498	0.272086	5.62644e-05	6.05585e-05	0.0200089	0.0125759	4.77533e-05	0.201425	1.2009e-05	0.727927	0.0744159	0.620009	2.44225e-05	4.27802e-06	9.08092e-05	2.2259e-07	0.833262	0.93575	0.00441086	4.63922e-06	0.729173	0.0139731	0.0232467	0.258778	0.00390877	0.104454	0.00245741	0.242406	0.000154568	0.632387	0.165072	0.816767
aroK	0.175117	0.000605294	0.752758	0.287738	0.00290585	0.183718	0.000744575	0.00672062	0.0690862	0.0757794	0.00259325	8.5449e-05	0.00401437	0.00260504	0.0169676	0.598145	0.946004	0.334642	0.329174	0.000103429	0.682446	0.0669756	0.0422053	0.711547	0.0791703	0.000235391	0.408212	0.644934	0.530284	3.54526e-05	0.00100223	0.00848198	1.12917e-06	0.992725	0.954926	0.300146	3.01725e-05	0.309623	0.785918	0.0325504	0.685441	1.57903e-05	0.00113405	0.0838624	0.059327	0.000218756	0.219872	0.008396	0.00495638
ycgJ	0.0661472	0.0522003	0.200929	0.0544755	0.116535	4.72759e-06	4.26808e-05	0.000265874	0.27837	0.00260074	0.000890151	0.183458	0.279154	0.983697	0.000151043	0.812039	0.940779	0.617298	0.299035	0.000176785	0.541014	0.646724	0.000462347	1.09438e-05	0.937218	7.43478e-05	0.009168	1.10791e-05	0.277242	2.65583e-05	0.00799222	0.000563779	0.0287238	0.970456	0.671212	0.00589641	1.0977e-05	0.318816	0.000387003	0.369701	0.149735	0.19535	0.258949	0.063074	0.0046483	0.161917	0.0683698	0.00650558	0.0168142
ycgK	0.00508908	1.41612e-05	0.0179452	0.000659577	0.483196	1.91799e-08	0.367947	0.000159215	0.609631	0.00174493	1.69435e-05	8.5984e-07	0.0736388	0.260427	2.27224e-05	0.63828	0.95553	0.0394296	0.273948	7.04811e-05	0.00018804	0.21323	7.02358e-05	4.60819e-07	0.50303	0.0225244	0.0220071	0.00266156	0.0196023	0.352364	0.0127058	0.00731271	3.60875e-05	0.840415	0.839031	0.137226	9.31915e-05	0.448567	0.0845693	0.734263	0.505794	0.193009	0.223138	0.00411007	0.0946086	0.000414459	0.600629	0.000317945	0.064215
S113	0.00152741	4.92361e-06	0.0139942	0.000382812	0.275875	7.87131e-07	0.00047173	0.000216023	0.337122	0.000558971	7.50919e-06	1.76455e-07	0.140991	0.0202045	1.55436e-05	0.790422	0.987136	0.292679	0.290336	5.81672e-05	0.000693369	0.149565	0.000173247	1.85789e-07	0.744963	7.31631e-05	0.0547301	0.000749957	0.791332	0.0811318	0.000770401	0.11774	6.22253e-06	0.833262	0.925176	0.343588	1.58774e-05	0.863548	0.00906064	0.940353	0.392216	0.372482	0.730965	0.0648044	0.067986	0.000229821	0.318214	0.000238575	0.0106079
cah	0.00145131	2.33067e-06	0.0137956	0.000436261	0.417611	0.534629	0.0020217	0.000492826	0.0682042	0.000904552	5.28567e-07	0.000105537	0.968979	0.0014355	2.33103e-06	0.869999	0.918596	0.612665	0.442361	3.96232e-05	0.00273612	0.694711	0.117716	8.8211e-09	0.256661	4.50266e-06	0.0523766	0.00285945	0.219334	0.373216	0.000259349	0.0257048	7.67752e-07	0.833262	0.823504	0.281726	1.91922e-05	0.969143	0.00421945	0.0975635	0.847872	0.389552	0.000707057	0.318471	0.121	0.000398258	0.312073	0.00634461	8.92463e-05
S114	0.000593973	5.35893e-06	0.0151745	0.000399572	0.673472	0.399775	0.0566253	0.00387882	0.187799	0.0069234	6.32358e-06	0.0010546	0.661104	0.000450198	3.37986e-06	0.839141	0.999134	0.987574	0.405472	3.13828e-05	0.753567	0.859728	0.0910587	2.47238e-08	0.326085	8.3063e-07	0.543212	0.00255053	0.290449	0.350854	0.000564013	0.104955	4.77076e-07	0.833262	0.663719	0.337625	2.3468e-05	0.475302	0.00651147	0.268105	0.441872	0.241066	0.0105013	0.67654	0.0614341	0.000271854	0.00902514	0.000102519	0.000341201
ycgL	0.000937123	3.51959e-06	0.00632977	6.19276e-05	0.903904	2.63832e-07	0.0049017	0.000223291	0.074119	0.00491946	0.000931571	0.00114855	0.120134	0.00337159	0.407439	0.819548	0.960082	0.915019	0.300637	0.00325716	0.332937	0.584066	0.550845	0.147159	0.548303	5.91075e-07	0.652965	0.953501	0.279621	0.0912355	0.0174363	0.00385394	9.63549e-07	0.833262	0.55039	0.349423	6.78878e-05	0.858451	0.0217429	0.197478	0.883643	0.0509549	0.00232877	0.00289972	0.255341	0.0282922	0.196705	0.965186	5.89219e-05
S115	0.926098	0.32548	0.315571	0.122153	0.240636	9.87251e-07	0.978271	0.00063584	0.0107332	0.0220919	0.0329867	0.301872	0.184385	0.0123932	0.0486874	0.76127	0.502517	0.0718587	0.883647	0.907288	0.225471	0.975895	0.1476	0.164619	0.600878	0.997839	0.947403	0.267802	0.527895	0.00717767	0.00349738	0.087789	1.33323e-05	0.849323	0.327461	0.533781	6.96665e-05	0.683054	0.395026	0.768027	0.527874	0.341195	0.14749	0.0131036	0.176328	0.0195646	0.61893	0.118704	8.2706e-05
ycgM	0.00764787	4.64344e-08	0.0314032	0.0567771	0.947751	0.599844	0.000354789	0.000296608	6.02069e-05	1.14819e-05	1.17682e-09	5.35971e-09	0.107249	0.166647	0.00168537	0.358148	0.892862	0.227534	0.466362	0.0328661	0.702791	0.915705	9.48172e-05	4.05771e-06	0.558741	1.98873e-05	0.00645224	0.00189117	2.14011e-06	0.922191	0.00425628	0.00583087	2.64047e-06	0.843427	0.840943	0.884522	0.00369436	0.740009	0.149174	0.130113	0.222264	0.894975	0.0779884	0.000142865	0.000767859	0.241518	0.0190767	0.000773911	7.44335e-08
ycgN	0.00752818	6.56445e-08	0.0197021	0.0857608	0.761448	0.26313	2.018e-05	6.73322e-05	6.02069e-05	1.14066e-05	3.34246e-09	2.9871e-10	0.659853	0.0731207	0.000538211	0.301284	0.886465	0.238176	0.273779	0.00218565	0.001355	0.774683	7.32162e-05	1.80408e-06	0.170111	1.65695e-05	0.0098512	0.00109867	1.75992e-06	0.489312	0.00205622	0.0526366	1.53776e-05	0.840415	0.932943	0.847738	0.0225312	0.956068	0.142213	0.229391	0.234839	0.895072	0.0377485	9.40801e-05	0.000615631	0.442093	0.061674	0.000277881	7.44335e-08
S116	0.00122187	1.54359e-05	0.00571065	0.0102577	0.0177112	0.110444	0.00229703	0.510797	0.53232	0.728893	3.75183e-07	2.00576e-06	0.531754	0.184771	0.0411896	0.104975	0.826534	0.147428	0.831788	0.980958	0.00956696	0.915705	1.27852e-05	0.211318	0.92047	2.91878e-06	0.721237	0.441473	5.24576e-05	0.0024878	0.00761081	1.74337e-07	0.680303	0.834004	0.844974	0.0178375	0.47237	0.337596	0.0114783	0.044102	0.00175966	0.661436	0.271313	0.0032369	0.00235105	0.0139313	0.241103	0.869499	0.000214603
ycgO	0.00081687	1.4032e-05	0.00464048	0.00694314	0.0219731	0.116561	0.0590626	0.202063	0.228361	0.54378	4.08537e-06	8.55526e-07	0.366617	0.447377	0.0200003	0.170984	0.790589	0.11242	0.787377	0.343568	0.0465786	0.230512	1.33852e-05	0.196381	0.635969	1.07698e-07	0.56182	0.247052	2.26352e-05	0.00110916	0.00174787	1.7288e-07	0.62253	0.833262	0.806782	0.181972	0.632066	0.665314	0.0532498	0.0561656	0.00423377	0.679303	0.596594	0.349276	0.0186118	0.0155261	0.0986073	0.631354	1.54991e-05
S117	0.12159	2.1375e-05	0.710397	0.0465531	0.00991833	0.480962	0.342384	7.563e-05	0.08522	0.0949664	0.513392	0.780277	0.923082	0.158204	0.0210646	0.827591	0.996331	0.343563	0.272907	0.640688	0.27457	0.436424	0.0364059	3.46888e-05	0.673805	0.00435933	0.513805	0.0190996	0.859641	0.0515861	3.89623e-05	0.0145822	0.13446	0.833262	0.15772	0.102169	0.225574	0.927271	0.0694794	0.641475	0.518462	0.0826489	5.41446e-05	0.640404	0.138599	0.000641556	0.00893013	1.99374e-06	0.0249094
S118	0.0226045	0.000152101	0.570231	0.197149	0.197337	0.967294	0.000512817	0.0243778	0.305879	0.891586	0.000154341	9.59297e-06	0.128369	0.0120049	0.0150724	0.939345	0.962144	0.0753401	0.316066	0.0089922	0.228992	0.961874	0.000211272	0.0145048	0.658762	1.80149e-06	0.403595	8.86034e-05	4.31663e-06	0.000444184	0.000134981	4.46536e-05	0.748334	0.833262	0.259592	0.864354	0.0154726	0.9072	0.131692	0.961108	0.963862	0.93697	0.357066	0.0782634	0.0468989	0.000179143	0.0631491	0.802498	5.48596e-06
ycgP	0.0235357	0.0221446	0.746959	0.109615	0.0567826	0.132337	0.000481895	0.00125493	0.311265	0.00712252	0.00203417	0.3169	0.173298	0.180142	8.37635e-05	0.24806	0.983408	0.084297	0.272907	0.00390256	0.0160487	0.521232	0.000594901	0.000157818	0.647209	0.00017866	0.0664121	8.02119e-06	0.0559839	0.00270813	0.0436262	0.00116693	0.000379612	0.834004	0.995946	0.141319	0.0221802	0.828007	0.725756	0.101036	0.550852	0.111115	0.0024853	0.0500709	0.0198823	0.00514084	0.0358124	0.000328082	0.00263665
ycgQ	0.0028164	1.4228e-05	0.00606014	0.00215415	0.0127896	2.15437e-09	0.239182	0.00142416	0.00487957	0.000916476	8.57234e-07	3.82588e-07	0.0201094	0.0097457	0.000167562	0.737296	0.977125	0.23423	0.351898	7.60507e-05	0.0211425	0.52736	0.00014678	3.51615e-09	0.351209	0.000145669	0.256864	3.12414e-05	0.256719	0.000381248	0.636506	6.62062e-05	0.000111353	0.833262	0.270591	0.249161	0.00163605	0.123177	0.000340471	0.115925	0.079717	0.529758	0.00222646	2.21369e-05	0.000539036	0.00255029	0.013934	1.41147e-05	7.32839e-06
ycgR	0.00191701	2.1509e-05	0.0121266	0.00925415	0.887386	3.73134e-08	0.787687	0.0173113	0.0104735	0.00238871	1.64228e-06	7.16582e-07	0.00262916	0.00279817	2.80381e-05	0.764251	0.994581	0.0462339	0.338906	7.05866e-05	0.000340971	0.295132	0.00126583	3.53579e-05	0.189212	2.11395e-05	0.956559	1.13335e-05	0.344511	0.000914158	0.0862575	0.000177091	8.56376e-05	0.833262	0.652556	0.726315	0.00282335	0.0811811	0.000321379	0.375756	0.182653	0.500855	0.0265443	0.000204959	0.000597048	0.000678336	0.0020036	1.78252e-06	1.12212e-05
ycgS	0.0662212	2.40646e-05	0.0310132	0.00241658	1.78351e-05	0.0680036	0.890605	0.000865652	0.0277487	0.037744	0.00269374	0.0440302	0.010343	0.050767	7.1218e-05	0.431962	0.987136	0.0363483	0.347314	0.00124542	0.00547424	0.52422	0.000737882	8.27533e-09	0.387226	0.00948083	0.14313	0.000458669	9.93848e-05	0.0394974	3.92481e-05	0.025292	0.000315854	0.935382	0.591527	0.000885703	1.58164e-05	0.0626038	0.00016842	0.751107	0.00267841	0.382498	0.318237	0.071971	0.556944	0.000522457	0.466135	0.201957	0.80155
S119	0.0019159	2.31326e-06	0.00280653	1.22441e-05	0.0985409	0.737131	1.02816e-06	3.96803e-05	0.000804678	0.00418095	1.13057e-05	1.10425e-05	0.00213565	0.0698917	0.000605149	0.516675	0.926231	0.0620425	0.885374	0.547548	0.366143	0.49602	0.839614	6.35871e-08	0.367269	0.117677	0.0582577	0.0148946	0.000122994	4.52732e-05	0.00848247	9.3226e-05	6.19225e-05	0.842199	0.773492	0.10835	0.0533078	0.961514	0.302692	0.497784	1.04188e-05	0.538066	0.486536	6.49247e-05	0.568757	0.654639	0.0149719	0.000510413	0.419396
ycgT	0.00423511	1.67494e-05	0.00188817	1.49414e-05	0.0215466	0.903154	1.32012e-06	0.000341211	0.00197422	0.123241	6.66088e-06	0.000365094	0.000104111	0.00416037	0.00147289	0.287667	0.95553	0.118681	0.76014	0.581629	0.250324	0.347234	0.833158	1.84456e-05	0.976698	1.74745e-05	0.065405	0.0394033	3.07477e-05	4.7316e-05	0.00462088	1.7607e-05	2.42343e-06	0.846772	0.682411	0.144551	0.635758	0.0149845	0.000266272	0.406438	1.18634e-07	0.593517	0.0442203	0.000152649	0.563745	0.827601	0.000965766	0.000152683	0.00133598
S120	0.00286929	0.000104309	0.0022251	3.9133e-05	0.00065821	0.104148	6.47069e-05	0.00219636	0.00430355	0.118269	3.61691e-05	0.00392834	0.00343723	0.0212159	5.77468e-05	0.571063	0.999647	0.40861	0.3348	0.827965	0.0973304	0.287023	0.0141775	0.00472223	0.94305	0.00345883	0.422528	0.00285789	3.40244e-06	1.99006e-05	0.000662505	4.14867e-07	5.59823e-06	0.896865	0.565245	0.268641	0.400328	0.00424267	8.45214e-05	0.542756	3.52169e-06	0.944257	0.464294	0.000296628	0.287651	0.137566	0.00481393	9.85475e-05	0.00139573
nasF	0.00105814	1.28772e-06	0.00609477	0.000109105	0.11924	3.12975e-05	1.51128e-05	0.000502133	0.00717023	0.000170888	2.26417e-05	2.60258e-06	0.0909143	0.101667	0.0953011	0.011352	0.929176	0.002094	0.49576	0.000656877	0.000211833	0.939457	0.0760639	0.000847957	0.717367	0.0302375	0.908943	0.0116361	0.00682163	0.000164835	1.9503e-05	2.19132e-05	9.65897e-05	0.843427	0.932505	0.767532	0.0202882	0.166422	5.6151e-05	0.861965	0.0182106	0.0541465	0.00575434	0.767715	0.0106824	0.51358	0.0542495	5.75235e-07	0.0225882
nasE	0.0154577	2.67812e-06	0.00344426	0.000779281	0.400814	2.99203e-05	0.144635	0.105409	0.202207	0.000407867	0.00856216	0.000388606	0.054896	0.0832493	0.0132291	0.0181027	0.974673	0.00188181	0.644358	0.000726249	0.000126688	0.903157	0.0300628	4.86699e-05	0.434516	0.00143395	0.913955	0.0160987	0.00870495	0.00026949	0.000153512	7.69467e-05	2.63483e-05	0.922856	0.941827	0.454382	0.277922	0.392341	6.05318e-05	0.222152	0.0733828	0.28529	0.00256989	0.969346	0.081377	0.247525	0.0125593	2.04274e-06	0.0826743
nasD	0.112567	0.00113626	0.019416	0.00416014	0.437003	0.000201016	0.0153681	0.0164296	0.0249286	0.0307333	0.0341226	0.485063	0.0224308	0.0458786	0.353497	0.0102533	0.953622	0.000866097	0.981146	0.000221794	5.80761e-05	0.956699	0.0309333	0.0010605	0.683756	2.48947e-05	0.595678	0.00229507	0.0136824	0.00185002	8.19559e-06	0.000197463	2.72255e-05	0.92036	0.937989	0.766204	0.0017308	0.0619855	0.00567095	0.00473498	0.0335417	0.315122	0.000562307	0.66968	0.000339507	0.00603648	0.000872861	6.24303e-07	1.21812e-05
nasC	0.331832	0.55422	0.358252	0.0893566	0.00120435	0.193713	0.989845	0.754734	0.996279	0.211317	0.0432832	0.441053	2.47836e-05	0.724332	0.0350743	0.913531	0.869083	0.624755	0.875389	0.0112954	0.599765	0.616756	0.990224	0.0249722	0.501599	0.00787767	0.00195136	0.0178538	0.645595	0.0966	2.98763e-06	0.00255992	0.0133985	0.839688	0.424965	0.144584	0.178367	0.968277	0.840015	0.907777	0.980591	0.895072	0.139279	0.0574605	0.239915	0.0200867	0.00425476	1.30524e-07	0.245933
nasB	0.495159	0.00100248	0.167238	0.583672	0.000119956	0.024336	0.867049	0.0634899	0.556662	0.00494629	0.00242397	0.000836473	2.47836e-05	0.911704	0.0547398	0.805429	0.886881	0.616356	0.732839	0.00650685	0.190816	0.66425	0.395514	0.120307	0.524146	0.000297223	0.0145277	0.00579255	0.381092	0.00945556	2.98763e-06	0.0005737	0.00318416	0.980855	0.277112	0.0482712	0.022143	0.661406	0.0749566	0.601718	0.726882	0.903538	0.0173106	0.578986	0.168892	0.0316659	0.00561366	1.32818e-07	0.0756983
nasA	0.115029	0.00106599	0.117717	0.268863	1.86119e-06	1.38005e-15	0.926603	0.0590198	0.0147944	0.00129151	3.23104e-05	0.000396782	2.47836e-05	0.838096	0.00232606	0.863047	0.897419	0.818607	0.532373	0.000836265	0.874424	0.267174	0.000376527	0.644504	0.170111	7.74766e-05	0.0132481	0.826092	0.382086	0.0115981	0.000176084	0.00108024	0.00212805	0.868211	0.732942	0.296792	0.374257	0.863166	0.064168	0.483408	0.54053	0.528961	0.0237087	0.000151145	0.00155644	4.29146e-05	0.114266	5.82599e-06	0.0648205
folEB	0.0758798	0.901674	0.27377	0.290611	0.153027	0.0388911	0.00570446	0.751762	0.528785	0.993071	0.790561	0.853741	0.0038919	0.980964	0.0242404	0.821073	0.901167	0.735018	0.357529	0.000858024	0.00847746	0.144223	0.00162646	0.00101836	0.994878	0.00197727	0.00166802	0.00157179	0.967886	0.588753	0.262595	7.97315e-05	0.157152	0.833262	0.57932	0.182584	1.16452e-05	0.54611	0.0296696	0.840097	0.670935	0.351478	0.447594	0.421593	0.231844	4.39081e-08	3.53224e-06	0.0321523	0.290071
yciB	0.00983833	0.00370001	0.476474	0.004793	0.146675	0.0180478	0.00113457	0.0210354	0.111703	0.546134	0.621598	0.252283	0.00982647	0.454101	0.15836	0.837525	0.973573	0.709231	0.309215	0.00269713	0.0676731	0.280201	0.0183505	0.00309875	0.832337	0.0860635	0.00159274	0.0793281	0.950005	0.806566	0.233237	3.61075e-05	0.390553	0.833262	0.766286	0.194312	1.59088e-05	0.206275	0.00827522	0.724254	0.101154	0.680242	0.214774	0.701877	0.119226	3.14491e-08	3.53224e-06	0.0388825	0.728959
yczL	0.684811	0.527555	0.0226126	0.0204992	0.169628	0.00586099	3.58291e-06	0.168968	0.685282	0.28713	0.0823935	0.00536753	0.0102702	0.898337	0.177323	0.672922	0.946965	0.58143	0.300981	0.00993034	0.335566	0.418378	0.00109043	0.000812388	0.203839	0.00370235	0.00533007	0.00338528	0.151332	0.044294	0.218797	0.146293	0.0959573	0.866868	0.771705	0.272527	2.78151e-06	0.989943	0.0401593	0.55966	0.115917	0.46714	0.490643	0.125902	0.981871	1.70534e-06	1.17402e-05	0.0567233	0.192575
yciC	0.462736	0.901674	0.267433	0.115594	0.175561	0.0041175	1.36532e-07	0.000271614	0.146512	0.154357	0.288632	0.434768	0.0132785	0.819509	0.240638	0.788515	0.909732	0.430087	0.272086	0.183308	0.0407049	0.420836	0.000290701	0.0147614	0.837833	0.00601374	0.00165255	0.478895	0.219711	0.0694426	0.309881	0.001309	0.00155081	0.891538	0.308213	0.336198	9.52291e-06	0.969727	0.020952	0.809838	0.199029	0.641878	0.416083	0.0465136	0.0981808	9.12729e-09	3.53224e-06	0.0628589	0.00169217
S121	0.44796	0.00755011	0.00666092	0.258407	0.34664	0.0177942	0.0325883	0.000331818	0.0447813	0.391588	0.131081	0.73052	0.00252503	0.242945	0.164259	0.67825	0.955655	0.990935	0.964373	0.119635	0.44679	0.78073	0.19045	0.247924	0.47087	0.541837	0.182902	0.00209311	0.889146	0.0088098	0.679333	0.0148385	0.329443	0.834004	0.558385	0.951444	0.152149	0.849487	0.00480539	0.585576	0.33571	0.378664	0.820958	0.000455539	0.882954	1.24089e-06	8.20225e-05	0.0833578	0.939688
yckA	0.00409227	1.69298e-05	0.00883499	0.171413	0.0287548	1.56891e-06	0.0016936	0.0160477	0.886546	0.817848	1.51266e-05	1.48486e-05	0.109748	0.0116257	0.00108891	0.962025	0.85115	0.9358	0.317954	0.0966143	0.0474139	0.268997	0.0826811	0.509672	0.0837681	0.136958	0.213446	5.50135e-06	0.0980227	0.039191	0.705613	4.99322e-06	2.78957e-05	0.911043	0.92646	0.175608	0.00891112	0.0570507	0.0873822	0.0313501	0.00257204	0.200401	0.115357	6.01992e-05	0.000277309	0.000493263	0.00889002	0.0259137	6.11563e-06
yckB	0.00786524	1.34129e-05	0.0188376	0.171413	0.267076	0.000112056	0.000141088	0.02109	0.688411	0.624089	5.55757e-06	9.19874e-06	0.0340219	0.0183103	0.0247516	0.979279	0.681794	0.703089	0.372777	0.0225046	0.00294656	0.198494	0.0161963	0.253373	0.109085	0.0270233	0.244601	3.64019e-06	0.0231895	0.148804	0.377779	1.28296e-05	3.50334e-05	0.948466	0.910987	0.233889	0.00501662	0.0898038	0.00615764	0.0192079	0.000372851	0.00840186	0.269282	9.25361e-05	0.00116433	0.00246088	0.0147882	0.00320208	8.93825e-06
S122	0.0294882	0.0143883	0.612652	0.813104	0.730872	0.0969149	0.286309	7.22307e-06	1.92381e-05	3.89437e-05	0.000775161	8.50725e-07	0.873311	0.0101712	0.0206189	0.827987	0.770513	0.604971	0.803907	0.00717577	0.0173521	0.218232	0.000210305	0.00223275	0.375177	1.56028e-05	3.61119e-05	1.4643e-06	0.00600043	6.77287e-05	0.00205758	3.01183e-05	0.00861243	0.833262	0.995782	0.345691	0.0337542	0.171957	0.00105201	0.127243	4.97454e-05	0.975199	0.0776512	0.0365059	0.291642	1.05641e-05	0.0172672	2.56537e-05	3.9809e-05
S123	0.598528	0.946008	0.796389	0.174995	0.453605	0.0544158	0.00878648	0.000151805	0.0322413	0.653113	0.000100013	4.37303e-09	0.00101901	0.179051	0.0856809	0.907024	0.871503	0.802802	0.429876	0.340202	8.92021e-05	0.734103	0.0308288	0.0466114	0.593164	1.8276e-05	0.101468	0.0464845	0.00207176	4.21602e-05	0.363647	2.51334e-07	7.83828e-08	0.834004	0.7622	0.319525	0.154731	0.769216	0.0116046	0.211333	0.877989	0.855418	0.0332607	0.24797	0.0594854	1.55472e-06	0.404999	0.321166	1.89962e-07
yckC	0.0247364	0.0226614	0.0778217	0.311573	0.265939	2.74991e-17	0.1916	0.00556101	0.70899	0.64943	2.02382e-05	5.18213e-07	0.87246	0.0419565	0.00119495	0.718094	0.953622	0.334642	0.272086	0.0042793	0.0543247	0.458859	0.245553	0.00941312	0.790329	0.588614	0.433187	1.7352e-05	0.0631731	0.00109429	0.0224954	6.49663e-07	7.28221e-07	0.839688	0.278226	0.406252	0.114379	0.645218	0.00443701	0.192676	0.0025836	0.915395	0.917338	0.000397239	0.101079	0.565727	0.00654464	0.0196835	2.63979e-05
yckD	0.050041	0.142024	0.359681	0.0273116	0.824133	3.3119e-08	0.00592752	0.000117755	0.112871	9.43844e-05	2.1206e-05	7.43513e-06	0.0317138	0.0463265	0.160524	0.798139	0.891444	0.632147	0.303794	0.00588057	0.949058	0.348095	0.0019229	0.0940185	0.301725	0.00170353	0.0294259	0.000121819	0.0755732	0.0246428	0.020098	0.0562583	0.00289155	0.859919	0.535649	0.0168406	0.321476	0.814499	0.734873	0.730369	0.573613	0.622116	0.137017	0.319996	0.281312	0.000890425	0.804999	0.000355884	0.926483
bglC	0.00370508	0.0247658	0.0203282	0.451632	0.0232843	0.0233896	0.359937	0.126348	0.948816	0.00247298	0.00136824	0.00916025	0.00891984	0.0220607	0.454568	0.672922	0.974673	0.895487	0.56485	0.459049	0.379624	0.859728	0.159144	0.000125567	0.331052	0.00255536	0.00133617	0.000611163	0.00200767	0.117821	0.023427	0.000664834	0.876512	0.91377	0.880831	0.838047	0.00314308	0.610497	0.0162742	0.442164	0.00193039	0.0934219	0.204977	6.02489e-05	0.00245326	0.000640052	0.00828216	0.00167022	0.238429
nin	0.685028	0.700837	0.203702	0.26701	0.341592	0.368788	0.00216032	1.62593e-05	2.28728e-05	0.0403484	0.0416836	0.00971415	0.582265	0.0187158	0.021091	0.821073	0.762431	0.786295	0.617445	0.0114982	0.377061	0.184534	5.35647e-06	0.157746	0.949621	1.30703e-05	0.000143357	5.75479e-06	0.0154037	0.660861	0.00200912	0.0146031	0.0414447	0.911043	0.924999	0.992943	0.0611537	0.602879	0.0032056	0.0679303	2.98529e-05	0.37098	0.261859	0.560494	0.000680269	9.66358e-06	0.36924	0.000626935	7.09963e-06
nucA	0.462537	0.000143031	0.33354	0.0465763	0.58041	0.313272	0.408811	5.23569e-05	7.147e-05	0.0416648	2.14743e-06	9.83066e-07	0.13393	0.01568	0.00320847	0.889857	0.394933	0.532911	0.607427	0.00567517	0.137199	0.327677	6.60962e-05	0.00208438	0.219985	1.27982e-06	0.000242336	4.69816e-06	0.0025208	0.3441	0.340634	0.479405	0.00943831	0.867343	0.770419	0.260606	0.456217	0.276677	0.000123905	0.10224	2.16073e-05	0.897174	0.473277	0.407792	0.0185685	6.02463e-06	0.640136	0.0715701	7.22462e-06
S124	0.00298341	1.87825e-05	0.00392849	0.00113445	0.000145535	0.00179782	1.09617e-09	9.83564e-05	0.00125517	0.0490975	0.000627726	0.000117972	0.0881695	0.202287	9.97132e-05	0.856856	0.697545	0.563225	0.259365	0.115433	0.234882	0.802752	0.00316974	0.020164	0.987332	0.000112688	0.101856	3.72216e-05	0.000647319	0.123145	1.00246e-05	0.815185	3.86686e-06	0.833262	0.671206	0.00279936	1.58164e-05	0.9658	0.127685	0.983686	0.769788	0.965696	0.00890067	0.584397	6.47757e-05	0.0795613	0.135679	1.66612e-07	0.0279194
tlpC	0.00362267	6.30725e-05	0.00488439	0.0015926	0.000581899	4.01003e-12	2.07734e-11	0.741222	0.564088	0.0007846	1.07402e-06	3.60229e-06	0.831842	0.00794176	3.54965e-05	0.48979	0.926231	0.657874	0.272086	0.000257876	0.0141873	0.783275	0.0229215	0.0144047	0.435447	0.00508642	0.0409854	3.8824e-05	8.7251e-05	0.313832	0.000456121	0.110104	4.77076e-07	0.859842	0.237341	0.0563394	9.11015e-05	0.875065	0.0482062	0.385105	0.0169212	0.987938	0.0880069	0.0464834	0.000547132	0.00051596	0.802521	2.72239e-06	0.000100844
S125	0.0548145	0.00566466	0.05529	0.704384	0.764016	0.0669572	0.187884	1.13573e-05	3.82334e-05	7.19185e-05	0.000253486	1.80281e-08	0.0476229	0.00954029	0.590085	0.665785	0.770513	0.878218	0.531178	0.00564458	0.570737	0.259826	1.33852e-05	0.00103245	0.337112	0.0400868	4.16379e-05	1.63149e-06	0.7486	0.0152575	0.0282079	3.8201e-05	0.000122127	0.834004	0.835032	0.606106	0.503348	0.430573	0.00132755	0.233372	0.00221732	0.37265	0.0254906	0.0453342	0.030294	2.07622e-05	0.105278	0.00222929	0.0959296
hxlB	0.00952221	1.86335e-06	0.0165939	0.136911	0.0905243	0.195763	2.19852e-07	0.00963081	0.0465242	0.00662572	8.53565e-05	0.649764	0.463838	0.473096	0.00356718	0.602981	0.961198	0.130222	0.283295	0.00066218	0.409113	0.61746	9.24194e-05	0.552897	0.600878	1.71685e-07	0.0548521	0.000277474	0.000385074	0.717923	0.0315727	0.0281726	0.0151255	0.833262	0.953873	0.987268	0.0550746	0.800027	0.0330773	0.209041	0.0304335	0.901827	0.119562	0.00216116	0.00264985	0.00943434	0.99915	0.00113587	0.00376074
hxlA	0.0109981	1.22678e-06	0.00950272	0.160873	0.102504	0.210715	1.13071e-06	0.00068192	0.0414268	0.00565791	3.46878e-05	0.0334594	0.985246	0.2039	0.00792807	0.914067	0.9485	0.0695186	0.28853	0.00134499	0.668915	0.552781	0.00997381	0.833504	0.194384	1.65579e-08	0.753004	0.00120997	0.0029372	0.103978	0.02627	0.00526347	0.00451102	0.833262	0.960006	0.823773	0.0118283	0.774237	0.0109659	0.253279	0.063945	0.932908	0.0643305	0.00409766	0.00559906	0.103546	0.850287	0.000744648	0.00661379
hxlR	0.812752	0.371427	0.173004	0.0166405	0.304166	0.00125994	0.0982606	0.000165194	0.00215053	0.260975	0.749532	0.0146539	0.748404	0.00551254	0.0981441	0.812039	0.86936	0.987574	0.36015	0.0404469	0.0689217	0.24956	0.000283254	0.000148075	0.280657	6.64117e-05	0.00537735	5.60763e-06	0.0302144	0.00149095	0.376981	0.000125844	6.53339e-06	0.947713	0.573656	0.00110977	2.78151e-06	0.20263	0.000515575	0.0971895	0.00584547	0.759964	0.256877	0.0786283	0.00734222	8.7879e-05	0.063145	0.00117894	0.0367165
S126	0.0498255	0.000667361	0.163747	0.00111558	0.000186149	0.421657	0.000127367	1.45692e-05	0.974144	0.00417488	4.06459e-06	0.0060578	0.184851	0.00365717	0.000232289	0.455592	0.861783	0.195028	0.979856	0.924003	4.44816e-05	0.440866	0.0510068	0.545459	0.476395	2.3333e-06	0.390677	0.021775	0.0127031	0.805201	0.0586918	4.38353e-05	0.0356976	0.840415	0.795238	0.61604	0.65366	0.269194	0.000210109	0.405307	0.0264882	0.146509	4.43565e-06	0.00625776	0.00717577	0.000352951	0.60382	0.444129	0.000196468
srfAA	0.0176685	3.3818e-05	0.0407503	0.000460885	0.743418	0.0325829	0.00114865	3.93563e-05	0.452584	0.00038645	3.38852e-06	2.00035e-06	0.795849	0.00246501	0.000392883	0.612896	0.808855	0.885811	0.896316	0.627068	0.153217	0.498436	0.0118596	0.000130125	0.124411	5.21724e-05	0.425706	4.98529e-05	0.118458	0.512734	0.29837	1.62256e-05	0.000475074	0.901074	0.313215	0.0564354	0.0358571	0.192982	2.26547e-05	0.536514	0.0920448	0.2809	6.49289e-06	0.0050123	0.020057	0.0008384	0.00199976	0.0541917	2.89877e-05
srfAB	0.00191444	2.95093e-05	0.0069643	0.000367981	0.613369	0.176658	0.00161845	6.43432e-05	0.560708	0.000419119	4.34409e-06	2.59598e-06	0.866485	0.00275632	0.00354406	0.564797	0.770513	0.850965	0.747831	0.13331	0.311865	0.462459	0.0641905	0.00854464	0.137651	2.94318e-05	0.902306	2.85207e-05	0.885432	0.918309	0.309287	0.000113543	0.849917	0.839688	0.838413	0.183632	0.0441649	0.424906	1.74051e-05	0.462361	0.145119	0.284214	1.46263e-05	0.00123488	0.0584918	0.00107695	0.00123281	0.0892581	0.0427144
comS	0.0040952	1.93684e-05	0.0117936	0.000368276	0.708836	0.214505	0.00165577	3.78407e-05	0.833716	0.000820335	0.000191742	2.14882e-05	0.504961	0.0336004	0.0110963	0.985021	0.769198	0.911677	0.716992	0.0164689	0.630666	0.592446	0.0754093	0.00126861	0.13429	2.39565e-05	0.428106	0.000119086	0.214596	0.0969747	0.883964	0.000309571	0.0179574	0.901074	0.60251	0.184462	0.0298224	0.202926	1.13159e-05	0.183707	0.521014	0.0401945	1.46575e-05	0.00217118	0.0430477	0.027388	0.00123049	0.390418	0.410776
srfAC	0.00399266	3.47318e-05	0.00620267	0.000367981	0.399652	0.160901	0.00133806	0.00017748	0.879464	0.000845358	1.5571e-05	1.61319e-06	0.222276	0.00213684	0.00231836	0.255991	0.771575	0.48276	0.909594	0.0350836	0.685517	0.609376	0.0614634	0.00106017	0.0996897	1.89915e-05	0.709558	0.000113578	0.813247	0.418742	0.0367066	0.000173997	0.0797864	0.834004	0.954926	0.242541	0.00531687	0.620966	4.64026e-05	0.511293	0.0897074	0.205007	8.41856e-05	0.000906967	0.0712969	0.000340607	0.000731365	0.0103205	0.315649
srfAD	0.00271838	4.37469e-05	0.00529254	0.000213832	0.280188	0.0563801	0.00175777	0.00400597	0.258574	0.000618653	0.000292173	1.22003e-06	0.178047	0.012456	0.0402518	0.503643	0.786788	0.4578	0.979265	0.903992	0.635127	0.711491	0.0772716	3.05075e-05	0.243436	2.13134e-06	0.309254	2.43341e-05	0.945046	0.0706389	0.00478942	0.00204359	0.721935	0.834004	0.801019	0.267656	0.0152721	0.479856	5.8523e-05	0.64497	0.0340298	0.421819	0.000243332	0.0537556	0.477066	0.000150545	0.00582781	0.00106622	0.00217941
ycxA	0.86336	0.0642583	0.0749466	0.757998	0.00126697	1.64441e-05	0.0176651	0.00184381	0.00103588	0.00224637	0.00366816	1.4207e-07	0.75664	0.00893207	0.127464	0.821073	0.855805	0.483836	0.304365	0.00288352	0.771759	0.254573	0.0495417	0.00821213	0.779164	0.0176636	0.0146626	0.000933094	0.000916293	0.000327726	0.00084211	0.300414	0.003048	0.842199	0.579449	0.800866	0.158191	0.824707	0.00330202	0.987014	0.0787714	0.460734	0.000142753	0.0232285	0.0599616	0.821514	0.0895648	1.98513e-05	0.00101468
ycxB	0.810373	0.088131	0.150004	0.872333	0.30304	0.537413	0.300823	0.430083	0.0398004	0.560746	0.00263777	0.00962832	0.155158	0.00861581	0.0437112	0.145325	0.987136	0.512568	0.311038	0.914554	0.0476284	0.327677	0.0860351	0.00576953	0.0859669	0.00897681	0.335481	0.0145499	0.672054	0.552489	0.057029	0.000456188	0.108015	0.901074	0.0809118	0.999011	0.0235341	0.387421	0.370463	0.0971773	0.00909257	0.387904	0.000104923	0.00195793	0.88609	0.827601	0.266424	0.799605	0.996579
ycxC	0.000712149	0.000195439	0.225738	0.106141	0.000697151	0.3979	5.67577e-06	0.509514	0.0229277	0.0028139	0.00116504	0.0210665	0.22904	0.250596	0.00212649	0.835659	0.909732	0.232893	0.758473	0.00456284	0.0131218	0.329954	0.0869582	4.75465e-05	0.183688	0.375547	0.017717	0.00954679	0.000207871	0.172042	0.746469	1.65084e-06	6.82447e-05	0.834004	0.799747	0.00391943	0.00417247	0.232091	0.912288	0.678783	0.25231	0.951103	0.010461	0.00103452	0.0115106	4.81733e-05	0.0143597	1.34854e-05	0.000259699
ycxD	0.340462	3.15135e-05	0.218932	0.0470264	0.219813	3.09004e-09	0.556571	0.0466912	0.293406	0.00142107	1.02503e-05	1.2803e-05	0.693458	0.985734	0.000182207	0.725781	0.869083	0.11242	0.393133	0.000104454	0.00478205	0.317728	0.000186875	3.19806e-07	0.485075	0.000949662	0.035342	0.000314734	0.0583227	0.57999	0.0429861	0.0117475	0.454111	0.995057	0.988803	0.27549	0.00601537	0.771996	0.455678	0.765467	0.636763	0.334773	0.275235	0.00208393	0.00140746	0.000127242	0.381952	7.9029e-05	0.0140907
sfp	0.0113902	0.000504453	0.136978	0.431481	0.112644	5.85069e-07	0.821526	0.912651	0.291849	0.00415995	0.000297041	0.475604	0.0214809	0.0254441	0.00733327	0.69604	0.86936	0.343974	0.361766	0.000236994	0.00204726	0.563843	0.001383	0.047521	0.381866	0.000997784	0.18999	0.00303912	0.00012772	0.0044905	0.426008	0.000148276	8.50111e-06	0.897017	0.798284	0.112438	5.56618e-05	0.831829	0.015746	0.636899	0.321791	0.076999	0.0270218	7.04298e-05	0.00800006	0.000871467	0.785868	0.000132143	1.0456e-05
sfp.1	0.014883	0.000903326	0.462385	0.73013	0.14415	2.31615e-06	0.204555	0.0972471	0.469388	0.00931589	0.00275127	0.4	0.0361199	0.0195417	0.0013559	0.655506	0.897419	0.265233	0.328826	0.000118561	0.00167393	0.410386	0.0053583	0.391839	0.443179	0.00062904	0.40261	0.0553223	0.000259134	0.00945556	0.335393	1.84878e-05	1.52482e-05	0.834004	0.885726	0.175072	2.30437e-05	0.919464	0.0595772	0.124869	0.534876	0.207116	0.0195281	0.000240005	0.00320392	0.000165305	0.181618	0.000169191	2.23987e-05
yczE	0.00260492	0.0001628	0.00968816	0.132402	0.0925114	0.0904282	0.104548	0.0166955	0.0834674	0.0215719	0.000156672	0.00115759	0.139714	0.00594413	4.02488e-05	0.602981	0.892687	0.208366	0.761663	0.000870646	0.00104348	0.463913	0.000389378	1.71132e-07	0.231832	9.23596e-06	0.0187149	0.028777	0.00014816	0.0302587	0.00760672	8.63188e-07	0.00166868	0.833262	0.945764	0.208703	6.89448e-05	0.511843	0.504424	0.424873	0.0126834	0.794957	2.44897e-05	2.48402e-05	0.000977547	1.82134e-05	0.0246364	0.00267256	0.000266814
S127	0.0248836	3.98622e-05	0.816159	0.091582	0.0254752	0.901667	9.24757e-05	0.274131	0.00608535	0.000112122	1.16724e-06	0.00168745	0.0372487	0.476068	0.923284	0.571063	0.926347	0.272708	0.915973	0.0382636	0.0261113	0.829443	0.000521041	0.942606	0.903225	0.0378225	0.00648435	0.0246977	0.145059	0.000552806	0.190806	0.037241	0.0407993	0.342016	0.370057	0.529694	0.156797	0.148673	0.0255105	0.436666	0.691936	0.81518	0.00744841	0.0172663	0.00745333	9.30843e-05	0.00568579	0.0026707	0.00178223
tcyC	0.0185828	1.24034e-05	0.0225046	0.0140792	0.0260457	0.994221	0.00158766	0.0185537	0.0131373	0.000856596	1.91687e-06	0.00972754	0.0227003	0.003321	6.93838e-06	0.781711	0.968392	0.199056	0.470971	5.21843e-05	0.00125858	0.425751	0.00265558	3.3343e-09	0.0685918	0.192108	0.13328	0.00134537	0.0108912	0.00758274	0.000102909	0.00753168	8.64768e-06	0.833262	0.472513	0.196138	4.65007e-05	0.482962	0.000331981	0.133952	0.294586	0.933253	0.000233361	0.000528319	0.000105758	2.65578e-05	0.00628195	2.9644e-05	5.62271e-06
tcyB	0.0113829	6.51895e-06	0.00906955	0.00321447	0.101029	0.475492	0.00220469	0.493944	0.00352349	0.000347547	2.27846e-07	0.00053955	0.0610406	0.000238357	5.27028e-06	0.489582	0.929363	0.134406	0.713001	7.91214e-05	0.0575553	0.640274	0.00591155	1.06805e-09	0.0989329	0.573054	0.120064	0.00159348	0.00359428	0.0048933	6.78972e-05	0.00588624	4.19758e-05	0.833262	0.935144	0.083846	1.06312e-05	0.125439	5.63413e-05	0.307006	0.682089	0.733021	3.16808e-05	0.000174384	0.000300479	4.30152e-05	0.00300758	0.000137192	4.18407e-06
tcyA	0.0077839	2.09667e-06	0.012733	0.000966256	0.0963023	0.0680036	0.162803	0.263954	0.00518284	0.00035936	2.07157e-07	0.000809577	0.0375095	0.00118388	8.05312e-06	0.84492	0.986525	0.187767	0.948378	0.000656597	0.586791	0.447599	0.931935	4.08324e-07	0.484185	0.510905	0.228898	0.00787907	0.000887016	0.00117103	5.50569e-05	0.0971705	7.41535e-05	0.833262	0.857525	0.0631186	4.94789e-06	0.415547	0.000136137	0.11436	0.271388	0.840307	6.11655e-05	6.27389e-05	0.000510929	2.51518e-05	0.00301763	0.001642	4.28253e-06
yclA	0.00371554	1.22539e-05	0.00684148	0.000282716	0.562672	9.92865e-08	0.000626405	0.000723268	0.0509125	0.0012286	6.52664e-05	1.48486e-05	0.237121	0.091889	0.0100037	0.724641	0.949412	0.613741	0.332478	0.000697579	0.134194	0.189103	5.16182e-05	1.48054e-08	0.611184	0.0300331	0.0030693	0.160097	0.283167	0.000129942	0.00171079	1.88083e-07	3.12962e-07	0.833262	0.287397	0.0452328	6.02596e-06	0.506151	0.000178894	0.933005	0.330781	0.0161783	0.0158508	0.000206618	0.302794	0.000252155	0.00618712	0.292754	6.34111e-07
ubiX	0.033447	0.00333214	0.00381148	0.000548044	0.00118666	0.0490645	0.663921	0.00194757	0.00588442	0.0054133	9.88376e-06	4.05164e-05	0.00557169	0.17643	0.0322387	0.91733	0.997033	0.687289	0.454444	0.000640081	0.995248	0.8135	0.0511378	2.08617e-08	0.638792	6.92247e-06	0.000238455	0.0269124	0.000101583	0.00337912	0.218963	0.00282801	0.0283918	0.874705	0.140779	0.903565	0.00392987	0.594363	0.312873	0.744842	0.352293	0.985922	0.994231	0.000141661	0.00236194	0.0253266	0.00165409	0.0220375	0.000191308
ubiD	0.0134311	0.0423684	0.00344426	0.000733926	0.00145259	0.000826867	0.582544	0.00177182	0.0121328	0.00570942	5.57483e-05	0.00169901	0.00262916	0.524679	0.185022	0.9224	0.909732	0.616101	0.590513	0.00281677	0.149632	0.576139	0.0301794	3.32414e-08	0.832337	3.27006e-05	0.00033645	0.113442	6.82487e-05	0.00358734	0.61158	0.000217774	0.0370124	0.843427	0.204238	0.858038	0.000395543	0.769216	0.0149935	0.953467	0.844637	0.950356	0.428991	0.000142416	0.00228863	0.0413536	0.00240552	0.711577	8.85148e-05
bsdD	0.0181944	0.64958	0.00280653	0.000759079	0.000465651	0.0488335	0.00302439	0.000491443	0.0109185	0.00666238	6.08606e-05	0.00100031	0.00150413	0.158204	0.0837362	0.88412	0.855805	0.442358	0.801857	0.0252681	0.508174	0.904138	0.00618685	2.98393e-08	0.955189	2.08797e-05	0.00124285	0.528816	4.58635e-05	0.00180925	0.861945	2.48756e-05	0.0331673	0.856848	0.349946	0.900186	0.00347445	0.968228	0.0926609	0.987454	0.807265	0.949762	0.35186	0.000145281	0.00304323	0.0696489	0.00592209	0.13263	4.72446e-05
yclD	0.0228605	0.373724	0.00381148	0.000456396	0.00158627	0.00654175	0.328144	0.000993609	0.0137341	0.00620811	0.000405403	0.248421	0.00311536	0.90822	0.692176	0.80528	0.898636	0.746593	0.797463	0.0298918	0.27993	0.998615	0.0971284	1.36843e-08	0.890563	7.37915e-05	0.000334353	0.882975	8.08832e-05	0.0210956	0.0200787	0.000306444	0.000696916	0.847641	0.212492	0.633542	0.0130049	0.96655	0.535036	0.696856	0.834637	0.958791	0.0365494	0.000113979	0.00203564	0.00939625	0.00554067	0.464606	0.000449298
yclE	0.00725419	0.0966928	0.0578937	0.267365	0.00891676	0.583163	0.9812	0.000352584	0.118934	0.0455441	0.704407	0.000367667	0.410074	0.418087	0.0437438	0.556664	0.86936	0.613741	0.444069	0.000491941	0.782475	0.497186	0.00299862	0.277261	0.519636	8.37132e-05	0.00426516	0.000103576	0.00121567	0.233274	0.242496	0.120162	0.0014134	0.834004	0.380812	0.64652	0.711129	0.896823	0.602639	0.134974	0.0569864	0.421675	0.0832313	0.00143759	0.210922	0.528051	0.0449654	0.00224058	0.00167813
dtpT	0.00118413	4.07031e-06	0.00326036	3.7431e-05	0.145173	2.66661e-07	1.85702e-06	1.87192e-05	7.147e-05	5.33745e-05	0.00753629	0.000128614	0.060739	0.987397	0.0189863	0.790422	0.389951	0.565035	0.262216	0.00132722	0.0929233	0.843654	0.00812663	0.0521547	0.403693	0.277819	0.000899889	9.38749e-07	0.170765	0.00244968	0.0170684	0.000225592	0.00836976	0.833262	0.394863	0.968887	0.000318299	0.814499	0.00726051	0.758717	0.0336815	0.447155	0.0192904	9.02121e-06	0.201562	0.0157372	0.0203882	1.19854e-06	0.0464594
S128	0.0365032	0.0187783	0.47803	0.0777809	0.122718	3.28037e-06	0.266092	0.0050117	0.849321	0.0500684	0.373517	0.0357136	0.00365518	0.210302	0.00439508	0.564673	0.997738	0.987155	0.277955	0.00383464	0.0879944	0.333024	0.00558636	0.0139658	0.439272	0.880425	0.0035157	1.32569e-06	0.961606	0.524222	0.668362	0.853103	0.577841	0.833262	0.277984	0.183068	0.0206069	0.975374	0.0354088	0.917907	0.694402	0.972839	0.848888	0.0840655	0.00447473	0.0144849	0.0143798	2.42463e-07	0.0266591
yclG	0.00153587	0.000110509	0.0062381	0.00202207	0.105836	0.081877	1.85702e-06	0.00783967	0.00480572	0.00136693	0.000182036	0.00067864	0.201449	0.775915	0.0611245	0.199313	0.891444	0.186542	0.273779	0.0305555	0.973807	0.235385	0.969591	0.152456	0.884166	0.190577	0.66761	0.0193991	0.00260698	0.0474481	0.158357	5.4794e-06	0.00176763	0.845204	0.790735	0.76106	0.0116514	0.447218	0.149811	0.736651	0.61565	0.972451	0.331609	0.000373319	0.133999	0.0438952	0.296581	0.00286959	0.000626053
yczF	0.0087509	5.96329e-05	0.054925	0.0359753	0.398351	6.71768e-05	0.157366	0.000748547	0.161174	0.608101	0.173656	0.0050954	0.0021521	0.715928	0.0406066	0.970355	0.861711	0.274876	0.272086	0.00972981	0.0090877	0.427219	0.00257044	0.0181102	0.615649	0.0012238	0.0243434	0.010462	0.590682	0.00244968	0.768193	0.302657	0.00438228	0.901725	0.990506	0.00217094	6.07412e-05	0.255132	0.000220652	0.876847	0.391348	0.177693	0.161804	0.0255814	0.132925	0.0453897	0.043615	0.0534583	0.002554
gerKA	0.0197867	0.000564668	0.00970318	0.00921555	0.00205016	2.94604e-06	0.00125004	0.0556821	0.0319793	0.623065	0.0853817	0.00150274	0.106314	0.552612	0.196611	0.934757	0.95553	0.926966	0.272086	0.000974346	0.122873	0.471786	0.00550562	0.823792	0.170311	6.45869e-05	0.0989801	0.00159348	0.268246	0.0401892	0.522227	0.990823	0.00902719	0.866868	0.966129	0.00946308	0.118242	0.660642	0.625677	0.612906	0.998109	0.112352	0.951696	0.000130656	0.0671494	0.195713	0.0567414	0.00199332	0.00257967
gerKC	0.0103158	0.00021952	0.00637667	0.312709	0.00665422	2.79285e-06	0.000181608	0.00424691	0.0219525	0.699746	0.078016	0.0131708	0.115193	0.431899	0.306477	0.988964	0.933326	0.755177	0.272086	0.000418603	0.293281	0.28137	0.00809976	0.448808	0.523841	0.000111404	0.786289	0.00306402	0.226686	0.0136575	0.838853	0.928904	0.00075544	0.84876	0.517891	0.179269	0.168112	0.163589	0.0841104	0.30792	0.475287	0.257907	0.477832	0.000239726	0.105985	0.0722281	0.642055	0.00465154	0.000736498
gerKB	0.1166	0.130194	0.0146123	0.992582	0.0145112	9.2376e-06	0.000587474	0.00288109	0.0721725	0.935374	0.113747	0.0253471	0.114942	0.571261	0.013995	0.953669	0.897419	0.628437	0.272086	0.0136875	0.176287	0.132312	0.0278462	0.715624	0.28479	0.00269196	0.0219674	0.00127579	0.0732739	0.145121	0.0472287	0.406483	0.00168436	0.92381	0.896522	0.87552	0.00493702	0.146132	0.0164429	0.273848	0.42541	0.200496	0.72014	0.000257979	0.0172706	0.00418282	0.235322	0.0252663	0.00363021
yclH	0.438166	0.017141	0.296852	0.0102143	0.0989299	0.637183	0.582461	0.00633704	0.150131	0.0258369	0.000140412	0.0125558	0.309755	0.992158	0.0181752	0.779757	0.991761	0.726284	0.468917	0.00663812	0.412444	0.45447	0.810423	0.00610863	0.53575	0.000745007	0.00370347	0.139967	0.319538	0.0264624	0.207088	1.8359e-06	8.01159e-05	0.962545	0.4972	0.326705	0.00353151	0.642821	0.232605	0.866841	0.613122	0.590284	0.737773	0.00705509	0.00963569	0.000876145	0.0472442	0.0264622	3.61084e-05
yclI	0.259789	0.676464	0.414242	0.687256	0.297786	0.711611	0.30764	0.560848	0.353625	0.0165607	0.00105762	0.000305074	0.108467	0.940817	0.0755145	0.953669	0.936615	0.876869	0.515866	0.0101222	0.208688	0.810423	0.825427	0.00353759	0.609539	0.00784878	0.00724125	0.281844	0.0540166	0.365207	0.124705	2.10083e-06	0.0032686	0.923951	0.840192	0.757363	0.00522204	0.715093	0.427098	0.843654	0.60224	0.734615	0.811594	0.0063566	0.0463091	0.00194385	0.996641	0.0202774	0.00010699
yclJ	0.91693	1.35652e-06	0.96266	0.00400883	0.433496	3.75772e-09	0.0220437	0.0016232	0.368313	0.00257745	0.00343594	0.31359	0.114485	0.932692	0.0606885	0.990767	0.986142	0.378956	0.35619	5.87037e-05	0.0121347	0.342372	0.0248134	0.937722	0.545456	0.0200819	0.0124969	7.44536e-05	0.00127716	0.0152777	0.020098	0.140809	0.0565534	0.99873	0.43997	0.969628	0.0960646	0.664734	0.802385	0.564099	0.478321	0.494815	0.135597	0.0038285	0.0198542	0.00164837	0.0748631	3.00374e-05	0.199299
yclK	0.53482	1.44081e-06	0.578211	0.0068244	0.195727	4.18837e-10	0.00360199	0.0248782	0.322787	0.00144933	0.0344672	0.00530142	0.264266	0.939518	0.0159487	0.585501	0.949412	0.186357	0.360293	0.000100897	0.0587003	0.717013	7.30218e-05	0.889604	0.26719	0.0758313	0.0269731	0.000382613	0.0196442	0.0291457	0.00757742	0.6872	0.11437	0.98194	0.449753	0.532104	0.0135231	0.499655	0.804046	0.559267	0.570711	0.611669	0.0321645	0.0132916	0.00827073	0.00137363	0.232503	7.40473e-05	0.495366
S129	0.854032	8.37213e-06	0.28211	0.767032	0.229039	3.71826e-13	0.0250607	0.0114204	0.130403	0.00779343	0.00115249	0.0113023	0.205207	0.985529	0.00320599	0.999901	0.927778	0.786152	0.272086	7.2211e-05	0.12937	0.0506954	1.62858e-05	2.6009e-05	0.773911	0.00392339	0.0416531	0.0355022	0.0117031	0.0249449	0.000555311	0.00373441	0.248431	0.935948	0.266396	0.985182	0.0268225	0.11814	0.0523446	0.844986	0.356069	0.992704	0.846456	0.0956944	0.00554751	0.00199981	0.71282	0.00145475	0.197492
rapC	0.36309	0.000624061	0.058323	0.054877	0.482084	0.677125	0.568941	0.00025824	0.454834	0.207042	1.4766e-05	0.579468	0.363914	0.00196567	0.0747253	0.619982	0.985813	0.419476	0.293662	0.0800889	0.00229414	0.97388	0.0403963	0.379414	0.458751	0.000192285	0.0814131	0.00171738	0.511673	0.00152634	0.000132296	0.0133703	6.18002e-06	0.839688	0.612224	0.662104	0.000274617	0.560336	0.000216593	0.647407	0.0182414	0.200481	0.014539	0.0385808	0.0462438	0.0927062	0.139856	0.69139	3.24627e-06
phrC	0.00148125	2.73977e-06	0.301394	0.10582	0.0288631	7.14757e-08	0.00243777	0.000221781	0.0122826	0.000642514	1.55744e-05	1.10974e-05	0.00634874	0.00150117	0.000454892	0.190249	0.401754	0.155388	0.272086	0.000259241	0.0560141	0.224254	0.00157566	0.562452	0.077722	0.00889413	0.00246168	0.0570552	0.0128763	0.000640975	0.000294616	0.194226	0.00381399	0.849652	0.646426	0.608212	0.00612072	0.733823	0.000574112	0.961108	0.469397	0.257907	0.0687922	0.0166816	0.0127432	0.000312817	0.00542968	0.0170611	0.000629804
yczM	0.289655	0.014911	0.17904	0.523358	0.380689	0.718821	2.27512e-05	0.0448637	0.0511226	0.00268355	0.596374	0.130034	0.165594	0.666928	0.433895	0.0768515	0.655388	0.115159	0.272086	0.0183503	0.437381	0.234183	0.151733	0.735761	0.457283	0.0477923	0.138518	0.00942616	0.0217945	0.129245	0.764962	0.629506	0.00389782	0.841167	0.717295	0.961784	0.499687	0.669746	0.00614359	7.97563e-05	0.00776455	0.79271	0.583626	0.559973	0.301185	0.00546196	0.00621522	0.467623	0.000663676
yczN	0.825508	0.0906842	0.900684	0.182094	0.328264	0.906647	0.0280006	0.0268537	0.0101758	0.0053575	0.696665	0.0183787	0.107394	0.489937	0.245496	0.13066	0.646963	0.0201651	0.272086	0.00219555	0.00177583	0.226669	0.88158	0.175693	0.827894	0.188083	0.00483675	0.00806626	0.000579515	0.183805	0.231304	0.0276828	0.0590884	0.840415	0.714232	0.608212	0.73777	0.959274	0.392088	0.0279818	0.0169669	0.858801	0.828043	0.431168	0.350914	0.000108724	0.00659908	0.00198528	0.000127134
yclM	0.0404598	0.00771865	0.0732361	0.0303962	0.00585385	0.257149	0.000733168	0.315242	0.00237702	0.149072	0.13162	0.974834	0.0454118	0.0988512	0.000466787	0.00420605	0.986779	0.0354523	0.350934	4.07576e-05	0.00119592	0.75854	0.00213429	0.617415	0.949112	0.000158536	0.181386	0.000106111	0.000770726	0.000580475	7.37722e-06	1.52822e-05	1.5109e-06	0.908412	0.821779	0.731973	0.00677829	0.951041	0.010785	7.26946e-05	0.00163619	0.923618	0.278138	3.05383e-05	0.00749949	0.315017	0.00427951	0.000189826	2.08249e-07
S130	0.000124549	7.22483e-08	0.00038468	1.94764e-05	0.02995	0.106049	0.0182659	7.22307e-06	1.80194e-05	0.00173609	7.4868e-09	6.15432e-10	0.242375	0.553008	0.0642385	0.215897	0.960082	0.0184604	0.278905	0.00208727	0.00123032	0.448242	0.43645	1.12082e-06	0.264364	0.000123859	0.572898	0.0295479	0.613807	1.83525e-05	0.00602294	6.07165e-07	0.00867995	0.833262	0.76987	0.0582679	0.246992	0.1312	0.00686518	0.745741	0.0007709	0.902084	0.374142	0.000622387	0.0748546	0.0386246	0.0228006	0.0026821	0.98085
yclN	0.000164448	1.34273e-07	0.00038468	1.95752e-05	0.00939577	0.0164526	0.170057	1.5083e-05	4.14928e-05	0.000642366	4.10868e-08	5.58411e-09	0.116618	0.0290494	0.0174833	0.472708	0.923688	0.0394296	0.295147	0.000575003	0.0025415	0.935555	0.400471	3.35782e-06	0.501317	0.000311517	0.0761252	0.168518	0.409859	1.14379e-05	0.000694927	2.73725e-07	0.000134405	0.833262	0.759408	0.0125279	0.43733	0.00751711	0.00367105	0.545384	0.000122503	0.722093	0.624107	1.13117e-05	0.898427	0.000708409	0.0441717	0.208221	0.0216567
yclO	0.000303964	1.77862e-07	0.000615497	1.94764e-05	0.0143337	0.0137891	0.346185	2.06732e-05	4.14928e-05	0.00061876	1.72937e-08	1.13219e-08	0.0276386	0.00755636	4.60814e-05	0.572726	0.985813	0.0921162	0.302734	0.00106832	0.000328836	0.684004	0.258881	1.77702e-06	0.606859	0.000126971	0.0937663	0.867003	0.0785673	1.14379e-05	8.35144e-05	9.47107e-08	7.09348e-05	0.833262	0.643077	0.00929399	0.839832	0.00485471	0.00942713	0.79814	0.0005789	0.680103	0.169482	5.34679e-05	0.0165801	0.000601087	0.0434174	0.264433	0.00998775
yclP	0.000316357	1.09424e-07	0.000580955	1.94764e-05	0.00292662	0.0157013	0.576711	1.5083e-05	3.76475e-05	0.000515005	2.508e-08	6.3624e-09	0.00797046	0.00814552	1.11427e-05	0.555711	0.770513	0.0499585	0.272086	0.000577985	0.000226476	0.884369	0.242542	1.91358e-10	0.99496	8.94846e-06	0.192665	0.404146	0.00464663	1.35903e-05	7.47974e-05	8.93161e-08	5.63443e-05	0.833262	0.673719	0.00698775	0.958816	0.018043	0.0166399	0.409939	6.07025e-05	0.931017	0.894468	6.44758e-05	0.00680368	0.000842467	0.0055349	0.0501925	0.00234433
yclQ	0.000633717	7.7798e-07	0.00117161	3.29692e-05	0.00117536	0.122304	0.329412	1.87017e-05	5.84225e-05	0.000432094	4.75366e-08	1.33182e-08	0.303052	0.0412021	1.67407e-06	0.92991	0.772931	0.282439	0.272086	0.00034073	0.0115381	0.268822	0.320346	6.71971e-11	0.133165	1.61532e-05	0.350581	0.00352575	0.00477859	4.16917e-05	0.000131058	2.76793e-07	5.73845e-06	0.833262	0.768546	0.0285391	0.970427	0.0425267	0.0649489	0.849435	0.000475406	0.895072	0.832608	9.02002e-05	0.0113566	0.32975	0.00947049	0.00568978	0.481226
ycnB	0.0718469	0.000347224	0.0232618	0.288414	0.0375278	3.59279e-07	0.00111799	0.0127134	0.0869621	0.487136	0.612315	0.535723	0.790614	0.0307732	7.64432e-06	0.794736	0.945246	0.185507	0.326893	6.66277e-05	0.128311	0.455599	4.18402e-05	4.69554e-09	0.351428	1.12986e-06	0.0231855	0.000114437	0.503041	4.43121e-05	0.105192	9.43659e-08	0.0726472	0.833262	0.845199	0.470762	0.0150048	0.797803	0.00403608	0.205615	0.948676	0.085288	0.0835389	0.00393356	0.000510929	0.00161043	0.00388512	5.67182e-06	0.000188255
ycnC	0.0149968	0.000229233	0.0306825	0.875212	0.226767	0.00649766	0.000631149	0.0984014	0.0503487	0.109922	0.104924	0.159767	0.138126	0.0094517	5.8595e-06	0.470964	0.892862	0.0206492	0.28721	3.80681e-05	0.000297543	0.234827	0.000200976	1.84259e-06	0.510679	3.35313e-05	0.317325	0.118365	0.613913	0.000164835	0.330257	9.89173e-08	0.566716	0.833262	0.984315	0.2114	0.0252012	0.178612	0.000417311	0.325948	0.903084	0.0942262	0.105554	0.296565	0.00248312	0.00335269	0.0360088	0.000379355	0.000120625
S131	0.0613137	0.000849061	0.0208123	0.793027	0.496108	0.177334	0.0113952	0.0422325	0.314183	0.480132	0.95062	0.23101	0.172355	0.0551277	3.26033e-06	0.547383	0.770513	0.00261677	0.276431	0.000124709	0.00424478	0.0875252	0.00131442	0.000167416	0.735149	0.000361303	0.880081	0.675288	0.586948	0.00331153	0.0912526	6.81177e-07	0.531692	0.845204	0.993962	0.210485	0.12322	0.974472	0.0216557	0.86912	0.833704	0.597048	0.813567	0.813643	0.00374206	0.0212485	0.610414	0.00756594	0.0191897
ycnD	0.0464117	0.00108552	0.0371678	0.217074	0.0109368	0.80976	0.0132275	0.000115283	0.00440807	0.000666462	0.00398023	0.0404907	0.00505655	0.950327	0.000308436	0.262707	0.770513	0.117886	0.466498	0.00233033	0.963036	0.951528	0.182673	1.90071e-05	0.711611	0.00655849	0.0892697	2.81439e-06	3.27329e-05	1.59048e-05	0.0029398	4.35457e-05	3.05609e-06	0.944254	0.559352	7.21606e-05	5.17255e-06	0.660627	0.00764082	0.552578	0.00711381	0.00264463	0.654466	0.000572141	0.000362762	0.000285523	0.00518041	0.000261149	2.31993e-07
ycnE	0.0653974	0.000304781	0.0292903	0.453418	0.0217441	0.793535	8.59152e-05	2.05e-05	0.0027196	0.000303425	0.000998945	3.62714e-05	0.00986936	0.841997	0.00111345	0.274616	0.896083	0.16614	0.568512	0.00193387	0.164065	0.669682	0.638594	3.62937e-06	0.129079	0.17549	0.054218	2.66317e-06	1.7029e-05	4.90258e-05	0.024033	0.000124015	4.97064e-06	0.921374	0.577394	6.19548e-05	2.55148e-06	0.648124	0.00421945	0.369714	0.00234485	0.0418628	0.809417	0.00256816	0.00121971	0.00155051	0.00131319	0.000543283	9.31672e-08
yczG	0.0791153	0.00314248	0.805632	0.129113	0.0021845	0.000114387	0.000659395	0.00885664	0.00232216	0.329799	1.73515e-06	1.61063e-05	0.95899	0.394232	0.000508764	0.521836	0.827817	0.951373	0.74076	0.0307294	0.547181	0.449023	0.340649	3.05296e-08	0.168946	0.0251764	0.196017	0.0719822	7.85652e-05	0.0349199	0.023427	0.000534166	0.0301114	0.931682	0.914833	0.00119808	0.000415277	0.389245	0.0319933	0.460351	0.131535	0.306645	0.144531	0.0196838	0.117519	0.419687	0.99915	0.0112403	1.44224e-05
gabR	0.0113829	0.0653378	0.878467	0.00105866	0.0359513	0.0119598	1.682e-06	0.0111128	0.402321	0.242711	0.615895	0.478738	0.594653	0.767399	0.00045531	0.792156	0.921457	0.243382	0.383326	0.000213918	0.00319962	0.547912	6.67237e-05	0.01409	0.84666	0.485998	0.00548364	3.07562e-05	0.000136921	0.000308291	0.000147216	3.65668e-05	5.31103e-05	0.843427	0.867648	0.00634991	6.30761e-05	0.938846	0.00529793	0.175257	0.555528	0.299813	0.899652	0.0899377	0.345974	0.000856914	0.0546032	0.000625968	0.00393217
gabT	0.049469	0.00429395	0.129727	0.00382752	0.0344314	0.464831	0.0391173	0.791885	0.0794831	0.000183277	5.27742e-07	2.15621e-09	0.102053	0.236661	0.928553	0.571063	0.869083	0.580038	0.579321	0.00285462	0.101849	0.384842	0.00273852	0.800512	0.637216	0.0423037	0.00104368	0.00029964	0.00379787	0.544278	0.0982464	0.0465351	0.000267284	0.833262	0.83305	0.038493	0.0165909	0.636253	0.00776171	0.0280273	0.321974	0.979577	0.168461	0.254521	0.296865	0.00245805	0.136829	0.000803112	0.00144051
gabD	0.000904151	0.000123274	0.00914437	0.0175013	0.00537186	0.869788	0.275763	0.00293676	0.000840659	0.00728437	1.34785e-06	5.03513e-07	0.639722	0.601227	0.174729	0.601572	0.770513	0.0379039	0.644982	0.00207938	0.000169916	0.969307	0.0236165	0.41752	0.574773	2.66075e-08	0.0590733	6.28448e-06	0.295834	6.33332e-05	0.00147237	1.02123e-06	1.6614e-08	0.833262	0.995946	1.73362e-05	5.21407e-06	0.215717	0.000213539	0.896564	0.765116	0.410243	0.226448	0.00163655	0.00680592	0.0104518	0.056327	0.0153199	2.197e-07
glcU	0.228265	0.557759	0.267876	0.133338	0.0671964	8.01001e-08	0.00345461	0.0136908	0.366627	3.89437e-05	3.79986e-05	0.0537246	0.00323816	0.380091	0.357004	0.712673	0.974941	0.982279	0.272086	2.62697e-06	0.0194559	0.183453	0.000193595	0.666094	0.652559	0.0325221	0.00286262	0.0826799	0.00289973	0.60374	0.00145697	3.40294e-05	0.827644	0.899528	0.296629	0.130128	0.000777221	0.786909	0.0949282	0.901055	0.680279	0.991512	0.261859	0.589913	0.455422	0.000507577	0.097019	0.000163774	0.0174654
gdh	0.0764993	0.858016	0.441398	0.970194	0.398801	2.36818e-07	0.103321	0.00181107	0.145399	3.28861e-05	3.82659e-05	0.00833904	0.00575083	0.3388	0.344501	0.769412	0.871503	0.378361	0.272086	3.25211e-06	0.0700571	0.187709	0.000347222	0.704337	0.558741	0.0207489	0.00761515	0.154247	0.00475801	0.0754635	0.0486532	2.19128e-05	0.813171	0.839688	0.8611	0.018748	0.00133105	0.627203	0.132147	0.872951	0.741868	0.794957	0.469355	0.163412	0.82323	0.000775476	0.259381	0.000877947	0.0138401
ycnI	0.0795115	5.02795e-05	0.478237	0.0989639	0.576645	1.40057e-05	2.5983e-06	0.0384868	0.671795	0.000121583	2.59174e-05	0.00136594	0.0285811	0.04353	0.0705142	0.137669	0.95553	0.0871673	0.587	0.00290442	0.013516	0.540158	0.357879	0.979468	0.989696	0.00251466	0.0535485	4.69034e-05	0.149365	0.00935041	0.653258	0.000177128	2.64847e-06	0.899903	0.670625	0.222917	0.00180458	0.0281117	0.000200544	0.0936243	0.39001	0.585918	0.0620605	0.00434965	0.0161361	0.00533552	0.0955767	8.49452e-07	0.0350709
ycnJ	0.0360374	0.00159759	0.481068	0.118754	0.653175	0.00017906	1.74479e-05	0.439882	0.0979075	0.000727241	0.000933144	0.00746736	0.0353682	0.0488989	0.167501	0.0894646	0.96143	0.0550594	0.804921	0.00790544	0.0267673	0.760803	0.324392	0.772508	0.493983	0.00091141	0.140741	8.76389e-05	0.0564131	0.00569681	0.613728	2.87052e-05	4.42926e-06	0.901074	0.545064	0.137693	0.000161241	0.00957799	0.000211807	0.0666868	0.233222	0.462858	0.436985	0.00905206	0.022066	0.00209902	0.780451	1.68798e-06	0.165595
ycnK	0.0093463	0.0103902	0.266303	0.308471	0.825443	0.00453774	0.000106584	0.879036	0.0193307	0.000812851	0.00506127	0.0409205	0.0854428	0.0221131	0.194386	0.0581684	0.919505	0.138062	0.928094	0.0032926	0.0196149	0.322311	0.345346	0.971431	0.745084	1.74797e-05	0.602538	6.57346e-05	0.0146781	0.00962061	0.716072	0.0015708	1.79845e-05	0.845204	0.915099	0.0995731	0.000215552	0.0158259	0.000695649	0.1025	0.272792	0.565511	0.976003	0.0232285	0.151382	0.0211659	0.501298	1.13291e-06	0.000244071
ycnL	0.0349607	0.000290059	0.248726	0.865824	0.12166	0.834007	5.70694e-06	0.0492554	0.0588121	0.70206	0.352094	0.000829005	0.00199913	0.0435843	0.00043023	0.657965	0.866206	0.0654791	0.369102	0.000296427	0.045498	0.827668	0.577582	0.0536501	0.717077	0.00546915	0.408975	1.09994e-05	0.224125	0.0518363	4.27802e-06	0.705272	0.00132884	0.833262	0.494974	0.312572	0.000389745	0.251018	0.00258427	0.387637	0.0427866	0.8092	0.547317	0.00346692	0.00311781	0.000429393	0.110789	1.25391e-05	3.99273e-05
S132	0.967956	0.0386685	0.0304368	0.254852	6.20783e-07	2.46088e-15	0.0667037	0.803246	0.0199264	0.871508	0.00568741	0.597192	0.675002	0.00686878	0.0122225	0.0856325	0.955655	0.368937	0.390308	0.000173026	2.12908e-06	0.850741	0.568393	0.771856	0.400192	0.00014906	0.00697989	1.17862e-06	0.680147	0.0990179	0.00312005	0.00287967	8.46042e-07	0.98194	0.279827	0.539416	0.358962	0.179015	0.0424584	0.406338	0.453035	0.0577089	0.00360528	0.00149933	0.80437	0.1697	0.0165035	0.000233015	2.6692e-06
mtlA	0.883232	0.289809	0.030776	0.229702	3.73586e-07	7.25574e-18	0.0269132	0.928647	0.0127202	0.858365	0.0022241	0.925455	0.812175	0.00870518	0.0159221	0.109093	0.850286	0.259992	0.953629	7.98707e-05	4.76052e-06	0.843489	0.807163	0.263855	0.956604	0.000494614	0.0106069	1.06983e-06	0.810219	0.100019	0.000546796	0.000118266	1.32258e-07	0.974078	0.915099	0.377567	0.266866	0.308031	0.0365065	0.184211	0.214338	0.00497825	0.00118844	0.00227602	0.36439	0.101772	0.0197348	0.198755	1.8914e-06
mtlF	0.597194	0.734581	0.0266547	0.250881	2.62994e-06	1.46501e-14	0.00576647	0.372954	0.013483	0.198721	0.00942454	0.359304	0.310496	0.00455616	0.0023489	0.0729502	0.876058	0.28093	0.594176	6.77752e-05	0.000273017	0.950563	0.839255	0.0444612	0.731525	0.000266445	0.0165152	1.6264e-06	0.690107	0.0094365	0.00246259	0.00448032	1.17439e-06	0.911043	0.878659	0.185432	0.224126	0.413626	0.130797	0.430248	0.0864161	0.018386	0.00142414	0.00174783	0.477992	0.00943208	0.0161458	0.000399315	1.79576e-05
mtlD	0.411644	0.801836	0.0206814	0.301766	2.96308e-05	2.97786e-13	0.00309495	0.0769671	0.00647453	0.0924442	0.00312545	0.094543	0.374789	0.00197514	0.00331447	0.0589763	0.869083	0.189907	0.686656	8.3432e-05	0.0064707	0.745935	0.916938	0.0302302	0.544117	0.000110155	0.0121234	8.29904e-07	0.569052	0.00443214	0.0018121	0.00393011	1.05678e-06	0.845204	0.763263	0.127893	0.123119	0.500607	0.144735	0.175257	0.0923813	0.00168772	0.00167655	0.00122034	0.313189	0.00426733	0.0139286	0.000650384	7.18322e-06
ycsA	0.0752265	0.000235986	0.0588894	0.00171862	0.000151481	0.111759	0.458429	9.27466e-05	4.67959e-05	0.000132129	1.16927e-07	5.75035e-08	0.00613762	0.0158873	0.322818	0.0649875	0.326427	0.00944981	0.272905	0.0321184	0.827001	0.224254	0.000714716	0.883192	0.664373	3.18171e-06	0.76659	8.36829e-06	0.33149	0.0107689	0.00355869	0.22106	4.05655e-06	0.994495	0.275856	0.847774	0.970733	0.126565	0.00191516	0.017993	0.114302	3.70251e-08	3.59102e-05	0.000343118	0.223304	0.0281109	0.869891	0.000223825	0.000651412
sipU	0.00177281	2.02271e-06	0.0338366	0.00495906	0.148894	4.43148e-07	0.0425364	0.000117296	0.000472247	5.80091e-05	2.0504e-08	3.12754e-09	0.840589	0.00958989	0.000791646	0.979279	0.997033	0.674755	0.283331	0.00420749	0.000160861	0.206384	0.00218341	0.00249397	0.216581	7.5022e-05	0.411013	0.00010416	0.000212037	0.201131	0.00090338	5.9336e-06	4.58792e-07	0.833262	0.554201	0.174001	0.000280498	0.474379	0.00125465	0.233733	0.000282073	0.00263466	0.0322405	0.000142322	0.469614	0.0541606	0.203107	0.00453026	0.00487784
S133	0.000283542	3.96288e-06	0.0248228	0.00197366	0.0685061	1.04851e-12	0.674392	0.00139637	0.00611756	0.000324715	5.0153e-06	6.62014e-06	0.847337	0.0943844	0.000188265	0.953669	0.909732	0.64894	0.316066	0.00348398	0.000275863	0.57527	0.000462347	2.9549e-07	0.532146	7.79328e-06	0.581303	0.000802316	0.0145405	0.187298	0.0102812	6.81694e-06	2.20571e-06	0.833262	0.716983	0.0499811	0.000107518	0.783215	0.00495249	0.44237	0.00166074	0.201438	0.288656	0.000147831	0.00521148	0.0195386	0.34535	0.000155354	0.506376
yczH	0.00533722	0.0381039	0.54422	0.309939	0.00345824	0.288719	0.0697898	0.179945	0.0305741	0.0927919	0.00229793	1.06461e-05	0.0763342	0.997953	0.653412	0.764251	0.966233	0.267486	0.312506	0.0612527	0.0761478	0.63004	0.0796813	0.346392	0.959466	0.139035	0.167969	2.41176e-05	0.716556	0.00223479	0.124781	0.260741	0.0116252	0.856848	0.845522	0.281072	0.362281	0.816022	0.837343	0.897985	0.745815	0.0190537	0.139074	0.870281	0.486287	0.207825	0.947144	0.000500219	0.000135162
ycsD	0.31432	0.000198416	0.24481	0.0213074	0.00456259	0.270363	0.658241	0.0848587	0.0066968	0.677877	0.00651203	0.0372886	0.191134	0.879089	0.083425	0.833374	0.770513	0.973896	0.576746	0.817936	0.00937002	0.495585	0.0347775	0.100544	0.735254	4.41268e-05	0.666138	0.467026	0.00334483	0.0018876	0.0417055	0.000251444	1.14978e-05	0.835565	0.238399	0.278178	0.0585233	0.783215	0.00185742	0.0497078	0.246463	0.520118	0.777328	0.000453794	0.866348	0.0144769	0.722577	0.824277	3.65762e-05
yczO	0.00552237	0.00197783	0.0434307	9.864e-05	0.000409708	0.0228721	0.0183633	0.000691292	0.0837394	0.00372042	5.07696e-07	5.44991e-10	0.0268501	0.424681	0.0012939	0.644921	0.85522	0.387198	0.357812	0.300327	6.64631e-05	0.339788	0.206289	0.000662011	0.823305	3.83971e-07	0.0889819	0.00626218	4.99518e-05	0.000605232	0.142088	3.93277e-06	5.8626e-08	0.995057	0.781111	0.063959	0.000292934	0.818568	0.658036	0.964322	0.0132248	0.945079	0.00101719	0.0200767	0.000687791	0.0680549	0.472401	0.00927362	5.91355e-07
ycsE	0.00513971	0.000439459	0.0395803	0.0396034	0.0734806	0.175238	0.00760753	0.000278256	0.157239	0.0164857	8.83265e-06	1.95703e-06	0.333774	0.0327907	5.02932e-05	0.612735	0.949412	0.482531	0.464363	0.00226652	0.00950205	0.984641	0.00113565	5.25825e-07	0.333775	0.237902	0.359608	0.162577	0.00267247	0.895611	0.000132089	6.27253e-05	0.00019682	0.833262	0.955265	0.00698775	0.000384168	0.854914	0.148266	0.304991	0.669444	0.818008	0.00882542	0.0165088	0.0233128	0.0035788	0.177447	0.0113438	0.00417886
S134	0.00937264	0.00626784	0.735522	0.00105768	0.493484	2.04193e-12	0.976291	0.000569208	0.0790185	0.449546	0.00032577	0.46533	0.208445	0.000463097	1.27577e-06	0.365766	0.892687	0.129848	0.309006	2.87953e-05	0.527595	0.0661249	0.000212921	7.35879e-08	0.102805	1.79214e-06	0.436202	3.22035e-05	0.000833902	0.0077119	0.000106476	0.0322319	0.0107426	0.92549	0.963525	0.165098	0.000115894	0.100258	0.00737973	0.791607	0.342428	0.480002	0.362239	0.000296785	0.0163588	5.67456e-05	0.358131	2.01204e-07	0.00500899
ycsF	0.01305	0.0345668	0.617732	0.0046946	0.593436	1.37399e-10	0.244113	0.00366896	0.197363	0.597567	0.000301223	0.0213483	0.0656556	0.00015052	1.14852e-06	0.379642	0.972207	0.200688	0.329823	3.05466e-05	0.79363	0.24956	5.9399e-05	3.08337e-07	0.781555	4.30811e-07	0.0968935	4.03941e-05	8.55854e-05	0.109444	0.000617151	0.0108016	0.00133418	0.865512	0.965981	0.371939	0.00016291	0.0168989	0.000856332	0.93485	0.0880923	0.229646	0.0141389	0.000432837	0.00875122	0.000798668	0.330766	6.85489e-07	6.51337e-05
ycsG	0.00656774	0.767754	0.158923	0.001049	0.633698	7.7045e-08	0.819332	0.000945329	0.374881	0.730123	0.00030405	0.000280151	0.0347746	0.000607398	1.34423e-06	0.629393	0.892687	0.848266	0.3348	8.3432e-05	0.0354073	0.291115	7.38747e-05	5.72819e-07	0.784115	4.24612e-07	0.00537735	1.46183e-05	5.44873e-05	0.0612465	0.000455806	0.000153251	0.000923529	0.834004	0.922615	0.16779	0.000225878	0.0425267	0.00631747	0.975253	0.0214967	0.166419	0.0861559	0.00077643	0.0186288	0.000931156	0.143328	6.89038e-07	5.25372e-05
ycsI	0.0156895	0.152589	0.862567	0.00144078	0.473514	2.76387e-07	0.394813	0.0830688	0.406102	0.153463	3.47946e-05	1.05243e-05	0.0175609	0.000108791	1.78766e-06	0.936414	0.897419	0.487766	0.322271	0.000192499	0.00278713	0.184534	0.000106608	1.96099e-05	0.760819	4.16516e-07	0.00297112	6.88587e-06	3.52204e-05	0.678893	8.69686e-05	2.22844e-05	0.0255561	0.839688	0.990229	0.113993	0.000208495	0.0281117	0.000515575	0.700638	0.121596	0.362931	0.0178855	0.0002492	0.00521171	0.000957046	0.207134	2.11133e-07	0.000400991
kipI	0.0407909	0.612031	0.632331	0.00326402	0.550692	3.33729e-08	0.127599	0.0599153	0.0808043	0.643698	5.8646e-06	2.20753e-05	0.0285507	0.000188768	2.29927e-06	0.960755	0.869083	0.33687	0.375212	0.000461376	0.00210006	0.16043	9.9283e-05	8.67118e-06	0.90866	5.19254e-07	0.00421948	2.86157e-06	0.000146529	0.481985	3.03735e-05	1.54604e-05	0.00790462	0.843427	0.977187	0.134587	6.34558e-05	0.0623474	0.000563062	0.790367	0.085027	0.596479	0.0199228	0.000183325	0.00236194	0.00250937	0.0987989	6.4695e-08	0.000406203
kipA	0.0184012	0.288281	0.478845	0.0023468	0.580897	5.09499e-09	0.143343	0.0207243	0.0156224	0.759638	0.000105319	9.425e-05	0.00780174	0.000303597	2.10637e-06	0.752675	0.926231	0.411292	0.330996	0.000126743	0.00564669	0.380395	0.000102885	9.90436e-06	0.601481	6.95396e-07	0.00664767	1.62046e-05	4.58635e-05	0.817382	6.14253e-06	3.5225e-06	0.000668716	0.871686	0.937989	0.166189	0.000217306	0.0504738	0.00129005	0.757512	0.179443	0.741905	0.00810289	0.000617978	0.00412766	0.000703389	0.400531	8.15149e-08	7.69365e-05
kipR	0.100672	0.800889	0.223146	0.00141958	0.570112	3.07767e-13	0.0993208	0.00232755	0.00440807	0.0723145	0.00334614	0.00241218	0.00223256	0.000218673	1.83687e-06	0.538813	0.891444	0.296741	0.332611	7.29522e-05	0.0154515	0.432553	0.000106683	7.58395e-08	0.785642	3.71505e-07	0.0137188	2.16499e-05	0.000243611	0.963386	7.07225e-05	1.14683e-05	0.000124798	0.849652	0.827651	0.178156	0.000114538	0.0984417	0.000938594	0.861342	0.291475	0.997356	0.00105494	0.000497509	0.0578513	0.00575091	0.289663	3.04297e-07	1.90368e-05
lipC	0.589603	0.0828803	0.034323	0.00054166	0.452108	0.235192	0.0117209	0.00279793	0.00279077	0.0020487	0.193782	0.00241711	0.0795511	0.000307323	3.26033e-06	0.921829	0.962144	0.576617	0.272086	0.229005	0.0902004	0.584095	2.64613e-05	1.10393e-11	0.332221	1.12659e-07	0.0618033	1.42186e-05	0.0026935	0.863282	1.22129e-05	3.71185e-07	0.0100341	0.897017	0.650401	0.0845023	7.38278e-05	0.347494	0.144986	0.871692	0.236892	0.884923	0.00464371	0.000876426	0.00897664	0.0270509	0.532549	2.68528e-07	0.00010062
S135	0.00100496	0.0014555	0.00317792	0.00338534	2.41025e-05	0.355992	3.04352e-05	0.877598	0.000474722	0.000506936	4.33423e-07	4.6822e-07	0.0447759	0.010317	0.0057396	0.607333	0.413897	0.0592177	0.272907	0.122155	0.000851819	0.0436052	0.712662	0.0231248	0.325432	4.59394e-05	0.335208	3.29587e-05	1.53011e-05	0.000595643	0.072296	0.383094	0.919555	0.833262	0.633065	0.0109228	0.000244004	0.792672	0.129455	0.906806	0.210296	0.869054	0.0407792	0.000455403	0.988579	0.000296751	0.829914	0.000834934	1.35526e-05
yczI	0.00177281	0.225924	0.00251928	0.00543968	2.93848e-05	0.0210043	8.347e-07	0.0565261	0.152539	0.00503606	0.00578481	0.00012055	0.11538	0.509897	0.000367411	0.960755	0.926231	0.0613094	0.337596	0.0099634	0.0684405	0.226669	0.175732	0.0016193	0.0904306	2.04926e-06	0.0149152	2.82255e-05	6.05046e-07	0.00081845	0.0123027	0.00276277	4.04638e-05	0.833262	0.440537	0.0146763	8.19274e-06	0.702764	0.0164007	0.136846	0.030463	0.00560757	0.0432057	0.00202763	0.00344401	7.11914e-05	0.273649	0.355464	0.00168191
S136	0.000825488	0.253595	0.00344426	0.0291655	0.000267099	0.921694	2.93218e-05	0.0308578	0.407363	0.00678607	0.0144549	0.000217291	0.0224969	0.579139	0.000123135	0.548681	0.977125	0.0677392	0.273948	0.127107	0.000505455	0.298588	0.605163	0.00294582	0.151423	1.36017e-06	0.0238284	0.524135	3.51325e-06	0.0066352	0.000332204	0.00084631	8.10784e-06	0.833262	0.871505	0.035685	7.80235e-06	0.421328	0.8678	0.160748	0.026365	0.00190475	0.165996	0.00546977	0.00323643	0.00104599	0.541344	0.274201	0.000908878
yczJ	0.00139197	0.0130286	0.0424908	0.519573	0.000101579	0.0544363	0.100545	0.154252	0.00019123	0.000376143	1.16098e-07	3.37126e-07	0.0646513	0.3589	0.814013	0.521415	0.773753	0.965571	0.994337	0.823296	0.213655	0.229813	0.809344	0.0238593	0.515316	0.00063143	0.0212832	0.000333297	0.00134911	6.77287e-05	0.00515875	0.00517216	1.51526e-05	0.833262	0.55488	0.417094	0.0373848	0.778195	0.00439617	0.953531	0.884646	0.688309	0.0156999	0.00679893	0.700008	0.00093566	0.661398	0.00113598	6.13002e-05
pbpC	0.179499	0.00344266	0.302126	0.0223651	2.90654e-05	7.89251e-09	0.000145199	0.748538	0.00281834	0.00716241	0.000170776	5.38937e-05	0.0902282	0.912991	0.190069	0.597962	0.770513	0.39598	0.272086	0.00530486	0.397059	0.540158	0.0424396	0.0694314	0.900248	0.000309159	0.0253617	0.112759	4.35143e-05	0.000553519	0.0181884	3.94447e-05	1.97789e-06	0.834004	0.942182	0.00964359	8.09473e-06	0.254923	0.000131634	0.0623242	0.611482	0.0614514	0.0020072	0.00183608	0.0191972	0.330093	0.0922519	0.40935	0.00369878
S137	0.609401	0.647273	0.151156	0.0328344	0.0327492	6.56974e-08	5.51113e-05	0.172209	0.0714164	0.550914	0.259789	0.744825	0.912238	0.113873	0.00147274	0.870388	0.850286	0.6986	0.380566	0.170399	0.00546466	0.398887	0.714915	0.228846	0.422257	0.00949167	0.0605661	0.436172	0.000859662	0.000356351	0.0570674	0.0119323	9.36529e-06	0.833262	0.826975	0.0145655	7.42667e-06	0.437335	0.000226051	0.129613	0.629343	0.0994197	0.0476658	0.00483434	0.0908131	0.00373824	0.00442	0.31938	0.00370816
ycsN	0.00683189	0.000839738	0.0221126	0.00961503	0.894882	7.49847e-06	0.0113952	0.054372	0.591543	0.03757	0.00024928	0.00044744	0.245592	0.0582905	0.000703315	0.88806	0.900577	0.387194	0.919659	0.761607	0.00109111	0.550706	0.492561	0.0316885	0.28479	0.494182	0.0331139	0.152096	0.00122578	0.00046578	0.000140089	0.000537117	4.57822e-06	0.845585	0.876324	0.0384126	1.01844e-05	0.474812	0.000206518	0.102388	0.660059	0.129884	0.0332832	0.0192875	0.115735	0.000120658	0.00957384	0.427525	4.10766e-05
S138	0.318971	0.00257836	0.312665	0.791548	0.000457959	3.52402e-07	0.0201956	0.126974	0.00111168	0.265466	3.75395e-05	0.0932996	0.668678	0.00466881	8.78453e-06	0.378488	0.994581	0.421516	0.96717	0.163822	0.000222159	0.205869	0.00299862	1.78402e-07	0.356033	0.719048	0.0125733	0.455126	0.000349164	0.364065	0.00221699	0.00305918	6.50902e-06	0.873072	0.220986	0.924073	2.12734e-05	0.820496	0.917597	0.000495693	0.540584	3.22871e-09	0.047131	0.239659	0.00240248	0.00521086	0.104013	0.0923253	0.00101752
mtlR	0.284194	0.000621832	0.17132	0.854059	0.00358006	0.000332049	0.00133806	0.000437668	0.000795321	0.22595	4.59145e-07	1.03688e-07	0.335684	0.00268196	1.63048e-05	0.16048	0.869083	0.0835201	0.544275	0.201951	0.000252679	0.120642	0.314625	6.53604e-09	0.542978	0.976515	0.415144	0.137091	0.143686	0.000240257	0.000314088	0.00364791	2.26034e-05	0.885092	0.577107	0.947054	0.00245082	0.390423	0.360101	0.000637202	0.883643	1.55796e-08	0.00020753	0.0226057	0.010753	0.000419155	0.199476	0.314499	0.00171422
S139	0.259824	0.0355354	0.199776	0.00202277	0.0829591	0.00517009	4.35518e-05	0.023513	0.720036	0.0139006	0.0246045	3.0582e-06	0.000614565	0.467336	1.54192e-05	0.814834	0.98205	0.84776	0.272086	0.053159	0.00636917	0.800138	0.000920431	9.89061e-05	0.763068	0.0132225	0.547132	0.423775	0.00809193	6.66875e-05	0.0396186	8.93161e-08	7.7584e-07	0.833262	0.866875	0.547399	0.569738	0.97011	0.556532	0.772575	0.431322	0.890006	0.495365	0.0712146	0.00221775	0.00667814	0.879013	0.832052	1.38414e-06
ydaB	0.00949412	6.45086e-06	0.0716933	0.012381	0.00080188	0.00255093	0.00689186	9.34098e-05	0.00232216	0.00187236	0.00014244	0.327817	0.233925	0.0216833	0.00666206	0.571063	0.915113	0.862062	0.92282	0.300127	0.0569408	0.18156	0.34583	0.196528	0.409696	5.02114e-07	0.0300124	0.944262	0.0720704	2.30118e-05	0.000227143	1.59712e-07	2.44842e-07	0.833262	0.966193	0.432511	0.103609	0.885589	0.0065006	0.00112756	0.000137681	0.265726	0.000398144	7.80454e-06	0.000574229	0.968849	0.279475	0.000970506	4.79352e-07
ydaC	0.445252	0.0423804	0.111632	0.368915	5.96751e-06	1.14016e-06	0.852757	0.0246265	0.793833	0.0553649	0.000583189	2.54694e-09	0.0844571	0.134958	0.502099	0.750878	0.95553	0.903208	0.619009	0.156248	4.22436e-05	0.765631	0.00115996	0.333126	0.689542	1.56365e-06	0.162464	0.0343262	0.00626654	0.00026602	0.0664927	1.95238e-07	8.22865e-08	0.847761	0.948008	0.107354	0.0314707	0.749848	0.510372	0.856697	0.772982	0.54689	0.14579	0.3977	0.814316	0.0107673	0.709468	0.0505952	1.86592e-07
ydaD	0.0356337	0.095296	0.0408548	0.00649682	4.79101e-06	8.338e-10	0.596792	0.0309644	0.959312	0.00342649	9.41999e-06	1.73767e-10	0.000252479	0.208775	0.0129022	0.602981	0.949412	0.731265	0.705378	0.0203454	0.000225388	0.758338	7.32162e-05	0.0795717	0.640809	2.17155e-06	0.0279188	0.0111984	1.35672e-05	0.00544292	0.0772974	0.000168437	3.1149e-09	0.833262	0.0642043	0.0289601	0.388486	0.717554	0.839226	0.937831	0.0973945	0.736973	0.00395759	0.0809627	0.0165498	0.0325375	0.0275946	0.0173501	2.53626e-08
ydaE	0.0337313	0.00326092	0.0568385	0.00269609	0.00355357	0.00012861	0.252651	0.0589584	0.298151	0.00305781	1.58585e-06	6.15432e-10	0.000249964	0.200837	0.00663883	0.709381	0.987136	0.860571	0.776126	0.0136547	0.00186466	0.794041	0.000454959	0.00795895	0.609021	9.62195e-07	0.0140115	0.0353969	4.54491e-05	0.00289239	0.126554	4.86297e-05	9.50981e-10	0.833262	0.746856	0.0604705	0.312607	0.701294	0.973838	0.889018	0.244367	0.774336	0.00598443	0.079902	0.0125606	0.0454732	0.00289876	0.062822	1.76704e-08
ydaF	0.0188465	0.223618	0.0821936	0.866736	3.68574e-06	0.0311594	9.46135e-05	0.0134383	0.000120997	0.0026035	0.000206381	4.01537e-05	0.00145235	0.000240705	0.00184679	0.377112	0.997738	0.927839	0.699136	0.00156321	0.0013865	0.811895	0.614787	0.0659634	0.409351	8.37612e-06	0.36096	0.000395468	0.139406	0.0011244	3.13661e-05	8.27266e-07	3.39632e-05	0.833262	0.622976	0.0353293	7.94208e-05	0.405419	0.5609	0.6522	0.000853749	0.187921	0.000105436	0.0823577	0.0974667	0.000614733	0.584006	1.77557e-07	0.0012121
ydaG	0.0111297	0.000730485	0.0468045	0.0632417	0.000685242	2.65783e-05	0.000124912	0.757956	9.73653e-05	0.000605575	1.31012e-07	7.14074e-09	0.00323816	0.791694	0.00657365	0.752675	0.994242	0.229158	0.550594	0.0515167	0.000125136	0.727146	0.278979	0.000123373	0.740046	1.72164e-06	0.177315	0.00150036	0.000757887	0.00755068	0.00730123	0.000171397	3.08551e-09	0.833262	0.519747	0.00992233	0.00157463	0.839384	0.927621	0.927953	0.536426	0.911299	0.428991	0.038847	0.00345559	0.863026	0.25724	1.63194e-05	2.53626e-08
S140	0.0535693	0.00556175	0.394712	0.679083	0.649537	0.387809	4.38846e-05	0.00160526	0.0116044	0.0766926	1.77409e-06	2.63207e-06	0.0012073	0.062166	0.00680675	0.688293	0.886881	0.340149	0.727692	0.194546	0.00116143	0.495574	0.447926	0.557825	0.633049	0.0533323	0.100852	5.04925e-05	0.00256939	0.000260907	3.61287e-05	1.3519e-06	4.37866e-07	0.834004	0.0839027	0.0549958	0.865822	0.157817	0.0637791	0.607311	0.121596	0.389588	0.151034	0.740853	0.00634755	0.0178769	0.189137	6.00745e-05	8.87545e-07
ydaH	0.0128089	0.000333185	0.010368	0.0201985	0.380263	0.65077	0.0765678	0.00602856	0.176517	0.0123388	0.00935897	0.0339733	0.0173221	0.00109326	0.808966	0.960755	0.898636	0.45354	0.532373	0.000167719	0.00282005	0.559532	0.0192883	0.313179	0.444048	0.05344	0.0270727	2.85207e-05	0.000567861	0.000521772	0.743745	3.216e-05	2.8712e-08	0.833262	0.752929	0.145615	0.00608734	0.202926	0.00701196	0.687836	0.189667	0.233825	3.26828e-05	0.000783552	0.901166	0.894369	0.00219734	2.99276e-05	1.804e-08
ydzA	0.0343715	4.70746e-06	0.673689	0.0558139	0.391255	0.615429	0.564354	4.97266e-05	0.000135382	0.0196634	0.0132656	0.88882	0.757373	0.0981162	1.15197e-05	0.0124221	0.892687	0.00325554	0.272086	0.100713	6.36024e-05	0.563769	1.16665e-05	3.23529e-07	0.83182	1.58849e-05	0.0260833	0.00053563	0.00520933	0.909246	0.00184829	0.281839	8.52586e-07	0.907189	0.824141	0.440973	0.0298911	0.350608	0.00308417	0.252657	0.410673	0.0813738	7.52471e-07	0.00616778	0.456112	0.00728699	0.000527401	0.471488	2.36961e-05
lrpC	0.173487	0.0186023	0.760939	0.296608	0.508957	0.000713403	0.177313	0.0183571	0.236336	0.175457	0.080252	0.185503	0.0334426	0.220931	0.341981	0.391483	0.897606	0.238176	0.537944	0.000424461	0.230076	0.951528	0.093395	0.00311102	0.261333	0.000141827	0.00452662	0.000224463	0.000521752	0.355717	0.0218695	0.00216488	8.46482e-05	0.996361	0.449123	0.889157	0.924704	0.177483	0.0230751	0.220105	0.152088	0.420788	0.00537842	0.000701553	0.196878	0.00260535	0.440491	0.000413939	1.18258e-05
topB	0.247052	0.0753384	0.706607	0.288969	0.0955182	0.000205493	0.00195893	0.331067	0.920798	0.196146	0.703928	0.000853123	0.937766	0.806476	0.000628785	0.570538	0.997738	0.0941938	0.380781	0.00212363	0.160247	0.616756	0.891301	0.55172	0.438185	0.00964444	0.0492796	0.0860584	0.0075624	0.874341	4.66703e-05	0.0152749	0.206026	0.872371	0.977885	0.566003	0.117549	0.962002	0.320104	0.154585	0.598775	0.959812	0.0257275	0.00210269	0.00346368	0.010123	0.733199	6.69522e-06	0.0707964
S141	0.00324739	0.00119192	0.00630037	0.155909	0.144052	9.1236e-06	1.37837e-05	0.0260298	0.760554	0.00595852	0.000143143	0.0973522	0.0314198	0.0282877	0.333767	0.855421	0.920585	0.957934	0.332031	0.00250921	0.0118597	0.17587	0.000491193	0.00936764	0.610788	0.000177832	0.0924257	0.767038	0.0381399	0.000586841	6.28671e-05	9.73216e-07	6.84253e-06	0.833262	0.977187	0.964163	0.0905304	0.972394	0.111701	0.868289	0.135601	0.733021	0.0503904	0.00359005	0.346921	3.64545e-05	0.136913	2.32989e-06	1.27415e-06
ydaJ	0.00589338	0.000573965	0.00458034	0.00928675	0.0400779	0.625542	0.243557	0.472643	0.0388796	0.0153334	3.48709e-05	0.0303401	0.0543693	0.029337	0.124498	0.81589	0.970942	0.431201	0.356649	0.00198757	0.0636357	0.392725	5.18444e-05	0.00562703	0.19391	0.00246333	0.147022	0.0884081	0.000141167	0.000155447	7.39465e-05	1.59712e-07	8.5518e-06	0.833262	0.924999	0.198531	1.21666e-05	0.25824	0.0363699	0.345255	0.869634	0.22986	0.00580554	0.000129061	0.536964	0.000111303	0.00766324	1.60434e-06	3.63609e-07
ydaK	0.00920831	0.000564617	0.016464	0.00208354	0.0696032	1.33718e-07	0.0469491	0.0591046	0.0485037	0.0358768	0.000121491	0.0169412	0.25002	0.0714465	0.00149983	0.767277	0.997033	0.375613	0.466399	0.00207138	0.414722	0.395181	2.94186e-05	2.77637e-06	0.0845375	0.0471634	0.674505	0.150062	0.000516473	0.00487231	0.000297677	1.95238e-07	1.47801e-05	0.833262	0.542748	0.0805137	1.70102e-05	0.211682	0.789963	0.846378	0.403748	0.355416	0.0281958	0.00258755	0.0284317	3.89567e-05	0.000884516	4.29391e-06	7.15347e-07
ydaL	0.00613544	0.000337677	0.0145675	0.00635438	0.00725911	2.50378e-15	0.0228194	0.136848	0.0351513	0.0175332	4.32861e-05	0.00785701	0.370756	0.0244571	0.000661783	0.946609	0.95553	0.603186	0.4358	0.00149113	0.787598	0.366032	1.65186e-05	4.94155e-06	0.0685918	0.93504	0.243646	0.0193982	0.00172613	0.00224363	0.000160207	2.13495e-07	8.97618e-07	0.833262	0.54971	0.0495018	3.14503e-05	0.303424	0.888055	0.573291	0.793336	0.360043	0.0283282	0.00162913	0.00658545	7.68769e-05	0.00206345	1.49389e-06	1.47926e-07
ydaM	0.00261467	7.03432e-05	0.0126918	0.00561245	0.0051421	6.64523e-17	0.0967741	0.149403	0.016604	0.00621331	1.0962e-05	0.00286705	0.420452	0.0113078	5.65728e-05	0.913531	0.933326	0.576414	0.477598	0.00081337	0.317423	0.155884	1.12215e-05	5.69774e-07	0.0891487	0.372758	0.149988	0.00348959	0.000854098	0.00513957	0.00141478	1.02098e-06	3.52972e-06	0.833262	0.815934	0.0498041	2.86493e-05	0.436319	0.587552	0.30756	0.845451	0.28529	0.00237967	0.00145119	0.00149047	3.89567e-05	0.000855714	5.62138e-06	4.52056e-07
ydaN	0.00440815	4.14022e-05	0.0182351	0.0129018	0.00112203	9.59824e-20	0.0981828	0.336779	0.0105379	0.00360532	8.75902e-06	0.00177946	0.771755	0.0153612	0.000157888	0.859437	0.994669	0.593855	0.364067	0.000310271	0.874804	0.228333	4.6227e-06	7.35946e-06	0.0996897	0.0746896	0.060164	0.000237012	0.00209409	0.00387755	0.00117791	1.62144e-05	4.31369e-07	0.833262	0.875496	0.0475636	2.62897e-05	0.757149	0.357425	0.436497	0.747036	0.141851	0.00801274	0.00115524	0.00147496	0.00040612	0.000927169	5.31658e-07	1.44312e-07
X.3	0.802213	0.394313	0.0606435	0.288885	0.482257	0.0763054	0.0480156	0.30192	0.0222552	0.0899975	0.111659	0.359183	0.11712	0.28886	0.000100567	0.271295	0.953622	0.00296448	0.851705	0.00228798	0.65423	0.972137	0.344838	0.498537	0.0837681	9.4156e-06	0.000473974	0.000190976	0.115709	0.0218609	0.000122735	0.0148356	0.000568213	0.904356	0.686819	0.561056	0.196639	0.639803	0.00157646	0.0313887	7.58182e-05	0.803559	0.464074	0.000113998	0.694433	0.000177486	0.0354051	0.846759	0.00173608
S142	0.0312617	0.000475154	0.0429462	0.0870619	0.145967	0.539006	0.000165496	0.00196933	0.000308852	0.932838	0.000468724	0.0161658	0.114121	0.932326	0.233184	0.255991	0.996469	0.0100064	0.442361	0.000451931	0.321207	0.781475	0.0561204	0.694976	0.00294455	7.75217e-07	0.389181	0.00249235	0.16726	0.0894507	0.000775025	8.68185e-06	0.256533	0.845204	0.335416	0.0107695	4.77906e-06	0.042551	0.00235434	0.000229836	2.18815e-05	0.037524	0.0778548	0.00763549	0.342393	0.00274226	0.124483	0.0185401	0.375764
ydaO	0.0205055	0.144269	0.0815901	0.128386	0.0827155	0.917615	0.000148415	0.00991956	0.000997596	0.652961	0.000255477	7.60375e-06	0.154646	0.186825	0.00779506	0.449446	0.921457	0.0190733	0.488801	0.000831932	0.153813	0.747701	0.00394482	0.626728	0.00294455	8.36863e-08	0.157457	0.000191215	0.047836	0.00150859	0.000115559	6.26393e-07	0.024321	0.884766	0.634021	0.0149254	7.42667e-06	0.211247	0.00841234	0.00121761	0.000308607	0.0303228	0.704966	0.0044454	0.101882	0.000640634	0.418827	0.0114576	0.802221
mutT	0.0248836	0.461372	0.00666092	0.13466	0.726696	7.91579e-09	2.24102e-05	0.134821	0.027883	0.307323	0.381039	0.163661	0.0283325	0.00193128	0.00981743	0.979279	0.897419	0.576414	0.741525	0.00126908	0.835065	0.93435	0.498296	0.000471711	0.0154785	9.65064e-07	0.000258216	0.0434598	0.000188173	0.00151133	0.0436942	0.000413831	0.00119535	0.834004	0.151372	0.0145655	0.00117259	0.733843	0.00922513	0.223152	0.0746569	0.759964	2.62416e-05	0.9058	0.990487	0.0635045	0.000369693	0.0465287	0.00426738
ydaP	0.161094	0.000174946	0.0604848	0.0102952	0.0201089	3.05009e-08	4.15478e-06	0.00239385	0.139602	0.008665	1.78695e-07	9.78279e-10	0.000380883	0.221614	0.0996378	0.379642	0.918596	0.300177	0.445001	0.0228054	0.000605251	0.561631	0.0113612	0.00130422	0.443831	9.94332e-07	0.00610138	0.0607075	1.04742e-05	0.00461349	0.0265242	8.95961e-05	8.71665e-10	0.954761	0.896522	0.155577	0.183529	0.495401	0.480052	0.846378	0.0552871	0.793736	2.94718e-05	0.0507394	0.143045	0.0158716	0.0305703	0.0610428	1.81042e-08
S143	0.000665504	0.00176552	0.0317064	0.000456396	0.809929	1.35474e-06	1.07673e-05	0.785353	0.00473723	0.00173224	0.0102116	0.160544	0.587869	0.601227	7.62515e-05	0.903889	0.972808	0.396594	0.272086	0.000456809	0.581724	0.467941	0.0194193	2.52461e-07	0.686843	7.70886e-06	0.134947	0.770634	0.958225	0.00162865	0.00120383	3.0666e-06	0.000476382	0.833262	0.885323	0.150628	0.862268	0.403811	0.0183676	0.0358034	0.0916941	0.26926	0.99512	0.00127544	0.0311007	0.000101026	0.0161464	1.58003e-05	0.195044
S144	0.662551	0.0605315	0.0868278	0.0067501	0.842429	0.0180034	0.808661	0.933012	0.026773	0.0123788	0.00282797	0.359188	0.889987	0.169603	0.00286712	0.821073	0.977154	0.266191	0.688552	0.3275	0.911945	0.800748	0.474587	0.000198408	0.992466	0.17309	0.812857	0.452752	0.454615	0.0114007	0.32056	0.707771	0.000728077	0.833262	0.698803	0.127996	0.349744	0.586555	0.00386678	0.873532	0.877214	0.928973	0.0731871	0.144573	0.0404811	0.0550241	0.00977659	0.00822928	8.87333e-05
S145	0.673285	0.654644	0.414135	0.653671	0.682196	2.81277e-06	0.0306355	3.91964e-05	0.0342855	0.471629	0.160079	0.000635054	0.196723	0.0357952	4.71653e-05	0.828646	0.926231	0.412335	0.375973	0.00400296	0.00273402	0.498912	0.00476597	0.220042	0.94858	0.000165582	0.245675	0.00413096	0.418236	0.000596849	0.566375	1.19971e-06	3.68999e-06	0.834004	0.960006	0.319103	0.192796	0.8714	0.167474	0.729848	0.933482	0.895072	0.0266216	0.20877	0.00275038	0.691407	0.503066	0.00310625	4.32533e-07
S146	0.259631	0.0668876	0.3196	0.216381	0.010669	0.0844287	0.529936	0.560848	0.0381152	0.00789347	0.00188955	1.48991e-05	0.457909	0.407009	0.00114107	0.977124	0.900075	0.654074	0.287345	0.47333	0.405844	0.310071	0.791456	0.0123448	0.607138	0.00247029	0.777717	0.0301671	0.0360935	0.00494352	0.429681	0.000176561	0.000969178	0.867254	0.698783	0.00075099	0.00169049	0.942025	0.277779	0.348937	0.580525	0.956191	0.511385	0.547022	0.057785	0.00229452	0.734872	0.933012	0.0183668
ydzK	0.129722	0.017107	0.542486	0.476597	0.0127634	0.172162	0.375564	0.0201022	0.00265745	0.00104198	2.51426e-05	2.44724e-05	0.2783	0.0336388	6.55905e-05	0.966786	0.85115	0.752351	0.756963	0.191538	0.645828	0.83838	0.943102	0.011868	0.106203	3.24764e-05	0.334434	0.0105958	0.125364	0.0816655	0.577251	4.11557e-05	0.000333013	0.845204	0.429303	0.000332207	0.00143005	0.783466	0.0744374	0.466335	0.912586	0.994078	0.781918	0.00791961	0.0326429	0.191355	0.222183	0.101553	0.0164471
mntH	0.0270395	0.0403302	0.0175122	0.955131	0.0025847	0.213824	0.0044354	0.128471	0.00680589	0.0173654	0.000641698	0.000240619	0.579867	0.0627693	0.00313515	0.50721	0.929363	0.402764	0.866161	0.542241	0.00684521	0.735853	0.88494	0.000106657	0.311255	0.925078	0.517918	1.2016e-05	0.00522922	0.0836601	0.0622398	0.00014451	3.93382e-09	0.833262	0.948642	0.470762	4.79115e-05	0.418781	0.390291	0.0353788	0.984746	0.912383	0.0111644	6.63366e-07	3.06271e-05	0.00486865	0.178875	3.41655e-05	9.86864e-08
S147	0.28558	0.283717	0.662657	0.420795	0.00686998	0.00607178	0.0487667	0.00158314	0.267481	0.975856	0.0481674	0.00151363	0.0436763	0.267407	0.618733	0.955343	0.960082	0.701849	0.299281	0.01195	0.00593117	0.938124	0.87298	0.0284947	0.633049	0.00635895	0.984205	0.678046	0.000139678	0.00806453	0.170008	2.42406e-05	7.3646e-08	0.833262	0.727669	0.249559	0.661402	0.972394	0.573984	0.675433	0.885642	0.932627	0.0748464	0.32113	0.150297	0.82559	0.00370206	0.033953	1.07654e-07
ydaS	0.0240944	1.00496e-05	0.0609837	0.0569671	7.58852e-05	0.438619	0.0202208	0.0187666	0.0209647	0.0022659	7.77059e-08	5.53533e-11	0.00114294	0.31604	0.0580994	0.378677	0.944087	0.364074	0.629929	0.0914157	0.000237909	0.840543	4.18402e-05	0.968005	0.674992	1.47085e-06	0.0289816	0.0534582	4.65425e-05	0.0242412	0.0295709	0.00184329	3.93382e-09	0.833262	0.485824	0.0491168	0.701269	0.639803	0.940655	0.475977	0.000166682	0.94421	0.00140015	0.0597777	0.00770417	0.0174253	0.133964	0.0510975	2.04442e-07
ydaT	0.0240346	0.000502754	0.0649127	0.0398537	0.00145268	0.600834	0.694034	0.00440192	0.477826	0.00306774	2.8234e-07	6.70486e-11	0.0417607	0.279789	0.0374375	0.368513	0.957777	0.411991	0.757424	0.0577443	9.0524e-06	0.783581	0.00770917	0.48934	0.664607	4.22645e-07	0.075297	0.0810485	1.7029e-05	0.0013999	0.10237	5.61022e-06	1.31131e-08	0.834004	0.195872	0.0627901	0.246568	0.714014	0.873971	0.598694	0.0177171	0.95438	0.00118941	0.0778624	0.0463914	0.0296199	0.586975	0.160005	7.44335e-08
ydbA	0.406886	8.90049e-05	0.0269703	0.895558	0.000279688	0.798181	0.703359	0.00195915	0.553157	0.0010686	2.59442e-06	1.09537e-08	0.258918	0.0247801	0.000209505	0.469358	0.98725	0.139059	0.369102	0.000176785	0.00130698	0.996768	0.0121655	0.000117767	0.774717	0.00627004	0.285671	0.0323954	0.168984	0.164877	0.102392	0.200508	0.000712371	0.927056	0.854672	0.622845	0.114379	0.807554	0.163512	0.918025	0.488525	0.965084	0.0380066	0.00559011	0.0018111	0.0115549	0.988847	0.00409827	0.0906975
gsiB	0.0144329	1.3073e-06	0.0253397	0.00722326	0.0117478	0.0116961	0.978671	0.199519	0.117186	0.000222994	8.03402e-09	1.2971e-10	0.00524032	0.468681	0.101371	0.365766	0.891444	0.0797087	0.522413	0.858623	0.000177908	0.100581	0.000146582	0.000175913	0.807714	8.50573e-06	0.0046803	0.00125062	2.22433e-05	0.0389832	0.0113047	0.014654	8.72376e-09	0.833262	0.806078	0.0341223	0.731725	0.837267	0.930455	0.845718	0.00423344	0.834568	0.00227814	0.0293891	0.00123163	0.0122248	0.146015	0.000810329	4.03449e-06
ydbB	0.00197776	0.751389	0.00769606	0.424505	0.00102352	0.0369967	4.35518e-05	0.0148532	0.0129428	0.145706	0.632391	0.953941	0.390721	0.545825	0.687126	0.361821	0.923688	0.683224	0.501812	0.00153124	0.0341314	0.722806	0.0336199	0.728784	0.398483	0.0366532	0.26723	0.184118	0.000856437	0.57635	0.0119553	0.0012392	0.00201914	0.833262	0.839883	0.779833	0.944947	0.796427	0.0778153	0.089569	0.0185191	0.287563	0.871755	0.0177339	0.930598	0.00239059	0.387682	0.634866	0.0376536
ydbC	0.0019574	0.921478	0.0054501	0.730508	0.00176142	0.0735543	4.1401e-05	0.242402	0.00485263	0.104596	0.705338	0.824193	0.937766	0.674388	0.317022	0.428493	0.999647	0.891721	0.427129	0.00209246	0.0548606	0.553892	0.0352236	0.425207	0.512572	0.00053411	0.124953	0.377148	0.00129718	0.86307	0.150402	0.00132628	0.000772406	0.833262	0.617894	0.75436	0.745489	0.593027	0.0105692	0.538466	0.398464	0.660911	0.978374	0.00379994	0.827438	0.00472582	0.245816	0.364549	0.170087
S148	0.503947	0.0720945	0.513689	0.00955246	0.858709	0.744451	0.597718	0.00238177	0.260582	0.0181859	0.448472	0.000242734	0.113614	0.789701	0.00775604	0.827987	0.919505	0.937627	0.501475	0.194471	0.90581	0.638846	0.14306	0.00141498	0.527306	0.83408	0.0102609	0.323471	0.0851675	0.00335008	0.918745	9.89173e-08	5.94931e-07	0.962045	0.948665	0.0875193	0.018426	0.969727	0.549345	0.996301	0.730658	0.727014	0.938472	0.04888	0.00925465	0.020339	0.00594358	0.0454791	9.57855e-06
ydbD	0.0949097	0.05967	0.246203	0.281842	0.00527781	3.17363e-10	0.000294584	0.00554744	0.00970618	0.161812	5.47562e-06	2.37838e-08	0.00117231	0.315755	0.00471714	0.146216	0.965955	0.181757	0.654689	0.0250949	4.47282e-05	0.298588	0.00240345	0.533165	0.482547	6.67102e-07	0.0124449	0.492577	3.7184e-05	0.00339997	0.0720669	0.000171431	2.46609e-09	0.877203	0.840192	0.0379603	0.0155418	0.91782	0.00504563	0.276151	0.00191211	0.13146	0.000123237	0.758819	0.00550664	0.033081	0.00787617	0.818869	2.53626e-08
dctB	0.0870061	0.55917	0.667988	0.0836389	0.0225502	9.87251e-07	0.000536467	0.00036457	0.00463466	0.00298259	0.000104078	1.82255e-05	0.525787	0.38887	0.0259042	0.379714	0.871503	0.249409	0.427852	0.000381016	0.612032	0.692467	0.00190566	0.0172325	0.735149	0.0046399	0.001107	0.00103292	0.000170306	0.0143176	0.122032	0.0180164	3.2422e-05	0.842199	0.997789	0.0315736	0.0271449	0.745949	0.0020929	0.0358034	0.426593	3.1298e-06	0.000200692	0.00192815	0.860982	0.0143992	0.0168636	0.000419581	1.88129e-05
S149	0.955391	0.00721983	0.608867	0.0421481	0.000868216	0.14888	0.146687	0.395653	0.0874077	0.00435784	6.10498e-05	4.71834e-05	0.101365	0.524037	0.123667	0.536727	0.857412	0.399496	0.341378	0.000170332	0.000148626	0.799303	0.00081568	0.0856362	0.688183	0.315134	0.559342	1.90752e-05	0.00377509	0.00122214	0.0752705	3.96193e-05	0.0654774	0.901529	0.19074	0.178576	0.000798517	0.75499	0.318239	0.11215	0.127477	0.830513	0.816501	0.0625253	0.0892765	0.0321879	0.639583	3.47519e-06	0.966365
dctS	0.40655	0.431642	0.617732	0.0624473	0.00133519	0.000467143	0.335681	0.240733	0.0185884	0.977093	0.0952726	0.00034753	0.0844246	0.666468	0.00349799	0.368416	0.891444	0.970006	0.339012	0.00178887	0.000242783	0.562228	0.00143018	0.746423	0.440956	0.00778093	0.0561472	4.87975e-06	0.00224377	0.00185002	0.360007	2.93812e-06	0.00233381	0.845204	0.301007	0.716707	0.0025285	0.717752	0.253629	0.0747511	0.0990215	0.000178589	0.000985982	0.460861	0.0267854	0.181872	0.930648	5.95315e-05	0.16434
dctR	0.178924	0.115479	0.914362	0.0684379	0.0468656	9.1236e-06	0.0978072	0.797432	0.0112035	0.0945964	0.719025	0.000105865	0.413915	0.477202	0.0634947	0.271295	0.882247	0.0715414	0.450142	0.00957475	0.300942	0.22388	0.00109329	0.00363951	0.988018	0.00699263	0.00542079	5.09028e-06	0.140292	0.00204945	0.642086	2.09834e-05	0.000116006	0.833262	0.983817	0.760728	0.00490497	0.499419	0.796692	0.107458	0.583887	4.45706e-08	0.00200575	0.455427	0.0969668	0.974995	0.0987932	5.71466e-06	0.00941681
S150	0.0692023	0.0317964	0.376475	0.28667	0.201248	2.20227e-06	0.258936	0.904576	0.00485618	0.0525928	0.662523	0.000584814	0.870292	0.0243519	0.839177	0.596085	0.891444	0.0118477	0.526923	0.0386105	0.170815	0.189935	0.000301476	0.002009	0.829315	0.000191622	0.0220071	8.88648e-05	0.651588	0.00178104	0.628182	3.33672e-05	0.000197067	0.833262	0.994946	0.610343	0.0108702	0.437865	0.538439	0.142403	0.84463	2.01477e-06	0.00211349	0.14463	0.480626	0.64895	0.116833	5.67182e-06	0.02926
dctP	0.918194	2.02638e-05	0.0243862	0.598443	0.125602	1.45808e-09	0.205925	7.86798e-05	5.76227e-05	0.000556412	1.92628e-05	0.440958	0.00922483	0.0041198	0.873629	0.127322	0.855805	0.000407528	0.272086	0.00406507	0.000349982	0.0522322	1.9868e-05	0.438436	0.274682	0.0033781	0.0727871	0.00397339	0.0653356	0.00650444	0.23809	3.84279e-06	0.000134202	0.833262	0.740991	0.229739	0.55296	0.200023	0.00661987	0.000358703	0.0750828	4.7491e-13	0.377103	0.704906	0.373217	0.0840848	0.893469	0.000131622	1.30419e-05
ydbI	0.0106792	0.0084432	0.0349254	0.486245	0.0448169	5.58596e-10	0.820844	0.0857781	0.669504	0.1359	0.284116	0.616263	0.146587	0.131203	0.00194503	0.826641	0.872359	0.487073	0.417938	0.0079117	0.00901953	0.431175	0.0931412	9.963e-07	0.663843	5.60664e-05	0.262319	1.90145e-05	0.00248755	0.0193813	0.000389413	0.00205277	0.00267834	0.866868	0.640383	0.26019	0.548406	0.949438	0.220208	0.829217	0.443746	0.0322114	0.179477	0.000115643	0.582671	0.652245	0.778015	0.000526659	0.261313
S151	0.00231425	0.00666104	0.0379902	0.634251	0.268614	4.06022e-09	0.786284	0.222322	0.275631	0.017832	0.0999399	0.0361872	0.364219	0.0317215	0.272695	0.431009	0.977125	0.377593	0.880804	0.274553	0.00330014	0.292519	0.437796	0.0250909	0.774006	0.000239359	0.177101	2.08612e-05	0.00437258	0.0339691	0.00152908	5.75626e-05	0.000115081	0.833262	0.666585	0.190564	0.175518	0.72875	0.104525	0.605357	0.51244	0.754309	0.000985271	0.000413199	0.156565	0.925261	0.630133	0.000524702	0.577202
ydbJ	0.0036946	1.99738e-05	0.056242	0.039366	0.00644687	1.47143e-05	4.22514e-05	0.718642	0.00498241	0.00269888	3.48739e-06	2.91775e-06	0.175931	0.00127618	8.39765e-06	0.819548	0.938299	0.11679	0.281639	0.000236726	0.00593329	0.258512	0.00436061	7.35879e-08	0.832215	3.82847e-06	0.170487	0.0139925	0.969683	0.00630492	9.02244e-05	1.77538e-05	0.000874305	0.833262	0.831061	0.338877	0.000344617	0.541687	0.008405	0.750571	0.682354	0.0113104	0.00329315	0.0263961	0.000355522	0.0111007	0.238494	0.000106968	4.73921e-05
ydbK	0.0391661	0.000198855	0.0298298	0.0653093	0.000701869	2.1661e-08	0.00245231	0.442639	0.0151435	0.00350189	7.41059e-06	8.51033e-05	0.400535	0.00761407	1.20173e-05	0.829311	0.886881	0.999804	0.279299	0.000532572	0.0713879	0.166267	0.000338511	5.11475e-11	0.615693	4.4416e-05	0.838905	0.45839	0.208268	0.00700404	9.87277e-06	9.92523e-07	0.00558492	0.834004	0.944793	0.301299	0.0023857	0.726613	0.0239415	0.490324	0.389382	0.014488	0.00537842	0.00309869	0.000349506	0.00947622	0.885604	2.23966e-05	0.00106021
ydbL	0.0768871	0.00152319	0.399701	0.00441094	0.300932	0.0200615	0.279829	0.10369	0.0133799	0.11101	0.471462	0.0611312	0.243849	0.191031	0.902139	0.0294848	0.86936	0.0167165	0.522413	0.231966	1.27253e-05	0.492314	0.00304685	0.0869772	0.526029	1.65928e-05	0.265414	0.0890951	0.0506739	0.00131227	0.000339888	2.5226e-05	0.011716	0.843427	0.379207	0.00901302	0.00659953	0.837267	0.125609	0.00429345	0.360959	0.852551	1.54188e-05	0.0165688	0.0147669	0.057256	0.00429931	0.000435131	0.619164
S152	0.0185825	0.0214587	0.625197	0.182873	0.192578	0.00042842	0.769798	0.000824662	0.00412531	0.23811	8.75902e-06	0.00149712	0.142295	0.239478	0.0161507	0.0124221	0.890359	0.0666115	0.634398	0.000358013	5.32149e-05	0.761455	0.0150255	0.0363199	0.874179	0.192453	0.0657235	0.327323	0.223442	0.0578175	0.929786	0.712487	0.0269113	0.839688	0.106145	0.0168553	0.00048821	0.566109	0.17057	0.0636414	0.0699199	0.216282	0.00187996	0.0232754	0.124618	0.510609	0.00761367	0.518941	0.449684
ydbM	0.63248	8.30001e-05	0.774699	0.9331	0.312475	3.41251e-05	0.689089	0.00167152	0.0235342	0.0221474	0.258789	0.44601	0.976404	0.853348	0.000307566	0.100736	0.918596	0.0316142	0.526672	0.000324394	0.00145715	0.859083	0.00222216	0.000128927	0.716821	0.00736073	0.174255	0.000692921	0.164229	0.858223	0.00441522	0.00105715	6.67389e-06	0.843427	0.424017	0.138278	7.90254e-06	0.706164	0.0767227	0.153777	0.350922	0.43127	0.000537014	0.426326	0.00446869	0.525891	0.263465	0.157703	0.0014652
ydbN	0.00111951	5.96298e-05	0.00291363	8.04214e-05	0.441296	0.00158003	2.27922e-06	0.000375743	0.000824687	0.460757	7.36193e-06	3.20979e-05	0.00656659	0.710778	0.0580387	0.171591	0.993703	0.137747	0.628726	0.562789	5.80761e-05	0.352386	0.102796	2.38798e-08	0.102805	0.109683	0.341721	0.0862101	7.58648e-05	0.000376385	0.000239046	4.40064e-05	7.13509e-08	0.833262	0.608366	0.0499679	0.3209	0.03244	0.000921144	0.16964	0.0014637	0.871833	0.000687775	0.0149064	0.172974	0.164251	0.00240126	7.32208e-07	2.00139e-05
S153	0.00121722	6.07942e-05	0.00251928	4.62054e-05	0.47053	0.00387462	2.58233e-06	0.000469643	0.000607409	0.34796	9.71455e-06	3.98143e-05	0.0041124	0.707167	0.0901829	0.127443	0.977939	0.125266	0.500323	0.401486	3.27729e-05	0.240065	0.108764	2.20785e-07	0.0791703	0.0031919	0.291939	0.155891	0.000356761	0.000599793	0.00038675	5.76822e-05	4.62758e-08	0.833262	0.663638	0.0802827	0.343784	0.0254115	0.00108722	0.229172	0.0014637	0.895072	0.00102078	0.00573139	0.190737	0.154742	0.00221291	8.63519e-07	2.13934e-05
ydbO	0.00339227	7.95881e-05	0.00462909	0.00133524	0.844475	0.288968	0.000768827	5.38206e-05	0.000487873	0.00062084	3.56528e-06	5.60841e-06	0.0594448	0.115146	0.000159154	0.181791	0.855805	0.427456	0.475491	0.00228185	0.0400271	0.835991	0.380708	0.0968174	0.676501	0.0156193	0.0626457	0.000747925	4.56474e-06	5.39852e-05	0.000134408	1.50822e-05	6.66354e-06	0.833262	0.922615	0.00590712	1.70102e-05	0.0626038	0.868356	0.874091	0.711343	0.00427817	0.895857	2.01927e-05	0.0519018	2.38587e-05	0.0952594	0.00290042	6.29232e-08
S154	0.0118199	2.82826e-05	0.22069	0.336642	0.00118249	0.000307703	0.0623094	0.000557738	0.0582643	0.00213517	0.000139198	0.311173	0.0631443	0.804106	0.0663266	0.155863	0.869083	0.044359	0.793698	0.00934974	0.000978289	0.397444	0.000199168	0.0404266	0.160384	1.24251e-05	0.0356695	5.06487e-05	0.359086	0.259061	0.0441028	6.67887e-06	0.007325	0.998695	0.654461	0.000628864	9.21404e-05	0.966047	0.00674656	0.246949	0.520304	0.28529	0.0321453	0.000148232	0.00359636	0.32446	0.620075	4.84078e-05	0.0712933
S155	0.00216427	0.00492474	0.00629645	0.00113934	0.0461794	0.102017	0.0633809	0.00089196	0.00129582	0.000324715	4.10924e-06	6.70237e-06	0.829373	0.0750343	0.00130052	0.0743932	0.646963	0.861924	0.575767	0.5405	0.913796	0.494763	0.724477	0.518481	0.294834	1.84589e-05	0.679212	0.00165751	0.000141671	0.000312122	0.00934185	0.00556678	4.00403e-06	0.843427	0.27876	0.00098478	1.3562e-05	0.318816	0.00160944	0.424413	0.869354	0.124812	0.391632	0.00264263	0.00601901	0.000101038	0.731866	0.323821	7.46306e-07
ydbP	0.00314528	0.00035162	0.0479418	0.101957	0.000539908	1.0692e-06	0.214071	0.00338315	0.296707	0.00355662	7.92039e-05	0.00641247	0.0867988	0.88752	0.04909	0.516859	0.86936	0.101037	0.575665	0.00453125	0.000757458	0.514418	0.000343095	0.320298	0.133165	1.33713e-05	0.0834753	8.074e-06	0.0341886	0.0173072	0.0803674	9.70461e-06	0.0539895	0.866868	0.754219	0.000303741	3.23037e-06	0.968277	0.00194126	0.115925	0.708527	0.606927	0.140063	7.13339e-05	0.00399079	0.0213447	0.0158109	0.000105785	0.346579
S156	0.00148001	1.14135e-05	0.0340368	0.0121759	0.0659075	0.726972	0.000190598	3.78407e-05	6.40344e-05	5.55411e-05	8.38679e-07	9.97877e-09	0.776576	0.0989764	0.279132	0.153349	0.886881	0.744753	0.399086	0.0327367	0.30686	0.579077	0.673206	0.132017	0.940666	6.32819e-05	0.985133	0.000237586	0.000217385	0.000378816	0.0965301	0.00269403	0.000416262	0.834004	0.271127	0.00658442	6.61196e-05	0.999003	0.329394	0.987701	0.689267	0.585235	0.188307	0.000468222	0.646809	0.000229821	0.968204	0.29076	4.6761e-06
ddl	0.00396522	0.022832	0.014376	0.00789625	0.94336	0.617951	0.434229	0.000286407	0.000272276	0.00255661	4.04148e-06	3.53529e-05	0.371726	0.197798	0.07091	0.320483	0.861783	0.14105	0.942487	0.0642117	0.724105	0.872587	0.258881	0.218897	0.28479	0.00468223	0.072274	0.529793	0.000397783	0.0882436	0.0102431	0.01357	0.0145591	0.833262	0.862564	0.00244579	2.12734e-05	0.884865	0.0217429	0.925593	0.944856	0.468746	0.00934149	3.53396e-05	0.00949091	0.0246783	0.097767	0.138726	3.31791e-05
murF	0.0095729	0.398015	0.18311	0.030279	0.0245321	0.030572	0.0101241	0.000224986	0.000526212	0.00445892	1.10728e-06	1.0302e-06	0.552391	0.176209	0.133089	0.341906	0.987136	0.660543	0.365364	0.00025412	0.299105	0.384842	0.0155374	0.509248	0.533217	0.00421299	0.380948	0.0576126	0.000983882	0.124153	0.506635	0.0184695	0.00199123	0.833262	0.998983	0.0282207	3.65371e-05	0.757149	0.282633	0.158861	0.034131	0.261464	0.228421	0.000106848	0.00717577	0.047404	0.536211	0.312328	0.0254393
S157	0.602458	0.213777	0.0086219	0.0747409	0.00742913	0.0753267	0.0721479	0.00305294	0.00766573	0.105296	0.198109	0.148127	0.538056	0.370165	0.000895807	0.42859	0.886881	0.17217	0.713256	0.549912	0.255813	0.357654	0.00401368	0.000923984	0.485075	0.000265641	0.288251	0.00152237	0.00881414	0.00945556	0.000242637	0.00101228	0.0014455	0.897017	0.912803	0.0436809	0.00771423	0.535466	0.592013	0.63693	0.405751	0.745154	0.801061	0.000120928	0.359989	0.25909	0.892134	0.00216549	0.000106691
S158	0.0316852	0.00127661	0.00954433	0.00108454	0.913242	0.594736	0.00332398	0.939736	0.839318	0.919564	0.508753	0.0335094	0.942739	0.581729	0.000959943	0.719842	0.891444	0.140468	0.954383	0.1972	0.00103385	0.421493	0.522391	0.0549776	0.837054	1.34693e-06	0.681424	0.162207	0.0252989	0.88674	0.0130529	0.396175	0.00188075	0.9005	0.459045	0.594972	0.0160511	0.597745	0.787766	0.543955	0.261572	0.866423	0.960021	0.0221829	0.192092	0.0873841	0.302225	0.000366465	0.377009
cshA	0.0153668	0.00522831	0.0279622	0.000589257	0.707498	0.782729	0.000668747	0.031835	0.301	0.0453331	0.00461762	0.00124546	0.154728	0.0463096	0.000206035	0.887978	0.920585	0.615079	0.475491	0.649534	0.00036063	0.24886	0.83219	0.04036	0.264836	2.40272e-06	0.360756	0.579888	0.000897678	0.311465	9.86073e-05	0.0599523	4.91052e-05	0.84876	0.632528	0.119204	0.00508438	0.731802	0.202691	0.801507	0.0925578	0.726582	0.492966	0.00371724	0.419269	0.0101396	0.723968	1.07105e-05	0.0012726
S159	0.0195158	0.0560722	0.123145	0.0342243	0.61124	0.0250741	0.595634	0.229382	0.833704	0.396367	0.000464355	0.0130111	0.0672643	0.856111	0.192811	0.320483	0.389951	0.195283	0.424708	0.0283857	0.00576127	0.39111	0.336412	0.265726	0.0685918	0.262228	0.424614	0.000199027	0.00814675	0.00190727	0.742535	0.0867819	0.0141998	0.936824	0.603937	0.14809	0.0599588	0.851292	0.623215	0.793151	0.0739764	0.546269	0.0648938	0.00256637	0.0673292	7.13037e-05	0.0720574	0.315188	0.000932969
ydbS	0.0626663	4.96606e-06	0.00423075	0.00196597	0.000157102	0.000179735	0.00210389	0.000132785	0.000520319	0.0690549	6.69119e-08	1.78452e-05	0.343069	0.0463265	0.00038365	0.249312	0.891444	0.312474	0.272086	0.00075894	0.00144147	0.0749808	0.000517913	0.435233	0.194384	1.64606e-06	0.0015382	2.30974e-05	0.00297737	0.000356356	0.000119142	5.60424e-06	6.78565e-08	0.834004	0.939446	0.378923	0.542507	0.561141	0.139203	0.46561	0.00923357	0.0132234	0.0776512	0.00530853	0.0396533	0.000452519	0.230245	5.29773e-06	1.90563e-07
ydbT	0.0466652	9.81353e-06	0.00745502	0.00213773	0.00105602	6.13515e-05	6.48962e-05	0.000115283	0.00052602	0.0105166	1.24134e-07	5.78076e-07	0.286814	0.111685	5.28683e-06	0.330236	0.93082	0.121205	0.272086	0.00397165	0.00628538	0.10335	0.00121081	0.209244	0.504326	3.90858e-07	0.00140608	1.55074e-05	0.00169337	0.0121975	0.000450374	7.53356e-06	3.16831e-08	0.834004	0.915511	0.399246	0.925088	0.511843	0.21138	0.744842	0.0119707	0.00325517	0.0873638	0.00876882	0.0220424	0.00057788	0.286414	5.87883e-06	5.61745e-08
S160	0.0100729	9.4835e-05	0.00441477	0.010247	3.37298e-05	4.28543e-12	1.37436e-06	0.0033254	0.000974212	0.0186953	1.92628e-05	1.82801e-06	0.271093	0.725534	2.10637e-06	0.23102	0.926347	0.456616	0.262216	0.000743968	0.00548665	0.235682	0.000638991	0.694976	0.271467	7.75028e-08	0.00323006	2.16499e-05	0.000602997	3.78198e-05	9.11949e-05	9.47417e-06	5.48392e-08	0.833262	0.468834	0.0959279	0.000504176	0.596916	0.223065	0.975253	0.0125786	0.00780243	0.173739	0.0399621	0.00151507	0.787065	0.462441	7.00844e-07	1.81042e-08
ydcA	0.0419191	0.29738	0.717953	0.679083	0.0619692	0.0342285	0.0843182	0.352516	0.013837	0.212159	0.00027209	7.07225e-05	0.920729	0.853	0.009058	0.785531	0.869083	0.512975	0.830053	0.782405	0.135945	0.882931	0.0204568	0.303463	0.676787	0.375547	0.222724	4.69816e-06	0.00206911	0.00797241	0.000393118	0.00105793	0.729419	0.845585	0.304852	0.00387504	0.00641915	0.751546	0.30651	0.954265	0.166987	0.808794	0.109671	0.000608568	0.576564	0.00500001	0.15673	0.00235816	0.189744
S161	0.00667141	0.000270514	0.0937594	0.93098	8.34576e-05	4.46434e-14	5.69039e-07	0.000926279	0.00957051	0.00981765	0.00029209	0.0207556	0.0112193	0.263729	0.00176552	0.473705	0.915113	0.762593	0.272907	0.000157764	0.00118881	0.448971	0.000171607	0.500769	0.872047	1.23179e-05	0.161913	1.21783e-05	0.0407814	0.00203301	0.000113221	9.99487e-05	5.68225e-08	0.833262	0.54128	0.048237	0.00440054	0.70631	0.261018	0.299672	0.127018	0.00111838	0.206778	0.00251742	0.0101034	0.399603	0.941944	6.68852e-07	1.11748e-07
acpS	0.0142035	0.000302728	0.187261	0.82584	0.000184322	9.42958e-11	1.73876e-06	0.000744221	0.017286	0.0731071	0.175404	0.00266409	0.0784899	0.0817591	0.000861339	0.898418	0.897419	0.976792	0.272907	0.000135889	0.00166184	0.383544	0.000163737	0.618718	0.988686	9.45075e-06	0.377008	4.4697e-05	0.0499976	0.0091122	0.000130763	0.184906	1.13056e-07	0.839688	0.759408	0.116436	0.00651742	0.742877	0.165654	0.403685	0.19588	0.00308536	0.894568	0.00142872	0.00446611	0.876811	0.239069	1.01336e-06	1.65119e-07
S162	0.023731	0.00182831	0.587857	0.36623	0.649279	5.07455e-06	1.05481e-07	0.00115026	0.00802889	0.318095	0.000404226	0.0010698	0.0112675	0.143925	0.000334988	0.405071	0.945246	0.63583	0.272086	0.000196516	0.0053354	0.226935	0.00101905	0.000500243	0.615693	2.25724e-05	0.0090217	1.9356e-06	0.0908905	0.600683	0.000443751	0.862663	1.0575e-07	0.834004	0.999078	0.166396	0.0111158	0.898061	0.514854	0.704935	0.0505798	0.0270482	0.213308	0.000674224	0.00164586	0.00209649	0.3761	5.24918e-06	1.19344e-06
ydcC	0.0965629	0.00992154	0.838412	0.0971915	0.468353	1.4066e-06	3.00389e-07	0.00567496	0.0171011	0.425851	6.43536e-05	4.21272e-05	0.0363491	0.336923	0.00126447	0.501386	0.98725	0.41413	0.272905	0.000581686	0.013204	0.212444	0.00120215	3.62222e-05	0.328533	2.90683e-05	0.00594995	1.14251e-06	0.508367	0.0871995	0.000201332	0.169644	1.03067e-07	0.846772	0.6017	0.12096	0.00695622	0.911682	0.796059	0.608976	0.0685954	0.0146964	0.261671	0.0363856	0.00408093	0.000707309	0.484683	1.12528e-06	6.09219e-06
alrA	0.0623477	1.28488e-05	0.129727	0.0674934	0.816125	0.856741	0.920387	0.00242957	0.0873509	0.00198292	7.81965e-06	1.07069e-05	0.724993	0.00983316	0.00469172	0.930791	0.985813	0.399809	0.489848	0.00155669	0.00130943	0.825631	0.000169276	0.00117616	0.0847674	0.428976	0.0475643	0.109247	0.00476326	0.363973	0.00254349	8.17957e-05	0.957888	0.866868	0.983024	0.260606	0.0373686	0.831829	0.00238889	0.809151	0.930851	0.903459	0.00520909	0.00015943	0.00269458	0.00638366	0.00407908	0.0160123	0.000256977
endB	0.190282	0.000827638	0.223002	0.486908	0.958371	0.288451	0.0826617	0.345459	0.458097	0.994711	0.0666559	0.0166215	0.146171	0.740856	0.0488824	0.535592	0.993275	0.923522	0.7905	0.502665	0.000149063	0.292445	0.982398	0.0126251	0.992466	0.00521297	0.586576	0.0561705	0.0495919	0.134456	0.160612	3.47731e-06	3.98951e-05	0.952729	0.831294	0.251879	0.00148442	0.694235	0.751345	0.957132	0.593181	0.965696	0.0946203	0.531155	0.0300526	0.625174	0.899886	0.317969	0.000131059
ndoA	0.229994	0.000471927	0.466042	0.992222	0.998513	0.417492	0.0957615	0.206121	0.361508	0.568047	0.167688	0.0838386	0.177264	0.968558	0.0637142	0.774238	0.900075	0.610348	0.291388	0.657317	0.000233964	0.39427	0.958991	0.00149814	0.67893	0.0247684	0.966052	0.234588	0.0278615	0.0181865	0.0629051	3.42204e-05	6.17087e-05	0.909307	0.832866	0.319667	0.00136789	0.74372	0.910259	0.812606	0.729524	0.710046	0.0897283	0.035283	0.0410621	0.341479	0.0859079	0.988785	5.04687e-05
S163	0.0191753	4.03823e-05	0.0462203	0.000387987	9.92664e-06	0.686266	0.559534	0.000302771	0.0259334	0.302812	0.115617	1.46428e-07	0.961023	0.516642	0.52608	0.828646	0.884148	0.709231	0.272086	0.399682	5.80761e-05	0.500807	0.0246574	0.53293	0.280388	9.09497e-05	0.167419	0.786249	0.00394466	0.232755	0.00107768	1.7693e-06	2.83893e-05	0.842199	0.197212	0.43795	0.9697	0.845625	0.0454568	0.734265	0.224658	0.464715	0.0102886	0.0300757	0.312671	0.397135	0.626839	0.301396	1.09681e-05
rsbRA	0.244762	0.000117946	0.0912406	0.436217	0.0026848	3.20223e-05	0.0152792	0.00144006	0.232958	0.00914856	0.0152413	2.15848e-06	0.0268787	0.196767	0.000477961	0.80565	0.958078	0.40482	0.34605	0.00231411	0.000762488	0.409556	0.000879981	0.339109	0.734502	0.000552352	0.614547	0.221827	0.23994	0.0252111	0.0244501	0.276937	6.46929e-06	0.835791	0.730255	0.0454857	2.12734e-05	0.556118	0.000419517	0.259876	0.0375739	0.939209	0.548551	0.056251	0.0371486	0.0497041	0.0422189	0.242534	9.24493e-05
S164	0.221515	0.012662	0.45372	0.810547	6.46611e-06	0.33899	0.00462239	7.32433e-05	0.113839	0.140797	0.000392564	2.7944e-10	0.755075	0.499784	0.0186479	0.88414	0.985813	0.238176	0.450142	0.836749	1.10061e-05	0.706412	0.326029	0.52392	0.690966	1.41068e-06	0.200097	0.066049	0.0187769	0.00124764	0.952626	8.93161e-08	7.78401e-06	0.872537	0.951968	0.934668	0.00502296	0.9072	0.00047308	0.193417	0.0429832	0.811872	0.547401	0.298944	0.0181576	0.112	0.569235	0.0921357	0.000102571
S165	0.734765	0.0130815	0.0261184	0.0116235	0.645667	0.0355348	0.0729012	0.000167554	0.0688328	0.0181042	0.544383	0.105193	0.0094736	0.17779	0.0254919	0.382238	0.827817	0.365811	0.317954	0.0176771	0.0317015	0.43067	0.223275	0.000803156	0.472095	0.69195	0.0105823	9.23738e-05	0.0924059	0.21611	0.677331	0.0310805	0.144193	0.859919	0.684087	0.979683	0.547438	0.518561	0.00225534	0.3625	0.66515	0.907027	0.784676	0.00034729	0.0160843	0.967751	0.0373799	0.023954	0.874961
rsbS	0.133234	0.009562	0.145911	0.562122	0.0059146	0.000748678	0.0306724	0.000701575	0.0638187	0.0335574	0.0106194	0.126782	0.0892952	0.157307	0.000387653	0.98782	0.979691	0.970474	0.345301	0.00486956	0.255415	0.695121	0.000225868	0.149514	0.38406	0.000620034	0.104465	0.171326	0.0981169	0.00196194	0.0467017	0.0186792	2.37166e-06	0.833262	0.976433	0.0564354	2.64255e-05	0.828007	0.000649506	0.108087	0.12263	0.464287	0.829445	0.00977778	0.00631113	0.76422	0.463463	0.154229	2.05773e-05
rsbT	0.0970209	0.00385564	0.0706315	0.491028	0.0463	1.40399e-06	0.16554	0.000268583	0.0503436	0.0374053	0.0064747	0.177635	0.204233	0.037451	0.000220861	0.449959	0.977125	0.757183	0.376484	0.00304568	0.308743	0.702625	0.00027793	0.20973	0.264836	0.000187647	0.0653516	0.136145	0.148894	0.0829561	0.108612	0.508569	1.58214e-05	0.833262	0.888069	0.15316	6.18298e-05	0.696168	0.000893695	0.282743	0.186821	0.987938	0.152609	0.134447	0.00674717	0.251212	0.786876	0.571746	0.000117987
rsbU	0.0252755	0.0158131	0.160673	0.457635	0.417723	2.62243e-06	1.98989e-05	0.00509777	0.166345	0.422801	0.139601	0.142188	0.592274	0.0549484	8.29442e-06	0.885293	0.980673	0.454678	0.325405	0.000323907	0.559381	0.580863	0.000565684	0.109728	0.944798	0.825293	0.0735179	0.00463145	0.103526	0.0120588	0.493517	0.0135259	1.42405e-05	0.833262	0.757875	0.0439739	4.3257e-05	0.804087	0.000229255	0.155528	0.0402009	0.955806	0.32278	0.0577349	0.000573352	0.104384	0.368796	0.00136914	8.33106e-05
rsbV	0.00568427	0.259481	0.147621	0.993687	2.04736e-05	8.00333e-10	0.000256699	0.0112707	0.0802948	0.00908289	0.000135305	3.62686e-09	0.00229453	0.424491	0.0389017	0.503643	0.891444	0.525255	0.382988	0.0807384	0.00479036	0.947635	0.00240659	0.237777	0.620436	0.00010704	0.0842944	6.07354e-06	0.00510375	0.000161088	0.296206	5.65699e-06	7.35389e-09	0.845204	0.852361	0.0128104	0.000153663	0.735584	0.00122391	0.113187	0.000357395	0.965696	0.0423685	0.120578	0.0345849	0.365119	0.155212	2.56886e-06	5.72415e-08
rsbW	0.00242265	0.0452579	0.126011	0.802206	2.90654e-05	4.48646e-09	0.000156039	0.0790739	0.169488	0.00232456	7.95678e-06	5.35971e-09	0.00101901	0.426533	0.054599	0.521836	0.891444	0.474217	0.395314	0.0908242	0.00377707	0.817681	0.00123203	0.404067	0.652313	7.91205e-06	0.0521693	2.17254e-05	0.000567861	0.000251688	0.229706	8.29643e-06	2.47566e-08	0.834004	0.885447	0.0221262	8.70033e-05	0.401994	0.00114541	0.229172	0.000442609	0.952423	0.046797	0.0856916	0.0435721	0.287858	0.16554	1.32461e-05	3.21028e-07
sigB	0.00206166	0.0149994	0.143808	0.539322	9.69766e-05	7.79713e-10	7.39286e-06	0.814474	0.0762433	0.00225231	1.04587e-05	1.63076e-09	0.000612607	0.34731	0.211859	0.606632	0.929363	0.460398	0.407081	0.238375	0.0114403	0.654059	0.00239722	0.300482	0.481245	2.96292e-05	0.0423702	6.79834e-05	0.000544538	8.47668e-05	0.359959	3.30198e-06	1.67183e-07	0.833262	0.997005	0.0316769	4.44065e-05	0.59285	0.000501206	0.309982	0.000454403	0.678063	0.185725	0.0528033	0.0944068	0.492502	0.049201	3.41655e-05	1.26181e-06
rsbX	0.00218888	0.00122486	0.153268	0.315836	0.000596057	7.75585e-11	0.00165787	0.641975	0.0441436	0.00856703	1.91687e-06	3.37307e-09	0.000693147	0.385279	0.640135	0.618629	0.933326	0.445834	0.396347	0.264553	0.0209313	0.437994	0.0005399	0.00130347	0.471035	7.82496e-05	0.0225468	3.76352e-05	0.000878891	0.000136398	0.214721	9.76138e-06	8.90269e-07	0.833262	0.79862	0.0584815	0.000654426	0.742366	0.000641292	0.233372	7.20151e-05	0.766288	0.0902379	0.0455861	0.227023	0.887842	0.0168367	1.04211e-05	1.24424e-05
ydcF	0.0066399	5.75051e-05	0.00472692	0.868318	0.18738	0.339506	0.000383727	0.035102	0.00197422	0.00159713	0.00053155	0.0115395	0.0663062	0.0325448	0.00113112	0.655189	0.91667	0.17513	0.362677	0.000215762	0.000663409	0.624743	0.000107351	2.40006e-06	0.367086	1.49993e-05	0.0123179	0.00232843	0.387908	0.000182182	0.118845	0.120376	1.18409e-06	0.833262	0.296415	0.0265431	4.25123e-05	0.69642	0.2119	0.528785	0.35012	0.219601	0.573557	0.00026907	0.107762	0.104535	0.701213	0.00161329	6.63008e-07
ydcG	0.314206	0.296223	0.989158	0.451094	0.000919273	0.010663	0.0109188	0.0315564	0.0924159	0.0893757	0.000713852	0.00026327	0.116689	0.169011	0.165346	0.792037	0.949412	0.240294	0.359002	0.00345563	0.0250891	0.447599	0.0354741	0.0166132	0.870733	0.0586158	0.162395	0.00020816	5.97551e-05	0.05641	0.543195	0.00256407	4.12897e-05	0.877697	0.254911	0.010195	0.0345743	0.645218	0.290688	0.880935	0.160207	0.849545	0.916503	0.0481795	0.838054	0.00253581	0.72001	1.07737e-05	0.122773
S166	0.86174	0.335854	0.116672	0.124092	0.0104483	0.000175824	0.0371484	8.52537e-05	0.0321748	0.429886	0.0400904	0.0253515	0.42533	0.446244	0.875749	0.7846	0.944087	0.84776	0.325405	0.00193387	0.904018	0.453405	0.0703294	0.0949459	0.672959	0.897677	0.00415204	0.565347	0.0808159	0.64222	0.812108	0.125938	0.156761	0.846772	0.459045	0.439747	0.0252012	0.524073	0.00314295	0.447047	0.843338	0.865569	0.131262	0.536486	0.578571	0.00135419	0.40312	0.00122711	0.0660305
ydcH	0.635463	0.719793	0.823155	0.175334	0.00369799	0.74865	0.000603979	0.647856	0.0172596	0.262873	8.42245e-05	1.23468e-05	0.0939017	0.242467	0.876934	0.285561	0.98725	0.134564	0.32937	0.000551061	0.00489927	0.728819	0.187108	0.504509	0.863502	0.00336193	0.603896	0.000668926	0.00564937	0.0405063	0.61476	0.880239	0.000485918	0.998312	0.43384	0.039791	0.108439	0.971446	0.843173	0.981504	0.320352	0.971859	0.181192	0.0292104	0.119735	0.0338845	0.123392	3.15929e-05	0.246448
ydcI	0.774704	0.0319318	0.0310132	0.448915	0.669047	0.0683733	0.0213202	0.000143092	0.668358	0.00201873	9.2411e-06	2.07509e-05	0.35067	0.0497374	7.76913e-05	0.945999	0.955655	0.731343	0.369054	0.000302991	0.407283	0.949813	0.0056405	0.340924	0.511867	0.215709	0.870052	0.000268212	0.122972	0.0361106	0.120387	9.30248e-06	0.00368787	0.918247	0.763568	0.00828131	0.000228057	0.521673	0.00101002	0.754572	0.916863	0.505466	0.373805	0.00460563	0.00871716	0.206861	0.0425554	0.00038564	0.0881778
S167	0.592083	0.321773	0.204233	0.0142229	0.160251	0.0117195	0.0139396	0.00949619	0.909189	0.0130597	0.708639	0.00711055	0.259949	0.416771	0.0306806	0.776284	0.98455	0.191018	0.420642	0.00480234	0.0935227	0.384609	0.707923	0.00466579	0.170477	0.00011617	0.425747	0.0825797	0.00144412	0.476019	9.8357e-05	5.82609e-06	1.90865e-05	0.946505	0.495737	0.00263317	0.00250651	0.544698	0.000860167	0.0426267	0.0395006	0.263995	0.110816	0.0199858	0.888072	0.0727317	0.146138	6.57559e-05	0.00879345
ydcK	0.530107	0.764157	0.418782	0.00482179	0.037143	0.515899	0.00362741	0.0511995	0.851873	0.00552989	0.492928	0.00195728	0.209521	0.225039	0.0243578	0.665785	0.997738	0.134159	0.350914	0.0311165	0.291099	0.769849	0.293582	0.000453894	0.870873	0.000137807	0.839613	0.240614	0.0003524	0.23803	4.53242e-05	5.3896e-06	2.57322e-05	0.973117	0.189462	0.00426308	0.000759476	0.913563	0.0128948	0.542894	0.40244	0.529729	0.18531	0.110146	0.862497	0.00234793	0.15987	6.1885e-05	0.0002995
S168	0.0357806	8.40101e-06	0.606888	0.00635438	0.235773	0.00013302	0.176873	0.00951878	0.00430622	0.000724105	2.84363e-06	1.56013e-07	0.262221	0.0816996	0.00111851	0.586685	0.949412	0.201641	0.373985	0.024671	0.00230738	0.206384	0.71724	3.84631e-05	0.475933	9.62123e-05	0.821575	0.216352	0.522242	0.338633	0.0555915	6.8682e-07	0.516486	0.833262	0.666585	0.609793	0.001023	0.813841	0.0397496	0.953839	0.816876	0.765362	0.0877172	0.0111162	0.875042	0.0288166	0.275612	5.83012e-06	6.08337e-05
trnS.Leu2	0.0294467	0.00208478	0.0952565	0.981755	0.100163	0.00020771	0.0971902	0.0393508	0.00939414	0.000963208	4.57675e-06	5.94984e-06	0.549287	0.412739	0.0112359	0.636653	0.993275	0.480064	0.346199	0.0245116	0.237669	0.947635	0.529164	0.0391131	0.0765509	8.90579e-05	0.560602	0.000650795	0.291045	0.302663	0.0897419	5.73609e-05	0.0212126	0.833262	0.840563	0.104843	0.00301054	0.628295	0.000491794	0.210086	0.47634	0.558795	0.115124	0.54179	0.75815	0.00338129	0.405883	7.32332e-06	0.401159
S169	0.000183202	0.0013654	0.110301	0.868318	0.574062	0.116783	0.000116172	0.00627527	0.21125	0.000403843	3.95795e-05	0.000341569	0.102158	0.692808	0.131461	0.91138	0.850286	0.944232	0.379058	0.489256	0.690582	0.717434	0.180469	5.02357e-06	0.780567	0.000270465	0.00331169	0.000410416	0.0471845	0.301809	9.14659e-05	5.14433e-05	0.275473	0.833262	0.233005	0.808348	1.38618e-05	0.782795	0.167653	0.647407	0.48223	0.895072	0.84748	0.0903734	0.296081	0.00034786	0.628411	2.18682e-07	0.701745
ydcL	0.0115133	0.000635363	0.31085	0.0204992	2.41821e-08	0.0945983	0.00466563	0.735184	0.00367551	0.422767	0.262624	0.174477	0.0657398	0.0694171	0.0200003	0.823848	0.929363	0.525396	0.503397	0.678353	0.0331115	0.541087	0.871586	0.494528	0.225966	0.00353963	0.00056197	2.20713e-06	0.283117	0.000129942	4.27802e-06	1.22312e-05	6.24058e-06	0.833262	0.717295	0.740057	0.000980739	0.126583	0.00319554	0.0137083	0.00167688	0.549728	0.258026	0.000505986	0.00716117	0.00016571	0.0270037	1.00622e-05	1.12265e-06
immA	0.0198535	0.0154149	0.100855	0.0316536	2.15993e-07	0.0462978	0.000630281	0.148423	0.0166114	0.553718	0.798595	0.0173616	0.978455	0.0329993	0.0168498	0.991335	0.926231	0.582864	0.310977	0.288942	0.00396445	0.455599	0.872137	0.903642	0.156866	0.00387143	0.0564902	1.41565e-06	0.126602	0.000154372	5.18986e-06	2.70043e-06	2.71103e-06	0.833262	0.417993	0.71447	0.000492435	0.513941	0.0137619	0.106507	0.258733	0.955497	0.0141393	0.000259125	0.00351797	0.0089014	0.831885	0.000127396	1.86217e-06
immR	0.201917	0.0207677	0.639228	0.367689	5.62109e-06	0.0640902	0.323103	0.00021532	0.524437	0.0031322	4.01119e-05	5.66697e-07	0.979358	0.035998	0.0153294	0.77461	0.915113	0.53429	0.388823	0.288866	0.00435003	0.522557	0.81357	0.901342	0.192967	0.00144248	0.05624	2.82981e-06	0.0240469	0.000177607	4.95484e-06	2.53481e-06	3.77255e-06	0.834004	0.297463	0.847399	0.00921491	0.72088	0.00242921	0.15433	0.453867	0.698744	0.0193927	0.205442	0.215358	0.0579544	0.919438	2.35226e-05	1.66849e-06
sacV	0.724646	0.702632	0.624006	0.0327192	0.0336542	0.411273	0.000704243	0.0137678	0.0763679	0.00185878	0.00292218	4.25356e-06	0.791704	0.876307	0.370005	0.591385	0.770513	0.535783	0.696627	0.635522	0.0208673	0.465803	0.661823	0.682442	0.148472	2.57261e-06	0.874116	0.0460607	7.64012e-05	0.000628389	0.00053779	0.249142	0.11467	0.839885	0.578869	0.0792272	0.000119194	0.402273	0.00850563	0.137514	0.00425699	0.90594	0.125458	0.233218	0.511444	0.000320129	0.0231751	0.168152	3.68593e-08
ydzL	0.645888	0.0858706	0.904905	0.0344837	0.0359475	0.962709	0.00443015	0.00823079	0.012831	0.000453157	1.25263e-05	5.45372e-06	0.75523	0.798229	0.245929	0.621749	0.770513	0.408378	0.410574	0.409222	0.00370436	0.359761	0.251158	0.745871	0.146329	8.06507e-06	0.962318	0.00502883	4.11255e-05	0.000420753	0.00162121	0.0242055	0.673216	0.843427	0.698743	0.132409	0.000237179	0.452853	0.00432548	0.140352	0.0100493	0.869724	0.0310593	0.379451	0.280727	8.6133e-05	0.00572365	0.399487	4.52056e-07
ydcO	0.610264	0.880368	0.810304	0.0449778	0.0743234	0.748865	0.0622323	0.0591095	0.0151435	0.00193841	9.41047e-05	0.00026206	0.766701	0.849747	0.364163	0.567588	0.861783	0.811509	0.666897	0.866119	0.00118397	0.505419	0.241416	0.539777	0.124906	1.97185e-05	0.745976	0.000609541	5.39802e-05	0.000137864	0.00111322	0.93888	0.414022	0.8627	0.888307	0.0672593	0.000209659	0.33325	0.00218733	0.120113	0.00686014	0.624272	0.0429733	0.272474	0.553309	0.000197566	0.000385165	0.182899	2.11699e-07
S170	0.0717545	0.000281325	0.985412	0.41296	0.0431671	0.131795	5.67562e-06	0.0192628	0.749717	0.583898	0.00313467	0.233534	0.466147	0.953558	0.00786042	0.686417	0.933326	0.227534	0.438161	0.677051	0.0104102	0.384964	0.0198749	0.000312546	0.111959	0.490381	0.56182	0.000276547	0.00922917	0.0175966	0.00497171	0.0146368	4.42029e-06	0.957302	0.204238	0.184939	0.133839	0.706145	0.0903606	0.00645736	0.0196696	0.815784	0.726501	0.00067134	0.00322893	0.0185555	0.0190458	0.133518	0.0281525
S171	0.00294699	0.000193316	0.489834	0.0124232	0.0249933	0.155828	0.0101584	0.135836	0.0438082	0.000140649	0.00307039	3.50779e-06	0.436398	0.628995	0.265695	0.741577	0.770513	0.498259	0.468927	0.809966	0.0163788	0.33558	0.435266	0.296772	0.189311	7.18448e-05	0.615736	0.000900998	7.64012e-05	2.67854e-05	0.000193559	0.54758	0.188111	0.874705	0.748805	0.0990792	0.000122022	0.262196	0.000294254	0.121604	0.0763572	0.4368	0.00843764	0.0345255	0.835878	0.000119815	0.00164834	0.944526	2.44899e-07
ydcP	0.0029466	0.000367477	0.336069	0.0615476	0.0096831	0.149705	0.247895	0.000228754	0.012131	0.000495041	5.85362e-05	0.000843375	0.175244	0.807278	0.210405	0.493314	0.808855	0.724206	0.468917	0.437311	0.00196163	0.352133	0.201664	0.152286	0.150599	1.29424e-05	0.243866	0.00200579	7.59189e-05	5.89272e-05	0.000191846	0.107231	0.462111	0.967446	0.831623	0.0515279	0.000256151	0.731529	0.00212754	0.096034	0.0103462	0.43127	0.0401837	0.364731	0.420302	0.000749947	0.00234112	0.00706906	8.76626e-07
ydcQ	0.492277	0.280514	0.329281	0.139675	0.0361506	0.345729	1.08684e-05	0.00100323	0.242186	0.299945	0.951725	0.865426	0.300849	0.768296	0.170752	0.591385	0.770513	0.641468	0.491943	0.366023	0.0105556	0.417765	0.0783317	0.152351	0.171564	3.57904e-06	0.000250446	0.0392624	4.41335e-06	0.0126754	0.00673662	0.672377	0.989331	0.99873	0.748805	0.854106	0.0240353	0.508032	0.0221122	0.131493	0.00792694	0.549728	0.0368451	0.0232285	0.148964	0.00692664	0.00018708	0.0831573	7.25444e-07
ydcR	0.862341	0.202375	0.589807	0.071408	0.0392132	0.687668	0.000400289	0.0840117	0.908646	0.268071	0.316376	0.760762	0.134089	0.93675	0.164638	0.577652	0.770513	0.814884	0.39679	0.193791	0.00255315	0.420836	0.0640597	0.0933985	0.17774	3.01158e-06	0.000239653	0.0710278	3.65089e-06	0.00439124	0.00919584	0.0232449	0.810229	0.93621	0.999479	0.542098	0.247367	0.651656	0.153866	0.044102	0.00570222	0.385273	0.0208237	0.024044	0.151711	0.0314377	0.000262378	0.0273151	4.32334e-07
S172	0.673942	0.408453	0.756799	0.262764	0.0381034	0.519356	0.0505974	0.581031	0.996177	0.820889	0.431302	0.964207	0.23096	0.84605	0.0751734	0.526078	0.795564	0.648825	0.313597	0.104883	0.00403522	0.508506	0.101903	0.026558	0.224479	5.53453e-07	0.000418181	0.100775	1.36505e-05	0.0716588	0.00900719	0.00566313	0.92707	0.908863	0.519947	0.968422	0.297237	0.963409	0.472179	0.0341529	0.00234757	0.412497	0.0140528	0.0232519	0.16824	0.0237159	0.000570136	0.0340846	2.15921e-06
ydcS	0.353112	0.611986	0.626209	0.190028	0.0161928	0.300473	0.0273591	0.19932	0.578295	0.207296	0.22147	0.642105	0.105364	0.812302	0.118761	0.612386	0.770513	0.921797	0.39048	0.228301	0.0100194	0.236594	0.152194	0.0137396	0.235309	2.4142e-06	0.00033645	0.05326	4.45333e-06	0.000868771	0.0723639	0.00014982	0.155412	0.846772	0.671212	0.647603	0.650309	0.834185	0.629935	0.0753385	0.00953796	0.538066	0.0170084	0.0360892	0.427266	0.0531711	0.000466102	0.0898713	7.81531e-07
ydcT	0.0176685	0.0621922	0.0969604	0.0174532	0.0357266	0.207547	0.000971233	0.163173	0.368457	0.0692021	0.242271	0.967758	0.206021	0.746797	0.108392	0.746396	0.770513	0.853871	0.609408	0.474503	0.00353726	0.417765	0.0639357	0.00785982	0.13429	4.55952e-06	0.000258781	0.149476	2.4167e-06	0.000376385	0.0562289	3.40294e-05	0.84479	0.914452	0.556022	0.426271	0.024303	0.724232	0.0756013	0.0626179	0.00283222	0.669473	0.0120428	0.0562229	0.975369	0.11232	0.000487031	0.104133	3.4026e-07
yddA	0.0777179	0.494324	0.119205	0.00905995	0.0233555	0.22107	0.109921	0.222864	0.689314	0.272681	0.267224	0.424715	0.0689089	0.930464	0.129064	0.787325	0.805219	0.904788	0.741404	0.454168	0.00434701	0.473395	0.0417788	0.00514292	0.15644	7.57426e-06	0.00026012	0.2365	1.75992e-06	0.000981746	0.0787444	6.3811e-05	0.818622	0.840415	0.79862	0.689355	0.089052	0.696305	0.138654	0.0281914	0.00261979	0.510152	0.0280919	0.095124	0.824595	0.515495	0.000636753	0.0537321	2.05984e-07
yddB	0.653096	0.919149	0.0734204	0.00519125	0.185201	0.336663	0.0105056	0.0019016	0.261035	0.434364	0.961614	0.168757	0.181628	0.890149	0.10254	0.879749	0.770513	0.789099	0.802845	0.517324	0.00187734	0.405647	0.23812	0.020954	0.171016	8.35455e-06	0.000845701	0.319211	3.35368e-06	0.0592049	0.0376902	0.00646772	0.564183	0.994495	0.89281	0.657892	0.357396	0.645378	0.181049	0.0670813	0.0074532	0.492656	0.00789019	0.0162398	0.288399	0.00758646	0.000588227	0.7858	4.0642e-07
yddC	0.0634069	0.016352	0.644229	0.368134	0.153475	0.980562	0.353554	0.391676	0.77073	0.170534	0.513132	0.00402026	0.14907	0.921742	0.0989528	0.610645	0.762431	0.534333	0.502008	0.436544	0.00282574	0.414486	0.135634	0.00541488	0.133165	1.28163e-06	0.000185848	0.00833891	1.22675e-05	0.00894525	0.462396	0.000591675	0.0703508	0.833262	0.540913	0.283154	0.810815	0.829802	0.65268	0.0491767	0.00312494	0.519235	0.0146508	0.0184987	0.126191	0.00395275	0.000152885	0.124669	2.76099e-06
yddD	0.126418	0.144273	0.388439	0.0582017	0.0338156	0.659958	0.30548	0.016485	0.0697442	0.318095	0.253815	0.00542717	0.209788	0.86182	0.130191	0.839141	0.85115	0.965599	0.656607	0.293162	0.0034119	0.238648	0.0261167	0.0181522	0.0916671	1.71446e-06	0.00030968	0.0421967	2.45966e-05	0.00299698	0.586405	0.000275951	0.203911	0.833262	0.930222	0.59738	0.21477	0.97776	0.661863	0.0215653	0.0184695	0.349914	0.0239159	0.0410486	0.673028	0.390765	0.00124235	0.869861	1.46562e-05
yddE	0.39894	0.0817175	0.0795235	0.0716242	0.145506	0.46106	0.146419	0.031958	0.181674	0.932006	0.814324	0.491732	0.213065	0.964724	0.110152	0.790422	0.869083	0.505321	0.569869	0.160057	0.00251271	0.295456	0.0494108	0.00854479	0.0837681	1.97185e-05	0.000276343	0.655877	3.43004e-05	0.54654	0.326361	0.00214879	0.36994	0.954358	0.708331	0.862197	0.965997	0.913847	0.390148	0.0285036	0.0771439	0.172791	0.00889007	0.0417788	0.671036	0.869656	0.000301767	0.183509	1.1447e-05
yddF	0.601535	0.0573825	0.116998	0.0203048	0.112581	0.908625	0.71668	0.718642	0.576627	0.198805	0.0926008	0.950898	0.292579	0.930993	0.12437	0.846176	0.886881	0.385851	0.570197	0.0995553	0.00500445	0.0743714	0.0459245	0.0133696	0.0877965	2.19079e-06	0.000479928	0.0160493	4.68953e-05	0.14921	0.425262	0.00469991	0.2474	0.833262	0.375387	0.613704	0.0763809	0.88976	0.205524	0.0596806	0.0867199	0.208363	0.00525108	0.0514981	0.886483	0.282009	0.000457647	0.0124484	1.58613e-05
yddG	0.29988	0.47673	0.0766164	0.0716467	0.107296	0.209414	0.537935	0.140467	0.445082	0.249741	0.19455	0.0785818	0.102451	0.861108	0.0903712	0.872381	0.871503	0.715241	0.534887	0.0234802	0.00146525	0.309831	0.025363	0.00644048	0.105352	5.30181e-06	0.000314079	0.0516381	3.10959e-05	0.714025	0.809003	0.325565	0.344921	0.873072	0.816929	0.690418	0.596605	0.756202	0.443293	0.0570988	0.0788754	0.217402	0.00685631	0.055326	0.716265	0.0702752	0.000570136	0.00574905	1.18078e-05
yddH	0.981955	0.697148	0.398927	0.124138	0.133155	0.465479	0.34275	0.00319846	0.363012	0.0830001	0.908914	0.0262265	0.358485	0.998927	0.109116	0.821073	0.850286	0.594663	0.465684	0.0277687	0.00433559	0.366019	0.0445863	0.00140347	0.151806	5.75152e-05	0.000289292	0.0189576	0.000144889	0.0828771	0.869585	0.00016186	0.259625	0.992794	0.838413	0.727074	0.197445	0.874968	0.995682	0.0596806	0.321952	0.223256	0.00598443	0.0731522	0.561763	0.451371	0.000564274	0.0419744	6.5891e-05
yddI	0.560448	0.179141	0.111295	0.0167675	0.110441	3.78799e-05	0.043866	0.000391928	0.268034	0.393695	0.211039	0.00172166	0.00405846	0.922812	0.926557	0.713664	0.770513	0.783995	0.486034	0.24967	0.00242974	0.351375	0.264692	0.00125891	0.0847674	1.98549e-05	0.0135169	0.0137108	0.000259942	0.00380254	0.5623	3.09995e-06	0.04611	0.845204	0.85087	0.15937	0.232899	0.776297	0.135596	0.0719875	0.185225	0.264659	0.00993776	0.0731936	0.0676992	0.0447557	0.0901061	0.823681	0.000404987
yddJ	0.00127725	0.00185851	0.0098437	0.000314325	2.48867e-05	0.0960862	2.73554e-07	0.283821	0.00552107	0.00257745	7.64409e-07	3.41752e-05	0.0413747	0.00606778	4.08203e-05	0.18045	0.909732	0.0990974	0.596586	0.264005	0.174883	0.604251	0.216454	7.18776e-07	0.0765509	2.03875e-05	0.410133	7.87954e-05	0.00105285	0.000375221	0.000540363	1.2522e-05	0.00487808	0.85162	0.309805	0.589639	0.998091	0.839505	0.296609	0.979059	0.274283	0.258152	8.5238e-05	3.48178e-05	0.00540136	1.38467e-05	0.00790037	1.86292e-05	0.000126545
S173	0.157252	0.0723304	0.947683	0.618964	0.238701	0.00275792	4.50687e-05	0.0209109	0.236783	0.00176418	0.18639	0.0158484	0.581984	0.880076	0.10495	0.22197	0.885342	0.101328	0.744681	0.682218	0.271608	0.577856	0.00165414	0.489698	0.390295	0.0267464	0.0103789	3.44412e-05	0.637928	0.109444	0.186538	0.929857	5.77902e-06	0.99873	0.578869	0.207479	0.00289417	0.606191	0.00986252	0.980078	0.755574	0.981316	0.906751	0.105147	0.788008	0.184688	0.286393	1.43345e-05	0.00255694
[truncated: 5,188 more rows]
[truncated: 2 more columns]

## Sheet: C. log2-fold-changes
Note: Differential expression anlysis with moderated t-test was applied to compare the gene expression in different conditions. Log2-fold-changes of 5875 genes (rows) on 51 condition contrasts (columns) are shown.
[truncated: 5,876 more rows]
[truncated: 2 more columns]

[truncated: 1 more sheets: D. DE signs]
