# Supplementary material for: Computational Strategies for the Identification of a Transcriptional Biomarker Panel to Sense Cellular Growth States in Bacillus subtilis
Source: Sensors (Basel). 2021 Apr 1;21(7):2436. doi: 10.3390/s21072436 (PMC8036383; doi:10.3390/s21072436)
Supplement: Supplementary file 1 [file sensors-21-02436-s001.zip › Supplementary Table S3 - clustering.xlsx]

## Sheet: A. Cluster annotation
cluster	sample_ID	annotations
1	LBtran_1	Sporulation early stage competence 90min LB/LBG in transition/stationary phase individual/confluent colonies swarming cells in LB agar Mitomycin 40 mins (M40t45_2, M40t45_1)
	LBtran_2
	LBtran_3
	LBstat_1
	LBstat_2
	LBstat_3
	LBGtran_2
	LBGtran_3
	LBGstat_1
	LBGstat_2
	LBGstat_3
	S1_1
	S1_2
	S1_3
	S2_1
	S2_2
	S2_3
	C90_1
	C90_2
	BI_1
	BI_2
	BC_2
	BC_t1
	BC_t2
	BC_1
	Sw_1
	Sw_2
	M40t45_1
	M40t45_2
2	C30_1	From glucose to malate 5min~150min competence 30min Malic acid+Glucose
	C30_2
	M+G_1
	M+G_2
	M+G_3
	GM+5_1
	GM+15_1
	GM+25_1
	GM+45_1
	GM+60_1
	GM+90_1
	GM+120_1
	GM+150_1
	GM+10_2
	GM+15_2
	GM+25_2
	GM+45_2
	GM+60_2
	GM+90_2
	GM+5_3
	GM+10_3
	GM+15_3
	GM+25_3
	GM+45_3
	GM+60_3
	GM+90_3
	GM+120_3
	GM+150_3
3	M9tran_1	Anaerobic M9 in transition phase Glycerol, Malic acid,Pyruvate, Gluconate (Glucon_1, Glucon_2) Glutamic acid+Succinic acid(G+S_2, G+S_3) Fructose (Fru_2, Fru_3) From gluctose to malate 150mins (GM+150_2)
	M9tran_2
	M9tran_3
	Fru_2
	Fru_3
	Mal_1
	Mal_2
	Mal_3
	G+S_2
	G+S_3
	Pyr_1
	Pyr_2
	Pyr_3
	Gly_1
	Gly_2
	Gly_3
	Glucon_1
	Glucon_2
	nit_1
	nit_2
	nit_3
	ferm_1
	ferm_2
	ferm_3
	GM+150_2
4	MG+5_1	from malate to glucose 5min~150min
	MG+10_1
	MG+15_1
	MG+25_1
	MG+45_1
	MG+120_1
	MG+150_1
	MG+5_2
	MG+10_2
	MG+15_2
	MG+25_2
	MG+45_2
	MG+60_2
	MG+90_2
	MG+120_2
	MG+5_3
	MG+10_3
	MG+15_3
	MG+25_3
	MG+45_3
	MG+60_3
	MG+90_3
	MG+120_3
	MG+150_3
5	B36_1	low-phosphate medium 51 degree in SMM Nacl in SMM (HiSO) Biofilm Fructose (Fru_1) Gluconate (Glucon_3) Glutamic acid+Succinic acid (G+S_1) From gluctose to malate 5min (GM+5_2) Mitomycin 40 mins (M40T45_3)
	B36_2
	B60_1
	B60_2
	Fru_1
	G+S_1
	Glucon_3
	LPh_1
	LPh_2
	LPh_3
	HiTm_1
	HiTm_2
	HiTm_3
	HiOs_1
	HiOs_2
	HiOs_3
	M40t45_3
	GM+5_2
6	M9stat_1	starvation M9 in stationary phase low-phosphate in stationary phase
	M9stat_2
	M9stat_3
	T0.30H_1
	T1.0H_1
	T1.30H_1
	T2.0H_1
	T2.30H_1
	T3.0H_1
	T3.30H_1
	T4.0H_1
	T5.0H_1
	LPhT_1
	LPhT_2
	LPhT_3
7	dia5_1	oxidative
	dia5_2
	dia5_3
	dia15_1
	dia15_2
	dia15_3
	Diami_1
	Diami_2
	Diami_3
	Paraq_1
	Paraq_2
	Paraq_3
	H2O2_1
	H2O2_2
	H2O2_3
8	LoTm_1	Mitomycin 90min 16 degree in BMM 18 degree in SMM
	LoTm_2
	LoTm_3
	Cold_1
	Cold_2
	Cold_3
	M40t90_1
	M40t90_2
	M40t90_3
9	Heat_1	Ethanal 48 degree in BMM Nacl in SMM (salt)
	Heat_2
	Heat_3
	Etha_1
	Etha_2
	Etha_3
	Salt_1
	Salt_2
	Salt_3
10	G135_1	germination
	G135_3
	G150_1
	G150_2
	G150_3
	G180_1
	G180_2
	G180_3

## Sheet: B. Cluster markers
Legend: this table shows the list of significantly upreguated or downregulated genes for each cluster. Column D and E are the p-values and log fold changes in differential expression analysis for this cluster against all the others. Column F is the percentage of the samples within this cluster seeing this gene expressing in top/bottom 30% among the chrosome. Column G is the average relative expre…
clusterID	mode	gene_name	p_value	log_fold_change	percentage	intensity	gene_function	gene_product	synonyms	regulon	operon	sigma_factor	regulator	regulatory_mechanism	regulation_sign	metabolite	metabolite_sign
1	upregulated	divIVA	2.59028e-12	15.4714	1	11.9819	division site selection, chromosome segregation and control of peptidoglycan homeostasis	[SW|cell division] initiation protein, member of the [SW|divisome]	divIVA|ylmJ	Spo0A|			Spo0A|	TF+PP|	-1|	nan|	nan|
1	upregulated	pycA	2.59028e-12	16.972	0.931034	11.2662	replenishment of the oxaloacetate pool	pyruvate carboxylase	pycA|ylaP	stringent response|	ftsW-pycA		stringent response|	Nan|	1|	NaN|	nan|
1	upregulated	X.19	3.58783e-12	13.5055	0.965517	9.9284			BSU_misc_RNA_24
1	upregulated	S1499	6.6946e-12	16.745	1	11.7575		intergenic region	S1499
1	upregulated	X.11	9.32439e-12	16.536	0.965517	12.2055			BSU_misc_RNA_15
1	upregulated	S320	1.08123e-11	14.3861	1	12.035		5'UTR of yhxA	S320
1	upregulated	S1006	1.34119e-11	12.944	0.965517	9.79419		5'UTR of yrpB	S1006
1	upregulated	yndL	2.59147e-11	7.95736	0.965517	6.13285	polyglutamic acid degradation	phage-derived gamma polyglutamic acid hydrolase	pghL|yndL		yndL	sigK|
1	upregulated	mtnX	2.59147e-11	15.6722	1	11.3286	methionine salvage	2-hydroxy-3-keto-5-methylthiopentenyl-1-phosphate phosphatase	mtnX|ykrX	SigA|SigA|S-box|	mtnWXBD	sigA|	S-box-SAM|	riboswitch|	-1|	S-adenosyl-L-methionine|	-1|
1	upregulated	yxjH	3.28232e-11	14.6413	1	10.4506	unknown	putative methionine synthase	yxjH	S-box|			S-box-SAM|CodY|	riboswitch|TF+M|	-1|NaN|	S-adenosyl-L-methionine|GTP isoleucine valine|	-1|1 1 1|
1	upregulated	yopI	3.55819e-11	13.4975	0.931034	9.62151	unknown	unknown	yopI
1	upregulated	yrpB	4.65609e-11	11.3513	0.965517	9.33061	unknown	unknown	yrpB				GltR|	unk|	NaN|	unk|	-1|
1	upregulated	leuC	5.35009e-11	16.1204	0.965517	11.0783	biosynthesis of leucine	3-isopropylmalate dehydratase (large subunit)	leuC	SigG|T-box|	ilvBHC-leuABCD	sigA|	TnrA|Fsra|CodY|CcpA|T-box-LEU|	TF+P+M|small regulatory RNA|TF+M|TF+PP+M|RNA switch|	-1|-1|-1|1|1|	Glutamine| @|GTP isoleucine valine|D-fructose-1,6-bisphosphate Glucose-6-Phosphate|tRNAleu|	-1|nan|1 1 1|1 1|-1|
1	upregulated	mtnB	8.46567e-11	15.4731	1	11.5846	methionine salvage	methylthioribulose-1-phosphate dehydratase	mtnB|ykrY	S-box|	mtnWXBD	sigA|	S-box-SAM|	riboswitch|	-1|	S-adenosyl-L-methionine|	-1|
1	upregulated	ywaD	8.79023e-11	7.75308	1	8.72377	unknown	double-zinc aminopeptidase	ywaD|ipa-8r
1	upregulated	ilvC	9.75997e-11	16.9573	0.931034	12.0666	biosynthesis of branched-chain amino acids	ketol-acid reductoisomerase (2,3-dihydroxy-3-methylbutanoate, 2-acetolactate)	ilvC	T-box|	ilvBHC-leuABCD	sigA|	TnrA|CodY|CcpA|T-box-LEU|	TF+P+M|TF+M|TF+PP+M|RNA switch|	-1|-1|1|1|	Glutamine|GTP isoleucine valine|D-fructose-1,6-bisphosphate Glucose-6-Phosphate|tRNAleu|	-1|1 1 1|1 1|-1|
1	upregulated	yfiR	1.22308e-10	10.7006	1	8.96573	control of [[gene|yfiS ]]expression	transcriptional regulator ([SW|TetR family])	yfiR	TnrA|
1	upregulated	yoaE	1.35157e-10	13.3158	0.931034	8.98279	unknown	formate dehydrogenase	yoaE
1	upregulated	citS	1.71605e-10	11.8328	0.965517	9.51485	regulation of citrate uptake	two-component sensor kinase	citS|yflR				CcpA|	TF+PP+M|	NaN|	D-fructose-1,6-bisphosphate Glucose-6-Phosphate|	1 1|
1	upregulated	phrF	2.14732e-10	16.7238	1	13.3812	control of ComA activity	phosphatase (RapF) regulator	phrF|ywhI	CcpA|	rapF-phrF	sigH|	ComA|	TF-TC|	1|	ComX|	1|
1	upregulated	yusZ	3.52649e-10	9.8632	0.965517	8.097	unknown	unknown	yusZ|yvxA				CodY|	TF+M|	NaN|	GTP isoleucine valine|	1 1 1|
1	upregulated	icd	4.31477e-10	17.1378	1	14.2496	TCA cycle	isocitrate dehydrogenase	icd|citC	CcpC|	citZ-icd-mdh	sigA|	CitB|CcpC|CcpA|CodY|	riboswitch|TF+ADN-M|TF+PP+M|TF+M|	NaN|-1|-1|NaN|	Iron|Citrate|D-fructose-1,6-bisphosphate Glucose-6-Phosphate|GTP isoleucine valine|	-1|-1|1 1|1 1 1|
1	upregulated	yusY	5.64606e-10	12.3377	0.965517	10.3221	unknown	unknown	yusY/1
1	upregulated	ydjE	5.92523e-10	13.6871	1	11.6925	utilization of sucrose and glucitol	fructokinase	fruC|ydjE		ydjE
1	upregulated	mdxR	7.88149e-10	7.23361	0.931034	6.86758	probably regulation of starch and maltodextrin utilization	transcriptional regulator ([SW|LacI family])	yvdE|mdxR		Op172	sigK|
1	upregulated	metI	1.12938e-09	14.2024	0.965517	10.5842	biosynthesis of methionine	O-succinylhomoserine lyase (L-cysteine, H<sub>2</sub>S, methanethiol, elimination)	metI|yjcI	TnrA|S-box|	yjcIJ	sigA|	S-box-SAM|CodY|	riboswitch|TF+M|	-1|NaN|	S-adenosyl-L-methionine|GTP isoleucine valine|	-1|1 1 1|
1	upregulated	yobO	1.26817e-09	9.9644	0.965517	9.4136	unknown	unknown	yobO	AbrB|	yobO	sigH|	CcpA|AbrB|	TF+PP+M|TF|	-1|-1|	D-fructose-1,6-bisphosphate Glucose-6-Phosphate| @|	1 1|nan|
1	upregulated	S725	1.26817e-09	12.0096	1	11.4635		5'UTR of yobO	S725
1	upregulated	pksJ	1.26817e-09	10.1624	1	9.6968	polyketide synthesis	polyketide synthase	pksJ|pksK	AbrB|
1	upregulated	pksG	1.26817e-09	10.0301	0.931034	8.65709	polyketide synthesis	hydroxymethylglutaryl CoA synthase	pksG	RghR|AbrB|
1	upregulated	yhxA	1.40263e-09	12.0902	1	11.3236	unknown	unknown	yhxA	SigA|
1	upregulated	leuD	1.4551e-09	14.3173	0.965517	10.9891	biosynthesis of leucine	3-isopropylmalate dehydratase (small subunit)	leuD	SigE|stringent response|T-box|	ilvBHC-leuABCD	sigA|	TnrA|Fsra|CodY|CcpA|T-box-LEU|	TF+P+M|small regulatory RNA|TF+M|TF+PP+M|RNA switch|	-1|-1|-1|1|1|	Glutamine| @|GTP isoleucine valine|D-fructose-1,6-bisphosphate Glucose-6-Phosphate|tRNAleu|	-1|nan|1 1 1|1 1|-1|
1	upregulated	gabP	1.54071e-09	12.7814	0.965517	9.91299	utilization of gamma-amino butyric acid	gamma-amino butyric acid permease	gabP|nrg-21	CodY|	gabP	sigA|	TnrA|CodY|	TF+P+M|TF+M|	1|-1|	Glutamine|GTP isoleucine valine|	-1|1 1 1|
1	upregulated	yoxA	1.54071e-09	11.7911	1	11.1837	unknown	aldose-1-epimerase (mutarotase)	galM|yoxA		yoxA-dacC	sigH|sigB|
1	upregulated	bacB	1.70932e-09	12.1107	0.965517	9.8316	biosynthesis of the antibiotic bacilysin	oxidase	bacB|ywfC|ipa-81d	DnaA|AbrB|ScoC|		sigH|	scoC|CodY|AbrB|	TF|TF+M|TF|	-1|-1|-1|	@|GTP isoleucine valine| @|	nan|1 1 1|nan|
1	upregulated	S1451	2.60219e-09	10.3044	0.931034	7.5122		intergenic region	S1451
1	upregulated	dacC	2.74038e-09	11.7472	1	11.4041	carboxypeptidase	penicillin-binding protein 4A, D-alanyl-D-alanine carboxypeptidase	dacC|pbp	SigH|	yoxA-dacC	sigH|sigB|
1	upregulated	citT	2.82044e-09	11.1553	0.931034	9.13352	regulation of citrate uptake	two-component response regulator	citT|yflQ		Op148		CcpA|	TF+PP+M|	NaN|	D-fructose-1,6-bisphosphate Glucose-6-Phosphate|	1 1|
1	upregulated	yoaZ	2.82044e-09	8.38886	0.965517	7.87898	unknown	unknown	yoaZ
1	upregulated	ypfD	3.71526e-09	15.1678	0.931034	12.1871	unknown	unknown	ypfD|jofD
1	upregulated	metC	3.8509e-09	13.4542	1	10.8053	biosynthesis of methionine	cystathionine beta-lyase	metC|yjcJ	S-box|	yjcIJ	sigA|	S-box-SAM|CodY|	riboswitch|TF+M|	-1|NaN|	S-adenosyl-L-methionine|GTP isoleucine valine|	-1|1 1 1|
1	upregulated	yusY.1	6.05357e-09	11.6937	0.931034	9.58293	unknown	unknown	yusY
1	upregulated	yflP	6.33908e-09	10.447	0.931034	8.88676	unknown	unknown	yflP
1	upregulated	yxjG	6.33908e-09	13.6901	1	11.1512	unknown	putative methionine synthase	yxjG	CitB|S-box|			S-box-SAM|	riboswitch|	-1|	S-adenosyl-L-methionine|	-1|
1	upregulated	pksN	6.55188e-09	9.60407	0.965517	9.19494	polyketide synthesis	polyketide synthase of type I	pksN|pksP	AbrB|
1	upregulated	yqgS	7.36909e-09	13.219	0.965517	11.9858	biosynthesis of lipoteichoic acid	minor lipoteichoic acid synthase	yqgS
1	upregulated	yisT	7.44917e-09	10.9306	0.965517	10.7892	unknown	bacillithiol S-transferase	bstC|yisT|yucH			sigH|
1	upregulated	ggt	8.6144e-09	8.69752	1	8.97828	degradation of poly-glutamate capsules	gamma-glutamyltransferase	ggt|pac
1	upregulated	yhcR	8.64505e-09	9.90752	0.965517	9.90259	utilization of nucleic acids	extracellular non-specific endonuclease, Rnase	yhcR			sigH|
1	upregulated	yrkL	8.64505e-09	11.4688	1	10.7802	unknown	unknown	yrkL
1	upregulated	yhcS	9.29201e-09	9.87935	1	10.7283	anchoring of proteins to the cell wall	sortase	yhcS			sigH|
1	upregulated	yhcZ	9.57949e-09	9.97924	1	11.2255	unknown	two-component response regulator	yhcZ	SigE|LiaR|	yhcYZ-yhdA	sigA|sigE|	LiaR|	TF-TC|	1|	Bacitracin::stress|	1|
1	upregulated	S792	1.05298e-08	10.0413	1	10.2322		3'UTR of yopA	S792
1	upregulated	licT	1.07302e-08	11.4158	1	11.1032	control of beta-glucan and beta-glucoside utilization	transcriptional antiterminator (BglG family)	licT	SigA|SigA|	licT-bglS	sigA|
1	upregulated	glpP	1.10539e-08	11.3905	1	10.7928	regulation of glycerol and glycerol-3-phosphate utilization	transcriptional antiterminator	glpP	Spo0A|SigA|	Op164		CcpA|	TF+PP+M|	-1|	D-fructose-1,6-bisphosphate Glucose-6-Phosphate|	1 1|
1	upregulated	mdh	1.19852e-08	15.5756	0.965517	12.7033	TCA cycle	malate dehydrogenase	mdh|citH	CcpC|	citZ-icd-mdh	sigA|	CitB|CcpC|CcpA|CodY|	riboswitch|TF+ADN-M|TF+PP+M|TF+M|	NaN|-1|-1|NaN|	Iron|Citrate|D-fructose-1,6-bisphosphate Glucose-6-Phosphate|GTP isoleucine valine|	-1|-1|1 1|1 1 1|
1	upregulated	pksE	1.23028e-08	10.5604	0.965517	10.1748	polyketide synthesis	unknown	pksE	SigK|AbrB|
1	upregulated	S987	1.33368e-08	12.0751	1	11.5175		3'UTR of yrkL	S987
1	upregulated	yitR	1.34879e-08	9.56517	0.965517	9.02554	unknown	unknown	yitR
1	upregulated	appB	1.39083e-08	12.3901	1	11.0159	uptake of oligopeptides	oligopeptide [SW|ABC transporter] (permease)	appB	ScoC|	appDFABC		scoC|CodY|TnrA|	TF|TF+M|TF+P+M|	-1|-1|NaN|	@|GTP isoleucine valine|Glutamine|	nan|1 1 1|-1|
1	upregulated	S727	1.67878e-08	9.96547	1	10.8821		intergenic region	S727
1	upregulated	scuA	1.81652e-08	11.3028	1	11.334	maturation of [[protein|72D5442C0EF3B404F7B615366E357B68C863CEB6|cytochrome c oxidase caa3]]	synthesis of cytochrome oxidase protein	sco|ypmQ
1	upregulated	ypjQ	1.81652e-08	12.3456	1	12.713	unknown	unknown	ypjQ
1	upregulated	S1414	1.91472e-08	9.35007	0.965517	8.69458		intergenic region	S1414
1	upregulated	ypjP	1.99963e-08	13.0066	1	13.0497	unknown	unknown	ypjP
1	upregulated	appC	2.26617e-08	12.2027	1	11.007	uptake of oligopeptides	oligopeptide [SW|ABC transporter] (permease)	appC	ScoC|	appDFABC		scoC|CodY|TnrA|	TF|TF+M|TF+P+M|	-1|-1|NaN|	@|GTP isoleucine valine|Glutamine|	nan|1 1 1|-1|
1	upregulated	kinE	2.28813e-08	10.2875	0.931034	8.90722	initiation of [SW|sporulation]	two-component sensor kinase	kinE|ykrQ	SigA|SigA|	kinE-ogt	sigH|sigA|	CodY|	TF+M|	NaN|	GTP isoleucine valine|	1 1 1|
1	upregulated	yndB	3.23097e-08	11.1899	0.931034	9.75862	unknown	unknown	yndB
1	upregulated	yvfT	3.27474e-08	8.72355	0.965517	8.28891	unknown	two-component sensor kinase	yvfT				*YvfU*|	silico-TF+TC|	NaN|	unk|	nan|
1	upregulated	S1413	4.00195e-08	11.1815	1	10.9654		5'UTR of ureA	S1413
1	upregulated	yyaB	4.16852e-08	9.17129	0.931034	8.48795	unknown	unknown	yyaB
1	upregulated	spoIIAB	4.23165e-08	11.3923	1	11.8695	control of SigF activity| phosphorylation and inactivation of [[protein|3936E91C062074BFE4284B54A8CC33F35F94F5EE]]	anti-[SW|sigma factor], protein serine kinase	spoIIAB	AbrB|	dacF-spoIIAAB-sigF	sigH|sigG|sigF|	Spo0A|SinR|AbrB|SpoVT|	TF+PP|TF|TF|TF|	1|-1|-1|-1|	nan|nan| @|nan|	nan|nan|nan|nan|
1	upregulated	spo0A	4.54695e-08	11.8053	1	12.319	initiation of [SW|sporulation]	[SW|phosphorelay] response regulator	spo0A|spo0C|spo0G|spoIIL|sof-1	SigH|	spo0A	sigH|sigA|	Spo0A|SinR|	TF+PP|TF|	-1|-1|	nan|nan|	nan|nan|
1	upregulated	ypmR	4.62425e-08	11.8708	1	12.1661	unknown	unknown	ypmR|yzjA
1	upregulated	yheI	4.8283e-08	8.85924	0.931034	8.68222	multiple antibiotic resistance	multidrug [SW|ABC transporter ](ATP-binding protein)	bmrC|yheI				SpoIIID|	TF|	1|	nan|	nan|
1	upregulated	yvyD	5.09264e-08	14.8407	1	14.9252	dimerization of ribosomes in the stationary phase, protection against paraquat stress	ribosome hibernation promoting factor	hpf|yviI|yvyD		yvyD	sigH|sigB|
1	upregulated	acuB	5.18944e-08	12.1823	0.931034	10.1953	unknown	unknown	acuB	CcpA|	acuABC	sigA|	CcpA|CodY|	TF+PP+M|TF+M|	-1|NaN|	D-fructose-1,6-bisphosphate Glucose-6-Phosphate|GTP isoleucine valine|	1 1|1 1 1|
1	upregulated	spoIIAA	5.18944e-08	11.4302	1	11.9344	control of SigF activity	anti-anti-SigF	spoIIAA	AbrB|	dacF-spoIIAAB-sigF	sigH|sigG|sigF|	Spo0A|SinR|AbrB|SpoVT|	TF+PP|TF|TF|TF|	1|-1|-1|-1|	nan|nan| @|nan|	nan|nan|nan|nan|
1	upregulated	rapB	5.26644e-08	11.4023	0.931034	9.74913	control of sporulation initiation	response regulator aspartate phosphatase	rapB|spo0P|ywmE	SigA|SigA|	rapB	sigA|
1	upregulated	yizB	5.45659e-08	9.24651	1	9.52481	unknown	unknown	yizB
1	upregulated	X.14	5.60115e-08	13.9642	1	12.909			BSU_misc_RNA_18
1	upregulated	ureA	6.9453e-08	10.4216	1	10.4105	utilization of urea as alternative nitrogen source	urease (gamma subunit)	ureA	SpoIIID|SigH|	ureABC	sigH|sigA|	TnrA|PucR|GlnR|CodY|	TF+P+M|TF+M|TF+P+M|TF+M|	1|1|-1|-1|	Glutamine|Allantoin Urate Allantoate|Glutamine|GTP isoleucine valine|	-1|1 1 1|1|1 1 1|
1	upregulated	yczJ	7.07789e-08	9.91444	0.965517	10.4368	unknown	unknown	yczJ
1	upregulated	yokG	7.47458e-08	12.8384	1	12.1283	unknown	unknown	yokG
1	upregulated	yjiC	7.83499e-08	7.97772	0.965517	9.25004	synthesis of bacillaene	macrolide glycosyltransferase	yjiC	SigB|
1	upregulated	yqgQ	8.11504e-08	11.0777	1	10.5888	unknown	unknown	yqgQ				CcpA|	TF+PP+M|	NaN|	D-fructose-1,6-bisphosphate Glucose-6-Phosphate|	1 1|
1	upregulated	acuC	8.14542e-08	11.7706	0.931034	10.0016	control of [[protein|6671E7D85E99D349679F0E9D825DC035D10FFD2E]] activity	[[protein|6671E7D85E99D349679F0E9D825DC035D10FFD2E]] deacetylase	acuC	AscR|CcpA|	acuABC	sigA|	CcpA|CodY|	TF+PP+M|TF+M|	-1|NaN|	D-fructose-1,6-bisphosphate Glucose-6-Phosphate|GTP isoleucine valine|	1 1|1 1 1|
1	upregulated	acpK	8.38667e-08	9.67658	0.965517	9.7449	polyketide biosynthesis	acyl carrier protein	acpK	AbrB|
1	upregulated	yhcY	8.43306e-08	8.40341	1	10.0508	unknown	two-component sensor kinase	yhcY	LiaR|	yhcYZ-yhdA	sigA|sigE|	LiaR|	TF-TC|	1|	Bacitracin::stress|	1|
1	upregulated	ykkA	8.61355e-08	7.84458	0.965517	7.50226	unknown	bacillithiol S-transferase	bstF|ykkA
1	upregulated	yccK	9.06023e-08	8.43551	1	9.68565	unknown	unknown	yccK|yzaE
1	upregulated	spoVG	9.33001e-08	15.2423	0.931034	13.5653	cell division, control of sporulation initiation	negative effector of asymetric septation	spoVG	Fnr|AbrB|	spoVG	sigH|	SinR|AbrB|CodY|	TF|TF|TF+M|	-1|-1|NaN|	nan| @|GTP isoleucine valine|	nan|nan|1 1 1|
1	upregulated	ywzE	9.33001e-08	8.65725	0.965517	7.93398	unknown	unknown	ywzE
1	upregulated	metE	1.05001e-07	13.4906	1	11.1143	biosynthesis of methionine	methionine synthase	metE|metC	S-box|	metE	sigA|	S-box-SAM|	riboswitch|	-1|	S-adenosyl-L-methionine|	-1|
1	upregulated	degS	1.06321e-07	10.2671	1	10.6833	regulation of degradative enzyme and genetic competence	two-component sensor kinase	degS|sacU	DegU|CcpA|	degSU	sigA|
1	upregulated	phrI	1.10283e-07	11.5255	1	12.1185	control of the transfer of the mobile genetic element ICEBs1	phosphatase (RapI) regulator	phrI	SigH|	rapI-phrI	sigH|sigA|
1	upregulated	S363	1.10556e-07	11.0526	1	11.3536		5'UTR of aprE	S363
1	upregulated	acuA	1.14318e-07	12.3262	0.931034	10.5611	control of [[protein|AcsA ]]activity	Gcn5-related N-acetyltransferase	acuA	CcpA|	acuABC	sigA|	CcpA|CodY|	TF+PP+M|TF+M|	-1|NaN|	D-fructose-1,6-bisphosphate Glucose-6-Phosphate|GTP isoleucine valine|	1 1|1 1 1|
1	upregulated	yoeA	1.18426e-07	9.53812	1	10.2636	unknown	putative multidrug exporter	yoeA			sigH|
1	upregulated	ytkL	1.23316e-07	10.5787	1	10.8839	unknown	unknown	ytkL	SigB|	ytkL	sigB|
1	upregulated	sigF	1.24947e-07	10.4911	0.965517	10.9976	transcription of [SW|sporulation] genes (early forespore)	[SW|RNA polymerase] forespore-specific (early) [SW|sigma factor] SigF	sigF|spoIIAC	AbrB|	dacF-spoIIAAB-sigF	sigH|sigG|sigF|	Spo0A|SinR|AbrB|SpoVT|	TF+PP|TF|TF|TF|	1|-1|-1|-1|	nan|nan| @|nan|	nan|nan|nan|nan|
1	upregulated	S809	1.29989e-07	14.6964	0.965517	13.7308	stability of prophage SPß	hydrophobic class I toxin	bsrG|bsrG|S809
1	upregulated	yhdT	1.3485e-07	12.9943	1	13.224	unknown	unknown	yhdT				CodY|	TF+M|	NaN|	GTP isoleucine valine|	1 1 1|
1	upregulated	phrK	1.37893e-07	12.2908	0.965517	11.9215	control of ComA activity	phosphatase ([[protein|C8BF3815578293542D14811C60F4CA78AACF73EB]]) regulator	phrK	AbrB|	rapK-phrK	sigH|	AbrB|	TF|	-1|	@|	nan|
1	upregulated	yqjN	1.50563e-07	8.24978	0.931034	7.9807	unknown	unknown	yqjN
1	upregulated	ypgQ	1.50563e-07	9.69923	0.931034	9.44651	degradation of excessive or abnormal nucleotides	Mn<sup>2+</sup>-dependent pyrophosphohydrolase	ypgQ			sigH|
1	upregulated	S748	1.54051e-07	11.1858	0.965517	10.8577		5'UTR of cwlS	S748
1	upregulated	S1490	1.72098e-07	9.91227	0.931034	8.97988		intergenic region	S1490
1	upregulated	yhdA	1.74532e-07	8.27115	0.965517	10.0657	unknown	unknown	yhdA	LiaR|	yhcYZ-yhdA	sigA|sigE|	LiaR|	TF-TC|	1|	Bacitracin::stress|	1|
1	upregulated	yoaP	1.82377e-07	6.62414	0.965517	7.11223	unknown	unknown	yoaP
1	upregulated	S1086	1.83181e-07	6.96676	0.931034	7.49557		intergenic region	S1086
1	upregulated	S966	1.83181e-07	12.2816	1	12.3818		5'UTR of sda	S966
1	upregulated	pksL	1.95475e-07	8.97255	0.965517	9.2691	polyketide synthesis	polyketide synthase of type I	pksL|pksX|pksA|outG	AbrB|
1	upregulated	S721	2.05295e-07	11.0828	1	11.7222		3'UTR of yobK	S721
1	upregulated	ftsZ	2.13396e-07	12.2432	0.931034	11.4979	formation of Z-ring	cell-division initiation protein (septum formation), member of the [SW|divisome]	ftsZ|ts-1	SigA|SigG|SigH|	ftsAZ	sigH|sigA|	WalR|AbrB|	TF-TC|TF|	1|-1|	unk| @|	-1|nan|
1	upregulated	appF	2.16518e-07	11.6283	0.931034	10.4228	uptake of oligopeptides	oligopeptide [SW|ABC transporter ](ATP-binding protein)	appF	ScoC|	appDFABC		scoC|CodY|TnrA|	TF|TF+M|TF+P+M|	-1|-1|NaN|	@|GTP isoleucine valine|Glutamine|	nan|1 1 1|-1|
1	upregulated	yjcH	2.20204e-07	12.4691	0.931034	12.0937	unknown	unknown	yjcH				CodY|	TF+M|	NaN|	GTP isoleucine valine|	1 1 1|
1	upregulated	yqgY	2.30508e-07	12.9302	0.965517	12.6485	unknown	unknown	yqgY				CcpA|	TF+PP+M|	NaN|	D-fructose-1,6-bisphosphate Glucose-6-Phosphate|	1 1|
1	upregulated	S404	2.30508e-07	13.0467	0.931034	11.7095		5'UTR of appA/1	S404
1	upregulated	S788	2.31669e-07	9.14249	0.965517	8.66077	The antisense RNA of yfjE	intergenic region	S788
1	upregulated	yopA	2.3244e-07	9.03611	1	10.2846	unknown	unknown	yopA
1	upregulated	yukJ	2.34413e-07	11.4732	0.965517	12.0187	unknown	unknown	yukJ
1	upregulated	S932	2.40765e-07	12.5625	0.931034	11.1192		5'UTR of yqgS	S932
1	upregulated	ppsB	2.58032e-07	8.81891	1	10.1823	production of the antibacterial compound plipastatin	plipastatin synthetase	ppsB	SigD|AbrB|			AbrB|	TF|	-1|	@|	nan|
1	upregulated	ypmS	2.61185e-07	10.6287	0.931034	10.3943	unknown	unknown	ypmS
1	upregulated	yfkN	2.61572e-07	9.82088	0.965517	9.37816	degradation of c-di-AMP	cell wall-anchored 3'5' cyclic dinucleotide 3′ phosphodiesterase, degrades c-di-AMP	yfkN	SigB|CcpA|	yfkN		PhoP|CcpA|	TF-TC|TF+PP+M|	1|-1|	phosphate|D-fructose-1,6-bisphosphate Glucose-6-Phosphate|	-1|1 1|
1	upregulated	ymdA	2.68885e-07	13.2069	0.965517	13.0876	RNA processing and degradation	RNase Y	rny|ymdA			sigK|
1	upregulated	S566	2.70662e-07	11.3546	0.931034	10.6113		5'UTR of ylmD	S566
1	upregulated	yngK	2.84327e-07	5.34921	0.931034	4.47946	unknown	unknown	yngK|yotA		yngK	sigK|
1	upregulated	aprE	2.85515e-07	8.96436	1	10.304	protein degradation	extracellular alkaline serine protease (subtilisin E)	aprE|sprE	DnaA|MtrB|ScoC|	aprE	sigA|	SinR|scoC|AbrB|TenA|DegU|	TF|TF|TF|unk|TF-TC|	-1|-1|-1|1|1|	nan| @| @|unk|unk|	nan|nan|nan|-1|-1|
1	upregulated	yozM	3.02991e-07	8.20387	0.965517	8.32195	unknown	unknown	yozM	CcpA|	yozM		LexA|CcpA|	TF-proteolyse|TF+PP+M|	-1|-1|	DNA_Damage|D-fructose-1,6-bisphosphate Glucose-6-Phosphate|	1|1 1|
1	upregulated	sirB	3.02991e-07	13.1738	0.931034	10.9222	siroheme biosynthesis, sulfite reduction	sirohydrochlorin ferrochelatase	sirB|ylnE	S-box|	cysHP-sat-cysC-ylnDEF	sigA|	S-box-SAM|CymR|	riboswitch|TF+P+M|	-1|-1|	S-adenosyl-L-methionine|O-acetyl-L-serine|	-1|-1|
1	upregulated	S215	3.02991e-07	10.2501	0.931034	9.62706		5'UTR of ydzW/7	S215
1	upregulated	ylbA	3.12452e-07	11.5266	0.965517	11.5487	unknown	unknown	ylbA	AbrB|			AbrB|	TF|	-1|	@|	nan|
1	upregulated	bsn	3.12452e-07	7.95142	0.931034	8.30243	extracellular RNA degradation	extracellular RNase Bsn	yurI		yurI		PhoP|AbrB|	TF-TC|TF|	1|-1|	phosphate| @|	-1|nan|
1	upregulated	appA	3.18683e-07	13.0305	0.931034	11.979	unknown	oligopeptide ABC transporter	appA/1	ScoC|			scoC|CodY|TnrA|	TF|TF+M|TF+P+M|	-1|-1|NaN|	@|GTP isoleucine valine|Glutamine|	nan|1 1 1|-1|
1	upregulated	S819	3.33781e-07	9.97655	0.931034	9.48607		intergenic region	S819
1	upregulated	ywfH	3.34704e-07	10.781	1	11.1155	biosynthesis of the antibiotic bacilysin	short chain reductase	bacG|ipa-86r|ywfH				CodY|	TF+M|	-1|	GTP isoleucine valine|	1 1 1|
1	upregulated	degU	3.41988e-07	11.334	0.931034	10.3481	regulation of degradative enzymes, [SW|genetic competence], and other adaptive responses	two-component response regulator	degU|sacU|iep	AraR|CcpA|	degSU	sigA|	TnrA|DegU|CcpA|	TF+P+M|TF-TC|TF+PP+M|	-1|1|1|	Glutamine|unk|D-fructose-1,6-bisphosphate Glucose-6-Phosphate|	-1|-1|1 1|
1	upregulated	ylbP	3.53805e-07	12.4183	1	12.6817	unknown	putative N-acetyltransferase	ylbP	SigA|SigA|CcpA|			CcpA|	TF+PP+M|	-1|	D-fructose-1,6-bisphosphate Glucose-6-Phosphate|	1 1|
1	upregulated	yitQ	3.76372e-07	7.97929	0.931034	8.14549	resistance to [[protein|330CB6A25181F7AFD3C63F73CA21A3428882D100]]	anti-toxin	yitQ
1	upregulated	S1195	3.76372e-07	10.289	0.931034	9.70095		intergenic region	S1195
1	upregulated	appA.1	3.94062e-07	12.6744	0.965517	11.968	unknown	oligopeptide ABC transporter	appA/2	SigA|ScoC|	appDFABC		scoC|CodY|TnrA|	TF|TF+M|TF+P+M|	-1|-1|NaN|	@|GTP isoleucine valine|Glutamine|	nan|1 1 1|-1|
1	upregulated	yhaA	3.98545e-07	11.9344	0.931034	10.9811	unknown	sulphur compound N-deacetylase	sndC|yhaA				CodY|	TF+M|	NaN|	GTP isoleucine valine|	1 1 1|
1	upregulated	sirC	4.03808e-07	13.219	0.931034	11.0983	siroheme biosynthesis , sulfite reduction	probably precorrin-2 dehydrogenase	ylnF|sirC		cysHP-sat-cysC-ylnDEF	sigA|	S-box-SAM|CymR|	riboswitch|TF+P+M|	-1|-1|	S-adenosyl-L-methionine|O-acetyl-L-serine|	-1|-1|
1	upregulated	S1101	4.53585e-07	14.5848	0.931034	12.3665		5'UTR of citZ	S1101
1	upregulated	S1399	4.57952e-07	12.4481	0.965517	11.7223		3'UTR of ssbB	S1399
1	upregulated	abnA	4.58881e-07	6.55952	0.931034	7.35661	arabinan degradation	endo-1,5-alpha-L-arabinosidase	abnA	CcpA|	abnA	sigA|	CcpA|AraR|	TF+PP+M|TF+M|	-1|-1|	D-fructose-1,6-bisphosphate Glucose-6-Phosphate|Arabinose|	1 1|-1|
1	upregulated	S1507	4.73287e-07	10.1515	0.931034	9.64385		3'UTR of licT	S1507
1	upregulated	ypmP	4.77168e-07	10.811	1	11.7079	unknown	unknown	ypmP	Spo0A|CodY|	ilvA-ypmP		CodY|	TF+M|	-1|	GTP isoleucine valine|	1 1 1|
1	upregulated	citZ	4.78537e-07	14.4127	0.931034	12.4712	TCA cycle	citrate synthase II	citZ|citA2	SigY|CcpC|	citZ-icd-mdh	sigA|	CitB|CcpC|CcpA|CodY|	riboswitch|TF+ADN-M|TF+PP+M|TF+M|	NaN|-1|-1|NaN|	Iron|Citrate|D-fructose-1,6-bisphosphate Glucose-6-Phosphate|GTP isoleucine valine|	-1|-1|1 1|1 1 1|
1	upregulated	yjcF	5.13823e-07	12.0274	0.965517	13.138	unknown	unknown	yjcF				CodY|	TF+M|	NaN|	GTP isoleucine valine|	1 1 1|
1	upregulated	ppsA	5.38708e-07	8.46761	1	10.494	production of the antibacterial compound plipastatin	plipastatin synthetase	ppsA	AbrB|			AbrB|	TF|	-1|	@|	nan|
1	upregulated	ylmG	5.4652e-07	11.7909	0.965517	11.0641	unknown	unknown	ylmG	SigM|Spo0A|			Spo0A|	TF+PP|	-1|	nan|	nan|
1	upregulated	ygaB	5.51917e-07	8.65412	0.965517	9.23417	unknown	unknown	ygaB			sigG|
1	upregulated	sda	5.73893e-07	11.2674	1	12.2352	mediates a developmental checkpoint coupling initiation of [[category|SW 4.2]] (phosphorylation of [[protein|2C54FE2ADC82FF414D732018C90649D477A925AD]])to the function of replication initiation proteins	developmental checkpoint protein	sda	LexA|	sda	sigA|	LexA|DnaA|	TF-proteolyse|TF|	-1|-1|	DNA_Damage| @|	1|nan|
1	upregulated	yjiB	5.73893e-07	7.29493	1	9.79993	oxidation of fatty acids	monooxygenase CYP109B1	yjiB	SigB|
1	upregulated	yvaM	6.00245e-07	6.91261	0.931034	6.84649	unknown	unknown	yvaM	RghR|	yvaM		rghR|	TF|	-1|	@|	nan|
1	upregulated	pksD	6.00245e-07	9.55099	0.931034	10.0762	polyketide synthesis	unknown	pksD	AbrB|
1	upregulated	ppsC	6.1422e-07	8.46374	0.965517	9.56879	production of the antibacterial compound plipastatin	plipastatin synthetase	ppsC	AbrB|			AbrB|	TF|	-1|	@|	nan|
1	upregulated	pksB	6.15221e-07	8.20155	0.931034	7.77445	polyketide synthesis	unknown	pksB
1	upregulated	dat	6.42431e-07	11.2961	0.965517	12.0495	peptidoglycan precursor biosynthesis	D-alanine aminotransferase	dat|yheM		yheM
1	upregulated	tatAC	6.53514e-07	11.6305	0.931034	11.2506	TAT [SW|protein secretion]	component of the twin-arginine translocation pathway	tatAC|ynzA
1	upregulated	S333	7.20918e-07	12.5171	1	13.2973		5'UTR of yhdT	S333
1	upregulated	ypbB	7.25084e-07	8.75038	1	10.644	unknown	unknown	ypbB
1	upregulated	dhaS	7.49344e-07	11.8132	1	13.6374	unknown	aldehyde dehydrogenase (NAD)	dhaS		dhaS
1	upregulated	yqgW	8.18827e-07	12.8573	0.931034	11.9276	unknown	unknown	yqgW				CcpA|	TF+PP+M|	NaN|	D-fructose-1,6-bisphosphate Glucose-6-Phosphate|	1 1|
1	upregulated	yugN	8.23397e-07	8.93622	0.931034	8.75626	unknown	unknown	yugN
1	upregulated	vpr	8.38134e-07	9.80386	1	10.6066	protein degradation	minor extracellular serine protease	vpr|ipa-45r	SigH|	vpr	sigH|	PhoP|LexA|	TF-TC|TF-proteolyse|	1|-1|	phosphate|DNA_Damage|	-1|1|
1	upregulated	ureB	8.87225e-07	9.00663	1	10.0628	utilization of urea as alternative nitrogen source	urease (beta subunit)	ureB	SigH|	ureABC	sigH|sigA|	TnrA|PucR|GlnR|CodY|	TF+P+M|TF+M|TF+P+M|TF+M|	1|1|-1|-1|	Glutamine|Allantoin Urate Allantoate|Glutamine|GTP isoleucine valine|	-1|1 1 1|1|1 1 1|
1	upregulated	S470	8.88785e-07	12.4562	0.931034	10.2378		5'UTR of metE	S470
1	upregulated	ssbB	9.49837e-07	11.9685	0.965517	11.5216	required for efficient genetic transformation	single-strand DNA-binding protein	ssbB|ywpH	ComK|	ywpH-glcR		ComK|	TF|	1|	@|	nan|
1	upregulated	yuiB	9.55941e-07	12.5571	0.965517	11.7427	unknown	unknown	yuiB	CodY|			CodY|TnrA|	TF+M|TF+P+M|	-1|NaN|	GTP isoleucine valine|Glutamine|	1 1 1|-1|
1	upregulated	S967	9.65085e-07	11.4335	0.931034	10.7137		3'UTR of sda	S967
1	upregulated	yjcG	1.02035e-06	11.586	0.931034	12.2063	nucleotide metabolism	2´-CPDase	yjcG				CodY|	TF+M|	NaN|	GTP isoleucine valine|	1 1 1|
1	upregulated	S614	1.1086e-06	8.80042	0.931034	7.96144		5'UTR of pksB	S614
1	upregulated	ykkB	1.15867e-06	7.19202	0.931034	6.80088	unknown	unknown	ykkB
1	upregulated	S508	1.17328e-06	10.753	0.965517	11.6493		5'UTR of patA	S508
1	upregulated	yhzD	1.17328e-06	6.94664	0.965517	7.10948	unknown	unknown	yhzD
1	upregulated	S1149	1.17832e-06	9.89367	0.931034	9.91986	The antisense RNA of S111	5'UTR of ytjP	S1149
1	upregulated	yoaA	1.24325e-06	7.4304	1	9.44895	unknown	unknown	yoaA	SigB|	yoxCB-yoaA	sigB|
1	upregulated	glcK	1.25102e-06	9.72111	0.965517	10.2933	phosphorylation of the free glucose moiety resulting from cleavage of di-and oligosaccharides	glucose kinase (D-glucose:ATP)	glcK|yqgR				CcpA|	TF+PP+M|	NaN|	D-fructose-1,6-bisphosphate Glucose-6-Phosphate|	1 1|
1	upregulated	ypgR	1.33261e-06	9.57663	0.965517	10.9459	unknown	unknown	ypgR			sigH|
1	upregulated	tatAY	1.33602e-06	10.7873	1	12.9272	TAT [SW|protein secretion]	component of the twin-arginine translocation pathway	tatAY|ydiI
1	upregulated	X.29	1.35047e-06	11.2006	0.931034	11.1962	control of the gcvT-gcvPA-gcvPB operon		Gly-box|BSU_misc_RNA_38|BSU_misc_RNA_38|BSU_misc_RNA_38
1	upregulated	ybfJ	1.40282e-06	10.0646	0.965517	10.7349	unknown	unknown	ybfJ	CodY|		sigE|
1	upregulated	recO	1.50174e-06	11.8194	0.965517	11.7609	DNA repair/ recombination	mediator of [[protein|A44D4677FB70BE8F554BF1001A500F817C7DA95F]] binding to ssDNA	recO|yqxN|yqfI	SigB|			TnrA|	TF+P+M|	NaN|	Glutamine|	-1|
1	upregulated	dnaG	1.50208e-06	11.4214	0.931034	10.9535	[[category|SW 3.1.1]]	DNA primase	dnaG	SigH|	yqxD-dnaG-sigA	sigH|sigD|sigB|sigA|	Spo0A|	TF+PP|	-1|	nan|	nan|
1	upregulated	S340	1.51229e-06	10.8008	0.931034	10.3932		5'UTR of yheJ	S340
1	upregulated	yqgL	1.54888e-06	6.61026	0.965517	6.81566	unknown	unknown	yqgL
1	upregulated	S338	1.60919e-06	11.5903	0.931034	11.8293		5'UTR of dat	S338
1	upregulated	yqkD	1.64848e-06	6.75494	0.965517	8.40178	unknown	unknown	yqkD
1	upregulated	recX	1.66735e-06	8.52679	0.931034	8.50929	[SW|DNA repair/ recombination]	recombination protein	recX|yfhG
1	upregulated	pksC	1.67706e-06	10.3882	0.931034	10.9817	polyketide (bacillaene) synthesis	bacillaene synthase trans-acting acyltransferase	pksC	Spo0A|AbrB|
1	upregulated	spo0F	1.69224e-06	10.0594	1	11.7438	initiation of [SW|sporulation]	phosphotransferase of the sporulation initiation phosphorelay	spo0F	SigH|	spo0F	sigH|sigA|	Spo0A|	TF+PP|	1|	nan|	nan|
1	upregulated	yuzB	1.71856e-06	9.36336	0.931034	9.25997	unknown	unknown	yuzB
1	upregulated	S744	1.74913e-06	12.6583	0.965517	13.675		5'UTR of dhaS	S744
1	upregulated	yybH	1.78018e-06	6.49882	0.965517	8.16577	unknown	unknown	yybH		yybHI	sigE|
1	upregulated	yolC	1.84134e-06	8.14952	0.965517	9.65502	unknown	unknown	yolC	AhrC|OhrR|TnrA|AbrB|	yolC		LexA|AbrB|	TF-proteolyse|TF|	-1|-1|	DNA_Damage| @|	1|nan|
1	upregulated	yobK	1.92482e-06	8.92349	0.965517	10.3215	inhibition of the cytotoxic activity of [[protein|D24F5B473B9CFAD960D877A8BA593939012177E2]]	antitoxin	yobK
1	upregulated	ydzW.3	1.92482e-06	8.35649	1	10.3914	unknown	unknown	ydzW/4
1	upregulated	S617	1.95813e-06	9.86792	0.965517	10.7474		intergenic region	S617
1	upregulated	yjcL	1.96914e-06	8.39076	0.931034	8.26013	unknown	unknown	yjcL				CodY|	TF+M|	NaN|	GTP isoleucine valine|	1 1 1|
1	upregulated	yfmK	2.03866e-06	7.16948	0.931034	8.47027	acetylation of the histone-like protein [[protein|EFD8FC875B6787B1512C5FC4C81E7E4C9BD93028|HBsu]], regulation of nucleoid compaction	Nε-lysine acetyltransferase	yfmK
1	upregulated	S252	2.05214e-06	8.61009	1	9.85826		intergenic region	S252
1	upregulated	phrG	2.1207e-06	10.0245	1	13.4265	control of DegU activity	phosphatase (RapG) regulator	phrG|yycL	CcpA|	rapG-phrG	sigH|sigA|	rghR|CcpA|SinR|	TF|TF+PP+M|TF|	-1|-1|-1|	@|D-fructose-1,6-bisphosphate Glucose-6-Phosphate|nan|	nan|1 1|nan|
1	upregulated	yitU	2.15098e-06	8.63445	0.965517	8.82726	dephosphorylation of the riboflavin precursor, 5-amino-6-ribitylamino-2,4(1H,3H)-pyrimidinedione 5'-phosphate (minor activity)	unknown	yitU	SigA|SigA|SigG|
1	upregulated	phrA	2.22856e-06	12.8308	0.931034	12.8598	control of [SW|sporulation] initiation	phosphatase ([[protein|25D89EF3C4D57B3E6F9AB0210029651F74356906]]) inhibitor	phrA|gsiAB	SigB|CcpA|	rapA-phrA	sigA|	Spo0A|ComA|CodY|	TF+PP|TF-TC|TF+M|	-1|1|-1|	nan|ComX|GTP isoleucine valine|	nan|1|1 1 1|
1	upregulated	ypiB	2.30414e-06	11.8105	1	14.2477	unknown	unknown	ypiB			sigH|
1	upregulated	ydzW.2	2.30414e-06	8.5767	0.965517	9.86999	unknown	unknown	ydzW/3
1	upregulated	yhaH	2.51861e-06	10.7272	0.965517	11.9101	unknown	unknown	yhaH
1	upregulated	yknV	2.52812e-06	5.63817	1	7.58491	unknown	[SW|ABC transporter] (ATP-binding protein)	yknV			sigE|
1	upregulated	ypmT	2.63629e-06	10.1458	0.931034	10.9384	unknown	unknown	ypmT
1	upregulated	yfnB	2.63961e-06	7.89257	0.931034	8.21919	unknown	unknown	yfnB
1	upregulated	cdd	2.67558e-06	11.7896	0.931034	11.6793	pyrimidine interconversion	cytidine deaminase	cdd	SigB|	cdd-era	sigB|sigA|	Spo0A|	TF+PP|	1|	nan|	nan|
1	upregulated	ppsD	2.81097e-06	7.59046	0.965517	9.02316	production of the antibacterial compound plipastatin	plipastatin synthetase	ppsD	AbrB|			AbrB|	TF|	-1|	@|	nan|
1	upregulated	yqkC	2.82571e-06	9.96983	1	11.7294	unknown	unknown	yqkC	LexA|
1	upregulated	yozY	2.94756e-06	10.0551	0.965517	10.9488	unknown	unknown	yozY
1	upregulated	yqkB	2.97464e-06	10.479	0.931034	10.274	unknown	unknown	yqkB	LexA|
1	upregulated	ureC	3.38378e-06	7.80784	0.931034	8.52836	utilization of urea as alternative nitrogen source	urease (alpha subunit)	ureC	SknR|SigH|	ureABC	sigH|sigA|	TnrA|PucR|GlnR|CodY|	TF+P+M|TF+M|TF+P+M|TF+M|	1|1|-1|-1|	Glutamine|Allantoin Urate Allantoate|Glutamine|GTP isoleucine valine|	-1|1 1 1|1|1 1 1|
1	upregulated	phoP	3.46244e-06	9.64745	0.965517	11.049	regulation of phosphate metabolism ([[gene|E0430C16C41440633647976A0F9183E24268E198]], [[gene|3B95AB3021280215B6B487A348D78FB5797AEEA6]], [[gene|597771E2E8EC31ED9B2CC8C0E4D888DEEA80F689]], [[gene|F7D869F77E2275110737EF658C58FA1BF742D73F|resABCDE]], [[gene|72A89412C53703F96F835D26307263F5D1A4AB4E]]-[[gene|911A4D957A6C0DFC636A152395119DBFC777DDA2]], [[gene|8620DA76A1953D7ACDFA7E46ED81EF1A0D97999C|t…	two-component response regulator ([SW|OmpR family])	phoP	ScoC|	phoPR	sigE|sigB|sigA|	PhoP|CcpA|ResD|scoC|WalR|	TF-TC|TF+PP+M|TF-TC|TF|TF-TC|	1|-1|1|-1|1|	phosphate|D-fructose-1,6-bisphosphate Glucose-6-Phosphate|Menaquinone| @|unk|	-1|1 1|1|nan|-1|
1	upregulated	malR	3.48282e-06	7.86707	0.931034	9.08901	regulation of maltose utilization	transcriptional activator	glvR|yfiA|malR		malA-yfiA-malP	sigA|	GlvR|CcpA|MalR|	TF+M|TF+PP+M|TF-TC|	1|-1|1|	D-maltose-6-phosphate|D-fructose-1,6-bisphosphate Glucose-6-Phosphate|Malate::extracellular|	1|1 1|1|
1	upregulated	S427	3.5256e-06	7.32734	0.931034	7.67585		5'UTR of yjzE	S427
1	upregulated	kinD	3.59298e-06	8.17635	1	10.8713	initiation of [SW|sporulation]	two-component sensor kinase	kinD|ykvD
1	upregulated	yfhP	3.65236e-06	7.97414	0.965517	9.59589	unknown	unknown	yfhP	SigK|	yfhP	sigK|sigK|	YfhP|	unk|	-1|	nan|	nan|
1	upregulated	S135	3.69032e-06	7.81742	1	11.6571	The antisense RNA of ldh	3'UTR of yczJ	S135
1	upregulated	ynzD	3.7598e-06	9.94322	0.931034	10.2957	control of sporulation initiation	Spo0A-P phosphatase	ynzD	YodB|AbrB|			AbrB|	TF|	-1|	@|	nan|
1	upregulated	yizC	4.20976e-06	8.4654	0.965517	8.74777	unknown	unknown	yizC	spxA|SigG|
1	upregulated	S1278	4.23558e-06	9.08987	1	10.7117		5'UTR of oxdC	S1278
1	upregulated	spbC	4.24269e-06	12.1902	1	13.672	killing of non-sporulating sister cells	toxin, kills non-sporulating cells	sdpC|yvaY				Spo0A|Rok|AbrB|	TF+PP|TF|TF|	1|-1|-1|	nan| @| @|	nan|nan|nan|
1	upregulated	yjbB	4.2657e-06	5.94175	0.965517	7.42571	unknown	unknown	yjbB
1	upregulated	ogt	4.54173e-06	8.5348	0.965517	10.5631	DNA repair	O6-methylguanine DNA alkyltransferase	ogt|dat	SigA|	kinE-ogt	sigH|sigA|	CodY|	TF+M|	NaN|	GTP isoleucine valine|	1 1 1|
1	upregulated	recQ	4.58503e-06	8.75735	0.931034	9.52848	replication reactivation pathway	ATP-dependent DNA helicase	recS|recS|ypbC
1	upregulated	S607	4.63985e-06	11.8085	1	14.5017		5'UTR of rny	S607
1	upregulated	ytzB	5.42911e-06	9.8056	1	12.5655	unknown	unknown	ytzB
1	upregulated	glxK	5.63186e-06	6.54818	0.965517	9.07047	unknown	putative glycerate kinase	yxaA|glxK				AbrB|	TF|	-1|	@|	nan|
1	upregulated	S397	5.6448e-06	8.31523	0.965517	8.65422		5'UTR of yizC	S397
1	upregulated	S750	5.71436e-06	7.16654	0.931034	7.70968		5'UTR of yojI	S750
1	upregulated	S718	5.71436e-06	11.5762	0.965517	12.0887	maintenance of the prophage-like element P6	toxin	bsrE|S718
1	upregulated	S351	5.83189e-06	9.50372	0.931034	9.89516	The antisense RNA of rplE	3'UTR of scoC	S351
1	upregulated	yomJ	5.84497e-06	9.1819	0.931034	9.43425	unknown	unknown	yomJ	AbrB|			AbrB|	TF|	-1|	@|	nan|
1	upregulated	yizA	5.85632e-06	6.04599	0.965517	7.70787	unknown	bacillithiol S-transferase	bstH|yizA
1	upregulated	ribH	5.97029e-06	10.2899	0.931034	10.8132	riboflavin biosynthesis	riboflavin synthase (beta subunit)	ribH	FMN-box|	ypuE-ribDEAHT	sigK|sigA|	FMN-box|	riboswitch|	-1|	Riboflavin-5-phosphate|	-1|
1	upregulated	S254	6.13718e-06	11.8258	0.965517	12.671		independent transcript	S254
1	upregulated	mpr	6.19105e-06	9.47324	0.965517	10.7408	protein degradation	extracellular metalloprotease	mpr	SigA|SigE|CodY|		sigE|	SpoIIID|	TF|	1|	nan|	nan|
1	upregulated	S469	6.32174e-06	7.42509	1	6.18429		intergenic region	S469
1	upregulated	pcp	6.32655e-06	7.17731	0.931034	8.39905	removal of the N-terminal pyroglutamyl group from peptides	pyrrolidone-carboxylate peptidase	pcp
1	upregulated	pnbA	6.43943e-06	8.29685	1	10.2165	lipid degradation	para-nitrobenzyl esterase	pnbA|estB	AbrB|			AbrB|	TF|	-1|	@|	nan|
1	upregulated	S448	6.5605e-06	7.4222	0.931034	9.12778		5'UTR of yjiB	S448
1	upregulated	ydzW.4	6.97256e-06	7.871	0.965517	9.77943	unknown	unknown	ydzW/5
1	upregulated	yufN	7.51543e-06	9.14295	1	8.63766	uptake of guanosine	lipoprotein, part of guanosine transporter	nupN|yufN				CodY|	TF+M|	-1|	GTP isoleucine valine|	1 1 1|
1	upregulated	ctpA	7.64143e-06	9.26366	0.965517	10.923	unknown	carboxy-terminal processing protease	ctpA|yzbD			sigE|
1	upregulated	yitS	7.65558e-06	7.84277	0.931034	8.9852	phosphorylation of fatty acids	fatty acid binding protein	yitS
1	upregulated	S976	7.68987e-06	11.1609	0.965517	12.8527	control of txpA toxin expressionThe antisense RNA of ywaF	antitoxin RNA	ratA|S976
1	upregulated	rapA	8.07177e-06	11.6912	0.965517	13.3063	control of sporulation initiation	response regulator aspartate phosphatase	rapA|gsiAA|spo0L	CcpA|	rapA-phrA	sigA|	Spo0A|ComA|CodY|	TF+PP|TF-TC|TF+M|	-1|1|-1|	nan|ComX|GTP isoleucine valine|	nan|1|1 1 1|
1	upregulated	yqeW	8.272e-06	4.58504	1	5.00562	phosphate uptake	putative phosphate transporter	yqeW			sigE|	SpoIIID|	TF|	-1|	nan|	nan|
1	upregulated	tatCY	8.272e-06	9.65968	0.965517	11.9642	TAT [SW|protein secretion]	component of the twin-arginine translocation pathway	tatCY|ydiJ
1	upregulated	ykwB	8.30111e-06	8.5209	0.931034	8.20064	unknown	unknown	ykwB
1	upregulated	yxbC	8.66662e-06	9.88187	1	12.1394	unknown	unknown	yxbC|yxaQ	AbrB|	yxbCD		Spo0A|CodY|AbrB|	TF+PP|TF+M|TF|	1|-1|-1|	nan|GTP isoleucine valine| @|	nan|1 1 1|nan|
1	upregulated	yybI	8.67022e-06	6.35564	0.965517	8.11358	protection of the spore	spore coat protein	yybI	SigE|	yybHI	sigE|
1	upregulated	S485	9.65658e-06	7.84265	0.965517	10.1703		3'UTR of ogt	S485
1	upregulated	S704	9.87691e-06	7.36157	0.965517	9.00077		3'UTR of yoaW	S704
1	upregulated	rapJ	9.95068e-06	8.0097	1	10.2462	control of the [SW|phosphorelay]	response regulator aspartate phosphatase	rapJ|ycdE				TnrA|	TF+P+M|	NaN|	Glutamine|	-1|
1	upregulated	S429	1.04991e-05	7.19889	0.965517	8.1658		3'UTR of yjcM	S429
1	upregulated	phrH	1.05174e-05	9.86546	0.931034	10.7412	control of [SW|sporulation] initiation	secreted regulator of the activity of phosphatase [[protein|BA85E2C2E2A6B76FAFA31EBDBF466324C9B021C8]]	phrH	AbrB|	rapH-phrH	sigA|	rghR|ComK|	TF|TF|	-1|1|	@| @|	nan|nan|
1	upregulated	ylmC	1.07397e-05	8.58313	0.965517	7.61266	unknown	sporulation protein	ylmC|thiQ	SpoIIID|		sigE|	SpoIIID|	TF|	-1|	nan|	nan|
1	upregulated	yfjP	1.13672e-05	7.16136	0.931034	7.81297	unknown	unknown	yfjP
1	upregulated	yhjM	1.17543e-05	8.82931	0.965517	10.5072	regulation of the [[gene|2F850E2DFA6287DB3890243803E06FDE7ACDB10E]]-[[gene|A4DE6C394B64813A732255734758403241FFAC2F]]-[[gene|29DAF5343A42EAD8DB97925FE7D049410F7B7FCA]]-[[gene|glcP ]]operon	transcriptional regulator ([SW|LacI family])	ntdR|yhjM				AbrB|NtdR|	TF|TF+M|	-1|NaN|	@|3-3-neotrehalosadiamine|	nan|1|
1	upregulated	yoaW	1.17961e-05	6.95353	0.965517	8.80818	unknown	unknown	yoaW	SigB|AbrB|	yoaW	sigE|	AbrB|	TF|	-1|	@|	nan|
1	upregulated	yqzL	1.19429e-05	10.7184	0.931034	10.9366	unknown	unknown	yqzL	SigB|			TnrA|	TF+P+M|	NaN|	Glutamine|	-1|
1	upregulated	S957	1.24634e-05	10.5572	0.931034	10.6331		intergenic region	S957
1	upregulated	yknU	1.24866e-05	5.31243	0.965517	7.12319	unknown	[SW|ABC transporter] (ATP-binding protein)	yknU			sigE|	SpoIIID|	TF|	1|	nan|	nan|
1	upregulated	htrA	1.25942e-05	8.83578	0.965517	9.76844	protein quality control	serine protease Do	htrA|ykdA	CssR|	htrA	sigA|	CssR|HtrA|	TF-TC|TF|	1|-1|	@| @|	nan|nan|
1	upregulated	rapG	1.30826e-05	8.07951	1	11.8117	control of [[protein|D343D2096664A972026D911E7A17A35C7B1CD1C9]] activity	response regulator aspartate phosphatase	rapG|yycM	CcpA|	rapG-phrG	sigA|sigH|	SinR|rghR|	TF|TF|	-1|-1|	nan| @|	nan|nan|
1	upregulated	S391	1.40345e-05	6.81014	0.965517	8.06118	The antisense RNA of yybM	3'UTR of yisX	S391
1	upregulated	gabD	1.51519e-05	7.77592	1	10.6177	utilization of gamma-amino butyric acid	succinate-semialdehyde dehydrogenase (NADP)	gabD|ycnH	GabR|	gabTD	sigA|sigB|	GabR|	TF+M|	1|	4-Aminobutanoate|	1|
1	upregulated	nhaK	1.54844e-05	8.28586	0.931034	8.94929	monovalent cation export	cation/H<sup>+</sup> antiporter	nhaK|yvgP
1	upregulated	yciB	1.59276e-05	5.4708	0.931034	4.9769	unknown	putative L,D-transpeptidase	yciB	SigB|Zur|	yciABC	sigA|	Zur|	TF+M|	-1|	Zinc|	1|
1	upregulated	ybdN	1.60947e-05	8.0454	1	10.6416	unknown	unknown	ybdN	Spo0A|SigA|AbrB|			AbrB|	TF|	-1|	@|	nan|
1	upregulated	S458	1.61346e-05	7.75561	0.965517	8.60978		antitoxin	spoIISC|S458
1	upregulated	bceS	1.6381e-05	6.65099	0.965517	8.41232	resistance against toxic peptides	two-component sensor kinase	bceS|ytsB
1	upregulated	phrE	1.67758e-05	9.36112	0.965517	12.2276	control of sporulation initiation	phosphatase (RapE) regulator	phrE	AbrB|	rapE-phrE	sigH|sigA|	ComA|CodY|CcpA|AbrB|	TF-TC|TF+M|TF+PP+M|TF|	1|-1|-1|-1|	ComX|GTP isoleucine valine|D-fructose-1,6-bisphosphate Glucose-6-Phosphate| @|	1|1 1 1|1 1|nan|
1	upregulated	patA	1.67758e-05	8.95142	0.931034	10.1557	biosynthesis of lysine and peptidoglycan	aminotransferase	patA|uat|dapX		patA	sigE|
1	upregulated	desR	1.69494e-05	5.81704	0.931034	6.4462	regulation of cold shock expression of [[gene|644C0C354B72FC07222EE45F4D2E0E57434B5EB5]]	two-component response regulator	desR|yocG				desR|	TF-TC|	NaN|	unk|	-1|
1	upregulated	oxdC	1.72394e-05	8.00959	0.965517	9.81512	unknown	oxalate decarboxylase	oxdC|yvrK	CymR|RsoA|	oxdC		YvrI-YvrHa|	sigma like factor|	1|	nan|	nan|
1	upregulated	S722	1.76391e-05	7.38374	1	11.316	The antisense RNA of S823	5'UTR of yobL	S722
1	upregulated	pepF	1.82143e-05	8.83757	1	11.9222	protein degradation	oligoendopeptidase	pepF|yjbG
1	upregulated	ywnF	1.93928e-05	8.03501	1	11.0346	unknown	unknown	ywnF			sigK|sigF|
1	upregulated	yfmJ	2.01969e-05	8.84861	0.931034	10.5217	unknown	unknown	yfmJ	PurR|AbrB|			Spo0A|	TF+PP|	1|	nan|	nan|
1	upregulated	S1293	2.10845e-05	11.972	0.931034	10.9895		5'UTR of sdpA	S1293
1	upregulated	S313	2.29181e-05	8.33064	0.931034	9.7365		independent transcript	S313
1	upregulated	ylaJ	2.40738e-05	6.68274	0.931034	7.65615	efficient spore [SW|germination]	unknown	ylaJ	SigG|	ylaJ	sigG|
1	upregulated	S734	2.41731e-05	8.09412	0.965517	9.1012		intergenic region	S734
1	upregulated	yhdZ	2.63602e-05	6.34776	0.965517	9.25589	control of [[protein|AcsA ]]activity	NAD(+)-dependent deacetylase and lipoamidase	srtN|yhdZ
1	upregulated	S1534	2.67196e-05	10.0935	1	12.2103		independent transcript	S1534
1	upregulated	S673	2.73622e-05	8.76404	0.931034	9.65735		3'UTR of ynfC	S673
1	upregulated	S973	3.00417e-05	5.4885	0.931034	6.07951		3'UTR of yqxJ	S973
1	upregulated	yneT	3.02603e-05	8.74442	0.965517	11.6002	unknown	unknown	yneT
1	upregulated	yhzC	3.03372e-05	10.0278	0.931034	10.7786	unknown	unknown	yhzC
1	upregulated	ytzE	3.07681e-05	9.6799	0.965517	12.0166	unknown	putative transcription factor	ytzE
1	upregulated	rapK	3.29506e-05	9.35742	0.931034	10.3879	control of [[protein|ComA ]]activity	response regulator aspartate phosphatase	rapK|yobG	SigA|RemA|AbrB|	rapK-phrK	sigH|	AbrB|	TF|	-1|	@|	nan|
1	upregulated	guaD	3.54339e-05	6.82354	0.965517	6.15669	deamination of guanine to xanthine, purine salvage and interconversion	guanine deaminase	guaD|gde|yknA	SigA|SigB|	guaD	sigB|sigA|	PucR|	TF+M|	1|	Allantoin Urate Allantoate|	1 1 1|
1	upregulated	S299	3.64457e-05	9.44306	0.931034	10.3748		5'UTR of ygaC	S299
1	upregulated	yqcG	3.74138e-05	7.64007	1	11.0379	eliminates defective cells from developing biofilms	toxin	yqcG	AbrB|			Spo0A|AbrB|	TF+PP|TF|	1|-1|	nan| @|	nan|nan|
1	upregulated	gerT	3.76647e-05	5.17073	0.965517	4.11127	germination	spore coat protein	gerT|yozR	SigK|		sigK|
1	upregulated	yisX	3.98509e-05	6.37179	0.965517	7.91006	unknown	unknown	yisX
1	upregulated	S1151	4.0545e-05	9.54707	0.965517	12.0301		5'UTR of ytzE	S1151
1	upregulated	S98	4.21061e-05	7.11037	1	7.83314	The antisense RNA of S747	5'UTR of ycbP	S98
1	upregulated	yodD	4.2577e-05	5.54111	0.931034	5.8617	may be involved in protection against methyl-hydroquinone	unknown	mhqD|yodD				MhqR|	TF+M|	-1|	Methylglyoxal::stress|	-1|
1	upregulated	dppE	4.49006e-05	8.57987	1	10.5557	uptake of dipeptides	dipeptide [SW|ABC transporter] (dipeptide-binding protein)	dppE|dciAE	AscR|CodY|	dppABCDE	sigA|	CodY|AbrB|	TF+M|TF|	-1|-1|	GTP isoleucine valine| @|	1 1 1|nan|
1	upregulated	ypzK	4.599e-05	9.55684	0.965517	12.5336	unknown	dioxin reductive etherase	ribT|ribD		ypuE-ribDEAHT	sigK|sigA|	FMN-box|	riboswitch|	-1|	Riboflavin-5-phosphate|	-1|
1	upregulated	rapH	4.6721e-05	8.81152	0.931034	10.6273	control of sporulation initiation and ComA activity	response regulator aspartate phosphatase	rapH|yeeH|yzqA	AbrB|	rapH-phrH	sigA|	rghR|ComK|AbrB|	TF|TF|TF|	-1|1|-1|	@| @| @|	nan|nan|nan|
1	upregulated	yuaE	4.95209e-05	8.82255	0.965517	11.3794	unknown	bacillithiol S-transferase	bstB|yuaE				CodY|	TF+M|	NaN|	GTP isoleucine valine|	1 1 1|
1	upregulated	S278	5.15692e-05	7.41827	0.965517	9.81505		5'UTR of yfzA	S278
1	upregulated	yheE	5.79908e-05	5.58672	0.965517	7.0941	unknown	unknown	yheE
1	upregulated	yxbB	5.86577e-05	9.0946	1	10.7342	unknown	putative S-adenosyl-L-methionine-dependent methyltransferase	yxbB|yxaP	AbrB|	yxbBA-yxnB-asnH-yxaM		CodY|AbrB|	TF+M|TF|	-1|-1|	GTP isoleucine valine| @|	1 1 1|nan|
1	upregulated	yqzF	6.18599e-05	7.18301	0.965517	10.7828	unknown	unknown	yqzF
1	upregulated	yfmR	6.24567e-05	6.92744	0.931034	8.42925	unknown	[SW|ABC transporter] (ATP-binding protein)	yfmR
1	upregulated	sipT	6.3254e-05	7.6428	0.965517	10.1552	protein secretion	signal peptidase I	sipT	DegU|	sipT		DegU|	TF-TC|	1|	unk|	-1|
1	upregulated	ppsE	6.3254e-05	6.39083	0.931034	7.99267	production of the antibacterial compound plipastatin	plipastatin synthetase	ppsE	AbrB|			AbrB|	TF|	-1|	@|	nan|
1	upregulated	ydzW.5	6.44854e-05	6.82208	0.965517	8.67176	unknown	unknown	ydzW/6
1	upregulated	S981	6.62872e-05	7.54186	1	10.5635	The antisense RNA of yodN	3'UTR of yqaP	S981
1	upregulated	aslA	6.67259e-05	8.76716	1	10.3983	unknown	putative D-aspartate ligase	yxbA|yxaO| aslA		yxbBA-yxnB-asnH-yxaM		CodY|AbrB|	TF+M|TF|	-1|-1|	GTP isoleucine valine| @|	1 1 1|nan|
1	upregulated	S471	7.03231e-05	7.10977	0.931034	8.8145		intergenic region	S471
1	upregulated	yncM	7.27607e-05	8.5198	0.931034	12.1239	unknown	unknown	yncM	AbrB|			AbrB|	TF|	-1|	@|	nan|
1	upregulated	ykfC	7.54963e-05	8.00838	0.965517	9.46588	cell wall metabolism	D-glutamyl-L-amino acid peptidase	ykfC	SigA|CodY|			CodY|	TF+M|	-1|	GTP isoleucine valine|	1 1 1|
1	upregulated	ykfD	8.24239e-05	7.80182	0.931034	8.90794	unknown	unknown	ykfD	CodY|			CodY|	TF+M|	-1|	GTP isoleucine valine|	1 1 1|
1	upregulated	S1128	8.35655e-05	6.15445	0.965517	8.70705	The antisense RNA of yvrB	3'UTR of refZ	S1128
1	upregulated	X.32	9.00784e-05	10.5682	0.965517	14.1358	antagonist of [[protein|360F48D576DE950DF79C1A2677B7A35A8D8CC30C]]	6S RNA	bsrA|6S-1 RNA
1	upregulated	ykfB	9.10327e-05	7.80638	0.965517	8.9747	cell wall metabolism	L-Ala-D/L-Glu epimerase	ykfB	CodY|			CodY|	TF+M|	-1|	GTP isoleucine valine|	1 1 1|
1	upregulated	ykoJ	9.13305e-05	8.00284	0.931034	8.93065	unknown	unknown	ykoJ
1	upregulated	yugP	9.60559e-05	6.98198	0.965517	8.81917	unknown	unknown	yugP
1	upregulated	dppD	9.72527e-05	8.16734	1	10.0944	uptake of dipeptides	dipeptide [SW|ABC transporter ](ATP-binding protein)	dppD|dciAD	CodY|	dppABCDE	sigA|	CodY|AbrB|	TF+M|TF|	-1|-1|	GTP isoleucine valine| @|	1 1 1|nan|
1	upregulated	ykuV	9.94763e-05	6.71147	1	9.65324	protection of proteins against oxidative damage	thiol disulfide oxidoreductase	ahpT|ykuV				AbrB|	TF|	-1|	@|	nan|
1	upregulated	ypzI	0.000102034	5.85603	0.931034	6.48624	unknown	unknown	ypzI	SigF|
1	upregulated	ypeP	0.00010934	6.01997	0.965517	9.03245	unknown	unknown	ypeP
1	upregulated	S77	0.000112135	9.37089	0.965517	11.8065		5'UTR of skfA	S77
1	upregulated	comER	0.000133841	5.5561	1	6.46798	control of biofilm formation and sporulation via the phosphorelay	putative pyrroline-5-carboxylate reductase	comER|comED			sigE|
1	upregulated	msrB	0.000133841	7.61054	0.965517	10.2339	regeneration of methionine and restoration of protein function after oxidative damage	peptide methionine sulfoxide reductase	msrB|yppQ	SigA|			Spx|	TF+S|	1|	Thiol_specific_oxidative_stress::stress|	1|
1	upregulated	aprX	0.000135301	5.73267	0.965517	6.14284	protein degradation	intracellular alkaline serine protease	aprX	ComK|SigA|LexA|	aprX	sigA|sigK|	LexA|	TF-proteolyse|	-1|	DNA_Damage|	1|
1	upregulated	yhcQ	0.000138063	5.93452	0.965517	6.24804	unknown	unknown	yhcQ	SigG|SigG|	yhcQ	sigG|
1	upregulated	S411	0.000165753	8.312	1	11.3446		5'UTR of mecA	S411
1	upregulated	ydaG	0.000168202	7.7593	1	11.8368	survival of stress conditions	putative pyridoxamine 5'-phosphate oxidase	ydaG|yzzA	SigB|	ydaDEFG	sigB|
1	upregulated	glgB	0.000170481	5.69385	0.931034	6.85122	glycogen biosynthesis	1,4-alpha-glucan branching enzyme	glgB	SigE|	glgBCDAP	sigE|sigH|
1	upregulated	pksA	0.000176623	5.68148	0.965517	9.48129	unknown	transcriptional regulator ([SW|TetR family])	pksA
1	upregulated	S374	0.000180357	7.6123	0.931034	9.64711	The antisense RNA of spoVAD	5'UTR of ntdR	S374
1	upregulated	ytxJ	0.000183346	8.64593	0.931034	11.3742	unknown	putative bacillredoxin	ytxJ|csb40	SigD|YodB|SigH|	ytxGHJ	sigH|sigB|
1	upregulated	yneB	0.000192581	5.96422	0.931034	7.90688	unknown	unknown	yneB	LexA|	yneAB-ynzC		LexA|ComK|	TF-proteolyse|TF|	-1|1|	DNA_Damage| @|	1|nan|
1	upregulated	yycN	0.000209398	5.11225	0.931034	7.31107	unknown	unknown	yycN			sigE|
1	upregulated	ykuU	0.00021318	6.8301	1	10.2611	protection against peroxide stress	alkyl hydroperoxide reductase	ahpA|ykuU				AbrB|	TF|	-1|	@|	nan|
1	upregulated	ygaC	0.000221611	7.70871	0.931034	9.83612	unknown	unknown	ygaC
1	upregulated	yddJ	0.000242755	7.47035	0.965517	11.1779	prevention of redundant transfer of ICEBs1 into host cells that already contain a copy of the element	ICEBs1 exclusion factor	yddJ	YodB|AbrB|			AbrB|	TF|	-1|	@|	nan|
1	upregulated	yvrJ	0.00025187	4.4322	1	5.66346	unknown	unknown	yvrJ	RsoA|			YvrI-YvrHa|	sigma like factor|	1|	nan|	nan|
1	upregulated	S18	0.000258875	9.70556	0.965517	13.1041		3' of scr	S18
1	upregulated	bpr	0.000258935	5.83971	0.931034	8.90472	protein degradation	bacillopeptidase F	bpr|bpf	DegU|			DegU|	TF-TC|	1|	unk|	-1|
1	upregulated	yneA	0.000261176	5.73533	0.965517	8.99564	inhibits cell division during SOS response	checkpoint enforcement protein	yneA	LexA|	yneAB-ynzC		LexA|ComK|	TF-proteolyse|TF|	-1|1|	DNA_Damage| @|	1|nan|
1	upregulated	polA	0.000265906	6.79578	0.931034	8.26237	DNA replication	DNA polymerase I	polA	SigE|SigE|
1	upregulated	spoIISB	0.000267686	6.20565	0.965517	10.6215	sporulation	anti-toxin	spoIISB	SigK|
1	upregulated	skfA	0.000293572	8.57978	0.965517	11.7193	killing of sister cells	spore killing factor	skfA|ybcO	SigA|LiaR|AbrB|		sigA|	Spo0A|PhoP|AbrB|	TF+PP|TF-TC|TF|	1|1|-1|	nan|phosphate| @|	nan|-1|nan|
1	upregulated	ypeQ	0.00030122	5.43293	0.965517	8.48432	unknown	unknown	ypeQ
1	upregulated	ssrA	0.000305854	7.97128	0.965517	12.8327	trans-translation	tmRNA	ssrA	SigB|
1	upregulated	ywqI	0.000333602	7.49628	0.931034	10.3045	unknown	unknown	ywqI
1	upregulated	yitO	0.000344166	4.16006	0.931034	4.67713	unknown	unknown	yitO
1	upregulated	dppC	0.000350771	7.14023	0.931034	8.80433	uptake of dipeptides	dipeptide [SW|ABC transporter] (permease)	dppC|dciAC	CodY|	dppABCDE	sigA|	CodY|AbrB|	TF+M|TF|	-1|-1|	GTP isoleucine valine| @|	1 1 1|nan|
1	upregulated	S33	0.000354357	5.88455	0.931034	8.97522		intergenic region	S33
1	upregulated	yitM	0.000368948	5.7799	0.931034	7.70258	protection of <i>B. subtilis</i> biofilms against competitors	biofilm toxin	yitM
1	upregulated	yfzA	0.000384305	6.01446	0.965517	9.37692	unknown	unknown	yfzA
1	upregulated	S830	0.000389802	5.61336	0.965517	8.72777		5'UTR of ypeP	S830
1	upregulated	mecA	0.000409514	8.0236	0.965517	12.0617	control of [[protein|ComK ]]degradation, regulation of competence	adaptor protein	mecA	SigA|	mecA	sigA|
1	upregulated	S964	0.000428366	5.43606	0.931034	5.99564		3'UTR of comER	S964
1	upregulated	yjbI	0.000438064	7.29985	0.931034	9.75807	protection against NO, thiol redox homeostasis	truncated hemoglobin	yjbI	spxA|
1	upregulated	yqbN.1	0.00045363	2.80744	0.931034	3.64142	unknown	unknown	yqbN/2
1	upregulated	yttP	0.000483581	5.35013	0.931034	8.06601	relocalization of the [[protein|FtsZ ]]ring, placement of the sporulation septum	regulator of [[protein|41872E2EF00C79918DD077F2EF78F37E24FEB110]]	refZ|yttP		yttP	sigH|	Spo0A|PhoP|CcpA|	TF+PP|TF-TC|TF+PP+M|	1|1|-1|	nan|phosphate|D-fructose-1,6-bisphosphate Glucose-6-Phosphate|	nan|-1|1 1|
1	upregulated	yngJ	0.000490573	4.21555	0.965517	5.34471	mother cell metabolism, leucine utilization	3-methylbutanoyl-CoA dehydrogenase	yngJ	SigE|	yngJIHGFE	sigE|	SpoIIID|	TF|	-1|	nan|	nan|
1	upregulated	yodE	0.000526831	5.13975	0.931034	6.16603	resistance to methyl hydroquinone and catechol	dioxygenase/glyoxalase	mhqE|yodE				MhqR|	TF+M|	-1|	Methylglyoxal::stress|	-1|
1	upregulated	yydF	0.000578364	8.32771	1	12.2049	control of [[protein|49E70A20CC05DBE485953C0AE34E634EFB33C3B2]]-[[protein|9A1871BD853254EEA8B4E78CA187F9315CBDF43D]] activity	secreted peptide	yydF	AbrB|	yydFGHIJ	sigA|	AbrB|Rok|	TF|TF|	-1|-1|	@| @|	nan|nan|
1	upregulated	S561	0.00062236	6.18594	0.931034	9.48936		5'UTR of bpr	S561
1	upregulated	S724	0.00062419	3.73591	0.931034	5.23924		intergenic region	S724
1	upregulated	ypiA	0.000630072	6.31451	1	10.5089	unknown	unknown	ypiA			sigE|	SpoIIID|	TF|	-1|	nan|	nan|
1	upregulated	ydzJ	0.000644887	5.25442	0.931034	7.04772	unknown	unknown	ydzJ
1	upregulated	prsW	0.000666904	6.36489	0.965517	10.1306	control of [SW|SigW] activity	protease	prsW|ypdC
1	upregulated	S146	0.000668628	7.22685	0.931034	10.6193		3'UTR of ydzK	S146
1	upregulated	yxnB	0.000753593	7.232	1	10.0208	unknown	unknown	yxnB	SigA|YlaC|SigG|CtsR|CodY|AbrB|	yxbBA-yxnB-asnH-yxaM		CodY|AbrB|	TF+M|TF|	-1|-1|	GTP isoleucine valine| @|	1 1 1|nan|
1	upregulated	prpB	0.00080941	4.80509	0.931034	7.43034	mother cell metabolism	methylisocitrate lyase	mmgF|yqiQ|prpB		mmgABCDE-yqiQ	sigE|	CcpA|SpoIIID|	TF+PP+M|TF|	-1|-1|	D-fructose-1,6-bisphosphate Glucose-6-Phosphate|nan|	1 1|nan|
1	upregulated	yyaO	0.00090331	5.0771	0.931034	7.10188	unknown	unknown	yyaO			sigK|
1	upregulated	yjzC	0.000984104	4.22922	0.931034	5.57095	unknown	unknown	yjzC
1	upregulated	yuzI	0.00104671	3.65912	0.931034	4.36101	unknown	unknown	yuzI
1	upregulated	ymzB	0.00115508	6.1424	0.931034	8.83794	survival of ethanol and salt stresses	unknown	ymzB	AbrB|		sigB|	AbrB|	TF|	-1|	@|	nan|
1	upregulated	S337	0.00128156	5.4379	0.931034	7.00939		5'UTR of dat	S337
1	upregulated	yczG	0.001345	5.61068	0.931034	8.20703	unknown	unknown	yczG				*YczG*|	silico-TF+unk|	NaN|	unk|	nan|
1	upregulated	yddD	0.0013622	4.58878	0.931034	4.35504	conjugative transfer of ICEBs1	part of the ICEBs1 conjugation machinery	conD|yddD
1	upregulated	S519	0.00141182	6.30115	0.931034	9.10325		5'UTR of ykuU	S519
1	upregulated	yngF	0.00142047	3.40706	0.931034	4.78629	mother cell metabolism, leucine utilization	methylglutaconyl-CoA hydratase	yngF	SigE|	yngJIHGFE	sigE|	SpoIIID|CcpA|	TF|TF+PP+M|	-1|NaN|	nan|D-fructose-1,6-bisphosphate Glucose-6-Phosphate|	nan|1 1|
1	upregulated	yngHA	0.00204728	3.31676	0.931034	4.81993	mother cell metabolism, leucine utilization	methylcrotonoyl-CoA carboxylase, subunit	yngH		yngJIHGFE	sigE|	SpoIIID|CcpA|	TF|TF+PP+M|	-1|NaN|	nan|D-fructose-1,6-bisphosphate Glucose-6-Phosphate|	nan|1 1|
1	upregulated	ssuA	0.00228008	3.19697	0.931034	4.01353	sulfonate uptake	aliphatic sulfonate ABC transporter (binding lipoprotein)	ssuA|ygbA|yzeA	CymR|	ssuBACD-ygaN	sigA|	CymR|Spx|	TF+P+M|TF+S|	-1|-1|	O-acetyl-L-serine|Thiol_specific_oxidative_stress::stress|	-1|1|
1	upregulated	S383	0.0023028	4.87242	0.965517	7.92095		3'UTR of yisI	S383
1	upregulated	yngG	0.00232475	3.01045	0.965517	4.80629	mother cell metabolism, leucine utilization	3-hydroxy-3-methylglutaryl-coenzyme A (HMG-CoA) lyase	yngG	SigA|SigE|	yngJIHGFE	sigE|	SpoIIID|CcpA|	TF|TF+PP+M|	-1|NaN|	nan|D-fructose-1,6-bisphosphate Glucose-6-Phosphate|	nan|1 1|
1	upregulated	yngHB	0.00236887	3.47655	0.931034	4.70845	mother cell metabolism, leucine utilization	acyl-CoA carboxylase subunit	yngHB	SigE|	yngJIHGFE	sigE|	SpoIIID|CcpA|	TF|TF+PP+M|	-1|NaN|	nan|D-fructose-1,6-bisphosphate Glucose-6-Phosphate|	nan|1 1|
1	upregulated	S738	0.00260424	3.71478	0.965517	5.56298	The antisense RNA of yqbG	intergenic region	S738
1	upregulated	spoIISA	0.00290796	5.31843	0.931034	9.17344	programmed cell death	toxin	spoIISA|ykaC	SigK|		sigK|
1	upregulated	ydaF	0.00291333	5.4381	0.931034	9.4266	unknown	unknown	ydaF	SigB|	ydaDEFG	sigB|
1	upregulated	comEA	0.00374375	5.16619	0.931034	7.20367	genetic competence	membrane DNA receptor	comEA|comD	ComN|	comEABC	sigA|	ComN|ComK|	P-PTC|TF|	NaN|1|	@| @|	nan|nan|
1	upregulated	S652	0.00434072	3.9356	0.931034	6.20301	The antisense RNA of yoaG	3' of S653	S652
1	upregulated	yknT	0.00469046	3.94352	0.931034	5.08774	protection of the spore	spore coat protein	yknT|cse15	SpoIIID|	yknT	sigE|	SpoIIID|	TF|	1|	nan|	nan|
1	upregulated	ytzI	0.00481021	4.80832	0.931034	7.66277	unknown	unknown	ytzI
1	upregulated	S612	0.00535488	4.42297	0.931034	8.40167		independent transcript	S612
1	upregulated	yozT	0.00546916	2.91502	0.965517	5.09873	unknown	unknown	yozT
1	upregulated	yvnA	0.00669581	4.57199	0.931034	9.27718	unknown	unknown	yvnA	AbrB|			CcpA|AbrB|	TF+PP+M|TF|	-1|-1|	D-fructose-1,6-bisphosphate Glucose-6-Phosphate| @|	1 1|nan|
1	upregulated	ntdC	0.0068882	3.44594	0.931034	6.76672	synthesis of the antibiotic kanosamine	NAD-dependent glucose-6-phosphate dehydrogenase	ntdC|yhjJ	NtdR|	ntdABC-glcP	sigA|sigE|	NtdR|GerR|	TF+M|TF|	1|-1|	3-3-neotrehalosadiamine| @|	1|nan|
1	upregulated	glnH	0.00761292	3.30926	0.931034	4.87395	glutamine uptake	glutamine [SW|ABC transporter] (binding protein)	glnH	TnrA|	glnQHMP	sigE|	TnrA|CodY|	TF+P+M|TF+M|	1|NaN|	Glutamine|GTP isoleucine valine|	-1|1 1 1|
1	upregulated	yobW	0.00964101	3.25316	0.931034	4.18731	unknown	unknown	yobW|csk22	SigE|	yobW	sigK|sigE|	SpoIIID|	TF|	1|	nan|	nan|
1	upregulated	S501	0.00968568	3.12843	0.931034	4.172	The antisense RNA of S1322	5'UTR of ykvS	S501
1	upregulated	S653	0.0120598	4.87042	0.931034	9.16522		independent transcript	S653
1	upregulated	glnP	0.0142536	2.42711	0.965517	3.86396	glutamine uptake	glutamine [SW|ABC transporter] (membrane protein)	glnP	TnrA|	glnQHMP	sigE|	TnrA|CodY|	TF+P+M|TF+M|	1|NaN|	Glutamine|GTP isoleucine valine|	-1|1 1 1|
1	upregulated	S655	0.0150498	4.66862	0.931034	9.00105		5' of S653	S655
1	upregulated	glnQ	0.0151829	3.09471	0.931034	4.41703	glutamine uptake	glutamine [SW|ABC transporter ](ATP-binding protein)	glnQ	SigG|SigD|TnrA|	glnQHMP	sigE|	TnrA|CodY|	TF+P+M|TF+M|	1|NaN|	Glutamine|GTP isoleucine valine|	-1|1 1 1|
1	upregulated	glnM	0.018807	2.38747	0.965517	3.54818	glutamine uptake	glutamine [SW|ABC transporter] (membrane protein)	glnM	TnrA|	glnQHMP	sigE|	TnrA|CodY|	TF+P+M|TF+M|	1|NaN|	Glutamine|GTP isoleucine valine|	-1|1 1 1|
1	upregulated	S650	0.0205829	2.53152	0.931034	4.38507		5'UTR of yndD	S650
1	upregulated	yoyF	0.0347251	2.41914	0.965517	4.84758	unknown	unknown	yoyF
1	downregulated	cydC	5.71249e-13	-13.9883	0.931034	-11.4022	required for expression of cytochrome bd	[SW|ABC transporter] (ATP-binding protein)	cydC|yxkM	SpoIIID|CcpA|	cydABCD	sigA|	Rex|ResD|CcpA|	TF+M|TF-TC|TF+PP+M|	-1|1|-1|	NADH NAD|Menaquinone|D-fructose-1,6-bisphosphate Glucose-6-Phosphate|	1 1|1|1 1|
1	downregulated	pbuE	5.71249e-13	-10.0365	1	-10.5378	nucleotide metabolism	putative hypoxanthine exporter	pbuE|ydhL	a-box|	pbuE		A-box-ADE|	riboswitch|	1|	adenine|	-1|
1	downregulated	cydB	6.90133e-13	-14.2309	0.931034	-11.9794	respiration	cytochrome bd ubiquinol oxidase (subunit II), high affinity terminal oxidase	cydB|yxkL	SigK|LiaR|CcpA|	cydABCD	sigA|	Rex|ResD|CcpA|	TF+M|TF-TC|TF+PP+M|	-1|1|-1|	NADH NAD|Menaquinone|D-fructose-1,6-bisphosphate Glucose-6-Phosphate|	1 1|1|1 1|
1	downregulated	S520	6.90133e-13	-10.613	1	-9.17994	The antisense RNA of ygxB	5'UTR of mobA	S520
1	downregulated	S1466	2.59028e-12	-10.8722	1	-11.209	The antisense RNA of S286	3'UTR of ywcJ	S1466
1	downregulated	yrhE	1.17723e-10	-10.9673	0.931034	-10.0639	unknown	unknown	yrhE
1	downregulated	S1065	1.22308e-10	-9.43371	1	-7.81404	The antisense RNA of S1531	5'UTR of hemA	S1065
1	downregulated	S1198	1.27281e-10	-10.7518	0.965517	-8.59411		5'UTR of yugJ	S1198
1	downregulated	cydA	1.27281e-10	-12.8673	0.965517	-12.8668	respiration	cytochrome bd ubiquinol oxidase (subunit I), high affinity terminal oxidase	cydA|yxkK	CcpA|	cydABCD	sigA|	Rex|ResD|CcpA|	TF+M|TF-TC|TF+PP+M|	-1|1|-1|	NADH NAD|Menaquinone|D-fructose-1,6-bisphosphate Glucose-6-Phosphate|	1 1|1|1 1|
1	downregulated	S990	1.63807e-10	-6.75088	0.965517	-5.24061		intergenic region	S990
1	downregulated	dtpT	2.43864e-10	-10.3267	0.965517	-9.6567	uptake of di- and tripeptides	peptide transporter	dtpT|yclF	ScoC|	yclF	sigE|	scoC|TnrA|	TF|TF+P+M|	-1|NaN|	@|Glutamine|	nan|-1|
1	downregulated	lctP	4.31477e-10	-12.6261	0.965517	-13.948	lactate excretion	L-lactate permease	lctP|ycgC	SigA|SigB|Rex|	ldh-lctP	sigA|	Rex|ResD|ArfM|AlsR|Fnr|	TF+M|TF-TC|TF|TF+M|TF+M|	-1|1|1|1|NaN|	NADH NAD|Menaquinone| @|acetate|Oxygen|	1 1|1|nan|1|-1|
1	downregulated	radC	5.64606e-10	-13.8701	1	-11.9623	DNA repair	probable DNA repair protein	radC|ysxA	Abh|ExuR|SigV|	radC	sigM|	ComK|	TF|	1|	@|	nan|
1	downregulated	ywcJ	5.64606e-10	-10.4404	1	-12.3812	unknown	unknown	ywcJ|ipa-48r	SigM|Rex|	ywcJ	sigA|	Rex|Fnr|CcpA|	TF+M|TF+M|TF+PP+M|	-1|NaN|NaN|	NADH NAD|Oxygen|D-fructose-1,6-bisphosphate Glucose-6-Phosphate|	1 1|-1|1 1|
1	downregulated	ybaC	6.02678e-10	-10.7884	1	-9.22438	unknown	unknown	ybaC
1	downregulated	S1064	6.02678e-10	-9.36777	0.931034	-6.84851	The antisense RNA of yxaH	5'UTR of hemA	S1064
1	downregulated	S755	7.7614e-10	-12.3343	1	-11.8765		intergenic region	S755
1	downregulated	S893	7.88149e-10	-10.794	1	-13.9448		5'UTR of ansA	S893
1	downregulated	S127	1.16219e-09	-9.83368	0.965517	-8.30735		3'UTR of tcyC	S127
1	downregulated	S1338	1.26817e-09	-9.49232	1	-8.43771	The antisense RNA of ywcC	3'UTR of yvlD	S1338
1	downregulated	murF	1.26817e-09	-11.6674	0.965517	-10.3665	peptidoglycan precursor biosynthesis	UDP-N-acetylmuramoyl-L-alanyl-D-glutamyl-meso-2,6- diaminopimeloyl-D-alanyl-D-alanine synthetase	murF|ydbQ	TnrA|SigV|	Op210	sigM|
1	downregulated	ydaJ	1.51715e-09	-9.18909	1	-8.68604	unknown	lipoprotein	ydaJ	SigB|
1	downregulated	murB	1.71387e-09	-13.8272	1	-12.3476	peptidoglycan precursor biosynthesis	UDP-N-acetylenolpyruvoylglucosamine reductase	murB|ylxC	stringent response|	murE-mraY-murD-spoVE-murG-murB-divIB-ylxWX-sbp	sigM|sigE|sigA|	SpoIIID|	TF|	-1|	nan|	nan|
1	downregulated	yodJ	1.96213e-09	-11.6668	1	-11.5879	cell wall synthesis	LD-carboxypeptidase	ldcB|yodJ
1	downregulated	ydaL	2.51554e-09	-8.28431	1	-8.20659	synthesis of extracellular polysaccharide	unknown	ydaL	SigB|
1	downregulated	ansA	2.55213e-09	-10.4195	1	-14.1652	asparagine degradation	L-asparaginase	ansA	SigA|	ansAB	sigA|	AnsR|	TF+M|	-1|	asparagine|	-1|
1	downregulated	ymfI	2.76528e-09	-10.3686	1	-9.80271	modification of [[protein|3054CD45713BBD69C2A528DE24AF6AF37175FD9D]]	[[protein|3054CD45713BBD69C2A528DE24AF6AF37175FD9D]]-5 aminopentanone reductase	ymfI			sigK|
1	downregulated	xkdV	2.96762e-09	-10.3573	0.965517	-8.97848	unknown	unknown	xkdV	Xpf|
1	downregulated	S603	2.96762e-09	-10.4282	1	-9.85367		intergenic region	S603
1	downregulated	ydaN	3.56418e-09	-8.57564	1	-8.92493	synthesis of extracellular polysaccharide	unknown	ydaN	SigA|SigB|
1	downregulated	xkdO	3.86921e-09	-10.8105	0.965517	-9.4054	unknown	unknown	xkdO	SigA|Xpf|
1	downregulated	yrhD	4.15069e-09	-10.2459	0.931034	-10.3064	unknown	unknown	yrhD
1	downregulated	yrrC	4.2331e-09	-11.2249	1	-10.722	replication fork progression	5'-3' DNA helicase	recD2|yrrC
1	downregulated	S892	4.78129e-09	-11.257	1	-14.067		intergenic region	S892
1	downregulated	maf	5.06709e-09	-13.8656	0.965517	-11.4374	cell division control	nucleotide pyrophosphatase	maf	SigV|			ComK|	TF|	1|	@|	nan|
1	downregulated	ansB	5.16991e-09	-10.7786	1	-14.5116	aspartate degradation	L-aspartase	ansB	SigA|	ansAB	sigA|	AnsR|	TF+M|	-1|	asparagine|	-1|
1	downregulated	ybfM	5.36848e-09	-11.3929	0.965517	-10.1749	unknown	unknown	ybfM	SigX|	pssA-ybfM-psd	sigX|sigA|
1	downregulated	yoxD	5.67579e-09	-12.9316	1	-12.1188	unknown	unknown	yoxD
1	downregulated	ydaM	6.29261e-09	-8.03865	1	-8.39311	synthesis of extracellular polysaccharide	unknown	ydaM	SigB|
1	downregulated	xkdS	6.32501e-09	-10.5409	0.965517	-9.17161	unknown	unknown	xkdS	SigA|Xpf|
1	downregulated	S959	6.67271e-09	-14.2874	1	-12.8431		intergenic region	S959
1	downregulated	tcyB	7.44917e-09	-12.1124	1	-10.8822	cystine and diaminopimelate uptake	cystine and diaminopimelate [SW|ABC transporter] (permease), membrane protein	tcyB|yckJ		Op75
1	downregulated	S1322	7.6954e-09	-8.19839	1	-8.40307	The antisense RNA of X.47	intergenic region	S1322
1	downregulated	tcyC	8.98536e-09	-12.4887	1	-11.2634	cystine and diaminopimelate uptake	cystine and diaminopimelate [SW|ABC transporter], ATP-binding protein	tcyC|yckI		Op75
1	downregulated	yfmN	9.08638e-09	-5.68684	0.931034	-4.40037	unknown	unknown	yfmN
1	downregulated	pssA	1.00597e-08	-10.8033	1	-10.9671	biosynthesis of phospholipids	phosphatidylserine synthase	pssA|pss	SigX|	pssA-ybfM-psd	sigX|sigA|
1	downregulated	xkdT	1.19852e-08	-9.81868	0.965517	-8.75964	unknown	unknown	xkdT	Xpf|
1	downregulated	xkdP	1.22736e-08	-10.272	0.965517	-9.40122	unknown	unknown	xkdP	Xpf|
1	downregulated	ylaB	1.28255e-08	-7.55959	1	-7.31603	unknown	unknown	ylaB	YlaC|	ylaABCD	YlaC|sigA|	Spx|	TF+S|	1|	Thiol_specific_oxidative_stress::stress|	1|
1	downregulated	xkdQ	1.28255e-08	-10.0409	0.965517	-9.05125	unknown	unknown	xkdQ	SigA|Xpf|
1	downregulated	dck	1.40212e-08	-10.8086	1	-10.8751	purine salvage and interconversion	deoxyadenosin/deoxycytidine kinase	dck|yaaF		Op135
1	downregulated	yrrB	1.46131e-08	-11.0864	1	-10.822	unknown	unknown	yrrB
1	downregulated	yhcA	1.4725e-08	-11.4975	0.931034	-9.32783	secretion of cyclic di-AMP	c-di-AMP exporter	yhcA		yhbIJ-yhcABCDEFGHI	sigG|	ComK|	TF|	1|	@|	nan|
1	downregulated	abh	1.55536e-08	-12.8908	1	-13.3158	regulation of gene expression during the transition from growth to stationary phase	transcriptional regulator	abh|ylxT|yzaA	SigX|	abh	sigX|sigM|sigW|
1	downregulated	ybfN	1.57879e-08	-7.55917	1	-7.72339	unknown	unknown	ybfN
1	downregulated	exoAA	1.59107e-08	-8.96888	1	-9.24932	repair of oxidative DNA damage in spores	apurinic/apyrimidinic endonuclease	exoA	SigG|	exoA-ccpB	sigG|
1	downregulated	yhbJ	1.67878e-08	-11.329	0.965517	-9.67085	unknown	unknown	yhbJ		yhbIJ-yhcABCDEFGHI	sigG|	ComK|	TF|	1|	@|	nan|
1	downregulated	tcyA	1.68117e-08	-12.7676	0.965517	-11.5255	cystine uptake	cystine and diaminopimelate [SW|ABC transporter] (binding protein)	tcyA|yckK		Op75
1	downregulated	S1423	1.69029e-08	-8.5867	1	-8.53218	The antisense RNA of ytcB	intergenic region	S1423
1	downregulated	sacB	1.81652e-08	-7.06729	1	-7.24996	utilization of sucrose, production of levan	levansucrase	sacB	SacY|	sacB-yveBA	sigA|	SacY|DegU|TenA|SacT|	P-AT+PTS|TF-TC|unk|P-AT+PTS|	1|1|1|1|	Sucrose|unk|unk|Sucrose|	1|-1|-1|1|
1	downregulated	ydaK	2.05589e-08	-7.53449	1	-7.89554	unknown	general stress protein	ydaK	SigB|
1	downregulated	yvaC	2.20311e-08	-5.85578	1	-5.22662	unknown	unknown	yvaC
1	downregulated	S1196	2.70823e-08	-8.69088	0.965517	-7.23357		intergenic region	S1196
1	downregulated	yabK	3.16819e-08	-11.843	0.965517	-10.1217	control of [SW|sporulation]	feedback inhibitor of SigF activity	fin|subA|yabK			sigG|sigF|
1	downregulated	truB	3.48369e-08	-10.9431	1	-11.1989	tRNA modification	tRNA pseudouridine 5S synthase	truB|ylxN|ymxF
1	downregulated	xkzB	3.64656e-08	-10.2048	0.965517	-9.54535	unknown	unknown	xkzB	Xpf|
1	downregulated	xkdR	4.19154e-08	-10.3154	0.965517	-9.39703	unknown	unknown	xkdR	Xpf|
1	downregulated	gmuC	4.2898e-08	-7.89732	0.965517	-9.62652	glucomannan uptake and phosphorylation	glucomannan-specific lichenan-specific [[category|SW 1.2.2|PTS]], EIIC component	gmuC|ydhO	SigW|AbrB|	Op158	sigA|	GmuR|CcpA|AbrB|	TF+M|TF+PP+M|TF|	-1|-1|1|	Glucomannan|D-fructose-1,6-bisphosphate Glucose-6-Phosphate| @|	-1|1 1|nan|
1	downregulated	S1211	5.13405e-08	-11.4055	1	-11.6058		5'UTR of mrpA	S1211
1	downregulated	S1031	5.48163e-08	-11.1083	0.931034	-10.7045		5'UTR of yrhE	S1031
1	downregulated	yqfC	5.64451e-08	-8.81898	1	-7.69295	unknown	unknown	yqfC	SinR|SpoIIID|	yqfCD	sigE|	SpoIIID|	TF|	-1|	nan|	nan|
1	downregulated	S457	5.66349e-08	-11.1913	0.965517	-9.98468		intergenic region	S457
1	downregulated	S1200	5.78246e-08	-9.25027	0.965517	-8.73616	The antisense RNA of trpP	intergenic region	S1200
1	downregulated	ydbK	5.82772e-08	-9.94716	1	-10.1324	unknown	[SW|ABC transporter] (membrane protein)	ydbK
1	downregulated	ykzL	6.08914e-08	-10.6384	0.931034	-9.09764	unknown	unknown	ykzL
1	downregulated	ytzG	6.22938e-08	-8.94662	1	-9.58699	16S rRNA modification	putative 16S pseudouridylate synthase	ytzG, ytzF
1	downregulated	yrhG	6.85406e-08	-8.52276	0.965517	-10.2031	unknown	unknown	yrhG
1	downregulated	yunB	7.06643e-08	-8.69193	1	-8.24796	release of the forespore into the mother cell cytoplasm	membrane fission protein	fisB|yunB		yunB	sigE|sigK|
1	downregulated	hslO	8.24198e-08	-10.5035	1	-11.0473	unknown	putative disulfide bond chaperone	yacC|hslO			sigM|
1	downregulated	xkzA	8.3354e-08	-9.41584	0.931034	-8.55538	unknown	unknown	xkzA	Xpf|
1	downregulated	S1028	8.36878e-08	-8.92111	0.965517	-10.4341		intergenic region	S1028
1	downregulated	yfhO	8.36878e-08	-9.84287	1	-11.1668	lipoteichoic acid glycosylation	glycosyltransferase	yfhO	SigF|AbrB|SigX|
1	downregulated	xkdG	9.27928e-08	-10.9756	0.931034	-9.27835	unknown	unknown	xkdG	SigA|Xpf|	xtmAB-xkdEFGHIJKM	Xpf|
1	downregulated	ydbS	1.09688e-07	-12.1667	1	-11.9775	confers resistence against antimicrobial compounds from B. amyloliquefaciens	unknown	ydbS	SigW|	ydbST	sigW|
1	downregulated	ydbT	1.10283e-07	-12.0076	1	-11.8487	confers resistence against antimicrobial compounds from B. amyloliquefaciens	unknown	ydbT	SigW|	ydbST	sigW|
1	downregulated	yckA	1.14318e-07	-9.93878	0.931034	-9.16626	unknown	unknown	yckA
1	downregulated	S401	1.16305e-07	-9.75561	1	-9.71228	The antisense RNA of yycB	intergenic region	S401
1	downregulated	ywaF	1.16852e-07	-5.19738	0.965517	-4.7421	unknown	unknown	ywaF|ipa-11d
1	downregulated	xkdU	1.18891e-07	-9.1695	0.931034	-8.34603	unknown	unknown	xkdU	Xpf|
1	downregulated	coaX	1.28533e-07	-10.6902	1	-11.1564	biosynthesis of coenzyme A	pantothenate kinase	coaX|yacB	spxA|		sigM|
1	downregulated	yfmE	1.28533e-07	-10.6056	0.965517	-9.29172	iron uptake	iron/citrate [SW|ABC transporter] (permease)	fecE|yfmE		yfmCDEF		Fur|	TF+M|	-1|	Iron|	1|
1	downregulated	xkdI	1.30522e-07	-10.7273	0.931034	-9.57431	unknown	unknown	xkdI	Xpf|	xtmAB-xkdEFGHIJKM	Xpf|
1	downregulated	bkdR	1.33263e-07	-9.79287	0.931034	-9.93266	regulation of branched-chain amino acid utilization	transcriptional activator (for [[protein|1118A21CC581B0470EC6E7C178F2523CDCA70F93]]-dependent promoter)	bkdR|yqiR	CodY|	Op191		CodY|BkdR|	TF+M|TF+M|	-1|NaN|	GTP isoleucine valine|isoleucine valine|	1 1 1|1 1|
1	downregulated	yetM	1.33887e-07	-5.50352	1	-7.25548	unknown	FAD-dependent monooxygenase	yetM	YetL|			YetL|	TF+M|	-1|	Flavonoids::stress|	-1|
1	downregulated	dgk	1.37893e-07	-10.6636	1	-11.3996	purine salvage and interconversion	deoxyguanosine kinase	dgk|yaaG		Op135
1	downregulated	xkdX	1.50563e-07	-9.5688	0.931034	-8.71017	unknown	unknown	xkdX	Xpf|
1	downregulated	xepA	1.67845e-07	-9.28339	0.931034	-8.4355	phage release	PBSX prophage lytic exoenzyme	xepA|xkdY	Xpf|
1	downregulated	xkdE	1.68653e-07	-9.54262	0.931034	-8.14077	unknown	unknown	xkdE	Xpf|	xtmAB-xkdEFGHIJKM	Xpf|
1	downregulated	S364	1.76144e-07	-9.00754	1	-9.17382		intergenic region	S364
1	downregulated	S59	1.82377e-07	-8.96392	0.931034	-7.87128		5'UTR of ybaJ	S59
1	downregulated	gntZ	1.87261e-07	-11.0291	1	-12.9255	gluconate utilization	6-phosphogluconate dehydrogenase	gntZ	AbrB|	gntRKPZ	sigA|sigK|	GntR|CcpA|AbrB|CcpB|	TF+M|TF+PP+M|TF|TF+unk|	-1|-1|1|-1|	Gluconate|D-fructose-1,6-bisphosphate Glucose-6-Phosphate| @|unk|	-1|1 1|nan|nan|
1	downregulated	ydgI	2.03111e-07	-8.95349	0.931034	-7.88705	unknown	unknown	ydgI
1	downregulated	S1120	2.08397e-07	-7.49663	1	-7.31279		5'UTR of ackA	S1120
1	downregulated	codV	2.19486e-07	-12.0994	0.965517	-11.2442	chromosome partitioning	site-specific integrase/recombinase	codV	TnrA|CodY|	codV-clpQY-codY	sigA|	CodY|	TF+M|	-1|	GTP isoleucine valine|	1 1 1|
1	downregulated	S525	2.19486e-07	-11.2864	1	-13.0829		5'UTR of abh	S525
1	downregulated	xkdW	2.26041e-07	-9.06027	0.931034	-8.4107	unknown	unknown	xkdW	Xpf|
1	downregulated	ycgQ	2.3244e-07	-8.79819	1	-9.67132	unknown	unknown	ycgQ	SigG|SigV|		sigM|
1	downregulated	mmr	2.32771e-07	-7.15828	1	-8.26022	resistance to methylenomycin A	methylenomycin A resistance protein	mmr
1	downregulated	grpE	2.40765e-07	-13.7828	0.931034	-12.4559	control of [[protein|30E0AAABB803E577D0D9FBAEF9031319CABD3D89]] activity	heat-shock protein	grpE	SigA|	lepA-hemN-hrcA-grpE-dnaKJ-yqeTUV	sigA|	HrcA|ArfM|	TF+HrcA unstability|TF|	-1|NaN|	@| @|	nan|nan|
1	downregulated	deoD	2.84327e-07	-10.0954	1	-12.1871	purine salvage and interconversion	purine nucleoside phosphorylase	deoD		deoD
1	downregulated	xkdH	2.89345e-07	-10.4235	0.931034	-9.33178	unknown	unknown	xkdH	SigK|Xpf|	xtmAB-xkdEFGHIJKM	Xpf|
1	downregulated	ldh	2.95096e-07	-11.2714	0.931034	-13.3443	overflow metabolism, fermentation	L-lactate dehydrogenase	ldh|lctE	Rex|	ldh-lctP	sigA|	Rex|ResD|ArfM|AlsR|Fnr|	TF+M|TF-TC|TF|TF+M|TF+M|	-1|1|1|1|NaN|	NADH NAD|Menaquinone| @|acetate|Oxygen|	1 1|1|nan|1|-1|
1	downregulated	xkdJ	2.96813e-07	-10.6139	0.931034	-9.72211	unknown	unknown	xkdJ	Xpf|	xtmAB-xkdEFGHIJKM	Xpf|
1	downregulated	spo0M	3.02991e-07	-12.7736	1	-12.4621	sporulation	unknown	spo0M|ygaI	SigH|	spo0M	sigW|sigH|
1	downregulated	xkdK	3.08092e-07	-10.5538	0.931034	-9.35944	unknown	unknown	xkdK	Xpf|	xtmAB-xkdEFGHIJKM	Xpf|
1	downregulated	xkdN	3.11367e-07	-10.1995	0.965517	-9.7852	unknown	unknown	xkdN	Xpf|
1	downregulated	S39	3.11367e-07	-9.39409	0.965517	-9.31127		intergenic region	S39
1	downregulated	xtmB	3.1312e-07	-8.96672	0.931034	-8.02651	phage DNA replication	PBSX terminase (large subunit)	xtmB|ykxG	Xpf|	xtmAB-xkdEFGHIJKM	Xpf|
1	downregulated	xkdF	3.1312e-07	-10.7429	0.931034	-9.26965	unknown	unknown	xkdF	Xpf|	xtmAB-xkdEFGHIJKM	Xpf|
1	downregulated	ylaA	3.18165e-07	-6.46586	1	-7.25922	unknown	unknown	ylaA	SigA|YlaC|	ylaABCD	YlaC|sigA|	Spx|	TF+S|	1|	Thiol_specific_oxidative_stress::stress|	1|
1	downregulated	xkdM	3.34704e-07	-10.4733	0.931034	-9.12329	unknown	unknown	xkdM	SigM|Xpf|	xtmAB-xkdEFGHIJKM	Xpf|
1	downregulated	glpT	3.76372e-07	-8.35719	1	-11.8548	glycerol-3-phosphate uptake	glycerol-3-phosphate permease	glpT|ybeE	CcpA|	glpTQ	sigA|	GlpP|CcpA|	P-AT+PTS|TF+PP+M|	1|-1|	Glycerol-3-phosphate|D-fructose-1,6-bisphosphate Glucose-6-Phosphate|	1|1 1|
1	downregulated	hemN	3.89599e-07	-9.71028	0.965517	-9.76904	heme biosynthesis	anaerobic coproporphyrinogen III oxidase	hemN|yqeR	SigA|	lepA-hemN-hrcA-grpE-dnaKJ-yqeTUV	sigA|	ArfM|	TF|	1|	@|	nan|
1	downregulated	S83	3.90489e-07	-8.24502	1	-11.5582		5'UTR of glpT	S83
1	downregulated	S1059	3.99314e-07	-11.9664	1	-12.4961		intergenic region	S1059
1	downregulated	psd	4.03808e-07	-9.79653	0.931034	-8.77917	biosynthesis of phospholipids	phosphatidylserine decarboxylase	psd	SigX|	pssA-ybfM-psd	sigX|sigA|
1	downregulated	trmFO	4.03808e-07	-10.2549	0.965517	-10.725	tRNA modification	tRNA:m(5)U-54 methyltransferase	trmFO|ylyC|gid	CodY|
1	downregulated	mlpA	4.12886e-07	-9.30046	1	-10.6517	control of proteolyticc activity	specific processing protease	mlpA|ymxG			sigE|	SpoIIID|	TF|	-1|	nan|	nan|
1	downregulated	S160	4.31278e-07	-9.55981	1	-10.1448		intergenic region	S160
1	downregulated	S527	4.3537e-07	-7.96183	1	-10.4572		intergenic region	S527
1	downregulated	ybfG	4.39269e-07	-8.93494	0.931034	-8.45289	unknown	putative pepdidoglycan binding protein	ybfG
1	downregulated	ylyA	4.41607e-07	-6.95648	0.931034	-6.26451	control of [[protein|5F24258282F3166B7696B9E9ABC1706E4D06C944]]-dependent [SW|transcription]	modulator of [[protein|5F24258282F3166B7696B9E9ABC1706E4D06C944]]-containing [SW|RNA polymerase]	ylyA|ylmK	SigA|YlaC|SigG|		sigG|	SpoVT|	TF|	1|	nan|	nan|
1	downregulated	ypuI	4.43512e-07	-9.62396	1	-9.34984	translation	rRNA pseudouridine 2633 synthase	ypuI	stringent response|
1	downregulated	ylxY	4.75664e-07	-9.42231	1	-10.722	required for spore cortex degradation during [SW|germination]	unknown	swsB|ylxY|ymxI			sigE|	SpoIIID|	TF|	-1|	nan|	nan|
1	downregulated	S623	4.91963e-07	-6.65682	0.931034	-6.40663	The antisense RNA of abfA	independent transcript	S623
1	downregulated	splA	4.91963e-07	-8.7072	0.931034	-7.88315	regulation of the splA-splB operon	transcriptional regulator	splA|ykxI	SplA|	splAB	sigG|	SplA|	TF|	-1|	nan|	nan|
1	downregulated	S82	4.91963e-07	-8.22361	1	-11.7068		5'UTR of glpT	S82
1	downregulated	tdk	4.92161e-07	-9.27925	1	-10.5442	biosynthesis of thymidine nucleotides	thymidine kinase (ATP:thymidine)	tdk		tdk
1	downregulated	ytkP	5.09431e-07	-8.88665	0.931034	-8.38786	unknown	unknown	ytkP
1	downregulated	apt	5.29151e-07	-11.2764	1	-12.4645	purine salvage and interconversion	adenine phosphoribosyltransferase	apt	stringent response|	Op120
1	downregulated	ligA	5.35176e-07	-10.7074	0.965517	-11.095	replication	DNA ligase (NAD-dependent)	ligA|lig|yerG	LexA|	pcrBA-ligA-yerH		LexA|	TF-proteolyse|	-1|	DNA_Damage|	1|
1	downregulated	S1169	5.60117e-07	-6.25243	1	-6.92392	The antisense RNA of pbpD	3'UTR of mutTA	S1169
1	downregulated	gmuD	6.01608e-07	-7.28798	0.965517	-9.41829	glucomannan utilization	phospho-beta-mannosidase	gmuD|ydhP	AbrB|	Op158	sigA|	GmuR|CcpA|AbrB|	TF+M|TF+PP+M|TF|	-1|-1|1|	Glucomannan|D-fructose-1,6-bisphosphate Glucose-6-Phosphate| @|	-1|1 1|nan|
1	downregulated	xlyA	6.09204e-07	-9.38476	0.931034	-8.29887	PBSX prophage-mediated lysis	N-acetylmuramoyl-L-alanine amidase	xlyA	Xpf|
1	downregulated	ypuA	6.16406e-07	-10.6862	0.965517	-11.2016	unknown	unknown	ypuA	SigM|		sigM|
1	downregulated	ydbJ	6.20438e-07	-9.3645	1	-10.469	unknown	[SW|ABC transporter] (ATP-binding protein)	ydbJ
1	downregulated	fabHA	6.42237e-07	-12.6241	1	-13.2444	fatty acid biosynthesis	beta-ketoacyl-acyl carrier protein synthase III	fabHA|yjaX	Spo0A|PyrR|FapR|	fabHAF	sigA|	FapR|	TF+M|	-1|	Malonyl-CoA|	-1|
1	downregulated	sigV	6.58528e-07	-6.38688	0.931034	-6.29325	resistance to lytic enzymes	[SW|RNA polymerase] ECF-type [SW|sigma factor] SigV	sigV	SigV|		sigV|
1	downregulated	yqfD	6.65842e-07	-8.0911	0.931034	-6.72366	sporulation	unknown	yqfD	CymR|SpoIIID|	yqfCD	sigE|	SpoIIID|	TF|	-1|	nan|	nan|
1	downregulated	yycA	7.05572e-07	-7.90536	1	-8.24524	unknown	unknown	yycA	TnrA|			YclJ|TnrA|	TF-TC|TF+P+M|	1|NaN|	unk|Glutamine|	-1|-1|
1	downregulated	S295	7.09523e-07	-9.6218	0.965517	-10.056		intergenic region	S295
1	downregulated	stoA	7.12013e-07	-7.35767	0.965517	-6.61416	spore cortex formation, maturation of [[protein|SpoVD ]]in the forespore outer membrane	thiol-disulfide oxidoreductase	stoA|spoIVH|ykvV	SigG|	ykvUV	sigE|sigG|	SpoIIID|	TF|	-1|	nan|	nan|
1	downregulated	S667	7.20918e-07	-7.04835	0.965517	-6.76817		5'UTR of citB	S667
1	downregulated	yteJ	7.25084e-07	-11.2092	1	-12.7307	unknown	stress protein	yteJ	SigW|	sppA-yteJ	sigW|
1	downregulated	S141	7.43655e-07	-7.53715	0.965517	-6.85167		5'UTR of ydaJ	S141
1	downregulated	S34	7.5573e-07	-10.1636	0.931034	-9.40418		intergenic region	S34
1	downregulated	S1255	7.62841e-07	-8.12777	0.931034	-7.75875	The antisense RNA of S561	intergenic region	S1255
1	downregulated	ykzM	8.23417e-07	-10.1578	0.931034	-9.73686	unknown	unknown	ykzM
1	downregulated	S1480	8.45726e-07	-12.2918	1	-14.409		intergenic region	S1480
1	downregulated	S153	8.75131e-07	-12.2819	0.931034	-12.1616		5'UTR of fbpB	S153
1	downregulated	ytxK	9.51039e-07	-9.66721	0.931034	-9.79249	DNA modification	similar to SAM-dependent DNA-methyltransferase	ytxK|ythI	spxA|
1	downregulated	yqbR	9.62031e-07	-3.98782	0.931034	-3.51704	unknown	unknown	yqbR
1	downregulated	S300	9.75045e-07	-10.2395	1	-11.8909		5'UTR of ygaE	S300
1	downregulated	braB	9.83611e-07	-9.8585	0.965517	-10.3369	uptake of branched-chain amino acids	branched-chain amino acid transporter	braB	ScoC|			CodY|	TF+M|	NaN|	GTP isoleucine valine|	1 1 1|
1	downregulated	sacA	9.95876e-07	-8.2926	1	-11.1144	utilization of sucrose	phosphosucrase	sacA|ipa-50d	CcpA|	sacPA-ywdA	sigA|	SacT|CcpA|SacY|	P-AT+PTS|TF+PP+M|P-AT+PTS|	1|-1|1|	Sucrose|D-fructose-1,6-bisphosphate Glucose-6-Phosphate|Sucrose|	1|1 1|1|
1	downregulated	S658	1.07353e-06	-9.57796	0.965517	-9.6084		intergenic region	S658
1	downregulated	yyzO	1.10297e-06	-6.02111	0.931034	-6.16254	unknown	unknown	yyzO
1	downregulated	S1045	1.14028e-06	-9.48728	1	-9.94897		intergenic region	S1045
1	downregulated	mfd	1.17328e-06	-9.69659	0.931034	-9.54786	promotes strand-specific DNA repair by displacing	[SW|transcription]-repair coupling factor	mfd
1	downregulated	S596	1.17328e-06	-9.17222	1	-11.1625		intergenic region	S596
1	downregulated	yabM	1.19272e-06	-8.80387	0.931034	-8.42927	alternate pathway for peptidoglycan strand synthesis	unknown	yabM	Spo0A|SigX|	yabMNOPQ-divIC-yabR	sigX|sigW|sigE|	SpoIIID|	TF|	-1|	nan|	nan|
1	downregulated	ytgP	1.21988e-06	-9.39383	0.931034	-9.75943	export of lipid II	lipid II flippase	murJ|ytgP
1	downregulated	S439	1.29432e-06	-8.93247	0.965517	-11.5624		intergenic region	S439
1	downregulated	ydbN	1.37667e-06	-11.9661	0.931034	-12.0943	RNA chaperone	[[protein|F899F1EE27E6D503BCC06BC52E3C7FD80B8EF725]]-regulated basic protein, acts as RNA chaperone for [[protein|CE542AE1A32CCD1ABB259E6159F7A37A8078E189]], response to iron limitation	fbpB		ydbN		Fur|	TF+M|	-1|	Iron|	1|
1	downregulated	ansR	1.38321e-06	-7.3639	0.965517	-9.79938	negative regulation of the [[gene|FED8E46AA1C4EFD27796D5DFBBB1663EBF336BFD]]-[[gene|ansB ]]operon	transcriptional regulator ([SW|Xre family])	ansR	AnsR|	ansR		AnsR|	TF+M|	-1|	asparagine|	-1|
1	downregulated	S1504	1.42776e-06	-8.33513	1	-9.43852		5'UTR of yxiT/2	S1504
1	downregulated	ygaE	1.43327e-06	-10.0343	0.965517	-10.3774	unknown	unknown	ygaE
1	downregulated	sppA	1.43981e-06	-11.4613	1	-13.0009	protein secretion	signal peptide peptidase	sppA|yteI	SigW|	sppA-yteJ	sigW|
1	downregulated	S203	1.4659e-06	-7.36155	0.931034	-8.97867		intergenic region	S203
1	downregulated	S559	1.46724e-06	-9.60463	1	-11.4502		intergenic region	S559
1	downregulated	ytrB	1.54708e-06	-9.72948	1	-9.94724	unknown	[SW|ABC transporter] (ATP-binding protein)	ytrB	SigA|YtrA|	ytrABCDEF	sigA|	YtrA|	TF-M|	-1|	Ramoplanin::stress|	-1|
1	downregulated	yfmO	1.55127e-06	-6.95729	0.931034	-6.39537	unknown	unknown	yfmO	YfmP|	yfmPO	sigA|	YfmP|	TF+M|	-1|	unk|	nan|
1	downregulated	ykbA	1.56595e-06	-9.04064	0.965517	-9.91587	exchange of serine and threonine	serine/ threonine exchanger transporter	steT|ykbA				PurR|	TF+M|	NaN|	PRPP|	-1|
1	downregulated	S294	1.59696e-06	-10.9993	1	-12.9801		5'UTR of csbB	S294
1	downregulated	yhbI	1.60486e-06	-9.91629	0.965517	-10.2703	unknown	unknown	yhbI		yhbIJ-yhcABCDEFGHI		ComK|	TF|	1|	@|	nan|
1	downregulated	ywdF	1.60486e-06	-8.88637	0.965517	-9.94998	unknown	unknown	ywdF|ipa-56d
1	downregulated	recJ	1.63863e-06	-9.66701	1	-11.278	DNA repair	single-strand DNA-specific exonuclease	recJ|yrvE	SigA|SigB|stringent response|			stringent response|	Nan|	-1|	NaN|	nan|
1	downregulated	spoVT	1.73899e-06	-9.66524	0.931034	-8.99338	regulation of forespore gene expression	transcriptional regulator	spoVT|yabL	SigE|SigF|	spoVT	sigG|sigF|	SpoVT|	TF|	-1|	nan|	nan|
1	downregulated	yugI	1.74164e-06	-12.1185	1	-14.1779	unknown	unknown	yugI	stringent response|			stringent response|	Nan|	-1|	NaN|	nan|
1	downregulated	rbfA	1.76834e-06	-11.184	0.931034	-10.4026	translation	ribosome-binding factor A	rbfA|ymxE|ylxO	stringent response|	ylxS-nusA-ylxRQ-infB-ylxP-rbfA	sigB|sigA|	stringent response|	Nan|	-1|	NaN|	nan|
1	downregulated	divIB	1.76932e-06	-9.74282	0.965517	-9.68363	septum formation	cell-division protein, member of the [SW|divisome]	divIB|dds|tms-12	stringent response|	murE-mraY-murD-spoVE-murG-murB-divIB-ylxWX-sbp	sigM|sigE|sigA|	SpoIIID|	TF|	-1|	nan|	nan|
1	downregulated	csfB	1.78021e-06	-10.4545	0.931034	-9.26802	control of [[protein|SigG ]]and [[protein|SigE ]]activity	inhibitor of [[protein|SigG ]]and [[protein|3CB24D493B3282278B7DC61CE3C793DFA815F9E2]]	csfB|gin|yaaM	SigF|	csfB	sigF|
1	downregulated	S1476	1.87248e-06	-8.82236	0.931034	-9.4456		intergenic region	S1476
1	downregulated	S1464	1.88127e-06	-8.10322	1	-11.0384		intergenic region	S1464
1	downregulated	rpmEA	1.89588e-06	-12.2886	1	-14.1236	translation	ribosomal protein L31	rpmE				stringent response|	Nan|	-1|	NaN|	nan|
1	downregulated	truA	1.91563e-06	-11.2041	1	-13.491	tRNA modification	pseudouridylate synthase I	truA|ybaH	ScoC|stringent response|			stringent response|	Nan|	-1|	NaN|	nan|
1	downregulated	S955	1.92252e-06	-10.2072	0.965517	-11.0006		5'UTR of ccpN	S955
1	downregulated	yitZ	1.95751e-06	-7.46135	0.965517	-8.34216	unknown	unknown	yitZ
1	downregulated	rpsE	1.96914e-06	-12.8865	1	-15.012	translation	ribosomal protein S5	rpsE	stringent response|			stringent response|	Nan|	-1|	NaN|	nan|
1	downregulated	S399	1.98102e-06	-7.51677	0.931034	-7.22432	The antisense RNA of ansB	3'UTR of yjzD	S399
1	downregulated	yutK	2.05214e-06	-7.97302	1	-9.57331	unknown	unknown	yutK
1	downregulated	S161	2.15009e-06	-8.38654	0.931034	-8.00119	The antisense RNA of yueD	5'UTR of acpS	S161
1	downregulated	manA	2.16873e-06	-8.49544	0.965517	-11.345	mannose utilization	mannose-6-phosphate isomerase	manA|yjdE	RNA switch|	Op143		ManR|	TF+PTS|	1|	Mannose|	1|
1	downregulated	yxkI	2.24043e-06	-7.49033	0.965517	-8.81265	unknown	unknown	yxkI
1	downregulated	dltB	2.24043e-06	-11.9028	1	-14.4001	biosynthesis of teichoic acid	D-alanine transfer from [[protein|862D977CF1E185597329A1EF0915485F72482A03]] to undecaprenol-phosphate	dltB|ipa-4r	stringent response|	dltABCDE	sigX|sigM|sigD|	YvrHb|stringent response|Spo0A|	TF-TC|Nan|TF+PP|	1|-1|-1|	unk|NaN|nan|	nan|nan|nan|
1	downregulated	yeeA	2.24893e-06	-8.13946	1	-9.55479	unknown	putative restriction-modification enzyme	yeeA
1	downregulated	yerH	2.25512e-06	-9.95283	0.965517	-10.9362	unknown	unknown	yerH	CodY|SigF|LexA|	pcrBA-ligA-yerH		LexA|	TF-proteolyse|	-1|	DNA_Damage|	1|
1	downregulated	yqgO	2.30414e-06	-8.78036	1	-10.4947	unknown	unknown	yqgO			sigG|
1	downregulated	hemZ	2.31928e-06	-8.35841	1	-9.81546	heme biosynthesis	coproporphyrinogen III oxidase	hemZ|yhaW|yhaV	Rex|	hemZ	sigA|	Rex|ResD|Fnr|ArfM|	TF+M|TF-TC|TF+M|TF|	-1|1|1|1|	NADH NAD|Menaquinone|Oxygen| @|	1 1|1|-1|nan|
1	downregulated	dnaJ	2.36307e-06	-10.7487	1	-12.8708	protein quality control	heat-shock protein (activation of [[protein|30E0AAABB803E577D0D9FBAEF9031319CABD3D89]])	dnaJ	SdpR|SigA|	lepA-hemN-hrcA-grpE-dnaKJ-yqeTUV	sigA|	HrcA|ArfM|	TF+HrcA unstability|TF|	-1|NaN|	@| @|	nan|nan|
1	downregulated	cspR	2.41835e-06	-10.0231	0.965517	-11.1729	translation	tRNA (Um34/Cm34) methyltransferase homolog	cspR|ygaR|trmL	SigE|		sigE|
1	downregulated	yfhI	2.45455e-06	-7.48683	0.931034	-6.94148	unknown	unknown	yfhI
1	downregulated	yckB	2.47173e-06	-9.50273	0.931034	-8.70753	unknown	unknown	yckB
1	downregulated	mleN	2.59278e-06	-8.52873	0.931034	-12.0574	malate uptake	malate-H<sup>+</sup>/Na<sup>+</sup>-lactate antiporter	mleN|yqkI	CcpA|	Op23		CcpA|AnsR|	TF+PP+M|TF+M|	-1|-1|	D-fructose-1,6-bisphosphate Glucose-6-Phosphate|asparagine|	1 1|-1|
1	downregulated	ypjH	2.64432e-06	-9.56882	0.931034	-9.99647	biosynthesis of bacillithiol	L-malic acid glycosyltransferase	bshA|jojH|ypjH
1	downregulated	ykkD	2.64432e-06	-6.93949	0.931034	-7.08581	export/ detoxification of guanidine	subunit of guanidine exporter	ykkD	YkkC riboswitch|			*RNA - ykkC-yxkD*|	silico-riboswitch|	NaN|	unk|	nan|
1	downregulated	yefC	2.70354e-06	-7.91042	0.965517	-8.69456	unknown	unknown	yefC
1	downregulated	fosB	2.78697e-06	-9.33236	0.965517	-9.51128	confers resistence against antimicrobial compounds from <i>B. amyloliquefaciens</i>	fosfomycin resistance protein	fosB|yndN	SigA|SigW|	yndN	sigW|
1	downregulated	S1210	2.85185e-06	-9.54231	0.931034	-9.15093		5'UTR of mrpA	S1210
1	downregulated	manP	2.85536e-06	-8.27635	0.965517	-11.28	mannose uptake and phosphorylation, control of [[protein|F273002AF97D87BB025B4F014C328C5592EAD621]] activity	mannose-specific [[category|SW 1.2.2|PTS]], EIIBCA	manP|yjdD	RNA switch|	Op143		ManR|	TF+PTS|	1|	Mannose|	1|
1	downregulated	S242	2.87091e-06	-7.94578	0.965517	-8.8638		intergenic region	S242
1	downregulated	S576	2.89026e-06	-8.89756	1	-11.0766		intergenic region	S576
1	downregulated	spoVE	2.9047e-06	-9.5739	1	-12.1168	spore cortex peptidoglycan synthesis	SEDS family peptidoglycan glycosyltransferase	spoVE	stringent response|	murE-mraY-murD-spoVE-murG-murB-divIB-ylxWX-sbp	sigE|sigA|	SpoIIID|	TF|	-1|	nan|	nan|
1	downregulated	ytrD	2.93457e-06	-8.74698	1	-9.93026	unknown	[SW|ABC transporter] (hydrophobic protein, probably channel protein)	ytrD	SigA|YtrA|	ytrABCDEF	sigA|	YtrA|	TF-M|	-1|	Ramoplanin::stress|	-1|
1	downregulated	S218	3.62034e-06	-8.64507	0.931034	-8.58774		intergenic region	S218
1	downregulated	mnaA	3.70214e-06	-7.52064	0.965517	-8.77899	biosynthesis of teichoic acid	UDP-N-acetylglucosamine 2-epimerase	mnaA|yvyH		mnaA
1	downregulated	yhgB	3.75094e-06	-6.35898	0.965517	-6.35438	unknown	unknown	yhgB|yixB
1	downregulated	trmD	4.02474e-06	-9.23121	1	-10.9553	tRNA modification	tRNA methyltransferase	trmD	SigA|SigA|
1	downregulated	yrrO	4.02474e-06	-10.6597	0.965517	-12.1865	introduction of 5-methoxyuridine modification in tRNA (U34)	tRNA uridine hydroxylase	yrrO
1	downregulated	dltD	4.04206e-06	-11.3347	1	-14.4424	biosynthesis of teichoic acid	D-alanine transfer from undecaprenol-phosphate to the poly(glycerophosphate) chain	dltD|ipa-2r	stringent response|	dltABCDE	sigX|sigM|sigD|	YvrHb|stringent response|Spo0A|	TF-TC|Nan|TF+PP|	1|-1|-1|	unk|NaN|nan|	nan|nan|nan|
1	downregulated	glpQ	4.07501e-06	-8.30585	0.965517	-10.9808	glycerol-3-phosphate utilization, degradation of wall teichoic acid during phosphate starvation	glycerolphosphate diester phosphodiesterase	glpQ|ybeD	CcpA|	glpTQ	sigA|	PhoP|GlpP|CcpA|	TF-TC|P-AT+PTS|TF+PP+M|	1|1|-1|	phosphate|Glycerol-3-phosphate|D-fructose-1,6-bisphosphate Glucose-6-Phosphate|	-1|1|1 1|
1	downregulated	gmuB	4.16128e-06	-7.81562	0.931034	-9.83791	glucomannan uptake and phosphorylation	glucomannan-specific lichenan-specific [[category|SW 1.2.2|PTS]], EIIB component	gmuB|ydhM	AbrB|	Op158	sigA|	GmuR|CcpA|AbrB|	TF+M|TF+PP+M|TF|	-1|-1|1|	Glucomannan|D-fructose-1,6-bisphosphate Glucose-6-Phosphate| @|	-1|1 1|nan|
1	downregulated	spcB	4.23187e-06	-9.39678	1	-11.011	segregation of replication origins	DNA segregation and condensation protein	scpB|ypuH|spcB				stringent response|	Nan|	-1|	NaN|	nan|
1	downregulated	dltA	4.24718e-06	-11.2944	1	-14.1063	biosynthesis of teichoic acid	D-alanyl-D-alanine carrier protein ligase	dltA|ipa-5r|dae	stringent response|	dltABCDE	sigX|sigM|sigD|	YvrHb|stringent response|Spo0A|	TF-TC|Nan|TF+PP|	1|-1|-1|	unk|NaN|nan|	nan|nan|nan|
1	downregulated	queC	4.27879e-06	-9.08427	0.931034	-8.23843	tRNA modification	unknown	queC|ykvJ	preQ1 riboswitch|			preQ1 riboswitch|	riboswitch|	-1|	Queuosine|	-1|
1	downregulated	ywoB	4.29447e-06	-6.52932	1	-8.56067	unknown	unknown	ywoB	SigM|SigA|YtrA|			YtrA|	TF-M|	-1|	Ramoplanin::stress|	-1|
1	downregulated	ydjB	4.33118e-06	-7.58412	0.931034	-8.12178	unknown	unknown	ydjB
1	downregulated	mreC	4.63102e-06	-10.6548	1	-12.7237	cell shape determation	cell shape-determining protein	mreC	SpoIIID|SigH|	mreBCD-minCD	sigM|sigH|
1	downregulated	dltE	4.67641e-06	-10.7681	1	-14.2009	biosynthesis of teichoic acid	D-alanine transfer from undecaprenol-phosphate to the poly(glycerophosphate) chain	dltE|ipa-1r	stringent response|	dltABCDE	sigX|sigM|sigD|	YvrHb|stringent response|Spo0A|	TF-TC|Nan|TF+PP|	1|-1|-1|	unk|NaN|nan|	nan|nan|nan|
1	downregulated	S187	4.84289e-06	-6.5415	1	-8.75353		3'UTR of nap	S187
1	downregulated	yufK	5.20523e-06	-8.40282	1	-11.2052	unknown	unknown	yufK
1	downregulated	rplR	5.24579e-06	-12.1572	1	-14.4006	translation	ribosomal protein L18	rplR	stringent response|			stringent response|	Nan|	-1|	NaN|	nan|
1	downregulated	ydgK	5.36562e-06	-7.33644	0.965517	-8.2743	unknown	unknown	ydgK
1	downregulated	dltC	5.46372e-06	-11.0463	1	-14.5282	biosynthesis of teichoic acid	D-alanine carrier protein	dltC|ipa-3r	SigA|stringent response|	dltABCDE	sigX|sigM|sigD|	YvrHb|stringent response|Spo0A|	TF-TC|Nan|TF+PP|	1|-1|-1|	unk|NaN|nan|	nan|nan|nan|
1	downregulated	yugE	5.46372e-06	-7.33399	0.965517	-8.52633	unknown	unknown	yugE
1	downregulated	pcrA	5.50086e-06	-9.04968	0.965517	-10.0803	plasmid rolling-circle replication, conjugative transfer of ICEBs1	ATP-dependent DNA helicase	pcrA|yerF	SigA|SigB|LexA|	pcrBA-ligA-yerH		LexA|	TF-proteolyse|	-1|	DNA_Damage|	1|
1	downregulated	S690	5.56352e-06	-8.75747	1	-10.5624		3'UTR of yoaG	S690
1	downregulated	rplF	5.56464e-06	-12.2117	0.965517	-13.8636	translation	ribosomal protein L6 (BL8)	rplF	SigK|AbrB|stringent response|			stringent response|	Nan|	-1|	NaN|	nan|
1	downregulated	yqeL	5.56944e-06	-9.79184	1	-11.444	translation	ribosomal silencing factor	yqeL
1	downregulated	ytrC	5.63186e-06	-9.03986	1	-10.2672	unknown	[SW|ABC transporter] (hydrophobic protein, probably channel protein)	ytrC	YtrA|	ytrABCDEF	sigA|	YtrA|	TF-M|	-1|	Ramoplanin::stress|	-1|
1	downregulated	S344	5.65339e-06	-8.8514	0.931034	-8.95924		intergenic region	S344
1	downregulated	S241	5.71436e-06	-7.55568	0.965517	-8.57382	The antisense RNA of kdgA	intergenic region	S241
1	downregulated	yheB	5.71436e-06	-8.30298	0.931034	-8.53091	unknown	unknown	yheB
1	downregulated	yjoB	5.73899e-06	-9.19525	0.931034	-9.55402	unknown	unknown	yjoB	SigA|SigW|	yjoB	sigW|
1	downregulated	pbpX	5.73899e-06	-8.63591	1	-11.7667	endopeptidase	penicillin-binding protein X	pbpX	SigX|	pbpX	sigX|sigM|sigW|	LexA|	TF-proteolyse|	NaN|	DNA_Damage|	1|
1	downregulated	S40	5.80305e-06	-9.55185	0.931034	-10.1635		5'UTR of coaX	S40
1	downregulated	S843	5.81543e-06	-9.13184	0.931034	-8.67022	The antisense RNA of S718	5'UTR of recU	S843
1	downregulated	yvrB	5.81543e-06	-7.1229	1	-9.78793	uptake of cobalamin	[SW|ABC transporter] (ATP binding domain)	yvrB	LevR|CtsR|B12 riboswitch|			*RNA - Cobalamin*|	silico-riboswitch|	NaN|	Adenosylcobalamin|	1|
1	downregulated	ytxE	5.82284e-06	-8.50748	1	-10.466	[SW|motility and chemotaxis]	motility protein (flagellar motor rotation)	motS|ytxE
1	downregulated	natA.1	5.94004e-06	-8.70894	1	-10.2227	unknown	[SW|ABC transporter] (ATP-binding protein)	yhaQ				AbrB|	TF|	-1|	@|	nan|
1	downregulated	speB	6.05859e-06	-8.78855	1	-11.679	spermidine, polyamine biosynthesis	agmatinase	speB|ywhG	SigA|	speE-speB	sigA|
1	downregulated	rsiX	6.05859e-06	-10.2609	1	-11.5073	control of SigX activity	anti-SigX	rsiX|ypuN	SigX|	sigX-rsiX	sigX|sigA|	YvrHb|	TF-TC|	1|	unk|	nan|
1	downregulated	rluD	6.05859e-06	-8.74362	1	-11.5376	RNA modification	putative pseudouridylate synthase	ylyB|ylmL
1	downregulated	S1037	6.11957e-06	-10.216	1	-12.9702		5'UTR of yrrM	S1037
1	downregulated	ytxD	6.15808e-06	-8.4033	1	-10.1411	[SW|motility and chemotaxis]	motility protein (flagellar motor rotation)	motP|ytxD
1	downregulated	ytbE	6.18725e-06	-6.23755	0.931034	-7.46409	unknown	putative aldo/keto reductase	ytbE				*YtcD*|	silico-TF+unk|	NaN|	unk|	nan|
1	downregulated	yetN	6.2087e-06	-6.96579	0.965517	-7.91213	unknown	unknown	yetN
1	downregulated	ispA.1	6.26532e-06	-9.37452	0.965517	-9.80316	biosynthesis of peptidoglycan and teichoic acid	geranyltransferase	yqiD|ispA		ispA	sigA|	scoC|Ipi|DegU|	TF|TF|TF-TC|	-1|1|1|	@| @|unk|	nan|nan|-1|
1	downregulated	S1162	6.43943e-06	-9.27217	1	-10.0952		5'UTR of ytrA	S1162
1	downregulated	S133	6.5422e-06	-6.32979	1	-9.76852	The antisense RNA of ddl	intergenic region	S133
1	downregulated	lrgB.1	6.5605e-06	-7.95716	1	-9.38603	unknown	holin-like auxilary protein	ywbG|ipa-22r				*YwbI*|	silico-TF+unk|	NaN|	unk|	nan|
1	downregulated	S1124	6.77225e-06	-9.35971	1	-11.7014		5'UTR of braB	S1124
1	downregulated	ydgH	6.83854e-06	-7.06924	1	-8.6425	unknown	unknown	ydgH	LexA|	ydgGH		LexA|	TF-proteolyse|	-1|	DNA_Damage|	1|
1	downregulated	S1121	6.86551e-06	-9.42996	1	-12.3912		5'UTR of sppA	S1121
1	downregulated	trnD.Cys	6.87705e-06	-9.93101	1	-12.6568	translation	transfer RNA-Cys	trnD-Cys
1	downregulated	scpA	6.90533e-06	-9.10613	0.965517	-10.1702	segregation of replication origins	DNA segregation and condensation protein	scpA|ypuG	AbrB|stringent response|			stringent response|	Nan|	-1|	NaN|	nan|
1	downregulated	natB.1	7.04918e-06	-7.99526	1	-9.86345	unknown	[SW|ABC transporter] (membrane protein)	yhaP|natB				AbrB|	TF|	-1|	@|	nan|
1	downregulated	speA	7.1021e-06	-8.34962	1	-10.4834	spermidine, polyamine biosynthesis	arginine decarboxylase	speA|cad		speA
1	downregulated	yrrN	7.33845e-06	-9.97998	0.965517	-11.5711	introduction of 5-methoxyuridine modification in tRNA (U34)	tRNA uridine hydroxylase	yrrN
1	downregulated	sacP	7.81616e-06	-7.2148	1	-10.5738	sucrose uptake and phosphorylation, control of [[protein|6796E1C147AA21E919A42A953884DC24E182F430]] activity	sucrose-specific [[category|SW 1.2.2|PTS]] permease, EIIBC component	sacP|ipa-49d	CcpA|	sacPA-ywdA	sigA|	SacT|CcpA|SacY|	P-AT+PTS|TF+PP+M|P-AT+PTS|	1|-1|1|	Sucrose|D-fructose-1,6-bisphosphate Glucose-6-Phosphate|Sucrose|	1|1 1|1|
1	downregulated	yflI	8.272e-06	-8.43187	0.931034	-7.96821	unknown	unknown	yflI	NagR|
1	downregulated	plsC	8.37371e-06	-9.93192	0.965517	-11.2791	biosynthesis of phospholipids	acyl-ACP:1-acylglycerolphosphate acyltransferase	plsC|yhdO	FapR|	yhdNO	sigB|	FapR|	TF+M|	-1|	Malonyl-CoA|	-1|
1	downregulated	yxiT.1	8.61212e-06	-7.34327	0.931034	-7.93395	unknown	unknown	yxiT
1	downregulated	yceJ	8.63291e-06	-4.9649	1	-5.67929	unknown	unknown	yceJ
1	downregulated	yxiT	8.70664e-06	-7.27553	0.931034	-7.31804	unknown	unknown	yxiT/1
1	downregulated	yhcG	8.7193e-06	-7.65992	0.965517	-9.0972	unknown	[SW|ABC transporter] (ATP-binding protein)	yhcG		yhbIJ-yhcABCDEFGHI	sigG|	ComK|GabR|	TF|TF+M|	1|NaN|	@|4-Aminobutanoate|	nan|1|
1	downregulated	mreD	8.80444e-06	-10.7215	1	-12.9206	cell shape determation	cell shape-determining protein	mreD|rodB	FsrA|SigH|	mreBCD-minCD	sigM|sigH|
1	downregulated	rplNA	8.87875e-06	-11.7905	0.965517	-13.252	translation	ribosomal protein L14	rplN				stringent response|	Nan|	-1|	NaN|	nan|
1	downregulated	rpsP	9.17558e-06	-10.9377	1	-14.1533	translation	ribosomal protein S16 (BS17)	rpsP	stringent response|			stringent response|	Nan|	-1|	NaN|	nan|
1	downregulated	ytrA	9.17987e-06	-8.53918	1	-9.57108	control of cell envelope stress responses	transcriptional repressor ([SW|GntR family])	ytrA	YtrA|	ytrABCDEF	sigA|	YtrA|	TF-M|	-1|	Ramoplanin::stress|	-1|
1	downregulated	S219	9.49641e-06	-7.23277	0.965517	-8.32984		intergenic region	S219
1	downregulated	csbB	9.54004e-06	-9.77272	0.931034	-10.1221	lipoteichoic acid glycosylation , survival of stress conditions	lipoteichoic acid glycosyltransferase	csbB|yfhN	SigX|	csbB	sigX|sigB|
1	downregulated	udk	1.01467e-05	-10.3113	0.965517	-12.3787	UMP synthesis	uridine kinase	udk		Op130
1	downregulated	ywbO	1.03272e-05	-7.56939	0.931034	-8.9351	unknown	unknown	ywbO|ipa-30d	DegU|SigX|		sigX|sigW|sigM|
1	downregulated	serS	1.04239e-05	-8.94351	1	-12.7415	translation	seryl-tRNA-synthetase	serS	T-box|	serS		T-box-SER|	RNA switch|	1|	tRNAser|	-1|
1	downregulated	yrrM	1.04991e-05	-9.55635	0.965517	-11.4111	introduction of 5-methoxyuridine modification in tRNA (U34)	tRNA wobble uridine modifying methyltransferase	trmR|yrrM
1	downregulated	S56	1.04991e-05	-11.9324	0.965517	-13.9188		intergenic region	S56	stringent response|
1	downregulated	asnB	1.07445e-05	-9.36764	1	-12.7065	control of peptidoglycan hydrolysis	asparagine synthase (glutamine-hydrolysing))	asnB|asn		Op52
1	downregulated	yndJ	1.09883e-05	-6.40671	1	-9.11816	unknown	unknown	yndJ
1	downregulated	S339	1.10925e-05	-8.81651	0.931034	-8.69403		5'UTR of nhaC	S339
1	downregulated	yxiJ	1.11892e-05	-9.55118	1	-12.4356	unknown	unknown	yxiJ
1	downregulated	ylqC	1.1287e-05	-10.7808	1	-14.1248	unknown	unknown	ylqC	SigV|stringent response|
1	downregulated	mraY	1.13672e-05	-8.77351	1	-12.0858	peptidoglycan precursor biosynthesis	phospho-N-acetylmuramoyl-pentapeptide-transferase (meso-2,6-diaminopimelate)	mraY	stringent response|	murE-mraY-murD-spoVE-murG-murB-divIB-ylxWX-sbp
1	downregulated	yxaF	1.13672e-05	-6.67567	1	-9.68218	control of quercetin utilization	transcriptional regulator	qdoR|yxaF				Qdor|LmrA|	TF+M|TF+M|	-1|-1|	Flavonoids|Flavonoids|	-1|-1|
1	downregulated	yxiK	1.14966e-05	-8.8405	1	-11.7856	unknown	unknown	yxiK
1	downregulated	rpsD	1.15988e-05	-11.33	1	-14.8449	translation	ribosomal protein S4 (BS4)	rpsD	stringent response|	rpsD	sigA|	stringent response|	Nan|	-1|	NaN|	nan|
1	downregulated	ltaSA	1.19419e-05	-10.6654	0.931034	-11.1876	biosynthesis of lipoteichoic acid	minor lipoteichoic acid synthetase	yfnI|yetP			sigM|
1	downregulated	valS	1.19419e-05	-8.82349	1	-12.1531	translation	valyl-tRNA synthetase	valS	T-box|	valS-folC	sigA|	T-box-VAL|	RNA switch|	1|	tRNAval|	-1|
1	downregulated	sigX	1.19419e-05	-10.0684	1	-11.9171	resistance to cationic antimcrobial peptides	[SW|RNA polymerase] ECF-type [SW|sigma factor] SigX	sigX|ypuM	SigD|SigX|	sigX-rsiX	sigX|sigA|	YvrHb|	TF-TC|	1|	unk|	nan|
1	downregulated	yusI	1.22072e-05	-10.4505	0.931034	-10.7342	unknown	unknown	yusI
1	downregulated	ywzH	1.29091e-05	-10.7748	1	-14.358	unknown	unknown	ywzH	DeoR|stringent response|
1	downregulated	ytpS	1.30826e-05	-8.65371	0.931034	-9.29533	resolution of chromosome dimers	DNA translocase	sftA|ytpS|cdtA
1	downregulated	S606	1.30982e-05	-8.34967	1	-12.3419		intergenic region	S606
1	downregulated	ytbD	1.33575e-05	-5.86174	0.931034	-7.40208	unknown	unknown	ytbD				*YtcD*|	silico-TF+unk|	NaN|	unk|	nan|
1	downregulated	rplO	1.34049e-05	-11.2824	1	-14.9865	translation	ribosomal protein L15	rplO	stringent response|			stringent response|	Nan|	-1|	NaN|	nan|
1	downregulated	spsI	1.36333e-05	-6.97686	0.965517	-7.3549	rhamnose biosynthesis, spore coat polysaccharide synthesis	glucose-1-phosphate thymidylyltransferase	spsI|ipa-71d	SigE|		sigK|sigE|
1	downregulated	mleA	1.39202e-05	-8.0523	0.931034	-11.7454	malate utilization	NAD-dependent malate dehydrogenase	mleA|yqkJ	CcpA|	Op23		CcpA|AnsR|	TF+PP+M|TF+M|	-1|-1|	D-fructose-1,6-bisphosphate Glucose-6-Phosphate|asparagine|	1 1|-1|
1	downregulated	yheA	1.41267e-05	-8.85161	0.965517	-10.4155	unknown	unknown	yheA
1	downregulated	yitY	1.42585e-05	-7.97237	0.931034	-8.41196	unknown	unknown	yitY
1	downregulated	yxzJ	1.43037e-05	-8.90844	1	-12.0452	unknown	unknown	yxzJ
1	downregulated	S44	1.4318e-05	-8.64689	0.931034	-9.52739		intergenic region	S44
1	downregulated	yjcD	1.45934e-05	-6.89612	1	-9.20437	unknown	unknown	yjcD
1	downregulated	ccpN	1.47831e-05	-9.20938	0.931034	-9.66221	repressor of genes involved in gluconeogenesis ([[gene|C1B89BD3DD27CD566018558D3A7845FB451056F0]], [[gene|74D4616D1A550D87182FAAC2A4AF6E04F81E1572]]) and of [[gene|FC93BA60BD185DE5EF31D5605F0B8294EC2E8E5A]]	transcriptional regulator (CcpN family)	ccpN|yqzB		ccpN-yqfL		YqfL|	unk|	-1|	nan|	nan|
1	downregulated	yefA	1.47831e-05	-8.41845	0.931034	-9.11349	23S rRNA maturation	rRNA methyltransferase	rlmCD|yerS|yefA
1	downregulated	ftsY	1.49456e-05	-8.40987	1	-11.8957	protein secretion	signal recognition particle	ftsY|srb	SigE|stringent response|	rnc-smc-ftsY	sigK|sigA|	stringent response|GerE|	Nan|TF|	-1|1|	NaN| @|	nan|nan|
1	downregulated	ybxA	1.49775e-05	-9.54933	0.931034	-10.8039	uptake of micronutrients	[SW|ECF transporter] (ATP-binding protein)	ybxA|ybaD|ecfA1
1	downregulated	dxr	1.51868e-05	-8.60587	1	-12.0177	MEP pathway of isoprenoid biosynthesis	1-deoxy-D-xylulose-5-phosphate reductoisomerase	ispC|yluB|dxr
1	downregulated	yjbQ	1.54708e-05	-7.42359	0.931034	-7.89717	export of potassium ions	K<sup>+</sup>/H<sup>+</sup> antiporter	cpaA|yjbQ
1	downregulated	yxzG	1.54708e-05	-9.26224	1	-12.2057	unknown	unknown	yxzG
1	downregulated	yocJ	1.54844e-05	-9.09603	1	-11.4126	quinone detoxification	azoreductase	azoR1|yocJ				YodB|	TF+S|	-1|	Quinone::stress|	-1|
1	downregulated	yhcH	1.57496e-05	-7.73126	0.965517	-9.3163	unknown	[SW|ABC transporter] (ATP-binding protein)	yhcH		yhbIJ-yhcABCDEFGHI	sigG|	ComK|GabR|	TF|TF+M|	1|NaN|	@|4-Aminobutanoate|	nan|1|
1	downregulated	S1314	1.59276e-05	-5.33032	0.931034	-6.72548		5'UTR of sacB	S1314
1	downregulated	smc	1.63722e-05	-8.18477	1	-11.2511	segregation of replication origins	chromosome condensation and segregation SMC protein	smc|ylqA	stringent response|	rnc-smc-ftsY	sigK|sigA|	stringent response|GerE|	Nan|TF|	-1|1|	NaN| @|	nan|nan|
1	downregulated	patB	1.64235e-05	-7.44944	0.931034	-9.19553	biosynthesis of methionine	cystathione-beta-lyase	patB		patB	sigE|
1	downregulated	murG	1.662e-05	-8.22559	1	-11.776	peptidoglycan precursor biosynthesis	UDP-N-acetylglucosamine-N-acetylmuramyl-(pentapeptide)pyrophosphoryl-undecaprenol N-acetylglucosamine transferase	murG	SigK|stringent response|	murE-mraY-murD-spoVE-murG-murB-divIB-ylxWX-sbp	sigE|sigA|	SpoIIID|	TF|	-1|	nan|	nan|
1	downregulated	S1090	1.66491e-05	-8.77993	0.931034	-8.75511		intergenic region	S1090
1	downregulated	prs	1.7233e-05	-10.557	0.965517	-12.8068	phosphoribosylpyrophosphate synthesis (biosynthesis of histidine)	phosphoribosylpyrophosphate synthetase	prs	stringent response|	gcaD-prs-ctc	sigA|	stringent response|	Nan|	-1|	NaN|	nan|
1	downregulated	yxzI	1.72933e-05	-8.67471	1	-12.0267	unknown	unknown	yxzI
1	downregulated	ykkC	1.74925e-05	-6.39646	0.931034	-7.1751	export/ detoxification of guanidine	subunit of guanidine exporter	ykkC	YkkC riboswitch|			*RNA - ykkC-yxkD*|	silico-riboswitch|	NaN|	unk|	nan|
1	downregulated	yqgN	1.7517e-05	-7.31455	1	-10.3596	unknown	unknown	yqgN
1	downregulated	S756	1.76474e-05	-8.67317	0.965517	-11.5257		5'UTR of deoD	S756
1	downregulated	secY	1.82143e-05	-11.3112	0.965517	-14.2146	protein secretion	preprotein translocase subunit	secY	stringent response|			stringent response|	Nan|	-1|	NaN|	nan|
1	downregulated	fabHB	1.83869e-05	-8.60372	0.931034	-9.12517	fatty acid biosynthesis	beta-ketoacyl-acyl carrier protein synthase III	fabHB|yhfB	SigE|MtrB|FapR|	fabHB	sigA|	FapR|	TF+M|	-1|	Malonyl-CoA|	-1|
1	downregulated	asnS	1.84583e-05	-9.12527	1	-11.9875	translation	asparagyl-tRNA synthetase	asnS		asnS	sigA|
1	downregulated	bipA	2.00007e-05	-9.78286	1	-12.6567	unknown	unknown	ylaG|bipA				stringent response|	Nan|	-1|	NaN|	nan|
1	downregulated	rimM	2.03517e-05	-8.49243	1	-11.7706	maturation of 16S rRNA	16S rRNA processing protein, RNase	rimM|ylqE	SigA|
1	downregulated	rpsC	2.06746e-05	-10.5339	1	-15.213	translation	ribosomal protein S3 (BS3)	rpsC	spxA|SigG|FadR|stringent response|			stringent response|	Nan|	-1|	NaN|	nan|
1	downregulated	yxiI	2.11057e-05	-8.89435	1	-12.1556	unknown	unknown	yxiI
1	downregulated	S1508	2.14452e-05	-8.5362	1	-12.0855		intergenic region	S1508
1	downregulated	murD	2.15795e-05	-8.82496	1	-12.655	peptidoglycan precursor biosynthesis	UDP-N-acetylmuramoyl-L-alanyl-D-glutamate synthetase	murD	stringent response|	murE-mraY-murD-spoVE-murG-murB-divIB-ylxWX-sbp
1	downregulated	ybaE	2.18715e-05	-9.32838	0.931034	-10.2461	uptake of micronutrients	[SW|ECF transporter] (ATP-binding protein)	ybaE|ecfA2
1	downregulated	xseB	2.298e-05	-8.87309	0.965517	-9.79905	unknown	unknown	yqiC
1	downregulated	prfA	2.35296e-05	-8.93827	0.931034	-10.5972	translation	peptide chain release factor 1	prfA
1	downregulated	nadD	2.41731e-05	-9.19258	0.965517	-11.2344	NAD biosynthesis	nicotinamide-nucleotide adenylyltransferase	nadD|yqeJ
1	downregulated	mbl	2.48068e-05	-9.58587	0.965517	-11.8499	[SW|cell shape] determination	[[protein|A4C8719E06F774A6EB4D79757CC79CF89E453A54]]-like protein	mbl	stringent response|	usd-spoIIID-mbl-flhOP	sigE|	stringent response|	Nan|	-1|	NaN|	nan|
1	downregulated	nhaC	2.49493e-05	-8.32828	0.965517	-9.57981	pH homeostasis	Na /H antiporter	nhaC|yheL	NhaX|
1	downregulated	S281	2.501e-05	-9.01948	1	-11.8926		3'UTR of yfjN	S281
1	downregulated	rpmH	2.56765e-05	-10.0138	1	-13.6106	translation	ribosomal protein L34	rpmH	SigA|	rpmH	sigA|sigA|
1	downregulated	fabF	2.62074e-05	-10.5408	0.931034	-11.4964	fatty acid biosynthesis	beta-ketoacyl-acyl carrier protein synthase II	fabF|yjaY	SigG|AbrB|FapR|	fabHAF	sigW|sigA|	FapR|	TF+M|	-1|	Malonyl-CoA|	-1|
1	downregulated	S1095	2.63602e-05	-5.76202	0.931034	-7.49154		5'UTR of ytbD	S1095
1	downregulated	deaD	2.65953e-05	-8.21459	1	-11.8106	RNA helicase	DEAD-box RNA helicase	deaD|yxiN
1	downregulated	yxiM	2.66034e-05	-8.09615	1	-11.6338	unknown	unknown	yxiM
1	downregulated	ytrF	2.67879e-05	-9.04042	0.965517	-9.6961	unknown	[SW|ABC transporter] (substrate-binding lipoprotein)	ytrF	YtrA|	ytrABCDEF	sigA|	YtrA|	TF-M|	-1|	Ramoplanin::stress|	-1|
1	downregulated	dusC	2.69554e-05	-7.79057	0.931034	-8.72479	tRNA modification	putative tRNA-dihydrouridine synthase 2	yfjN|dusC
1	downregulated	ybaF	2.69554e-05	-9.06431	0.931034	-10.008	uptake of micronutrients	[SW|ECF transporter] (membrane-spanning protein)	ybaF|ecfT
1	downregulated	S65	2.84877e-05	-6.9042	0.931034	-8.15267		intergenic region	S65
1	downregulated	ywkF	2.882e-05	-7.47373	0.931034	-8.7392	unknown	sporulation protein	ywkF			sigK|
1	downregulated	S1509	2.90147e-05	-9.01078	1	-12.4478		intergenic region	S1509
1	downregulated	S1040	2.9504e-05	-8.7002	1	-12.3715		intergenic region	S1040
1	downregulated	yhdH	2.9865e-05	-7.19626	0.931034	-8.86305	unknown	unknown	yhdH				CodY|	TF+M|	NaN|	GTP isoleucine valine|	1 1 1|
1	downregulated	pyrAB	3.15185e-05	-9.12673	1	-12.976	pyrimidine biosynthesis	carbamoyl-phosphate synthetase (catalytic subunit)	pyrAB	PyrR|	pyrRPBCAAABKDFE	sigA|	PyrR|PurR|	P-AT+M|TF+M|	1|-1|	UTP PRPP UMP|PRPP|	1 -1 1|-1|
1	downregulated	ptsI	3.18303e-05	-10.6467	1	-14.2279	PTS-dependent sugar transport	phosphotransferase system (PTS) enzyme I	ptsI	stringent response|	ptsGHI	sigA|	stringent response|GlcT|	Nan|P-AT+PTS|	-1|1|	NaN|Glucose::extracellular|	nan|1|
1	downregulated	S243	3.23758e-05	-7.33926	1	-9.02406		intergenic region	S243
1	downregulated	murE	3.2435e-05	-8.45047	1	-11.9298	peptidoglycan precursor biosynthesis	UDP-N-acetylmuramoyl-L-alanyl-D-glutamyl-meso-2,6-diaminopimelate synthetase	murE	stringent response|	murE-mraY-murD-spoVE-murG-murB-divIB-ylxWX-sbp		stringent response|	Nan|	-1|	NaN|	nan|
1	downregulated	pth	3.2722e-05	-8.93022	0.931034	-9.88706	spore coat formation	peptidyl-tRNA hydrolase	spoVC|pth			sigB|
1	downregulated	rpmD	3.54208e-05	-10.2135	1	-15.1361	translation	ribosomal protein L30 (BL27)	rpmD	stringent response|			stringent response|	Nan|	-1|	NaN|	nan|
1	downregulated	yxiH	3.55987e-05	-8.90516	1	-12.4472	unknown	unknown	yxiH
1	downregulated	yqeM	3.62962e-05	-8.42118	0.931034	-9.39415	unknown	unknown	yqeM
1	downregulated	mgsA	3.72383e-05	-8.38487	0.931034	-9.63385	bypass of glycolysis	methylglyoxal synthase	mgsA|ypjF|jojF	SigA|
1	downregulated	S595	3.74369e-05	-10.371	1	-14.1778		intergenic region	S595
1	downregulated	ysdA	3.76614e-05	-7.60756	0.965517	-9.88602	unknown	unknown	ysdA	SigG|stringent response|	infC-rpmI-rplT-ysdA	sigA|	stringent response|RplT|	Nan|RNA switch|	-1|-1|	NaN| @|	nan|nan|
1	downregulated	prmA	3.79882e-05	-9.2039	1	-12.2505	unknown	unknown	yqeT		lepA-hemN-hrcA-grpE-dnaKJ-yqeTUV	sigA|	HrcA|ArfM|	TF+HrcA unstability|TF|	-1|NaN|	@| @|	nan|nan|
1	downregulated	S202	3.86079e-05	-7.07893	0.931034	-7.8494		5'UTR of fra	S202
1	downregulated	S1510	3.86079e-05	-9.53744	1	-13.1526		intergenic region	S1510
1	downregulated	S1135	3.97722e-05	-10.3211	1	-15.0076		5'UTR of rpsD	S1135
1	downregulated	mapA	4.03814e-05	-10.7736	0.965517	-13.8955	removal of N-terminal methionine from nascent proteins	methionine aminopeptidase	map|mapA				stringent response|	Nan|	-1|	NaN|	nan|
1	downregulated	tagG	4.10095e-05	-9.01335	0.931034	-10.1964	[[category|SW 2.6.1.3]]	[SW|ABC transporter] for teichoic acid translocation (permease)	tagG	WalR|	Op216
1	downregulated	S1435	4.10095e-05	-10.267	1	-14.2731		5'UTR of rpmE	S1435
1	downregulated	S240	4.13201e-05	-7.82612	0.931034	-8.91577	The antisense RNA of S1191	3'UTR of rlmCD	S240
1	downregulated	fabD	4.35187e-05	-10.1092	0.965517	-11.7842	fatty acid biosynthesis	malonyl CoA-acyl carrier protein transacylase	fabD|ylpE	SigK|SigG|FapR|	fapR-plsX-fabDG	sigA|	FapR|ComA|	TF+M|TF-TC|	-1|1|	Malonyl-CoA|ComX|	-1|1|
1	downregulated	adk	4.43719e-05	-10.197	0.965517	-14.1154	ADP formation	adenylate kinase	adk	stringent response|	Op124		stringent response|	Nan|	-1|	NaN|	nan|
1	downregulated	yczE	4.4578e-05	-6.94456	1	-9.31529	unknown	unknown	yczE
1	downregulated	S1311	4.75129e-05	-7.59966	0.931034	-9.41393	The antisense RNA of ribH	5'UTR of yvfG	S1311
1	downregulated	yxiG	4.93269e-05	-9.33422	1	-13.1918	unknown	unknown	yxiG
1	downregulated	yxzC	4.95209e-05	-9.39331	1	-13.2364	unknown	unknown	yxzC
1	downregulated	S1432	5.09954e-05	-7.13109	0.931034	-8.24723		5'UTR of ywkF	S1432
1	downregulated	rplA	5.10233e-05	-10.3094	0.965517	-13.8583	translation	ribosomal protein L1 (BL1)	rplA	SigA|SigB|CcpA|stringent response|			stringent response|	Nan|	-1|	NaN|	nan|
1	downregulated	ynbB	5.15551e-05	-7.5753	0.965517	-9.39903	modification of [[protein|3054CD45713BBD69C2A528DE24AF6AF37175FD9D]]	putative C-S lyase	ynbB
1	downregulated	S575	5.17626e-05	-9.92486	1	-13.1724		5'UTR of rpmB	S575
1	downregulated	yqeK	5.24356e-05	-8.79641	0.965517	-11.0162	unknown	unknown	yqeK
1	downregulated	ytrE	5.29196e-05	-8.14291	0.965517	-9.61077	unknown	[SW|ABC transporter] (ATP-binding protein)	ytrE	YtrA|	ytrABCDEF	sigA|	YtrA|	TF-M|	-1|	Ramoplanin::stress|	-1|
1	downregulated	ytqA	5.3141e-05	-7.53654	0.965517	-9.06092	unknown	unknown	ytqA
1	downregulated	yxiF	5.56585e-05	-9.17262	1	-12.9572	unknown	unknown	yxiF
1	downregulated	S580	5.56585e-05	-8.07985	1	-12.2113		intergenic region	S580
1	downregulated	ylbH	5.5955e-05	-7.62447	1	-11.3606	unknown	unknown	ylbH				*RNA - ylbH*|	silico-riboswitch|	NaN|	unk|	nan|
1	downregulated	infB	5.71594e-05	-9.83266	0.931034	-10.7322	translation	initiation factor IF-2	infB	stringent response|	ylxS-nusA-ylxRQ-infB-ylxP-rbfA	sigA|	stringent response|	Nan|	-1|	NaN|	nan|
1	downregulated	X.1	5.91312e-05	-8.36346	0.965517	-12.675			BSU_misc_RNA_3
1	downregulated	rplV	5.95864e-05	-10.149	0.965517	-13.8422	translation	ribosomal protein L22 (BL17)	rplV	CymR|stringent response|			stringent response|	Nan|	-1|	NaN|	nan|
1	downregulated	pbuO	5.97077e-05	-7.44927	0.931034	-8.89199	unknown	unknown	pbuO|ytiP	YrkP|SigO|PurR|	ytiP		PurR|	TF+M|	-1|	PRPP|	-1|
1	downregulated	pdhB	5.97618e-05	-10.0538	1	-15.2856	links glycolysis and TCA cycle	pyruvate dehydrogenase (E1 beta subunit)	pdhB	LexA|stringent response|	pdhABCD	sigA|	stringent response|	Nan|	-1|	NaN|	nan|
1	downregulated	ffh	5.99331e-05	-10.1377	0.931034	-11.2221	presecretory protein translocation	signal recognition particle (SRP) component	ffh	SigA|	ylxM-ffh	sigA|
1	downregulated	pit	6.09007e-05	-8.4695	1	-13.1407	phosphate uptake	low-affinity inorganic phosphate transporter, proton symporter	pit|ykaB	Spo0A|			Spo0A|	TF+PP|	-1|	nan|	nan|
1	downregulated	yddR	6.15333e-05	-5.49963	0.965517	-7.45022	unknown	unknown	yddR
1	downregulated	xseA	6.16703e-05	-8.11042	0.931034	-8.99859	unknown	unknown	yqiB
1	downregulated	manR	6.19373e-05	-7.03651	0.965517	-10.4277	regulation of mannose utilization	transcriptional activator, PRD-type	manR|yjdC	ManR|			ManR|CcpA|	TF+PTS|TF+PP+M|	1|-1|	Mannose|D-fructose-1,6-bisphosphate Glucose-6-Phosphate|	1|1 1|
1	downregulated	dapH	6.36032e-05	-8.63487	0.965517	-12.5403	biosynthesis of lysine and peptidoglycan	similar to tetrahydrodipicolinate succinylase	ykuQ|dapH		dapE
1	downregulated	pyrG	6.41345e-05	-8.52209	0.965517	-12.8695	pyrimidine biosynthesis	CTP synthase (NH3, glutamine)	pyrG|ctrA	G-box|RNA switch|	pyrG	sigA|	CTP-box|	RNA swich|	1|	CTP|	-1|
1	downregulated	S558	6.41961e-05	-8.6667	1	-12.3435		intergenic region	S558
1	downregulated	pyrF	6.52973e-05	-8.27835	1	-12.3237	pyrimidine biosynthesis	orotidine-5-phosphate decarboxylase	pyrF	PyrR|	pyrRPBCAAABKDFE	sigA|	PyrR|PurR|	P-AT+M|TF+M|	1|-1|	UTP PRPP UMP|PRPP|	1 -1 1|-1|
1	downregulated	S188	6.6376e-05	-7.59662	0.965517	-9.45663		5'UTR of nap	S188
1	downregulated	yflE	6.70485e-05	-8.84613	0.931034	-10.5386	biosynthesis of lipoteichoic acid	major lipoteichoic acid synthase	ltaS|yflE
1	downregulated	cdsA	6.77997e-05	-7.82751	1	-11.4975	biosynthesis of phospholipids	phosphatidate cytidylyltransferase	cdsA		Op224
1	downregulated	prmC	7.08308e-05	-7.26837	0.931034	-8.88381	peptide release factor methylation	N5-glutamine methyltransferase	prmC|hemK, ywkE
1	downregulated	nasA	7.20825e-05	-5.32234	0.931034	-6.39108	nitrate uptake	nitrate transporter	nasA	TnrA|	nasA	sigA|	TnrA|GlnR|T-O2|	TF+P+M|TF+P+M|Nan|	1|-1|1|	Glutamine|Glutamine|Oxygen|	-1|1|1|
1	downregulated	S953	7.31022e-05	-9.95807	0.931034	-10.8814		5'UTR of yqxD	S953
1	downregulated	rplP	7.36883e-05	-10.5985	0.965517	-13.3382	translation	ribosomal protein L16	rplP	stringent response|			stringent response|	Nan|	-1|	NaN|	nan|
1	downregulated	S532	7.53158e-05	-10.326	1	-15.3488		intergenic region	S532
1	downregulated	pyrD	7.60462e-05	-8.11315	1	-12.5525	pyrimidine biosynthesis	dihydroorotic acid dehydrogenase (catalytic subunit)	pyrD|pyrDI	PyrR|	pyrRPBCAAABKDFE	sigA|	PyrR|PurR|	P-AT+M|TF+M|	1|-1|	UTP PRPP UMP|PRPP|	1 -1 1|-1|
1	downregulated	yrvD	8.077e-05	-7.64194	1	-10.1115	unknown	unknown	yrvD		yrvD	sigB|
1	downregulated	rpsK	8.08245e-05	-10.6425	0.931034	-13.1481	translation	ribosomal protein S11 (BS11)	rpsK	stringent response|			stringent response|	Nan|	-1|	NaN|	nan|
1	downregulated	yhcF	8.11082e-05	-6.92708	0.931034	-8.37005	unknown	transcriptional regulator ([SW|GntR family])	yhcF		yhbIJ-yhcABCDEFGHI	sigG|	ComK|GabR|	TF|TF+M|	1|NaN|	@|4-Aminobutanoate|	nan|1|
1	downregulated	gyrA	8.27293e-05	-8.8881	0.931034	-10.5379	DNA supercoiling, control of [[category|SW 3.1.1|replication]] initiation	DNA gyrase (subunit A)	gyrA|nalA	SigA|	gyrA	sigA|
1	downregulated	S1441	8.2842e-05	-7.93921	1	-13.8071		5'UTR of pyrG	S1441
1	downregulated	S518	8.37894e-05	-5.68784	0.931034	-6.37016	The antisense RNA of yyzN	intergenic region	S518
1	downregulated	nap	8.4193e-05	-7.07736	0.965517	-9.28819	lipid degradation	carboxylesterase NA	nap|cesA
1	downregulated	yfmL	8.75817e-05	-6.89015	0.931034	-8.9535	RNA helicase	DEAD-box RNA helicase	yfmL
1	downregulated	rplT	8.75817e-05	-10.4546	0.931034	-12.6835	translation	ribosomal protein L20	rplT	stringent response|	infC-rpmI-rplT-ysdA	sigA|	stringent response|RplT|	Nan|RNA switch|	-1|-1|	NaN| @|	nan|nan|
1	downregulated	yokE	8.78834e-05	-8.00978	1	-11.3358	unknown	unknown	yokE
1	downregulated	ywrD	8.78834e-05	-3.74315	0.965517	-4.31659	unknown	unknown	ywrD	TnrA|	ywrD		TnrA|	TF+P+M|	1|	Glutamine|	-1|
1	downregulated	S302	9.03676e-05	-5.84446	0.931034	-6.68842		5'UTR of ygxA	S302
1	downregulated	gcp	9.2487e-05	-7.28268	0.965517	-9.32506	tRNA modification	tRNA modification enzyme	tsaD|ydiE|gcp
1	downregulated	S550	9.27539e-05	-5.48936	1	-7.90017	The antisense RNA of yaaL	intergenic region	S550
1	downregulated	sipU	9.69046e-05	-6.29312	1	-10.6956	protein secretion	signal peptidase I	sipU|ycsB
1	downregulated	trnD.Ser	9.84069e-05	-9.28872	1	-14.3462	translation	transfer RNA-Ser	trnD-Ser
1	downregulated	S15	0.000100776	-5.42131	0.931034	-6.42604	The antisense RNA of yvgJ	3' of trnSL-Ser1	S15
1	downregulated	pyrK	0.000101753	-8.23183	1	-12.7177	pyrimidine biosynthesis	dihydroorotic acid dehydrogenase (electron transfer subunit)	pyrK|pyrDII|ylxD	PyrR|	pyrRPBCAAABKDFE	sigA|	PyrR|PurR|	P-AT+M|TF+M|	1|-1|	UTP PRPP UMP|PRPP|	1 -1 1|-1|
1	downregulated	sfp.1	0.000101834	-6.39306	0.931034	-6.81961	phosphopantetheinylates a serine residue in each of the seven peptidyl carrier protein domains of the first three subunits of surfactin synthetase (SrfAA-SrfAB-SrfAC) and AcpK	4-phosphopantetheinyl transferase	sfp/2|sfp
1	downregulated	araR	0.000102543	-6.23863	0.965517	-8.41656	regulation of arabinose utilization	transcriptional repressor ([SW|GntR family], [SW|LacI family])	araR|araC|yvbS	AraR|	araR	sigA|	AraR|CcpA|	TF+M|TF+PP+M|	-1|NaN|	Arabinose|D-fructose-1,6-bisphosphate Glucose-6-Phosphate|	-1|1 1|
1	downregulated	rplE	0.0001027	-9.96625	0.965517	-13.8102	translation	ribosomal protein L5 (BL6)	rplE	stringent response|			stringent response|	Nan|	-1|	NaN|	nan|
1	downregulated	S1371	0.000102905	-8.69326	0.931034	-10.5706		5'UTR of tagG	S1371
1	downregulated	ylqD	0.000103452	-7.68528	1	-12.2472	unknown	unknown	ylqD	SigA|
1	downregulated	rsmE	0.00010576	-8.41962	0.965517	-11.14	rRNA maturation	ribosomal RNA small subunit methyltransferase E	yqeU,rsmE		lepA-hemN-hrcA-grpE-dnaKJ-yqeTUV	sigA|	HrcA|ArfM|	TF+HrcA unstability|TF|	-1|NaN|	@| @|	nan|nan|
1	downregulated	yoaG	0.000107815	-8.11383	0.965517	-10.7219	unknown	unknown	yoaG	SigK|SigA|SigW|	yoaG	sigW|
1	downregulated	S199	0.000108408	-6.77398	0.965517	-9.11852		5'UTR of ydgK	S199
1	downregulated	S531	0.000113432	-9.92694	1	-15.2254		5'UTR of pdhA	S531
1	downregulated	rimO	0.000114176	-8.19285	0.965517	-11.4634	tRNA maturation	tRNA methylthiotransferase	mtaB|yqeV		lepA-hemN-hrcA-grpE-dnaKJ-yqeTUV	sigA|	HrcA|ArfM|	TF+HrcA unstability|TF|	-1|NaN|	@| @|	nan|nan|
1	downregulated	tsf	0.000115377	-9.80179	0.965517	-13.2895	translation	elongation factor Ts	tsf	stringent response|			stringent response|	Nan|	-1|	NaN|	nan|
1	downregulated	folD	0.000116023	-8.48373	0.965517	-11.1022	formylation of Met-tRNA(fMet)	methylenetetrahydrofolate dehydrogenase (NADP)	folD|yqiA	stringent response|	nusB-folD		stringent response|PurR|	Nan|TF+M|	-1|-1|	NaN|PRPP|	nan|-1|
1	downregulated	ptsG	0.000119054	-9.80367	1	-13.7371	glucose transport and phosphorylation, control of [[protein|BC0DF593AE969F1DBC5E9E2BACF1C00BE4FEE449]] activity	glucose permease, trigger enzyme	ptsG|ptsX|crr	stringent response|	ptsGHI	sigA|	stringent response|GlcT|	Nan|P-AT+PTS|	-1|1|	NaN|Glucose::extracellular|	nan|1|
1	downregulated	S1156	0.000119727	-8.39947	0.965517	-12.0588		intergenic region	S1156
1	downregulated	S915	0.000120192	-7.6291	0.931034	-8.54611		intergenic region	S915
1	downregulated	minC	0.000123876	-8.78504	0.931034	-10.6133	septum placement	cell-division inhibitor	minC	SigH|	mreBCD-minCD	sigM|sigH|
1	downregulated	S57	0.000123944	-9.22032	0.931034	-11.7331		intergenic region	S57
1	downregulated	wapA	0.000125312	-10.414	0.965517	-13.6918	intercellular competition	cell wall-associated protein precursor	wapA	DegU|	wapA-yxxG	sigA|	YvrHb|DegU|	TF-TC|TF-TC|	1|-1|	unk|unk|	nan|-1|
1	downregulated	rplGA	0.000131703	-9.49801	0.931034	-11.3329	unknown	unknown	rplGA|ylxQ|ymxC|rpmXA|ktuQ		ylxS-nusA-ylxRQ-infB-ylxP-rbfA	sigA|	stringent response|	Nan|	-1|	NaN|	nan|
1	downregulated	nusA	0.0001381	-9.41592	0.931034	-11.2657	transcription	transcription elongation factor	nusA	stringent response|	ylxS-nusA-ylxRQ-infB-ylxP-rbfA	sigA|	stringent response|	Nan|	-1|	NaN|	nan|
1	downregulated	rpmB	0.000140438	-8.96077	1	-13.0246	translation	ribosomal protein L28	rpmB|yloT	stringent response|			stringent response|	Nan|	-1|	NaN|	nan|
1	downregulated	S136	0.000143046	-7.0093	1	-9.12219	The antisense RNA of yjcM	intergenic region	S136
1	downregulated	S1060	0.000146024	-7.96472	0.931034	-10.3811		intergenic region	S1060
1	downregulated	lspA	0.000147083	-7.58409	0.931034	-10.7774	protein secretion	signal peptidase II	lspA|lsp
1	downregulated	yokF	0.00014878	-7.41909	0.965517	-10.6577	unknown	unknown	yokF
1	downregulated	rpsQ	0.000149672	-9.8831	0.931034	-12.4056	translation	ribosomal protein S17 (BS16)	rpsQ	AzlB|Fur|stringent response|			stringent response|	Nan|	-1|	NaN|	nan|
1	downregulated	X.38	0.000150204	-8.49958	0.931034	-10.3716			BSU_misc_RNA_48
1	downregulated	S587	0.00015089	-9.58036	1	-15.4526		intergenic region	S587
1	downregulated	rpmI	0.000156946	-10.0265	0.931034	-12.5589	translation	ribosomal protein L35	rpmI	stringent response|	infC-rpmI-rplT-ysdA	sigA|	stringent response|RplT|	Nan|RNA switch|	-1|-1|	NaN| @|	nan|nan|
1	downregulated	sfp	0.000157002	-5.90426	0.931034	-7.33465	phosphopantetheinylates a serine residue in each of the seven peptidyl carrier protein domains of the first three subunits of surfactin synthetase (SrfAA-SrfAB-SrfAC) and AcpK	4-phosphopantetheinyl transferase	sfp/1|sfp
1	downregulated	yvrA	0.000163903	-6.40583	0.931034	-8.698	uptake of cobalamin	[SW|ABC transporter] (ATP binding domain)	yvrA	SigA|B12 riboswitch|			*RNA - Cobalamin*|	silico-riboswitch|	NaN|	Adenosylcobalamin|	1|
1	downregulated	yfmM	0.000165024	-6.76856	0.931034	-8.58822	unknown	[SW|ABC transporter] (ATP-binding protein)	yfmM
1	downregulated	yxkD	0.000165992	-6.04302	0.931034	-8.29429	unknown	unknown	yxkD			sigK|	*RNA - ykkC-yxkD*|	silico-riboswitch|	NaN|	unk|	nan|
1	downregulated	frr	0.000167586	-8.8606	0.965517	-13.1984	translation	ribosome recycling factor	frr	stringent response|			stringent response|	Nan|	-1|	NaN|	nan|
1	downregulated	dacA	0.000177039	-8.99519	0.931034	-11.4503	carboxypeptidase	penicillin-binding protein 5, D-alanyl-D-alanine carboxypeptidase	dacA
1	downregulated	S621	0.000180357	-8.08996	0.931034	-10.5419		intergenic region	S621
1	downregulated	pyrE	0.000181034	-7.64734	1	-12.2988	pyrimidine biosynthesis	orotate phosphoribosyltransferase	pyrE|pyrX	SigK|PyrR|	pyrRPBCAAABKDFE	sigA|	PyrR|PurR|	P-AT+M|TF+M|	1|-1|	UTP PRPP UMP|PRPP|	1 -1 1|-1|
1	downregulated	S88	0.000185369	-6.84673	0.931034	-8.83043		intergenic region	S88
1	downregulated	pdhA	0.000186767	-8.84222	1	-15.0097	links glycolysis and TCA cycle	pyruvate dehydrogenase (E1 alpha subunit)	pdhA|aceA	stringent response|	pdhABCD	sigA|	stringent response|	Nan|	-1|	NaN|	nan|
1	downregulated	pucI	0.000188049	-3.83952	0.931034	-4.84336	purine utilization	allantoin permease	pucI|ywoE	PucR|	ywoE	sigA|	PucR|TnrA|	TF+M|TF+P+M|	1|NaN|	Allantoin Urate Allantoate|Glutamine|	1 1 1|-1|
1	downregulated	yptA	0.000192959	-6.83204	0.931034	-7.56653	unknown	unknown	yptA
1	downregulated	yecA	0.00019299	-5.14564	0.931034	-6.27706	unknown	unknown	yecA
1	downregulated	ydiC	0.000193851	-6.96592	0.965517	-9.53727	tRNA modification	tRNA modification enzyme	tsaB|ydiC
1	downregulated	S917	0.000196748	-8.11178	0.931034	-9.51824		intergenic region	S917
1	downregulated	S579	0.000211824	-9.3076	0.931034	-11.9929		intergenic region	S579
1	downregulated	cidA	0.000218074	-7.84389	0.965517	-10.1304	unknown	holin-like protein	ywbH|ipa-23r|cidA				*YwbI*|	silico-TF+unk|	NaN|	unk|	nan|
1	downregulated	ackA	0.000229256	-8.53474	0.965517	-13.3417	overflow metabolism	acetate kinase	ackA	SigA|SigE|CcpA|	ackA	sigA|	CodY|CcpA|	TF+M|TF+PP+M|	1|1|	GTP isoleucine valine|D-fructose-1,6-bisphosphate Glucose-6-Phosphate|	1 1 1|1 1|
1	downregulated	S691	0.000239008	-7.6314	0.965517	-10.4012		5'UTR of yoaG	S691
1	downregulated	pyrAA	0.000248904	-7.76359	0.965517	-11.9051	pyrimidine biosynthesis	carbamoyl-phosphate synthetase (glutaminase subunit)	pyrAA	PyrR|	pyrRPBCAAABKDFE	sigA|	PyrR|PurR|	P-AT+M|TF+M|	1|-1|	UTP PRPP UMP|PRPP|	1 -1 1|-1|
1	downregulated	ykzT	0.000253413	-8.0988	0.931034	-9.40643	unknown	unknown	ykzT
1	downregulated	S239	0.000253413	-7.64498	0.931034	-9.51992		intergenic region	S239
1	downregulated	S838	0.000253544	-6.33711	0.931034	-7.78228	The antisense RNA of ywaD	intergenic region	S838
1	downregulated	S934	0.000258808	-6.23186	0.965517	-9.83287		intergenic region	S934
1	downregulated	S311	0.000262278	-6.55796	0.931034	-8.22435	The antisense RNA of folD	3' of trnSL-Gly1	S311
1	downregulated	pyrP	0.000262278	-7.50892	0.965517	-11.5412	uracil transport in/out via proton symport	uracil permease	pyrP	PyrR|	pyrRPBCAAABKDFE	sigA|	PyrR|PurR|	P-AT+M|TF+M|	1|-1|	UTP PRPP UMP|PRPP|	1 -1 1|-1|
1	downregulated	yozV	0.000264624	-5.93075	1	-10.9357	unknown	unknown	yozV
1	downregulated	S847	0.000266814	-7.8572	1	-13.0519		5'UTR of asnS	S847
1	downregulated	ylxX	0.000268037	-6.87063	0.965517	-9.46712	unknown	unknown	ylxX	stringent response|	murE-mraY-murD-spoVE-murG-murB-divIB-ylxWX-sbp	sigM|sigE|sigA|	SpoIIID|	TF|	-1|	nan|	nan|
1	downregulated	ybaR	0.000268259	-6.53754	0.931034	-8.10897	uptake of fumarate	fumarate:proton symporter	ybaR
1	downregulated	S568	0.000270197	-6.56294	0.931034	-7.96712		intergenic region	S568
1	downregulated	ylxW	0.000274083	-6.78815	1	-9.91136	unknown	unknown	ylxW	stringent response|	murE-mraY-murD-spoVE-murG-murB-divIB-ylxWX-sbp	sigM|sigE|sigA|	SpoIIID|	TF|	-1|	nan|	nan|
1	downregulated	aseR	0.000281461	-5.37895	0.931034	-7.88413	regulation of As (III) efflux	transcriptional repressor ([SW|ArsR family])	aseR|ydeT	AseR|			AseR|CzrA|	TF+M|TF+M|	-1|NaN|	Arsenite::stress|Copper::stress Zinc::stress Nickel::stress Manganese::stress Molybdenum::stress|	1|-1|
1	downregulated	rpsT	0.000281603	-9.59537	0.931034	-11.8043	translation	ribosomal protein S20 (BS20)	rpsT|yqeO
1	downregulated	ydfA	0.000284984	-5.17886	0.931034	-7.98695	resistance to arsenite	As(III) efflux pump	aseA|ydfA				AseR|CzrA|	TF+M|TF+M|	-1|NaN|	Arsenite::stress|Copper::stress Zinc::stress Nickel::stress Manganese::stress Molybdenum::stress|	1|-1|
1	downregulated	glyQ	0.000286813	-7.69419	0.965517	-11.4373	translation	glycyl-tRNA synthetase (alpha subunit)	glyQ|yqfJ	SigF|Fur|T-box|	glyQS		T-box-GLY|	RNA switch|	1|	tRNAgly|	-1|
1	downregulated	yczI	0.000288738	-7.81845	1	-11.1923	unknown	unknown	yczI
1	downregulated	S316	0.000293356	-5.94996	0.931034	-8.03522	The antisense RNA of ydzE	intergenic region	S316
1	downregulated	ycsA	0.000295048	-5.74683	0.965517	-9.89162	unknown	putative tartrate dehydrogenase	ycsA
1	downregulated	S586	0.000299491	-8.67993	0.965517	-13.7573		5'UTR of rpsB	S586
1	downregulated	S1187	0.000299653	-5.81552	0.931034	-7.22187	The antisense RNA of ydhU.1	intergenic region	S1187
1	downregulated	ybxB	0.000300586	-8.35647	0.931034	-11.3873	unknown	unknown	ybxB|ybaA				stringent response|	Nan|	-1|	NaN|	nan|
1	downregulated	pyrH	0.00030101	-8.32611	0.965517	-13.0905	pyrimidine biosynthesis	uridylate kinase	pyrH|smbA	stringent response|	Op122		stringent response|	Nan|	-1|	NaN|	nan|
1	downregulated	rpmC	0.000303371	-8.76484	0.965517	-14.2296	translation	ribosomal protein L29	rpmC	SigV|LexA|stringent response|			stringent response|	Nan|	-1|	NaN|	nan|
1	downregulated	S186	0.000305854	-5.41286	0.931034	-7.85203		5'UTR of aseR	S186
1	downregulated	S860	0.000306909	-7.56393	0.965517	-11.7246		intergenic region	S860
1	downregulated	yknY	0.000314812	-8.88451	0.931034	-10.0854	resistance to [[protein|820635420B3980B620F3E3D7ACF7EDE9DC6275AD]] toxin	[SW|ABC transporter ](ATP-binding protein, exporter)	yknY	AbrB|	yknWXYZ	sigW|	AbrB|	TF|	-1|	@|	nan|
1	downregulated	S1580	0.000317803	-7.32975	1	-12.6105		intergenic region	S1580
1	downregulated	S50	0.000319138	-9.11945	0.965517	-14.3517		intergenic region	S50
1	downregulated	dagK	0.000326328	-7.7436	0.931034	-9.63601	biosynthesis of lipoteichoic acid	diacylglycerol kinase	dgkB|yerQ		Op207
1	downregulated	rimI	0.000337933	-6.65319	0.965517	-9.93854	unknown	unknown	ydiD|rimI
1	downregulated	rpsB	0.000363222	-8.25745	1	-15.1412	translation	ribosomal protein S2	rpsB	SigE|stringent response|			stringent response|	Nan|	-1|	NaN|	nan|
1	downregulated	infC	0.00036721	-9.22439	0.931034	-12.9433	translation	initiation factor IF-3	infC	SigE|CodY|stringent response|	infC-rpmI-rplT-ysdA	sigA|	stringent response|RplT|	Nan|RNA switch|	-1|-1|	NaN| @|	nan|nan|
1	downregulated	tagF	0.000370057	-8.05414	0.931034	-10.6437	biosynthesis of teichoic acid	CDP-glycerol:polyglycerol phosphate glycero-phosphotransferase	tagF|rodC	SigA|WalR|	tagDEF	sigA|	WalR|PhoP|	TF-TC|TF-TC|	1|-1|	unk|phosphate|	-1|-1|
1	downregulated	rpoA	0.000382724	-8.75681	0.965517	-13.8878	transcription	RNA polymerase alpha subunit	rpoA	SigB|CcpA|stringent response|			stringent response|	Nan|	-1|	NaN|	nan|
1	downregulated	S1276	0.000384874	-7.4356	0.965517	-10.8818		5'UTR of yvrC	S1276
1	downregulated	ylxR	0.000389365	-8.6838	0.931034	-11.3232	unknown	unknown	ylxR|ymxB	DnaA|stringent response|	ylxS-nusA-ylxRQ-infB-ylxP-rbfA	sigA|	stringent response|	Nan|	-1|	NaN|	nan|
1	downregulated	plsX	0.000391054	-8.88206	0.931034	-10.6103	biosynthesis of phospholipids	acyl-acyl carrier protein (ACP):phosphate acyltransferase	plsX|ylpD	FapR|	fapR-plsX-fabDG	sigA|	FapR|ComA|	TF+M|TF-TC|	-1|1|	Malonyl-CoA|ComX|	-1|1|
1	downregulated	S1581	0.00039166	-7.42193	1	-12.5997		intergenic region	S1581
1	downregulated	pdhD	0.000397258	-9.65944	0.931034	-12.3316	links glycolysis and TCA cycle, enzyme in TCA cycle	dihydrolipoamide dehydrogenase E3 subunit of both pyruvate dehydrogenase and 2-oxoglutarate dehydrogenase complexes	pdhD|citL	SigA|SpoIIID|stringent response|	pdhABCD	sigA|	stringent response|	Nan|	-1|	NaN|	nan|
1	downregulated	rpsF	0.000415331	-8.94431	0.965517	-14.0852	translation	ribosomal protein S6 (BS9)	rpsF	stringent response|	yyaF-rpsF-ssb-rpsR		stringent response|ComK|	Nan|TF|	-1|1|	NaN| @|	nan|nan|
1	downregulated	S505	0.000436243	-9.06774	1	-14.3753		intergenic region	S505
1	downregulated	ytzA	0.000464903	-7.77923	0.931034	-10.4545	unknown	unknown	ytzA
1	downregulated	trmB	0.000470415	-7.16672	0.931034	-10.5568	tRNA modification	tRNA (m7G46) methyltransferase	trmB|ytmQ
1	downregulated	rnpA	0.000474424	-7.1801	1	-12.4391	cleavage of precursor sequences from the 5 ends of pre-tRNAs	protein component of RNase P (substrate specificity)	rnpA
1	downregulated	murC	0.000507009	-7.70787	0.931034	-10.3818	peptidoglycan precursor biosynthesis	UDP-N-acetylmuramoyl-L-alanine synthetase	murC|ytxF		murC
1	downregulated	alsT	0.000524207	-6.96498	0.931034	-10.4411	uptake of glutamine	putative glutamine transporter	alsT	TnrA|	alsT		TnrA|	TF+P+M|	-1|	Glutamine|	-1|
1	downregulated	gpsA	0.00054982	-7.21554	0.931034	-10.0794	biosynthesis of phospholipids	glycerol-3-phosphate dehydrogenase (NAD)	gpsA		gpsA
1	downregulated	yxxG	0.00060196	-9.73656	0.931034	-13.7372	intercellular competition	immunity protein	wapI|yxxG		wapA-yxxG	sigA|	YvrHb|DegU|	TF-TC|TF-TC|	1|-1|	unk|unk|	nan|-1|
1	downregulated	rpsM	0.000686514	-8.53675	0.931034	-12.6385	translation	ribosomal protein S13	rpsM	SigW|stringent response|			stringent response|	Nan|	-1|	NaN|	nan|
1	downregulated	rpsO	0.000702759	-8.80895	0.931034	-12.7784	translation	ribosomal protein S15 (BS18)	rpsO	stringent response|			stringent response|	Nan|	-1|	NaN|	nan|
1	downregulated	ywnC	0.000713551	-5.33881	0.931034	-8.88744	unknown	unknown	ywnC
1	downregulated	trnB.Met3	0.000722549	-8.37361	0.931034	-12.1391	translation	transfer RNA-Met	trnB-Met3|trnB-Ile1
1	downregulated	pyrB	0.000753593	-7.4636	0.931034	-10.6685	pyrimidine biosynthesis	aspartate carbamoyltransferase	pyrB	PyrR|	pyrRPBCAAABKDFE	sigA|	PyrR|PurR|	P-AT+M|TF+M|	1|-1|	UTP PRPP UMP|PRPP|	1 -1 1|-1|
1	downregulated	S588	0.000771782	-7.93889	0.965517	-12.9663		intergenic region	S588
1	downregulated	ydzS	0.000780007	-4.65765	0.931034	-7.63122	unknown	unknown	ydzS/1	CodY|AseR|
1	downregulated	ytnA	0.000788981	-5.65616	1	-11.6376	uptake of D- and L-alanine	alanine permease	ytnA
1	downregulated	yxdM	0.00080941	-3.88587	0.931034	-5.64951	export of toxic peptides	[SW|ABC transporter] (permease)	yxdM	YxdJ|			YxdJ|	TF-TC|	1|	stress:toxic-peptide|	1|
1	downregulated	engA	0.000873304	-6.89659	0.931034	-10.3154	ribosome assembly	GTPase	yphC|engA
1	downregulated	rpmJ	0.000890753	-8.2976	0.931034	-12.7162	translation	ribosomal protein L36 (ribosomal protein B)	rpmJ|rpmX	BirA|stringent response|			stringent response|	Nan|	-1|	NaN|	nan|
1	downregulated	metK	0.000904501	-7.00616	1	-11.9984	S-adenosylmethionine synthesis	S-adenosylmethionine synthetase	metK|metE	S-box|	metK	sigA|	S-box-SAM|	riboswitch|	-1|	S-adenosyl-L-methionine|	-1|
1	downregulated	trnD.Trp	0.000939614	-8.04327	0.931034	-11.8747	translation	transfer RNA-Trp	trnD-Trp
1	downregulated	ydzS.1	0.000989644	-4.53725	0.931034	-7.58708	unknown	unknown	ydzS/2	AseR|
1	downregulated	S11	0.000993276	-6.76894	1	-11.7879		intergenic region	S11
1	downregulated	purA	0.00100808	-8.16603	0.931034	-11.6847	purine biosynthesis	adenylosuccinate synthetase	purA	SigE|PurR|	purA	sigA|	PurR|YabJ|	TF+M|TF+M|	-1|1|	PRPP|PRPP|	-1|-1|
1	downregulated	S1036	0.00105387	-6.61132	1	-13.7327		5'UTR of greA	S1036
1	downregulated	S306	0.00118724	-7.36072	0.931034	-10.5593		3' of trnD-Leu1	S306
1	downregulated	S1165	0.00129389	-5.49906	1	-12.4932		intergenic region	S1165
1	downregulated	yabG	0.001297	-4.47401	0.931034	-5.26101	modification of spore coat proteins	protease	yabG	SigK|	yabG	sigK|
1	downregulated	rpmGA	0.00134449	-7.89371	0.931034	-11.7605	translation	ribosomal protein L33a	rpmGA
1	downregulated	ypsC	0.001345	-6.43701	0.931034	-9.22804	rRNA modification	23S rRNA methyltransferase	ypsC
1	downregulated	yrvC	0.00136409	-5.50085	0.965517	-9.54432	unknown	unknown	yrvC
1	downregulated	yqeI	0.001377	-7.08084	0.931034	-10.1893	unknown	unknown	yqeI
1	downregulated	X.22	0.001377	-7.32293	0.931034	-10.3815			BSU_misc_RNA_27
1	downregulated	thiT	0.00140323	-6.14042	0.931034	-8.62099	thiamine uptake	S protein of thiamine [SW|ECF transporter]	thiT|yuaJ	Thi-box|			Thi-box|	riboswitch|	-1|	TPP|	-1|
1	downregulated	pheS	0.0014161	-6.7454	0.965517	-10.5115	translation	phenylalanyl-tRNA synthetase (alpha subunit)	pheS	T-box|	pheST	sigA|	T-box-PHE|	RNA switch|	1|	tRNAphe|	-1|
1	downregulated	trnS.Leu2	0.00143937	-7.59452	0.931034	-10.6671	translation	transfer RNA-Leu	trnS-Leu2
1	downregulated	X.5	0.00165325	-7.48326	0.931034	-11.6876			BSU_misc_RNA_9
1	downregulated	ykaA	0.00168231	-7.44835	0.931034	-11.7809	unknown	unknown	ykaA	Spo0A|			Spo0A|	TF+PP|	-1|	nan|	nan|
1	downregulated	yocC	0.00169512	-5.99217	0.931034	-6.83113	unknown	unknown	yocC
1	downregulated	tig	0.00170223	-7.57284	0.931034	-12.3516	protein folding	trigger factor (prolyl isomerase)	tig|yzzH	stringent response|			stringent response|	Nan|	-1|	NaN|	nan|
1	downregulated	ssbA	0.00171349	-7.68737	0.931034	-13.3633	[[category|SW 3.1.1]], [[category|SW 3.1.5]]	single-strand DNA-binding protein	ssbA|ssb	stringent response|	yyaF-rpsF-ssb-rpsR		stringent response|ComK|	Nan|TF|	-1|1|	NaN| @|	nan|nan|
1	downregulated	metP	0.00172699	-7.38339	0.931034	-10.1355	methionine uptake	methionine [SW|ABC transporter], permease	metP|yusB	S-box|	Op76	sigA|	S-box-SAM|CodY|	riboswitch|TF+M|	-1|1|	S-adenosyl-L-methionine|GTP isoleucine valine|	-1|1 1 1|
1	downregulated	S549	0.00174617	-5.27014	0.965517	-11.0192		5'UTR of ylbH	S549
1	downregulated	ndh	0.0019408	-7.6077	0.931034	-12.2782	respiration	NADH dehydrogenase (Menaquinone 7 & no proton)	ndh|yjlD	AbrB|stringent response|	Op35	sigA|	stringent response|Rex|	Nan|TF+M|	-1|-1|	NaN|NADH NAD|	nan|1 1|
1	downregulated	ydcF	0.00217272	-4.3544	0.931034	-6.29383	unknown	unknown	ydcF	PamR|
1	downregulated	yueB	0.00218553	-7.08131	0.931034	-9.26632	export of [[protein|50D2A03E2D7B5D461540FD157377E0D37F771888]]	part of the type VII protein secretion system, receptor for phage SPPI	yueB	DegU|
1	downregulated	S1511	0.00218583	-8.28189	0.931034	-12.7791		intergenic region	S1511
1	downregulated	estB	0.00227614	-4.87803	0.931034	-8.67029	lipid degradation	extracellular esterase, lipase	lipB|yfiP
1	downregulated	S961	0.00235717	-7.68292	0.931034	-11.9191		5'UTR of rpsT	S961
1	downregulated	rex.1	0.00254511	-7.58841	0.931034	-12.6452	unknown	unknown	yjlC|rex				stringent response|Rex|	Nan|TF+M|	-1|-1|	NaN|NADH NAD|	nan|1 1|
1	downregulated	yvzF	0.00258441	-5.36418	1	-12.2073	unknown	unknown	yvzF
1	downregulated	S1488	0.00260424	-4.60479	0.931034	-6.23798	The antisense RNA of yxiF	3'UTR of yxkH	S1488
1	downregulated	jag	0.00262687	-6.26044	0.965517	-11.1779	unknown	[[protein|D40C202E67A5319A91811DB11356F47A56C97DD2]]-associated protein	jag	SigA|	spoIIIJ-jag	sigA|
1	downregulated	S298	0.0026284	-5.95033	0.931034	-10.7539	The antisense RNA of yvcK	intergenic region	S298
1	downregulated	pbuG	0.00267502	-6.04734	0.965517	-11.5207	hypoxanthine and guanine uptake	hypoxanthin/ guanine permease	pbuG|yebB	SigE|G-box|	pbuG		PurR|G-box-HXTX|G-box-GUA|	TF+M|riboswitch|riboswitch|	-1|1|1|	PRPP|Hypoxanthine|Guanine|	-1|-1|-1|
1	downregulated	S1046	0.00288469	-5.56015	0.931034	-9.17763		5'UTR of yrvC	S1046
1	downregulated	pnpA	0.00297025	-6.84615	0.931034	-10.975	DNA repair, competence development, RNA degradation	polynucleotide phosphorylase (PNPase)	pnpA|comR	AbrB|stringent response|			stringent response|	Nan|	-1|	NaN|	nan|
1	downregulated	S864	0.00297025	-6.34826	0.931034	-10.7289		5'UTR of engA	S864
1	downregulated	ylbN	0.00319515	-7.49788	0.931034	-13.2017	accumulation of 23S rRNA	unknown	ylbN	G-box|RNA switch|stringent response|			stringent response|	Nan|	-1|	NaN|	nan|
1	downregulated	S451	0.00323833	-7.41093	0.931034	-12.6164		5'UTR of rex	S451
1	downregulated	pyrC	0.00344135	-6.14602	0.931034	-10.9893	pyrimidine biosynthesis	dihydroorotase	pyrC	Spo0A|PyrR|	pyrRPBCAAABKDFE	sigA|	PyrR|PurR|	P-AT+M|TF+M|	1|-1|	UTP PRPP UMP|PRPP|	1 -1 1|-1|
1	downregulated	rpmF	0.00358799	-7.6111	0.931034	-12.3697	translation	ribosomal protein L32	rpmF	stringent response|			stringent response|	Nan|	-1|	NaN|	nan|
1	downregulated	rpsJ	0.00362748	-6.75175	0.931034	-13.0812	translation	ribosomal protein S10 (BS13)	rpsJ|tetA	stringent response|			stringent response|	Nan|	-1|	NaN|	nan|
1	downregulated	coaD	0.0036479	-5.26756	0.931034	-10.1206	lipopolysaccharide biosynthesis	pantetheine-phosphate adenylyltransferase	ylbI|coaD				*RNA - ylbH*|	silico-riboswitch|	NaN|	unk|	nan|
1	downregulated	X.23	0.00441214	-6.24438	0.931034	-10.8703			BSU_misc_RNA_28
1	downregulated	ktrB	0.00553762	-4.16396	0.931034	-6.96032	potassium uptake	high affinity potassium channel [[protein|92D0275E0768780F782F4B3724BC5181E436B6B1]]-[[protein|A287B9771A56D03ADCA603C1969CBF03DCB10E95]], integral membrane subunit	ktrB|yubG	SpoIIID|ydaO riboswitch|			YdaO riboswitch|	riboswitch|	1|	ATP|	1|
1	downregulated	X.21	0.00685695	-6.49282	0.931034	-10.5549			BSU_misc_RNA_26
1	downregulated	norM	0.00808396	-4.47586	0.931034	-7.37848	unknown	putative multidrug exporter	yojI|norM
1	downregulated	ydfM	0.00811354	-4.15555	0.931034	-6.38268	Mn(II) export	manganese (II) efflux pump	mneP|ydfM	MntR|
1	downregulated	yqhT	0.00881754	-5.30104	0.931034	-10.1676	degradation of proline-containing peptides	Xaa-Pro amino-peptidase	papA|yqhT
1	downregulated	S1201	0.0128309	-4.67241	0.931034	-9.14764		intergenic region	S1201
1	downregulated	S237	0.0135139	-5.03221	0.931034	-11.8064		5'UTR of gatC	S237
1	downregulated	S1250	0.0145071	-3.13935	0.931034	-6.65344		5'UTR of pucR	S1250
1	downregulated	S303	0.0147214	-4.43455	0.931034	-9.72478		5'UTR of ygxA	S303
1	downregulated	yetJ	0.0201321	-4.75699	0.931034	-10.6581	export of calcium, homeostasis	pH-dependent calcium leak	yetJ	SigA|CymR|
1	downregulated	S231	0.0333672	-5.1534	0.931034	-11.009		intergenic region	S231
1	downregulated	X.6	0.0402253	-4.94245	0.931034	-11.1648			BSU_misc_RNA_10
1	downregulated	S12	0.0447402	-4.7275	0.931034	-10.912		5'UTR of pdxS	S12
2	upregulated	ccpA	7.5421e-17	17.9376	1	11.6075	carbon catabolite repression (CCR)	transcriptional regulator ([SW|LacI family])	ccpA|graR|alsA|amyR	SigA|	ccpA	sigA|
2	upregulated	lrgB.1	1.90803e-15	13.4646	0.964286	8.65924	unknown	holin-like auxilary protein	ywbG|ipa-22r				*YwbI*|	silico-TF+unk|	NaN|	unk|	nan|
2	upregulated	S1434	9.45903e-15	16.5955	1	13.9703		5'UTR of maeA	S1434
2	upregulated	tlpB	9.45903e-15	15.1838	1	11.7838	control of chemotaxis, sensing of alkaline environments	methyl-accepting chemotaxis protein	tlpB	SigD|	tlpB	sigD|
2	upregulated	maeA	9.86405e-15	15.3868	1	13.0947	malate utilization	NAD-dependent malate dehydrogenase	maeA|ywkA	SigA|MalR|	ywkAB	sigA|	MalR|	TF-TC|	1|	Malate::extracellular|	1|
2	upregulated	cidA	9.86405e-15	15.5851	0.928571	9.61043	unknown	holin-like protein	ywbH|ipa-23r|cidA				*YwbI*|	silico-TF+unk|	NaN|	unk|	nan|
2	upregulated	pta	2.22419e-14	17.1467	0.928571	9.85577	overflow metabolism	phosphotransacetylase	pta|ipa-88d|ywfJ	CcpA|	pta	sigA|	CcpA|	TF+PP+M|	1|	D-fructose-1,6-bisphosphate Glucose-6-Phosphate|	1 1|
2	upregulated	yugI	6.11054e-14	18.323	0.964286	11.4609	unknown	unknown	yugI	stringent response|			stringent response|	Nan|	-1|	NaN|	nan|
2	upregulated	S1488	2.75079e-13	10.589	0.928571	6.56676	The antisense RNA of yxiF	3'UTR of yxkH	S1488
2	upregulated	aapA	5.58109e-13	13.0552	0.928571	9.22249	amino acid uptake	amino acid permease	aapA
2	upregulated	ybbK	1.92112e-12	12.6707	0.964286	10.0973	unknown	unknown	ybbK
2	upregulated	ytxE	2.30029e-12	12.8673	0.928571	7.53658	[SW|motility and chemotaxis]	motility protein (flagellar motor rotation)	motS|ytxE
2	upregulated	pdhD	3.7434e-12	18.3016	0.928571	11.2263	links glycolysis and TCA cycle, enzyme in TCA cycle	dihydrolipoamide dehydrogenase E3 subunit of both pyruvate dehydrogenase and 2-oxoglutarate dehydrogenase complexes	pdhD|citL	SigA|SpoIIID|stringent response|	pdhABCD	sigA|	stringent response|	Nan|	-1|	NaN|	nan|
2	upregulated	ybbJ	8.38306e-12	11.6672	1	9.86401	unknown	unknown	ybbJ
2	upregulated	dacA	8.55335e-12	15.8612	0.928571	9.48961	carboxypeptidase	penicillin-binding protein 5, D-alanyl-D-alanine carboxypeptidase	dacA
2	upregulated	udk	1.8288e-11	15.3693	0.928571	9.24991	UMP synthesis	uridine kinase	udk		Op130
2	upregulated	yxkH	2.44576e-11	12.1732	0.964286	8.49226	unknown	unknown	yxkH	SigA|SigD|
2	upregulated	aroA	3.14876e-11	17.7774	0.928571	11.5298	biosynthesis of aromatic amino acids	3-deoxy-D-arabino-heptulosonate 7-phosphate synthase /	aroA|aroG		aroA
2	upregulated	maeN	4.64178e-11	14.2885	0.928571	11.1195	malate uptake	Na<sup>+</sup>/malate symporter	maeN|yufR	Spo0A|CymR|SinR|MalR|	maeN	sigA|	MalR|	TF-TC|	1|	Malate::extracellular|	1|
2	upregulated	aroB	9.87211e-11	15.14	0.928571	9.67599	biosynthesis of aromatic amino acids	3-dehydroquinate synthase	aroB		Op94
2	upregulated	ywkB	1.52934e-10	11.9283	1	11.9295	unknown	unknown	ywkB	SigA|MalR|	ywkAB	sigA|	MalR|	TF-TC|	1|	Malate::extracellular|	1|
2	upregulated	yrrO	1.5534e-10	14.5674	0.928571	9.05721	introduction of 5-methoxyuridine modification in tRNA (U34)	tRNA uridine hydroxylase	yrrO
2	upregulated	S366	1.85625e-10	11.5371	0.928571	8.47665	The antisense RNA of S1569	intergenic region	S366
2	upregulated	yvaV	1.50436e-09	11.0177	0.928571	7.58357	unknown	unknown	yvaV				*YvbF/YvaV*|	silico-TF+unk|	NaN|	unk|	nan|
2	upregulated	yccF	1.59747e-09	13.204	0.964286	9.39535	unknown	unknown	yccF
2	upregulated	yppF	1.89266e-09	13.1845	1	10.4518	unknown	unknown	yppF				CodY|	TF+M|	NaN|	GTP isoleucine valine|	1 1 1|
2	upregulated	S20	3.08856e-09	13.6995	0.928571	8.93946		intergenic region	S20
2	upregulated	yolB	3.22798e-09	16.1721	0.964286	11.9252	unknown	unknown	yolB	AbrB|			AbrB|	TF|	-1|	@|	nan|
2	upregulated	braB	5.86031e-09	11.6664	0.928571	7.7849	uptake of branched-chain amino acids	branched-chain amino acid transporter	braB	ScoC|			CodY|	TF+M|	NaN|	GTP isoleucine valine|	1 1 1|
2	upregulated	yjpA	8.04608e-09	10.9664	0.928571	8.12712	unknown	unknown	yjpA
2	upregulated	engD	1.14603e-08	13.9301	0.928571	9.91245	unknown	GTP-binding protein/GTPase	yyaF|engD		yyaF-rpsF-ssb-rpsR		ComK|	TF|	1|	@|	nan|
2	upregulated	S1424	3.1668e-08	15.8236	0.964286	12.4888		intergenic region	S1424
2	upregulated	S1433	6.00891e-08	6.63051	1	7.17113		5'UTR of prfA	S1433
2	upregulated	dctP	9.47838e-08	11.7159	0.928571	7.27901	uptake of succinate, fumurate, malate and oxaloacetate	C4-dicarboxylate transport protein	dctP|ydbH|dctA	Fur|	dctSRP	sigA|	Fsra|CcpA|DctR|	small regulatory RNA|TF+PP+M|TF-TC|	-1|-1|1|	@|D-fructose-1,6-bisphosphate Glucose-6-Phosphate|Succinate::extracellular Fumarate::extracellular|	nan|1 1|1 1|
2	upregulated	S799	2.66121e-07	9.25641	1	8.77998		3'UTR of yonN	S799
2	upregulated	yflS	3.3911e-07	9.58436	0.928571	9.84435	malate uptake	malate transporter	yflS	MalR|	yflS		MalR|	TF-TC|	1|	Malate::extracellular|	1|
2	upregulated	codV	4.29782e-07	11.9269	0.928571	8.97745	chromosome partitioning	site-specific integrase/recombinase	codV	TnrA|CodY|	codV-clpQY-codY	sigA|	CodY|	TF+M|	-1|	GTP isoleucine valine|	1 1 1|
2	upregulated	ykyA	4.50415e-07	9.55356	0.928571	7.50717	unknown	unknown	ykyA|ykrC
2	upregulated	mhqR	5.0464e-07	10.0671	1	9.1815	regulation of resistance to quinones and diamide	[SW|MarR family ]transcriptional repressor	mhqR|ykvE
2	upregulated	epsE	8.67435e-07	9.11545	0.928571	6.43354	biofilm formation	glycosyltransferase, inhibitor of motility	epsE|yveO	SigB|EAR riboswitch|	epsABCDEFGHIJKLMNO	sigA|sigH|	SinR|EAR|AbrB|	TF|RNA-anti antiterminator|TF|	-1|NaN|-1|	nan|unk| @|	nan|nan|nan|
2	upregulated	radC	9.97647e-07	11.1871	0.928571	9.12	DNA repair	probable DNA repair protein	radC|ysxA	Abh|ExuR|SigV|	radC	sigM|	ComK|	TF|	1|	@|	nan|
2	upregulated	epsD	1.29421e-06	8.88585	0.928571	6.44314	[SW|biofilm formation]	unknown	epsD|yveN	EAR riboswitch|	epsABCDEFGHIJKLMNO	sigA|sigH|	SinR|EAR|AbrB|	TF|RNA-anti antiterminator|TF|	-1|NaN|-1|	nan|unk| @|	nan|nan|nan|
2	upregulated	tcyP	1.36688e-06	10.0417	0.928571	8.17199	cystine and diaminopimelate uptake	cystine and diaminopimelate transporter	tcyP|yhcL	CymR|	yhcL	sigA|	CymR|	TF+P+M|	-1|	O-acetyl-L-serine|	-1|
2	upregulated	S1486	1.66983e-06	11.6992	0.928571	7.96789		5'UTR of cydA	S1486
2	upregulated	yuiF	2.22447e-06	10.0761	0.928571	9.01796	unknown	unknown	yuiF				*HisR*|	silico-TF+M|	NaN|	Histidine|	1|
2	upregulated	yonT	2.43316e-06	8.50938	0.928571	6.94097	unknown	toxin	yonT	SR6|			as-yonT|	anti-sense RNA|	-1|	@|	nan|
2	upregulated	yonN	3.36037e-06	7.61184	0.964286	7.35733	untwisting of the DNA double helix	DNA-binding protein HU 2	yonN
2	upregulated	sacY	3.91118e-06	7.19354	0.928571	6.09427	regulation of sucrose utilization	transcriptional antiterminator	sacY|ipa-13r|sacS	SacY|	sacXY	sigA|	SacY|SacT|DegU|	P-AT+PTS|P-AT+PTS|TF-TC|	1|1|1|	Sucrose|Sucrose|unk|	1|1|-1|
2	upregulated	yonJ	5.9069e-06	7.08951	1	7.34652	unknown	unknown	yonJ
2	upregulated	yosF	1.18851e-05	6.35944	0.964286	6.40155	unknown	unknown	yosF
2	upregulated	S443	1.37814e-05	6.05285	1	7.60245		intergenic region	S443
2	upregulated	yrrT	1.68946e-05	8.59985	0.928571	8.14909	methionine salvage	putative AdoMet-dependent methyltransferase	yrrT	CymR|	yrrT-mtn-yrhABC	sigA|	Spx|CymR|	TF+S|TF+P+M|	1|-1|	Thiol_specific_oxidative_stress::stress|O-acetyl-L-serine|	1|-1|
2	upregulated	epsC	1.77682e-05	7.79759	0.928571	6.32653	[[category|SW 4.1.2]], biosynthesis of N,N'-diacetylbacillosamine	UDP-N-acetylglucosamine 4,6-dehydratase	epsC|yveM	YlxR|EAR riboswitch|	epsABCDEFGHIJKLMNO	sigA|sigH|	SinR|EAR|AbrB|	TF|RNA-anti antiterminator|TF|	-1|NaN|-1|	nan|unk| @|	nan|nan|nan|
2	upregulated	S801	1.86988e-05	6.17523	0.928571	6.1224		5'UTR of yonK	S801
2	upregulated	yomY	2.25503e-05	6.60241	1	7.41008	unknown	unknown	yomY
2	upregulated	yomX	2.27966e-05	6.51288	1	7.31358	unknown	unknown	yomX
2	upregulated	yomV	2.31803e-05	6.80813	1	7.90688	unknown	unknown	yomV
2	upregulated	yhcC	2.57309e-05	7.56027	0.928571	7.39922	unknown	unknown	yhcC		yhbIJ-yhcABCDEFGHI	sigG|	ComK|	TF|	1|	@|	nan|
2	upregulated	S798	2.62865e-05	5.80985	0.928571	5.76191		intergenic region	S798
2	upregulated	yomW	2.67299e-05	6.60172	1	7.53326	unknown	unknown	yomW
2	upregulated	yosE	3.02082e-05	5.80949	0.928571	5.62493	unknown	unknown	yosE
2	upregulated	yomQ	3.28048e-05	5.97145	1	6.87034	unknown	unknown	yomQ
2	upregulated	yxeG	3.43964e-05	7.60419	0.964286	6.67493	unknown	unknown	yxeG
2	upregulated	youA	3.71298e-05	6.42084	1	7.40657	unknown	unknown	youA
2	upregulated	yorG	3.7645e-05	6.37849	0.928571	6.60496	unknown	unknown	yorG
2	upregulated	yomZ	4.69926e-05	6.4155	1	7.47199	unknown	unknown	yomZ
2	upregulated	yomT	5.19374e-05	6.05693	1	7.32417	unknown	unknown	yomT
2	upregulated	yonK	5.55411e-05	6.37804	0.964286	7.01017	unknown	unknown	yonK
2	upregulated	yqfO	5.7073e-05	7.3927	0.928571	6.4067	unknown	similar toGTP cyclohydrolase	yqfO
2	upregulated	S802	6.46601e-05	6.37256	0.964286	7.24607	The antisense RNA of ywnB	intergenic region	S802
2	upregulated	nrdIB	7.41486e-05	5.37717	0.928571	5.77214	unknown	putative SPbeta phage subunit of nucleoside diphosphate reductase	yosM
2	upregulated	ctaO	8.6878e-05	7.1669	0.928571	8.57612	heme biosynthesis	heme O synthase (minor enzyme)	ctaO|yjdK	SigY|AbrB|			AbrB|	TF|	-1|	@|	nan|
2	upregulated	S1354	9.01641e-05	6.16969	0.964286	7.41568	The antisense RNA of S1037	independent transcript	S1354
2	upregulated	ynzD	9.04217e-05	8.672	0.964286	9.27748	control of sporulation initiation	Spo0A-P phosphatase	ynzD	YodB|AbrB|			AbrB|	TF|	-1|	@|	nan|
2	upregulated	S1024	0.000102728	7.72837	0.928571	8.0296		independent transcript	S1024
2	upregulated	yomU	0.000104964	6.11225	0.964286	7.04941	unknown	unknown	yomU
2	upregulated	yomO	0.000120753	5.44765	1	6.47594	unknown	unknown	yomO
2	upregulated	yomP	0.000127228	5.40616	1	6.76468	unknown	unknown	yomP
2	upregulated	S620	0.000128476	8.76755	0.928571	8.14121		3'UTR of ymzA	S620
2	upregulated	S761	0.000133899	4.93677	0.964286	5.95954		intergenic region	S761
2	upregulated	yonC	0.000140218	6.40884	1	8.02929	unknown	unknown	yonC
2	upregulated	yorF	0.000160758	6.3445	0.928571	6.91683	unknown	unknown	yorF
2	upregulated	yonD	0.000169309	6.08506	0.964286	7.53488	unknown	unknown	yonD
2	upregulated	yonH	0.000184959	5.83692	0.928571	6.50396	unknown	unknown	yonH
2	upregulated	yomM	0.000217331	4.8419	1	5.98791	unknown	unknown	yomM
2	upregulated	yonA	0.000217331	5.90625	1	7.45812	unknown	unknown	yonA
2	upregulated	S695	0.000228644	5.7664	0.928571	5.45286		intergenic region	S695
2	upregulated	yomS	0.00023561	5.15924	1	6.39951	unknown	unknown	yomS
2	upregulated	yonB	0.00023561	6.0923	0.964286	7.35831	unknown	unknown	yonB
2	upregulated	yorL	0.000258197	4.78719	0.964286	4.94256	unknown	unknown	yorL
2	upregulated	ycxB	0.000260641	6.21005	0.928571	7.08276	unknown	unknown	ycxB
2	upregulated	yotM	0.000275825	4.6091	0.964286	5.89047	unknown	unknown	yotM|yodV	CsoR|
2	upregulated	cypX	0.000329077	6.65262	0.928571	6.10006	biosynthesis of the extracellular iron chelator pulcherrimin	cytochrome P450, cyclo-l-leucyl-l-leucyl dipeptide oxidase	cypX	AbrB|			AbrB|	TF|	-1|	@|	nan|
2	upregulated	ctaA	0.000344312	9.0157	0.928571	8.62847	heme biosynthesis	heme A synthase	ctaA	SigA|SigE|	ctaA	sigE|sigA|	ResD|	TF-TC|	1|	Menaquinone|	1|
2	upregulated	yorT	0.000355697	5.64815	0.928571	6.84648	unknown	unknown	yorT
2	upregulated	ydzJ	0.000419285	5.55746	0.928571	7.33281	unknown	unknown	ydzJ
2	upregulated	S1198	0.000454004	6.17526	0.928571	5.64017		5'UTR of yugJ	S1198
2	upregulated	kinD	0.000465785	6.41784	1	9.43179	initiation of [SW|sporulation]	two-component sensor kinase	kinD|ykvD
2	upregulated	nrdEB	0.00047415	4.68824	0.928571	5.78195	unknown	unknown	nrdEB|yosN
2	upregulated	alsS	0.000519354	7.00202	0.964286	8.04636	overflow metabolism	acetolactate synthase	alsS	AseR|stringent response|	alsSD	sigA|	stringent response|Rex|AlsR|CcpA|ArfM|	Nan|TF+M|TF+M|TF+PP+M|TF|	1|-1|1|1|1|	NaN|NADH NAD|acetate|D-fructose-1,6-bisphosphate Glucose-6-Phosphate| @|	nan|1 1|1|1 1|nan|
2	upregulated	yotB	0.000699209	4.60844	0.928571	5.2295	unknown	unknown	yotB|yodZ	CsoR|
2	upregulated	alsD	0.000744304	6.67532	0.964286	7.89109	overflow metabolism	acetolactate decarboxylase	alsD	stringent response|	alsSD	sigA|	stringent response|Rex|AlsR|CcpA|ArfM|	Nan|TF+M|TF+M|TF+PP+M|TF|	1|-1|1|1|1|	NaN|NADH NAD|acetate|D-fructose-1,6-bisphosphate Glucose-6-Phosphate| @|	nan|1 1|1|1 1|nan|
2	upregulated	yotC	0.000884271	4.65716	0.928571	5.42208	unknown	unknown	yotC	SigA|CsoR|
2	upregulated	yonG	0.000929911	3.7758	0.964286	4.79881	unknown	unknown	yonG
2	upregulated	ytzC	0.000935594	5.5299	0.928571	5.82501	unknown	unknown	ytzC	SigA|SigE|SigG|SigF|		sigG|
2	upregulated	yonF	0.00106757	3.97264	0.964286	5.23757	unknown	unknown	yonF
2	upregulated	yonE	0.00107046	4.3897	0.928571	5.3216	unknown	unknown	yonE
2	upregulated	S768	0.00113108	5.0152	0.928571	6.91838		intergenic region	S768
2	upregulated	S806	0.0011619	4.0685	0.928571	5.262		intergenic region	S806
2	upregulated	yvmB	0.00128998	5.4887	0.928571	5.00932	control of pulcherriminic acid biosynthesis	transcription factor ([SW|MarR family])	pchR|yzhA|yvmB				CcpA|	TF+PP+M|	-1|	D-fructose-1,6-bisphosphate Glucose-6-Phosphate|	1 1|
2	upregulated	yobV	0.00129063	4.61526	0.928571	4.48372	unknown	unknown	yobV
2	upregulated	ycnJ	0.00138145	7.01392	0.928571	7.04238	uptake of copper	copper transporter	ycnJ	SigK|AbrB|			YcnK|CsoR|	TF+M|TF+M|	-1|-1|	Copper|Copper|	1|-1|
2	upregulated	yorW	0.00142063	4.30536	0.928571	5.77535	unknown	unknown	yorW
2	upregulated	yomF	0.00146444	3.65335	0.928571	4.94658	unknown	unknown	yomF
2	upregulated	yorV	0.00156602	4.43991	0.928571	6.20968	unknown	unknown	yorV
2	upregulated	hemA	0.00156711	7.63387	1	9.64749	porphyrin biosynthesis	glutamyl-tRNA reductase	hemA	SigA|	hemAXCDBL	sigA|	PerR|	TF+S|	-1|	Hydrogen_peroxide::stress|	-1|
2	upregulated	yotD	0.00159531	4.49785	0.928571	5.64968	unknown	unknown	yotD	LevR|CsoR|			CsoR|	TF+M|	-1|	Copper|	-1|
2	upregulated	hemE	0.00180374	7.6734	0.928571	8.29862	heme biosynthesis	uroporphyrinogen decarboxylase (uroporphyrinogen III)	hemE
2	upregulated	S804	0.00187052	4.54627	0.928571	6.20173	The antisense RNA of ydzA	3'UTR of yomM	S804
2	upregulated	fruR	0.00199606	6.78646	0.964286	7.894	regulation of fructose utilization	transcription repressor	fruR	FruR|	fruRKA		FruR|Spo0A|CcpA|	unk|TF+PP|TF+PP+M|	-1|-1|-1|	D-fructose-6-phosphate|nan|D-fructose-1,6-bisphosphate Glucose-6-Phosphate|	-1|nan|1 1|
2	upregulated	S416	0.00203596	4.00408	0.928571	4.65741	The antisense RNA of yozN	independent transcript	S416
2	upregulated	yotI	0.00227104	4.05811	0.928571	5.33011	unknown	unknown	yotI|yodW	CsoR|
2	upregulated	yomD	0.00284442	3.4512	0.928571	4.68539	unknown	unknown	yomD
2	upregulated	fruK	0.0032823	6.57873	0.928571	7.60596	fructose utilization	fructose-1-phosphate kinase	fruK|fruB	FruR|	fruRKA		FruR|Spo0A|CcpA|	unk|TF+PP|TF+PP+M|	-1|-1|-1|	D-fructose-6-phosphate|nan|D-fructose-1,6-bisphosphate Glucose-6-Phosphate|	-1|nan|1 1|
2	upregulated	ywoF	0.00500652	5.98449	0.928571	6.99355	unknown	unknown	ywoF	AbrB|			AbrB|Abh|TnrA|	TF|TF|TF+P+M|	-1|-1|NaN|	@| @|Glutamine|	nan|nan|-1|
2	upregulated	S777	0.00725448	3.29754	0.928571	4.04483	The antisense RNA of S6	intergenic region	S777
2	upregulated	hemB	0.00935458	6.09249	0.928571	8.91689	heme biosynthesis	porphobilinogen synthase	hemB	SigA|	hemAXCDBL	sigA|	PerR|	TF+S|	-1|	Hydrogen_peroxide::stress|	-1|
2	upregulated	S766	0.0113433	3.79029	0.928571	6.13953	The antisense RNA of yjdF	intergenic region	S766
2	upregulated	S229	0.0163842	4.66343	0.928571	6.54958		5'UTR of yebD	S229
2	upregulated	yebD	0.0356375	4.02912	0.928571	6.58632	unknown	unknown	yebD			sigG|
2	downregulated	ureB	2.22419e-14	-13.4587	0.964286	-8.85788	utilization of urea as alternative nitrogen source	urease (beta subunit)	ureB	SigH|	ureABC	sigH|sigA|	TnrA|PucR|GlnR|CodY|	TF+P+M|TF+M|TF+P+M|TF+M|	1|1|-1|-1|	Glutamine|Allantoin Urate Allantoate|Glutamine|GTP isoleucine valine|	-1|1 1 1|1|1 1 1|
2	downregulated	yhcS	3.50344e-12	-11.7889	0.964286	-7.5144	anchoring of proteins to the cell wall	sortase	yhcS			sigH|
2	downregulated	scuA	1.25614e-11	-13.4136	1	-9.47488	maturation of [[protein|72D5442C0EF3B404F7B615366E357B68C863CEB6|cytochrome c oxidase caa3]]	synthesis of cytochrome oxidase protein	sco|ypmQ
2	downregulated	S1254	2.01593e-11	-13.7618	1	-11.9392	The antisense RNA of yfkN	intergenic region	S1254
2	downregulated	vpr	2.39883e-11	-13.0647	0.964286	-8.6502	protein degradation	minor extracellular serine protease	vpr|ipa-45r	SigH|	vpr	sigH|	PhoP|LexA|	TF-TC|TF-proteolyse|	1|-1|	phosphate|DNA_Damage|	-1|1|
2	downregulated	ureC	2.44576e-11	-11.003	0.928571	-7.31294	utilization of urea as alternative nitrogen source	urease (alpha subunit)	ureC	SknR|SigH|	ureABC	sigH|sigA|	TnrA|PucR|GlnR|CodY|	TF+P+M|TF+M|TF+P+M|TF+M|	1|1|-1|-1|	Glutamine|Allantoin Urate Allantoate|Glutamine|GTP isoleucine valine|	-1|1 1 1|1|1 1 1|
2	downregulated	melA	2.44576e-11	-10.4552	1	-6.58687	utilization of melibiose and raffinose family oligosaccharides (raffinose, stachyose)	alpha-galactosidase	melA	CcpA|			CcpA|*MsmR*|	TF+PP+M|silico-TF+M|	-1|NaN|	D-fructose-1,6-bisphosphate Glucose-6-Phosphate|unk|	1 1|-1|
2	downregulated	yurJ	2.44576e-11	-13.8471	0.964286	-11.3497	uptake of sugar amines	aminosugar [SW|ABC transporter] (ATP-binding protein)	yurJ	YlxR|			CodY|FrlR|	TF+M|TF+M|	-1|NaN|	GTP isoleucine valine|Fructoselysine6-phosphate|	1 1 1|-1|
2	downregulated	amyC	2.44576e-11	-10.4655	1	-6.86417	uptake of melibiose and raffinose	sugar [SW|ABC transporter]	melC|amyC	CcpA|			CcpA|*MsmR*|	TF+PP+M|silico-TF+M|	-1|NaN|	D-fructose-1,6-bisphosphate Glucose-6-Phosphate|unk|	1 1|-1|
2	downregulated	S673	3.91051e-11	-13.4897	0.928571	-9.08596		3'UTR of ynfC	S673
2	downregulated	ureA	4.9139e-11	-12.4994	0.928571	-8.88708	utilization of urea as alternative nitrogen source	urease (gamma subunit)	ureA	SpoIIID|SigH|	ureABC	sigH|sigA|	TnrA|PucR|GlnR|CodY|	TF+P+M|TF+M|TF+P+M|TF+M|	1|1|-1|-1|	Glutamine|Allantoin Urate Allantoate|Glutamine|GTP isoleucine valine|	-1|1 1 1|1|1 1 1|
2	downregulated	yfmB	7.01396e-11	-12.0758	1	-8.8908	unknown	unknown	yfmB	Fur|
2	downregulated	S1263	1.01239e-10	-11.3537	0.928571	-7.23311		intergenic region	S1263
2	downregulated	S819	1.53321e-10	-12.3589	1	-9.31952		intergenic region	S819
2	downregulated	dhaS	1.57008e-10	-15.0753	0.928571	-9.00286	unknown	aldehyde dehydrogenase (NAD)	dhaS		dhaS
2	downregulated	ynfC	1.65735e-10	-14.4112	0.928571	-10.181	unknown	unknown	ynfC
2	downregulated	ylmC	1.7854e-10	-12.232	1	-9.91692	unknown	sporulation protein	ylmC|thiQ	SpoIIID|		sigE|	SpoIIID|	TF|	-1|	nan|	nan|
2	downregulated	aprE	1.91016e-10	-10.9741	0.928571	-6.48313	protein degradation	extracellular alkaline serine protease (subtilisin E)	aprE|sprE	DnaA|MtrB|ScoC|	aprE	sigA|	SinR|scoC|AbrB|TenA|DegU|	TF|TF|TF|unk|TF-TC|	-1|-1|-1|1|1|	nan| @| @|unk|unk|	nan|nan|nan|-1|-1|
2	downregulated	S63	2.67119e-10	-11.8119	0.964286	-8.49087	The antisense RNA of spsE	intergenic region	S63
2	downregulated	ppnKB	3.16044e-10	-13.9169	1	-10.4116	generation of NADP from NAD	inorganic polyphosphate/ATP-NAD kinase	ytdI|ppnKB
2	downregulated	yugM	3.16044e-10	-12.6282	1	-9.26161	unknown	unknown	yugM
2	downregulated	yjcL	3.16044e-10	-10.9552	0.928571	-8.02985	unknown	unknown	yjcL				CodY|	TF+M|	NaN|	GTP isoleucine valine|	1 1 1|
2	downregulated	yjcG	3.94412e-10	-14.6663	0.928571	-9.89793	nucleotide metabolism	2´-CPDase	yjcG				CodY|	TF+M|	NaN|	GTP isoleucine valine|	1 1 1|
2	downregulated	rnhC	4.32602e-10	-11.0415	1	-7.48324	endonucleolytic cleavage of RNA in RNA-DNA hybrid molecules, processing of R-loops, maturation of Okazaki fragments	Mn<sup>2+</sup>-dependent RNase HIII	rnhC|ysgB
2	downregulated	S260	4.4221e-10	-11.5811	1	-9.17542	The antisense RNA of lrpA	5'UTR of yfmB	S260
2	downregulated	yjcH	4.4506e-10	-14.8451	1	-10.9024	unknown	unknown	yjcH				CodY|	TF+M|	NaN|	GTP isoleucine valine|	1 1 1|
2	downregulated	ykwB	5.65978e-10	-11.701	0.928571	-8.82832	unknown	unknown	ykwB
2	downregulated	yitR	7.42271e-10	-10.3344	1	-7.7254	unknown	unknown	yitR
2	downregulated	yufN	8.49287e-10	-12.3912	0.928571	-9.4959	uptake of guanosine	lipoprotein, part of guanosine transporter	nupN|yufN				CodY|	TF+M|	-1|	GTP isoleucine valine|	1 1 1|
2	downregulated	dat	9.1457e-10	-13.7952	0.928571	-9.07598	peptidoglycan precursor biosynthesis	D-alanine aminotransferase	dat|yheM		yheM
2	downregulated	ypgQ	1.04266e-09	-11.1907	1	-8.14003	degradation of excessive or abnormal nucleotides	Mn<sup>2+</sup>-dependent pyrophosphohydrolase	ypgQ			sigH|
2	downregulated	amyD	1.26872e-09	-9.102	1	-6.41162	uptake of melibiose and raffinose	[SW|ABC transporter] (permease)	melD|amyD	SigK|CcpA|			CcpA|*MsmR*|	TF+PP+M|silico-TF+M|	-1|NaN|	D-fructose-1,6-bisphosphate Glucose-6-Phosphate|unk|	1 1|-1|
2	downregulated	sigH	1.31427e-09	-14.7618	0.928571	-9.96999	transcription of early stationary phase genes ([SW|sporulation], competence)	[SW|RNA polymerase] [SW|sigma factor] SigH	sigH|spo0H	AbrB|	sigH	sigA|sigH|	AbrB|	TF|	-1|	@|	nan|
2	downregulated	S1414	1.554e-09	-10.0399	1	-7.62719		intergenic region	S1414
2	downregulated	licR	1.57015e-09	-10.1103	1	-7.44706	regulation of lichenan utilization	transcriptional activator, [SW|PRD]-type	licR|celR	SigA|	licR	sigA|
2	downregulated	yxlE	1.57726e-09	-10.462	0.928571	-6.76166	unknown	unknown	yxlE	SigY|	sigY-yxlCDEFG	sigY|
2	downregulated	malR	1.62151e-09	-10.1413	0.928571	-6.07434	regulation of maltose utilization	transcriptional activator	glvR|yfiA|malR		malA-yfiA-malP	sigA|	GlvR|CcpA|MalR|	TF+M|TF+PP+M|TF-TC|	1|-1|1|	D-maltose-6-phosphate|D-fructose-1,6-bisphosphate Glucose-6-Phosphate|Malate::extracellular|	1|1 1|1|
2	downregulated	S363	1.76664e-09	-12.4514	0.928571	-8.43285		5'UTR of aprE	S363
2	downregulated	amhX	1.7875e-09	-12.3849	0.928571	-9.77709	unknown	amidohydrolase	amhX	CodY|	amhX	sigA|	CodY|	TF+M|	NaN|	GTP isoleucine valine|	1 1 1|
2	downregulated	kbaA	1.96568e-09	-11.4391	0.964286	-8.82833	control of [SW|sporulation ]initiation	effector of [[protein|KinB ]]activity	kbaA|ybxC|ybaM			sigE|	SpoIIID|	TF|	-1|	nan|	nan|
2	downregulated	frlO	2.1887e-09	-13.6204	0.928571	-12.131	uptake of sugar amines	aminosugar [SW|ABC transporter] (binding protein)	frlO|yurO	YlxR|			FrlR|CodY|	TF+M|TF+M|	-1|-1|	Fructoselysine6-phosphate|GTP isoleucine valine|	-1|1 1 1|
2	downregulated	ggt	2.22405e-09	-9.02076	0.928571	-5.93551	degradation of poly-glutamate capsules	gamma-glutamyltransferase	ggt|pac
2	downregulated	acsA	2.22405e-09	-13.9379	1	-10.8203	utilization of acetate, fatty acids	acetyl-CoA synthetase)	acsA	CcpA|	acsA	sigA|	CodY|CcpA|	TF+M|TF+PP+M|	-1|-1|	GTP isoleucine valine|D-fructose-1,6-bisphosphate Glucose-6-Phosphate|	1 1 1|1 1|
2	downregulated	yhcR	2.27885e-09	-10.2721	0.964286	-7.08296	utilization of nucleic acids	extracellular non-specific endonuclease, Rnase	yhcR			sigH|
2	downregulated	yhaX	2.50627e-09	-10.4226	1	-7.51081	protection of the spore	spore coat protein	yhaX	SpoIIID|	yhaX	sigE|	SpoIIID|	TF|	-1|	nan|	nan|
2	downregulated	yufO	3.08937e-09	-10.5971	0.928571	-8.61788	uptake of guanosine	[SW|ABC transporter] for guanosine	nupO|yufO				CodY|	TF+M|	-1|	GTP isoleucine valine|	1 1 1|
2	downregulated	yuiB	3.35007e-09	-15.0658	0.928571	-11.5136	unknown	unknown	yuiB	CodY|			CodY|TnrA|	TF+M|TF+P+M|	-1|NaN|	GTP isoleucine valine|Glutamine|	1 1 1|-1|
2	downregulated	S748	3.42401e-09	-12.5343	0.964286	-9.11044		5'UTR of cwlS	S748
2	downregulated	ylbA	3.43121e-09	-13.2517	0.964286	-9.3112	unknown	unknown	ylbA	AbrB|			AbrB|	TF|	-1|	@|	nan|
2	downregulated	yusY	3.51698e-09	-11.782	1	-9.97709	unknown	unknown	yusY/1
2	downregulated	sunI	3.61428e-09	-17.0503	1	-13.9694	immunity to sublancin	bacteriocin producer immunity protein	sunI|yolF
2	downregulated	yaaT	3.82908e-09	-13.1342	1	-10.2673	control of [[protein|872CCB5A49C9000BD95E4B0472556D5F60F7D7A4|RNase Y]] activity, see [SW|Targets of the Y complex]	subunit of the regulatory iron-sulfur containing [[protein|EE52DFA35B935E551871D079A9BE877DB2001A3B]]-[[protein|6C9A092F38739A3759793EF8B496569CD02C2E3F]]-[[protein|EBD15C174A03B7FCDFFE4C5DB5D86E93F1B9CAC4]] complex	yaaT|ricT
2	downregulated	ylbP	4.07644e-09	-14.271	0.964286	-9.78702	unknown	putative N-acetyltransferase	ylbP	SigA|SigA|CcpA|			CcpA|	TF+PP+M|	-1|	D-fructose-1,6-bisphosphate Glucose-6-Phosphate|	1 1|
2	downregulated	yxlG	4.13049e-09	-9.46977	0.964286	-6.2433	unknown	[SW|ABC transporter] (membrane protein)	yxlG	SigY|	sigY-yxlCDEFG	sigY|
2	downregulated	yhaA	4.24522e-09	-13.7568	0.928571	-10.6474	unknown	sulphur compound N-deacetylase	sndC|yhaA				CodY|	TF+M|	NaN|	GTP isoleucine valine|	1 1 1|
2	downregulated	yxlD	5.82619e-09	-10.2465	0.928571	-6.78324	negative regulation of [[protein|801E92306971E26AD4AB155172B7F4EFDE2F9170]]-directed transcription of the [[gene|801E92306971E26AD4AB155172B7F4EFDE2F9170]] operon	unknown	yxlD	SigY|	sigY-yxlCDEFG	sigY|
2	downregulated	S1208	6.06282e-09	-12.9336	0.928571	-10.1957		5'UTR of nupN	S1208
2	downregulated	yitQ	6.1279e-09	-9.09148	0.928571	-6.2255	resistance to [[protein|330CB6A25181F7AFD3C63F73CA21A3428882D100]]	anti-toxin	yitQ
2	downregulated	msmE	6.37723e-09	-9.62318	1	-7.17992	uptake of melibiose and raffinose	[SW|ABC transporter] (binding protein)	melE|msmE	Spo0A|CcpA|			CcpA|*MsmR*|	TF+PP+M|silico-TF+M|	-1|NaN|	D-fructose-1,6-bisphosphate Glucose-6-Phosphate|unk|	1 1|-1|
2	downregulated	S107	6.58659e-09	-12.9717	0.928571	-10.6361		5'UTR of amhX	S107
2	downregulated	yugN	6.94876e-09	-10.4503	1	-7.56497	unknown	unknown	yugN
2	downregulated	rex	7.81656e-09	-12.5718	1	-9.43761	regulation of fermentation and anaerobic respiration	transcriptional repressor	rex|ydiH		Op43
2	downregulated	citZ	1.0733e-08	-16.3536	1	-13.4292	TCA cycle	citrate synthase II	citZ|citA2	SigY|CcpC|	citZ-icd-mdh	sigA|	CitB|CcpC|CcpA|CodY|	riboswitch|TF+ADN-M|TF+PP+M|TF+M|	NaN|-1|-1|NaN|	Iron|Citrate|D-fructose-1,6-bisphosphate Glucose-6-Phosphate|GTP isoleucine valine|	-1|-1|1 1|1 1 1|
2	downregulated	S1195	1.30112e-08	-11.5103	1	-8.65019		intergenic region	S1195
2	downregulated	S1122	1.44103e-08	-13.4142	0.964286	-10.1005		5'UTR of ytdI	S1122
2	downregulated	amyE	1.76973e-08	-10.745	1	-8.22902	starch degradation	alpha-amylase	amyE|amyA	AbrB|	amyE	sigA|	CcpA|AbrB|DegU|	TF+PP+M|TF|TF-TC|	-1|1|1|	D-fructose-1,6-bisphosphate Glucose-6-Phosphate| @|unk|	1 1|nan|-1|
2	downregulated	sigL	1.95276e-08	-11.8168	0.964286	-8.92719	utilization of arginin, acetoin and fructose, required for cold adaptation	[SW|RNA polymerase] sigma-54 factor (sigma-L)	sigL	CcpA|	sigL		CcpA|	TF+PP+M|	-1|	D-fructose-1,6-bisphosphate Glucose-6-Phosphate|	1 1|
2	downregulated	ybcC	2.03267e-08	-8.71672	0.928571	-8.57241	unknown	unknown	ybcC
2	downregulated	oppA	2.06086e-08	-14.3606	1	-11.1668	initiation of [SW|sporulation], competence development	oligopeptide [SW|ABC transporter] (binding protein)	oppA|spo0KA	SigA|SigB|LexA|ScoC|	oppABCDF		TnrA|scoC|CodY|	TF+P+M|TF|TF+M|	1|-1|NaN|	Glutamine| @|GTP isoleucine valine|	-1|nan|1 1 1|
2	downregulated	yqgY	2.15389e-08	-13.999	0.928571	-10.0199	unknown	unknown	yqgY				CcpA|	TF+PP+M|	NaN|	D-fructose-1,6-bisphosphate Glucose-6-Phosphate|	1 1|
2	downregulated	S1444	2.43516e-08	-8.56036	0.964286	-6.53313		5'UTR of fadF	S1444
2	downregulated	yraI	2.53894e-08	-9.86254	0.964286	-7.28776	unknown	unknown	yraI
2	downregulated	S108	2.66297e-08	-11.5337	0.964286	-8.26197		5'UTR of amyE	S108
2	downregulated	yukF	2.68982e-08	-9.57993	1	-7.94128	control of [[gene|2D346CF412BA32EE18111DA930CFA1306F95024B]] expression	transcription activator ([SW|PucR family])	adeR|yukF
2	downregulated	fadA	2.86907e-08	-10.0274	0.964286	-6.88793	fatty acid degradation	acetyl-CoA C-acyltransferase	fadA|yusK	CcpA|	yusMLKJ	sigA|	sdpR|FadR|CcpA|	TF+P|TF+M|TF+PP+M|	1|-1|-1|	Sdpc|Palmitoyl-CoA Oleoyl-CoA|D-fructose-1,6-bisphosphate Glucose-6-Phosphate|	1|1|1 1|
2	downregulated	yusE	2.90155e-08	-10.0279	0.928571	-7.07846	unknown	unknown	yusE	Spo0A|			Spo0A|	TF+PP|	1|	nan|	nan|
2	downregulated	S346	2.92403e-08	-13.1877	1	-11.5044		3' of S345	S346
2	downregulated	yulC	3.13603e-08	-8.64774	0.964286	-6.12408	utilization of rhamnose	rhamnulokinase	rhaB|yulC				*RhaR*|	silico-TF+M|	NaN|	L-rhamnulose-1-phosphate|	-1|
2	downregulated	fadN	3.14129e-08	-9.56658	0.964286	-6.68229	fatty acid degradation	3-hydroxyacyl-CoA dehydrogenase (acetoacetyl-CoA)	fadN|yusL	CcpA|	yusMLKJ	sigA|	sdpR|FadR|CcpA|	TF+P|TF+M|TF+PP+M|	1|-1|-1|	Sdpc|Palmitoyl-CoA Oleoyl-CoA|D-fructose-1,6-bisphosphate Glucose-6-Phosphate|	1|1|1 1|
2	downregulated	yufQ	3.21346e-08	-9.60332	0.928571	-7.85836	uptake of guanosine	[SW|ABC transporter] for guanosine	nupQ|yufQ				CodY|	TF+M|	-1|	GTP isoleucine valine|	1 1 1|
2	downregulated	gabP	3.32237e-08	-11.8052	0.964286	-10.7779	utilization of gamma-amino butyric acid	gamma-amino butyric acid permease	gabP|nrg-21	CodY|	gabP	sigA|	TnrA|CodY|	TF+P+M|TF+M|	1|-1|	Glutamine|GTP isoleucine valine|	-1|1 1 1|
2	downregulated	S1100	3.73333e-08	-15.6818	1	-14.1488		intergenic region	S1100
2	downregulated	ndhF	4.22684e-08	-8.26611	0.928571	-8.22764	respiration	NADH dehydrogenase (subunit 5)	ndhF|ybxE		Op34
2	downregulated	icd	4.65922e-08	-15.1795	1	-12.9454	TCA cycle	isocitrate dehydrogenase	icd|citC	CcpC|	citZ-icd-mdh	sigA|	CitB|CcpC|CcpA|CodY|	riboswitch|TF+ADN-M|TF+PP+M|TF+M|	NaN|-1|-1|NaN|	Iron|Citrate|D-fructose-1,6-bisphosphate Glucose-6-Phosphate|GTP isoleucine valine|	-1|-1|1 1|1 1 1|
2	downregulated	yjcK	4.68889e-08	-9.49368	0.928571	-7.10957	unknown	unknown	yjcK
2	downregulated	fadE	4.90193e-08	-9.66446	0.964286	-6.68774	fatty acid degradation	acyl-CoA dehydrogenase	fadE|yusJ	SigE|CcpA|	yusMLKJ	sigA|	sdpR|FadR|CcpA|	TF+P|TF+M|TF+PP+M|	1|-1|-1|	Sdpc|Palmitoyl-CoA Oleoyl-CoA|D-fructose-1,6-bisphosphate Glucose-6-Phosphate|	1|1|1 1|
2	downregulated	acuA	6.097e-08	-12.6394	1	-10.4525	control of [[protein|AcsA ]]activity	Gcn5-related N-acetyltransferase	acuA	CcpA|	acuABC	sigA|	CcpA|CodY|	TF+PP+M|TF+M|	-1|NaN|	D-fructose-1,6-bisphosphate Glucose-6-Phosphate|GTP isoleucine valine|	1 1|1 1 1|
2	downregulated	yhjC	6.09872e-08	-10.2102	0.928571	-8.9372	unknown	unknown	yhjC	CodY|CodY|	yhjCB		ComK|CodY|	TF|TF+M|	1|-1|	@|GTP isoleucine valine|	nan|1 1 1|
2	downregulated	S1483	6.67316e-08	-8.44821	0.964286	-6.3524		3'UTR of yxlG	S1483
2	downregulated	yusY.1	8.02231e-08	-10.9026	0.964286	-9.43341	unknown	unknown	yusY
2	downregulated	S74	8.11542e-08	-8.91575	0.928571	-9.31311		intergenic region	S74
2	downregulated	acuC	8.17019e-08	-11.84	1	-9.8709	control of [[protein|6671E7D85E99D349679F0E9D825DC035D10FFD2E]] activity	[[protein|6671E7D85E99D349679F0E9D825DC035D10FFD2E]] deacetylase	acuC	AscR|CcpA|	acuABC	sigA|	CcpA|CodY|	TF+PP+M|TF+M|	-1|NaN|	D-fructose-1,6-bisphosphate Glucose-6-Phosphate|GTP isoleucine valine|	1 1|1 1 1|
2	downregulated	acdA	8.41375e-08	-8.59957	0.964286	-6.11693	fatty acid degradation	acyl-CoA dehydrogenase	acdA	FadR|	ywjF-acdA-rpoE	sigA|	FadR|	TF+M|	-1|	Palmitoyl-CoA Oleoyl-CoA|	1|
2	downregulated	lcfA	9.43743e-08	-11.0753	0.964286	-8.20636	fatty acid degradation	long chain acyl-CoA synthetase	lcfA	CcpA|	lcfA-ysiAB-etfBA		FadR|CcpA|	TF+M|TF+PP+M|	-1|-1|	Palmitoyl-CoA Oleoyl-CoA|D-fructose-1,6-bisphosphate Glucose-6-Phosphate|	1|1 1|
2	downregulated	ybcH	9.43743e-08	-9.16868	0.928571	-9.49676	unknown	unknown	ybcH
2	downregulated	yddC	9.95499e-08	-7.57175	0.964286	-6.68617	conjugative transfer of ICEBs1	part of the ICEBs1 conjugation machinery	conC|yddC
2	downregulated	yuiA	1.06277e-07	-13.1334	0.928571	-11.4927	unknown	unknown	yuiA|yumA	CodY|			CodY|TnrA|	TF+M|TF+P+M|	-1|NaN|	GTP isoleucine valine|Glutamine|	1 1 1|-1|
2	downregulated	acuB	1.13769e-07	-11.9647	1	-10.1278	unknown	unknown	acuB	CcpA|	acuABC	sigA|	CcpA|CodY|	TF+PP+M|TF+M|	-1|NaN|	D-fructose-1,6-bisphosphate Glucose-6-Phosphate|GTP isoleucine valine|	1 1|1 1 1|
2	downregulated	S1443	1.22999e-07	-8.55411	0.964286	-6.41344		intergenic region	S1443
2	downregulated	fadF	1.25814e-07	-8.25476	0.964286	-6.3177	fatty acid degradation	unknown	fadF|ywjF	SigA|SigA|KdgR|FadR|	ywjF-acdA-rpoE	sigA|	FadR|	TF+M|	-1|	Palmitoyl-CoA Oleoyl-CoA|	1|
2	downregulated	thiQ	1.30391e-07	-9.24706	1	-9.22148	thiamine salvage	N-formyl-4-amino-5-aminomethyl-2-methylpyrimidine deformylase	ylmB				Thi-box|	riboswitch|	-1|	TPP|	-1|
2	downregulated	scoC	1.31884e-07	-12.3734	1	-11.3687	transition state regulator	transcriptional repressor ([SW|MarR family])	scoC|hpr|catA	AbrB|	hpr		SenS|salA|AbrB|CodY|	TF|P|TF|TF+M|	1|-1|1|NaN|	nan| @| @|GTP isoleucine valine|	nan|-1|nan|1 1 1|
2	downregulated	yflP	1.35483e-07	-9.60832	1	-7.9908	unknown	unknown	yflP
2	downregulated	ybcF	1.49599e-07	-8.96775	0.928571	-9.54707	unknown	unknown	ybcF
2	downregulated	S1048	1.7577e-07	-8.87382	0.964286	-6.65212	The antisense RNA of ycnL	5'UTR of comN	S1048
2	downregulated	S368	1.7918e-07	-10.2245	0.928571	-9.25202		5'UTR of yhjC	S368
2	downregulated	ylmE	1.84247e-07	-11.9513	0.928571	-9.39939	control of the CoA pool	pyridoxal phosphate-binding protein	ylmE	Spo0A|			Spo0A|	TF+PP|	-1|	nan|	nan|
2	downregulated	S288	1.89191e-07	-9.73121	0.928571	-7.16802		5'UTR of recX	S288
2	downregulated	ybcI	2.20869e-07	-8.56364	0.928571	-9.15006	unknown	unknown	ybcI
2	downregulated	yuiC	2.22798e-07	-9.7105	1	-9.59773	unknown	stationary phase survival protein, sporulation protein	yuiC	Mta|SigF|	yuiC	sigF|	CodY|TnrA|	TF+M|TF+P+M|	-1|NaN|	GTP isoleucine valine|Glutamine|	1 1 1|-1|
2	downregulated	yeaB	2.32937e-07	-8.91562	0.964286	-7.96973	Mn(II) export	manganese (II) efflux pump	mneS|undefined|ydxT|yeaB	MntR|
2	downregulated	yulE	2.55295e-07	-7.3182	0.964286	-5.2053	rhamnose utilization	L-rhamnose isomerase	rhaA|yulE				*RhaR*|	silico-TF+M|	NaN|	L-rhamnulose-1-phosphate|	-1|
2	downregulated	bsaA	3.06921e-07	-9.51056	0.928571	-7.20133	unknown	unknown	bsaA			sigH|
2	downregulated	acoR	3.24564e-07	-9.62805	1	-7.13204	regulation of acetoin utilization	transcriptional activator (for [[protein|1118A21CC581B0470EC6E7C178F2523CDCA70F93]]-dependent promoter)	acoR|yfjG|yzcB	CcpA|	acoR-sspH	sigG|	CcpA|	TF+PP+M|	-1|	D-fructose-1,6-bisphosphate Glucose-6-Phosphate|	1 1|
2	downregulated	citT	3.38268e-07	-9.7364	1	-8.44636	regulation of citrate uptake	two-component response regulator	citT|yflQ		Op148		CcpA|	TF+PP+M|	NaN|	D-fructose-1,6-bisphosphate Glucose-6-Phosphate|	1 1|
2	downregulated	ctrA	3.3911e-07	-10.4745	0.928571	-10.1707	biosynthesis/acquisition of branched-chain amino acids	branched-chain amino acid transporter	bcaP|yhdG		yhdG		CodY|	TF+M|	-1|	GTP isoleucine valine|	1 1 1|
2	downregulated	S1101	3.79775e-07	-14.8474	0.928571	-12.4063		5'UTR of citZ	S1101
2	downregulated	yddA	3.84477e-07	-7.91598	0.928571	-6.71272	unknown	unknown	yddA	ImmR|
2	downregulated	S506	3.98008e-07	-8.03883	0.928571	-6.97857	The antisense RNA of ydaM	3'UTR of ykwB	S506
2	downregulated	ytaP	4.02156e-07	-6.76114	0.964286	-5.16731	unknown	unknown	ytaP
2	downregulated	yobF	4.05359e-07	-10.3448	0.928571	-7.99678	unknown	unknown	yobF
2	downregulated	yfkH	4.34725e-07	-9.22708	0.964286	-6.68094	survival of stress conditions	unknown	yfkH	Xpf|SigB|	yfkJIH	sigB|sigA|
2	downregulated	galK	5.0747e-07	-9.82036	1	-8.47782	galactose utilization	galactokinase	galK|ipa-35d	CcpA|	galKT		CcpA|	TF+PP+M|	-1|	D-fructose-1,6-bisphosphate Glucose-6-Phosphate|	1 1|
2	downregulated	ycgA	5.68731e-07	-8.67321	0.928571	-8.39481	unknown	unknown	ycgA	CodY|			CodY|	TF+M|	-1|	GTP isoleucine valine|	1 1 1|
2	downregulated	citS	6.25933e-07	-9.46646	1	-8.40545	regulation of citrate uptake	two-component sensor kinase	citS|yflR				CcpA|	TF+PP+M|	NaN|	D-fructose-1,6-bisphosphate Glucose-6-Phosphate|	1 1|
2	downregulated	S1516	6.32992e-07	-8.08755	0.964286	-6.41346		5'UTR of abn2	S1516
2	downregulated	comX	6.73103e-07	-12.5218	0.964286	-11.1976	[[category|SW 3.4.8]]	competence pheromone precursor	comX	SigA|	comQX	sigA|
2	downregulated	ydcS	6.89279e-07	-7.45727	0.928571	-6.71336	unknown	unknown	ydcS	SigA|ImmR|
2	downregulated	yocS	9.39251e-07	-10.1496	0.928571	-9.80244	unknown	putative sodium-dependent transporter	yocS				CodY|	TF+M|	NaN|	GTP isoleucine valine|	1 1 1|
2	downregulated	S1077	9.67528e-07	-9.30731	0.928571	-9.10141	The antisense RNA of S938	intergenic region	S1077
2	downregulated	yulD	9.97259e-07	-7.72602	0.964286	-5.81368	utilization of rhamnose	mutarotase	rhaM|yulD				*RhaR*|	silico-TF+M|	NaN|	L-rhamnulose-1-phosphate|	-1|
2	downregulated	cimH	1.02545e-06	-8.80633	0.964286	-7.78464	citrate uptake	transporter for citrate (proton symport)	cimH|yxkJ	SigA|CcpA|	yxkJ		CcpA|	TF+PP+M|	-1|	D-fructose-1,6-bisphosphate Glucose-6-Phosphate|	1 1|
2	downregulated	ygaJ	1.03008e-06	-8.91545	0.928571	-8.04542	unknown	unknown	ygaJ
2	downregulated	malP	1.04132e-06	-7.74164	1	-5.77368	maltose uptake and phosphorylation	maltose-specific [[category|SW 1.2.2|PTS]], EIICB	malP|glvC	CcpA|	malA-yfiA-malP	sigA|	GlvR|CcpA|MalR|	TF+M|TF+PP+M|TF-TC|	1|-1|1|	D-maltose-6-phosphate|D-fructose-1,6-bisphosphate Glucose-6-Phosphate|Malate::extracellular|	1|1 1|1|
2	downregulated	comP	1.17861e-06	-11.883	0.964286	-10.5748	regulation of genetic competence and quorum sensing	two-component sensor kinase	comP	SigK|SigA|
2	downregulated	kinE	1.24081e-06	-9.1038	0.964286	-7.41054	initiation of [SW|sporulation]	two-component sensor kinase	kinE|ykrQ	SigA|SigA|	kinE-ogt	sigH|sigA|	CodY|	TF+M|	NaN|	GTP isoleucine valine|	1 1 1|
2	downregulated	spoVS	1.37949e-06	-12.4358	0.928571	-9.6472	spore coat assembly, spore core dehydratation	unknown	spoVS	SigH|	spoVS	sigH|	CodY|	TF+M|	NaN|	GTP isoleucine valine|	1 1 1|
2	downregulated	levF	1.45314e-06	-9.08661	1	-10.0334	fructose uptake and phosphorylation	fructose-specific [[category|SW 1.2.2|PTS]], EIIC component	levF	CcpA|	levDEFG-sacC	sigL|	LevR|CcpA|	TF+PTS|TF+PP+M|	1|-1|	fructose|D-fructose-1,6-bisphosphate Glucose-6-Phosphate|	1|1 1|
2	downregulated	ilvE	1.45314e-06	-10.1096	0.928571	-9.18675	biosynthesis of branched-chain amino acids	branched-chain amino acid aminotransferase	ybgE		ybgE		CodY|	TF+M|	-1|	GTP isoleucine valine|	1 1 1|
2	downregulated	S406	1.54689e-06	-13.1737	0.964286	-11.4041		5'UTR of oppA	S406
2	downregulated	mdxD	1.66373e-06	-6.77246	1	-5.00669	starch and maltodextrin utilization	glucan 1,4-alpha-maltohydrolase, neopullulanase, maltogenic amylase	yvdF		Op172	sigK|sigE|	*MdxR*|	silico-TF+M|	NaN|	unk|	nan|
2	downregulated	yrbE	1.67814e-06	-10.861	1	-9.32158	unknown	unknown	yrbE				*degA*|	silico-TF+M|	NaN|	unk|	-1|
2	downregulated	ypmS	1.71087e-06	-10.0331	0.928571	-6.99442	unknown	unknown	ypmS
2	downregulated	ytiB	1.71095e-06	-10.4822	1	-9.19824	unknown	unknown	ytiB	SigE|SigB|			Zur|	TF+M|	NaN|	Zinc|	1|
2	downregulated	moaC	1.82199e-06	-10.0682	0.928571	-7.83775	unknown	molybdenum cofactor biosynthesis protein	ydiG
2	downregulated	ywaE	1.96582e-06	-8.66669	0.928571	-6.4224	resistance to D-Tyr	transcription factor ([SW|MarR family])	dtrR|ywaE|ipa-10r
2	downregulated	ftsW	2.02077e-06	-9.72755	0.964286	-8.89725	cell division	SEDS family peptidoglycan glycosyltransferase	ftsW|ylaO	stringent response|	ftsW-pycA		YofA|	TF|	1|	nan|	nan|
2	downregulated	ylmD	2.22218e-06	-10.6674	0.928571	-8.71923	quality control to maintain composition and integrity of peptidoglycan	peptidoglycan-editing factor	ylmD|pgeF	Spo0A|			Spo0A|	TF+PP|	-1|	nan|	nan|
2	downregulated	sspH	2.49437e-06	-9.67968	1	-7.49062	protection of spore DNA	small acid-soluble spore protein (minor)	sspH|yfjU	SigA|CcpA|	acoR-sspH	sigG|	CcpA|	TF+PP+M|	-1|	D-fructose-1,6-bisphosphate Glucose-6-Phosphate|	1 1|
2	downregulated	pucL	2.55483e-06	-6.08782	0.964286	-5.13936	purine utilization	uricase	pucL|yunL	SigB|TnrA|	pucRJKLM	sigA|	TnrA|PucR|	TF+P+M|TF+M|	1|1|	Glutamine|Allantoin Urate Allantoate|	-1|1 1 1|
2	downregulated	abnB	2.77952e-06	-8.06263	0.964286	-6.51641	arabinan degradation	endo-1,5-alpha-L-arabinosidase	abn2|yxiA			sigH|	CcpA|	TF+PP+M|	-1|	D-fructose-1,6-bisphosphate Glucose-6-Phosphate|	1 1|
2	downregulated	S1057	2.8055e-06	-7.828	0.928571	-7.19497	The antisense RNA of trpD	3'UTR of nadR	S1057
2	downregulated	S61	2.8382e-06	-9.62573	0.964286	-9.19323	The antisense RNA of etfB	intergenic region	S61
2	downregulated	S1099	2.9418e-06	-13.4306	0.964286	-13.5912		5'UTR of icd	S1099
2	downregulated	ypuC.1	3.3175e-06	-5.24383	0.928571	-3.81271	unknown	unknown	ypuC/2		ypuBC	sigB|
2	downregulated	S1019	3.41774e-06	-9.08635	0.964286	-9.99726		intergenic region	S1019
2	downregulated	msmX	3.55364e-06	-9.98594	1	-9.342	uptake of maltodextrin, melibiose (probably), and galactooligosaccharides	multiple sugar [SW|ABC transporter ](ATP-binding protein)	msmX|yxkG	PucR|CcpA|	yxkF-msmX		CcpA|	TF+PP+M|	-1|	D-fructose-1,6-bisphosphate Glucose-6-Phosphate|	1 1|
2	downregulated	yhfH	3.56789e-06	-8.10013	0.928571	-5.26601	unknown	unknown	yhfH	YlxR|
2	downregulated	gltC	3.56789e-06	-8.8057	0.964286	-8.45874	regulation of the glutamate synthase operon ([[gene|44DF1B7E476AD58B3CCC39300FFE0132D0D32AD0]]-[[gene|AA07CC52B2DD48ACC9D3375E9D531CB1ACBE485A]])	transcriptional regulator ([SW|LysR family])	gltC	SigG|GltC|	gltC	sigA|	GltC|GltC0|TnrA|	TF+M|TF+M|TF+P+M|	-1|-1|NaN|	2-Oxoglutarate Glutamate|Glutamate|Glutamine|	1 -1|-1|-1|
2	downregulated	mtlR	3.58005e-06	-8.4884	1	-7.6367	regulation of mannitol utilization	transcriptional activator, PRD-type	mtlR|ydaA	CcpA|			CcpA|MtlR|	TF+PP+M|TF+PTS|	-1|NaN|	D-fructose-1,6-bisphosphate Glucose-6-Phosphate|Mannitol|	1 1|1|
2	downregulated	yvdB	3.72469e-06	-6.78307	1	-6.57325	unknown	putative anion transporter	yvdB
2	downregulated	levG	3.73522e-06	-8.95906	0.964286	-10.0309	fructose uptake and phosphorylation	fructose-specific fructose-specific [[category|SW 1.2.2|PTS]], EIID component	levG	SigG|CcpA|	levDEFG-sacC	sigL|	LevR|CcpA|	TF+PTS|TF+PP+M|	1|-1|	fructose|D-fructose-1,6-bisphosphate Glucose-6-Phosphate|	1|1 1|
2	downregulated	sacC	3.74595e-06	-7.86275	1	-8.62153	degradation of levan to fructose	levanase	sacC	CcpA|	levDEFG-sacC	sigL|	LevR|CcpA|	TF+PTS|TF+PP+M|	1|-1|	fructose|D-fructose-1,6-bisphosphate Glucose-6-Phosphate|	1|1 1|
2	downregulated	yvfH	3.7492e-06	-11.346	1	-10.7229	lactate uptake	lactate permease	lutP|yvfH				ComA|LutR|	TF-TC|TF+M|	1|NaN|	ComX|Lactate|	1|-1|
2	downregulated	yphF	3.75733e-06	-10.4873	0.928571	-8.82107	unknown	unknown	yphF|johF	AbrB|			AbrB|	TF|	-1|	@|	nan|
2	downregulated	X.19	4.05109e-06	-9.29321	0.964286	-9.24884			BSU_misc_RNA_24
2	downregulated	etfB	4.2774e-06	-9.7839	1	-8.63782	fatty acid degradation	electron transfer flavoprotein (beta subunit)	etfB	CcpA|	lcfA-ysiAB-etfBA	sigA|	FadR|CcpA|	TF+M|TF+PP+M|	-1|-1|	Palmitoyl-CoA Oleoyl-CoA|D-fructose-1,6-bisphosphate Glucose-6-Phosphate|	1|1 1|
2	downregulated	moaA	4.48154e-06	-8.77233	0.928571	-6.83613	nitrate respiration	unknown	moaA|narA|narAB
2	downregulated	S1173	4.61362e-06	-10.024	0.928571	-8.77246	The antisense RNA of S437	intergenic region	S1173
2	downregulated	S1415	5.02238e-06	-6.36592	0.928571	-6.63678		intergenic region	S1415
2	downregulated	yclM	5.04842e-06	-9.68151	0.928571	-10.3844	unknown	aspartokinase III	thrD|yclM		yclM
2	downregulated	galT	5.09702e-06	-9.17801	0.964286	-7.68715	galactose utilization	galactose-1-phosphate uridylyltransferase	galT|ipa-36d	CcpA|	galKT		CcpA|	TF+PP+M|	-1|	D-fructose-1,6-bisphosphate Glucose-6-Phosphate|	1 1|
2	downregulated	yphE	5.63684e-06	-10.4292	0.928571	-9.05693	unknown	unknown	yphE	AbrB|AbrB|			AbrB|	TF|	-1|	@|	nan|
2	downregulated	yyaJ	6.02051e-06	-6.3047	0.964286	-5.70191	unknown	unknown	yyaJ
2	downregulated	yobO	6.96347e-06	-7.57844	1	-5.345	unknown	unknown	yobO	AbrB|	yobO	sigH|	CcpA|AbrB|	TF+PP+M|TF|	-1|-1|	D-fructose-1,6-bisphosphate Glucose-6-Phosphate| @|	1 1|nan|
2	downregulated	S345	7.52219e-06	-12.0835	1	-12.4968	regulator of small RNA	[SW|sRNA]	rosA|S345
2	downregulated	licB	7.57022e-06	-8.19283	1	-7.31562	lichenan uptake and phosphorylation, control of LicR activity	lichenan-specific [[category|SW 1.2.2|PTS]], EIIB component	licB|celA	NusA|CcpA|	licBCAH	sigA|	LicR|CcpA|*RbsR*|	TF+PTS|TF+PP+M|silico-TF+M|	1|-1|NaN|	Salicin|D-fructose-1,6-bisphosphate Glucose-6-Phosphate|ribose|	1|1 1|-1|
2	downregulated	ytoP	8.62278e-06	-8.86045	0.928571	-7.54859	unknown	putative glutamyl aminopeptidase	ytoP
2	downregulated	S608	9.11483e-06	-11.6839	0.928571	-9.54577		5'UTR of spoVS	S608
2	downregulated	xsa	9.58252e-06	-6.4246	0.964286	-5.22927	arabinan degradation	alpha-L-arabinofuranosidase	abf2|xsa		xsa	sigA|	CcpA|AraR|	TF+PP+M|TF+M|	-1|-1|	D-fructose-1,6-bisphosphate Glucose-6-Phosphate|Arabinose|	1 1|-1|
2	downregulated	ysfE	1.01288e-05	-9.25608	1	-9.16499	unknown	unknown	ysfE	CcpA|
2	downregulated	licC	1.01707e-05	-8.06904	1	-7.26547	lichenan uptake and phosphorylation	lichenan-specific lichenan-specific [[category|SW 1.2.2|PTS]], EIIC component	licC|celB	CcpA|	licBCAH	sigA|	LicR|CcpA|*RbsR*|	TF+PTS|TF+PP+M|silico-TF+M|	1|-1|NaN|	Salicin|D-fructose-1,6-bisphosphate Glucose-6-Phosphate|ribose|	1|1 1|-1|
2	downregulated	yvcT	1.04593e-05	-9.64468	0.964286	-9.73561	unknown	unknown	yvcT
2	downregulated	cotA	1.08303e-05	-6.45834	0.928571	-5.54837	resistance of the spore	laccase, bilirubin oxidase	cotA|pig	Rok|SigK|	cotA	sigK|	SpoIIID|GerE|	TF|TF|	-1|-1|	nan| @|	nan|nan|
2	downregulated	ywzF	1.24899e-05	-6.16257	0.928571	-6.51761	unknown	unknown	ywzF
2	downregulated	kinB	1.33977e-05	-7.23258	1	-8.46037	initiation of [SW|sporulation]	two-component sensor kinase	kinB	stringent response|	kinB-kapB	sigA|	stringent response|CodY|AbrB|	Nan|TF+M|TF|	1|-1|-1|	NaN|GTP isoleucine valine| @|	nan|1 1 1|nan|
2	downregulated	S329	1.37896e-05	-9.29015	0.928571	-10.5401		5'UTR of bcaP	S329
2	downregulated	yvyI	1.38935e-05	-8.6282	0.964286	-8.20158	mannose utilization	mannose-6-phosphate isomerase	pmi|yvyI		pmi	sigA|	CcpA|	TF+PP+M|	NaN|	D-fructose-1,6-bisphosphate Glucose-6-Phosphate|	1 1|
2	downregulated	X.36	1.40456e-05	-11.541	0.928571	-11.3379	control of [[gene|F7B947938FB40E54D89A719E9610C5A4AA400674]] expression in response to lysine availability	L-box riboswitch	L-box riboswitch|BSU_misc_RNA_46
2	downregulated	gudD	1.42797e-05	-5.51032	0.928571	-4.4896	glucarate utilization	glucarate dehydratase	ycbF|gudD				YcbG|	TF+M|	-1|	D-Glucarate D-Galactarate|	-1 -1|
2	downregulated	S1416	1.45868e-05	-6.55841	0.928571	-6.98577		5'UTR of ywzF	S1416
2	downregulated	csaA	1.4631e-05	-8.76933	0.928571	-8.9889	protein secretion	molecular chaperone	csaA
2	downregulated	yrpB	1.52175e-05	-7.74131	0.928571	-6.72897	unknown	unknown	yrpB				GltR|	unk|	NaN|	unk|	-1|
2	downregulated	fadB	1.57178e-05	-9.2884	0.964286	-7.86821	fatty acid degradation	3-hydroxyacyl-CoA dehydratase	fadB|ysiB	CcpA|	lcfA-ysiAB-etfBA	sigA|	FadR|CcpA|	TF+M|TF+PP+M|	-1|-1|	Palmitoyl-CoA Oleoyl-CoA|D-fructose-1,6-bisphosphate Glucose-6-Phosphate|	1|1 1|1 1|
2	downregulated	yvdA	1.60009e-05	-6.8157	1	-7.03344	unknown	unknown	yvdA
2	downregulated	yaaR	1.683e-05	-10.3553	0.928571	-8.79419	unknown	unknown	yaaR
2	downregulated	cstA	1.7029e-05	-8.51929	1	-8.19194	uptake of pyruvate	putative pyruvate transporter, carbon starvation-induced protein	cstA	CcpA|			CcpA|	TF+PP+M|	-1|	D-fructose-1,6-bisphosphate Glucose-6-Phosphate|	1 1|
2	downregulated	S1309	1.77682e-05	-11.2218	1	-11.7524		5'UTR of lutP	S1309
2	downregulated	yrhP	1.77846e-05	-8.91504	1	-11.1955	unknown	unknown	yrhP
2	downregulated	yxeI	1.96945e-05	-7.46062	1	-6.27839	resistance to penicillin	penicillin acylase	yxeI
2	downregulated	gutR	2.01383e-05	-7.17954	1	-7.85173	regulation of glucitol utilization	transcription activator	gutR		gutR		CcpA|GutR|	TF+PP+M|TF+M|	-1|NaN|	D-fructose-1,6-bisphosphate Glucose-6-Phosphate|Sorbitol|	1 1|1|
2	downregulated	fadR	2.11488e-05	-9.08025	0.928571	-7.53137	regulation of fatty acid degradation	transcriptional repressor	fadR|ysiA	SigB|SigB|SigG|CcpA|	lcfA-ysiAB-etfBA	sigA|	FadR|CcpA|	TF+M|TF+PP+M|	-1|-1|	Palmitoyl-CoA Oleoyl-CoA|D-fructose-1,6-bisphosphate Glucose-6-Phosphate|	1|1 1|
2	downregulated	S1084	2.25314e-05	-8.85573	1	-9.27124		intergenic region	S1084
2	downregulated	licA	2.26249e-05	-8.00612	1	-7.40681	lichenan uptake and phosphorylation	lichenan-specific [[category|SW 1.2.2|PTS]], EIIA component	licA|celC	CcpA|	licBCAH	sigA|	LicR|CcpA|*RbsR*|	TF+PTS|TF+PP+M|silico-TF+M|	1|-1|NaN|	Salicin|D-fructose-1,6-bisphosphate Glucose-6-Phosphate|ribose|	1|1 1|-1|
2	downregulated	pps	2.36214e-05	-6.36044	0.964286	-6.32573	resistance to rifampicin	similar to rifampicin phosphotransferase	pps
2	downregulated	pucK	2.4195e-05	-5.1667	0.964286	-5.03847	purine utilization	uric acid permease	pucK|yunK	SigB|TnrA|	pucRJKLM	sigA|	TnrA|PucR|	TF+P+M|TF+M|	1|1|	Glutamine|Allantoin Urate Allantoate|	-1|1 1 1|
2	downregulated	licH	2.43616e-05	-7.78319	1	-7.30945	lichenan utilization	6-phospho-beta-glucosidase	licH|celD|celF	RsoA|CcpA|	licBCAH	sigA|	LicR|CcpA|*RbsR*|	TF+PTS|TF+PP+M|silico-TF+M|	1|-1|NaN|	Salicin|D-fructose-1,6-bisphosphate Glucose-6-Phosphate|ribose|	1|1 1|-1|
2	downregulated	levE	2.56573e-05	-8.5473	0.964286	-10.2714	fructose uptake and phosphorylation, control of [[protein|1D2043CC0D8CF64142F0A5993A936C5A196726D4]] activity	fructose-specific [[category|SW 1.2.2|PTS]], EII component	levE	LexA|CcpA|	levDEFG-sacC	sigL|	LevR|CcpA|	TF+PTS|TF+PP+M|	1|-1|	fructose|D-fructose-1,6-bisphosphate Glucose-6-Phosphate|	1|1 1|
2	downregulated	tagO	2.57865e-05	-9.38926	0.928571	-9.00852	biosynthesis of teichoic acid	undecaprenyl-phosphate-GlcNAc-1-phosphate transferase	tagO|yvhI		tagO
2	downregulated	S1274	2.60625e-05	-8.56336	0.928571	-8.05664	The antisense RNA of ylqG	intergenic region	S1274
2	downregulated	lcfB	2.64391e-05	-7.02554	1	-6.49285	fatty acid degradation	long-chain fatty-acid-CoA ligase	lcfB|yhfL	CcpA|	yhfL	sigA|	FadR|CcpA|	TF+M|TF+PP+M|	-1|-1|	Palmitoyl-CoA Oleoyl-CoA|D-fructose-1,6-bisphosphate Glucose-6-Phosphate|	1|1 1|
2	downregulated	comQ	2.71139e-05	-10.6093	0.964286	-10.193	regulation of quorum sensing	prenyltransferase	comQ	SigA|	comQX	sigA|
2	downregulated	S92	3.08281e-05	-8.85643	0.928571	-9.44959		5'UTR of ybgE	S92
2	downregulated	sdhB	3.22762e-05	-11.0502	1	-11.9317	TCA cycle	succinate dehydrogenase (iron-sulfur protein)	sdhB	FsrA|	sdhCAB	sigA|	Fsra|CcpA|	small regulatory RNA|TF+PP+M|	-1|-1|	@|D-fructose-1,6-bisphosphate Glucose-6-Phosphate|	nan|1 1|
2	downregulated	ylmA	3.63899e-05	-8.14723	0.928571	-9.28441	unknown	unknown	ylmA	SigG|CodY|			CodY|	TF+M|	-1|	GTP isoleucine valine|	1 1 1|
2	downregulated	hutP	3.74438e-05	-9.12288	0.964286	-9.2598	regulation of histidine utilization	transcriptional antiterminator	hutP|hutP1	CcpA|		sigA|	CodY|CcpA|AbrB|	TF+M|TF+PP+M|TF|	-1|-1|1|	GTP isoleucine valine|D-fructose-1,6-bisphosphate Glucose-6-Phosphate| @|	1 1 1|1 1|nan|
2	downregulated	levD	3.82268e-05	-8.26842	0.964286	-10.214	fructose uptake and phosphorylation	fructose-specific [[category|SW 1.2.2|PTS]], EIIA component	levD	CcpA|	levDEFG-sacC	sigL|	LevR|CcpA|	TF+PTS|TF+PP+M|	1|-1|	fructose|D-fructose-1,6-bisphosphate Glucose-6-Phosphate|	1|1 1|
2	downregulated	yhaR	3.91947e-05	-7.35473	0.964286	-6.24282	unknown	unknown	yhaR	CcpA|		sigH|	CcpA|	TF+PP+M|	-1|	D-fructose-1,6-bisphosphate Glucose-6-Phosphate|	1 1|
2	downregulated	bglS	3.93742e-05	-7.5162	1	-6.97065	lichenan degradation	endo-beta-1,3-1,4 glucanase	bglS|bgl|licS	LicT|	licT-bglS	sigA|	LicT|CcpA|DegU|	P-AT+PTS|TF+PP+M|TF-TC|	1|-1|1|	Salicin Arbutin|D-fructose-1,6-bisphosphate Glucose-6-Phosphate|unk|	1 1|1 1|-1|
2	downregulated	S726	4.34778e-05	-6.38014	0.928571	-7.52194		3'UTR of csaA	S726
2	downregulated	mdxE	4.37446e-05	-6.5627	0.964286	-5.47683	maltodextrin utilization	maltodextrin [SW|ABC transporter], binding protein	mdxE|yvdG		Op172	sigK|sigE|	*MdxR*|	silico-TF+M|	NaN|	unk|	nan|
2	downregulated	yfiG	4.50469e-05	-5.83469	1	-5.81696	uptake of D-chiro-inositol	D-chiro-inositol transport protein	yfiG
2	downregulated	mmsA	6.23504e-05	-7.86633	1	-7.89984	myo-inositol catabolism	methylmalonate-semialdehyde dehydrogenase (acylating)	iolA|mmsA|yxdA		mmsA-iolBCDEF-idh-iolHI-fbaB	sigA|	IolR|CcpA|	TF+M|TF+PP+M|	-1|-1|	2-deoxy-5-keto-D-gluconic-acid-6-phosphate|D-fructose-1,6-bisphosphate Glucose-6-Phosphate|	-1|1 1|
2	downregulated	rsbS	6.23504e-05	-8.8902	0.928571	-8.02445	control of [[protein|580011DE5DC40EC9E7E0512791D328FAA010DCB8]] activity	scaffold protein of the stressosome, anti-[[protein|ADC52A22950736A0435AEEEC43F7407878786A81]]	rsbS|ycxS	CodY|CcpA|	rsbRSTUVW-sigB-rsbX	sigB|sigA|
2	downregulated	ilvD	6.71628e-05	-9.66527	0.928571	-10.4567	biosynthesis of branched-chain amino acids	dihydroxy-acid dehydratase (2,3-dihydroxy-3-methylbutanoate, 2,3-dihydroxy-3-methylpentanoate)	ilvD	CodY|	ilvD		CodY|	TF+M|	-1|	GTP isoleucine valine|	1 1 1|
2	downregulated	S866	7.41486e-05	-11.5123	0.928571	-11.7963		5'UTR of ypfD	S866
2	downregulated	ysmA	7.43666e-05	-8.15282	0.964286	-8.40286	unknown	unknown	ysmA				CcpA|	TF+PP+M|	NaN|	D-fructose-1,6-bisphosphate Glucose-6-Phosphate|	1 1|
2	downregulated	S1525	8.32398e-05	-7.50203	1	-7.4239		intergenic region	S1525
2	downregulated	S138	8.62247e-05	-7.47435	0.964286	-7.7932		5'UTR of mtlR	S138
2	downregulated	S476	8.85251e-05	-10.5646	0.964286	-10.3078		5'UTR of ykoM	S476
2	downregulated	etfA	8.98091e-05	-7.89569	0.964286	-7.31217	fatty acid degradation, calcium carbonate biomineralization	electron transfer flavoprotein (alpha subunit)	etfA	YclJ|CcpA|	lcfA-ysiAB-etfBA	sigA|	FadR|CcpA|	TF+M|TF+PP+M|	-1|-1|	Palmitoyl-CoA Oleoyl-CoA|D-fructose-1,6-bisphosphate Glucose-6-Phosphate|	1|1 1|
2	downregulated	S142	9.00023e-05	-8.29434	0.928571	-8.5939		intergenic region	S142
2	downregulated	iolB	9.11483e-05	-7.58457	1	-7.23672	myo-inositol catabolism	formation of 2-deoxy-5-keto-gluconic acid (4th reaction)	iolB|yxdB	CcpA|	mmsA-iolBCDEF-idh-iolHI-fbaB	sigA|	IolR|CcpA|	TF+M|TF+PP+M|	-1|-1|	2-deoxy-5-keto-D-gluconic-acid-6-phosphate|D-fructose-1,6-bisphosphate Glucose-6-Phosphate|	-1|1 1|
2	downregulated	S539	9.11751e-05	-7.93464	0.964286	-8.00495	The antisense RNA of sat	3'UTR of ylaL	S539
2	downregulated	S438	9.59111e-05	-6.85162	0.928571	-5.49057		5'UTR of yjdB	S438
2	downregulated	yfiH	9.71937e-05	-5.78989	0.964286	-5.82722	unknown	unknown	yfiH
2	downregulated	leuC	9.75206e-05	-10.0064	0.928571	-10.8947	biosynthesis of leucine	3-isopropylmalate dehydratase (large subunit)	leuC	SigG|T-box|	ilvBHC-leuABCD	sigA|	TnrA|Fsra|CodY|CcpA|T-box-LEU|	TF+P+M|small regulatory RNA|TF+M|TF+PP+M|RNA switch|	-1|-1|-1|1|1|	Glutamine| @|GTP isoleucine valine|D-fructose-1,6-bisphosphate Glucose-6-Phosphate|tRNAleu|	-1|nan|1 1 1|1 1|-1|
2	downregulated	S1551	9.9264e-05	-8.13792	1	-8.33112		intergenic region	S1551
2	downregulated	rocD	0.000103001	-8.11043	0.928571	-7.24537	arginine, ornithine and citrulline utilization	ornithine transaminase	rocD	RocR|	rocDEF	sigL|	Spo0A|RocR|CodY|AhrC|	TF+PP|TF+M|TF+M|TF+M|	-1|1|-1|1|	nan|Ornithine Citrulline|GTP isoleucine valine|arginine|	nan|1 1|1 1 1|1|
2	downregulated	yydK	0.000105481	-6.60471	1	-6.97574	unknown	transcriptional regulator ([SW|GntR family])	yydK				*YydK*|	silico-TF+M|	NaN|	beta-glucoside-6-phosphate|	-1|
2	downregulated	fdhD	0.000107434	-7.75566	0.928571	-6.5635	unknown	similar to sulphurtransferase	fdhD|narQ|narAA
2	downregulated	rocE	0.00011173	-8.0751	0.964286	-7.88422	arginine, ornithine and citrulline uptake	amino acid permease	rocE	RocR|	rocDEF	sigL|	Spo0A|RocR|CodY|AhrC|	TF+PP|TF+M|TF+M|TF+M|	-1|1|-1|1|	nan|Ornithine Citrulline|GTP isoleucine valine|arginine|	nan|1 1|1 1 1|1|
2	downregulated	odhB	0.000116736	-10.3213	1	-12.9064	TCA cycle	2-oxoglutarate dehydrogenase complex	odhB	CcpA|	odhAB	sigA|	CcpA|	TF+PP+M|	-1|	D-fructose-1,6-bisphosphate Glucose-6-Phosphate|	1 1|
2	downregulated	pycA	0.000130799	-9.77417	0.928571	-11.2251	replenishment of the oxaloacetate pool	pyruvate carboxylase	pycA|ylaP	stringent response|	ftsW-pycA		stringent response|	Nan|	1|	NaN|	nan|
2	downregulated	ilvH	0.000132143	-10.4755	0.928571	-11.3206	biosynthesis of branched-chain amino acids	acetolactate synthase (small subunit)	ilvH|ilvN	T-box|	ilvBHC-leuABCD	sigA|	TnrA|CodY|CcpA|T-box-LEU|	TF+P+M|TF+M|TF+PP+M|RNA switch|	-1|-1|1|1|	Glutamine|GTP isoleucine valine|D-fructose-1,6-bisphosphate Glucose-6-Phosphate|tRNAleu|	-1|1 1 1|1 1|-1|
2	downregulated	pgk	0.000141385	-10.8603	0.964286	-11.8498	enzyme in glycolysis/ gluconeogenesis	phosphoglycerate kinase	pgk	CggR|	cggR-gapA-pgk-tpiA-pgm-eno	sigA|	CggR|	TF+M|	-1|	D-fructose-1,6-bisphosphate|	-1|
2	downregulated	S1098	0.000141385	-7.93434	0.928571	-6.53071		intergenic region	S1098
2	downregulated	araQ	0.000143402	-4.87522	0.928571	-4.07314	uptake of -1,5-arabinooligosaccharides	-1,5-arabinooligosaccharide [SW|ABC transporter] (integral membrane protein)	araQ|yseE	SigH|CcpA|	araABDLMNPQ-abfA	sigA|	CcpA|AraR|	TF+PP+M|TF+M|	-1|-1|	D-fructose-1,6-bisphosphate Glucose-6-Phosphate|Arabinose|	1 1|-1|
2	downregulated	sdhA	0.000158375	-10.1244	1	-12.3008	TCA cycle	succinate dehydrogenase (flavoprotein subunit)	sdhA|citF	FsrA|	sdhCAB	sigA|	Fsra|CcpA|	small regulatory RNA|TF+PP+M|	-1|-1|	@|D-fructose-1,6-bisphosphate Glucose-6-Phosphate|	nan|1 1|
2	downregulated	lysC	0.000161683	-8.53573	0.928571	-11.2742	biosynthesis of lysine	aspartokinase II (alpha and beta subunits)	lysC|ask|aecA	L-box|	lysC	sigA|	L-box-LYS|	riboswitch|	-1|	Lysine|	1|
2	downregulated	iolC	0.000164178	-7.2052	1	-7.17149	myo-inositol catabolism	formation of 2-deoxy-5-keto-gluconic acid-6-phosphate (5th reaction)	iolC|yxdC	SigA|CcpA|	mmsA-iolBCDEF-idh-iolHI-fbaB	sigA|	IolR|CcpA|	TF+M|TF+PP+M|	-1|-1|	2-deoxy-5-keto-D-gluconic-acid-6-phosphate|D-fructose-1,6-bisphosphate Glucose-6-Phosphate|	-1|1 1|
2	downregulated	kdgR	0.000167348	-6.84998	1	-7.67713	regulation of galacturonic acid utilization	transcriptional repressor of the pectin utilization operon ([SW|LacI family])	kdgR	CcpA|	kdgRKAT	sigA|	KdgR|CcpA|	TF+M|TF+PP+M|	-1|-1|	2-keto-3-deoxygluconate|D-fructose-1,6-bisphosphate Glucose-6-Phosphate|	-1|1 1|
2	downregulated	iolD	0.000173485	-7.34343	1	-7.23199	myo-inositol catabolism	formation of 5-deoxy-D-glucuronic acid (3rd reaction)	iolD|yxdD	CcpA|	mmsA-iolBCDEF-idh-iolHI-fbaB	sigA|	IolR|CcpA|	TF+M|TF+PP+M|	-1|-1|	2-deoxy-5-keto-D-gluconic-acid-6-phosphate|D-fructose-1,6-bisphosphate Glucose-6-Phosphate|	-1|1 1|
2	downregulated	yfiI	0.000177826	-6.08377	1	-6.03266	unknown	unknown	yfiI
2	downregulated	walR	0.000178663	-7.72368	0.928571	-7.12917	control of cell wall metabolism	two-component response regulator ([SW|OmpR family])	walR|yycF		Op177
2	downregulated	nagP.1	0.000201997	-7.68619	0.964286	-7.32835	N-acetylglucosamine uptake and phosphorylation	N-acetylglucosamine-specific [[category|SW 1.2.2|PTS]], EIICB	nagP|yflF	SigA|NagR|	nagP		NagR|	TF+M|	-1|	N-Acetyl-D-glucosamine-6-phosphate|	-1|
2	downregulated	X.46	0.000213735	-6.4333	0.928571	-5.19577			BSU_misc_RNA_59
2	downregulated	pgm	0.00021536	-10.5106	0.964286	-12.1886	enzyme in glycolysis / gluconeogenesis	2,3-bisphosphoglycerate-independent phosphoglycerate mutase	pgm|gpmI	CggR|	cggR-gapA-pgk-tpiA-pgm-eno	sigA|	CggR|	TF+M|	-1|	D-fructose-1,6-bisphosphate|	-1|
2	downregulated	S1310	0.000215789	-5.7967	0.928571	-5.63009	The antisense RNA of S1278	3'UTR of lutP	S1310
2	downregulated	mtnK	0.000218174	-10.4898	0.928571	-10.7968	methionine salvage	5-methylthioribose kinase	mtnK|ykrT	SigK|S-box|	mtnKA	sigA|	S-box-SAM|	riboswitch|	-1|	S-adenosyl-L-methionine|	-1|
2	downregulated	S1524	0.000223078	-7.13735	1	-7.42865		intergenic region	S1524
2	downregulated	ilvB	0.000237884	-9.30073	0.928571	-10.2135	biosynthesis of branched-chain amino acids	acetolactate synthase (large subunit)	ilvB	stringent response|T-box|	ilvBHC-leuABCD	sigA|	TnrA|CodY|CcpA|T-box-LEU|	TF+P+M|TF+M|TF+PP+M|RNA switch|	-1|-1|1|1|	Glutamine|GTP isoleucine valine|D-fructose-1,6-bisphosphate Glucose-6-Phosphate|tRNAleu|	-1|1 1 1|1 1|-1|
2	downregulated	yokC	0.000241671	-6.23845	0.964286	-7.05328	unknown	unknown	yokC
2	downregulated	sucC	0.000248847	-9.58895	1	-13.8371	TCA cycle	succinyl-CoA synthetase (beta subunit)	sucC	YlaC|CcpA|	Op8	sigA|	CcpA|	TF+PP+M|	-1|	D-fructose-1,6-bisphosphate Glucose-6-Phosphate|	1 1|
2	downregulated	gndA	0.000248925	-9.83675	0.928571	-10.546	pentose phosphate pathway	NADP-dependent phosphogluconate dehydrogenase	gndA|yqjI		Op19
2	downregulated	kdgK	0.000268558	-6.58205	0.964286	-7.19013	utilization of galacturonic acid	2-dehydro-3-deoxygluconokinase	kdgK	CcpA|	kdgRKAT	sigA|	KdgR|CcpA|	TF+M|TF+PP+M|	-1|-1|	2-keto-3-deoxygluconate|D-fructose-1,6-bisphosphate Glucose-6-Phosphate|	-1|1 1|
2	downregulated	iolI	0.000295923	-6.94579	1	-7.14971	myo-inositol catabolism	inosose isomerase, converts 2KMI to 1-keto-D-chiro-inositol	iolI|yxdH	CcpA|	mmsA-iolBCDEF-idh-iolHI-fbaB	sigA|	IolR|CcpA|	TF+M|TF+PP+M|	-1|-1|	2-deoxy-5-keto-D-gluconic-acid-6-phosphate|D-fructose-1,6-bisphosphate Glucose-6-Phosphate|	-1|1 1|
2	downregulated	drm	0.00030086	-8.10589	0.964286	-9.56803	utilization of deoxyribose	phosphopentomutase	drm|yqkN	SigA|CcpA|	drm-punA	sigA|	CcpA|	TF+PP+M|	-1|	D-fructose-1,6-bisphosphate Glucose-6-Phosphate|	1 1|
2	downregulated	gutP	0.000301305	-4.96148	1	-5.14569	glucitol uptake	glucitol permease	gutP|ydjD	GutR|	gutBP	sigA|	GutR|	TF+M|	1|	Sorbitol|	1|
2	downregulated	tpiA	0.000314643	-10.3092	0.964286	-12.1253	enzyme in glycolysis/ gluconeogenesis	triosephosphate isomerase	tpi|tpiA		cggR-gapA-pgk-tpiA-pgm-eno	sigA|	CggR|	TF+M|	-1|	D-fructose-1,6-bisphosphate|	-1|
2	downregulated	qodI	0.000323834	-5.70481	0.964286	-7.26393	resistance to plant product quercetin	Fe-containing quercetin 2,3-dioxygenase	qdoI|yxaG		yxaGH		Qdor|LmrA|	TF+M|TF+M|	-1|-1|	Flavonoids|Flavonoids|	-1|-1|
2	downregulated	garD	0.000335141	-5.25883	0.928571	-5.21206	galactarate utilization	galactarate dehydratase	ycbH|garD				YcbG|	TF+M|	-1|	D-Glucarate D-Galactarate|	-1 -1|
2	downregulated	iolG	0.000340513	-7.09776	1	-7.28181	myo-inositol catabolism	inositol 2-dehydrogenase	iolG|idh|iol	CcpA|	mmsA-iolBCDEF-idh-iolHI-fbaB	sigA|	IolR|CcpA|	TF+M|TF+PP+M|	-1|-1|	2-deoxy-5-keto-D-gluconic-acid-6-phosphate|D-fructose-1,6-bisphosphate Glucose-6-Phosphate|	-1|1 1|
2	downregulated	yyzN	0.00034098	-6.22649	0.964286	-6.32024	unknown	unknown	yyzN
2	downregulated	S1020	0.000350192	-5.97696	0.964286	-8.15596		3'UTR of yrhP	S1020
2	downregulated	S174	0.000361763	-6.57708	0.964286	-7.67087		3'UTR of yddM	S174
2	downregulated	S1526	0.000366968	-6.91627	1	-7.96162		5'UTR of iolA	S1526
2	downregulated	yqfU	0.00037604	-6.96027	0.928571	-7.32332	unknown	unknown	yqfU		yqfSU	sigG|
2	downregulated	ywdE	0.000381615	-5.73099	0.964286	-5.29894	unknown	unknown	ywdE|ipa-55d
2	downregulated	abfA	0.000390257	-4.76046	0.964286	-4.17682	arabinan degradation	alpha-L-arabinofuranosidase	abfA	CcpA|	araABDLMNPQ-abfA	sigA|	CcpA|AraR|	TF+PP+M|TF+M|	-1|-1|	D-fructose-1,6-bisphosphate Glucose-6-Phosphate|Arabinose|	1 1|-1|
2	downregulated	iolE	0.00039212	-6.6728	1	-6.90826	myo-inositol catabolism	2-keto-myo-inositol dehydratase, dehydration of 2-keto-myo-inositol (2nd reaction)	iolE|yxdE	LexA|CcpA|	mmsA-iolBCDEF-idh-iolHI-fbaB	sigA|	IolR|CcpA|	TF+M|TF+PP+M|	-1|-1|	2-deoxy-5-keto-D-gluconic-acid-6-phosphate|D-fructose-1,6-bisphosphate Glucose-6-Phosphate|	-1|1 1|
2	downregulated	S94	0.000393034	-5.49669	0.928571	-6.09322		5'UTR of ycbC	S94
2	downregulated	gudP	0.000407268	-4.02876	0.928571	-3.90515	glucarate uptake	galactarate/glucarate transporter in (proton symport)	ycbE|gudP				YcbG|	TF+M|	-1|	D-Glucarate D-Galactarate|	-1 -1|
2	downregulated	ywlE	0.000442517	-6.71341	0.964286	-7.26514	dephosphorylation of [[protein|7B1B664A1AE1F641E8E7D9E2894D5C8FFFA92948]]	protein arginine phosphatase	ywlE|ipc-31d
2	downregulated	panB	0.00044986	-8.27021	0.964286	-9.62816	biosynthesis of coenzyme A	3-methyl-2-oxobutanoate hydroxymethyltransferase	panB
2	downregulated	tkt	0.00046386	-8.79979	1	-11.4464	pentose phosphate pathway	transketolase	tkt|tktA	Spo0A|	tkt		Spo0A|LexA|	TF+PP|TF-proteolyse|	-1|NaN|	nan|DNA_Damage|	nan|1|
2	downregulated	S386	0.000477522	-7.09949	0.964286	-8.08834		intergenic region	S386
2	downregulated	kdgA	0.00048637	-5.87274	0.964286	-6.69124	utilization of galacturonic acid	2-dehydro-3-deoxy-phosphogluconate aldolase	kdgA	SigG|CcpA|	kdgRKAT	sigA|	KdgR|CcpA|	TF+M|TF+PP+M|	-1|-1|	2-keto-3-deoxygluconate|D-fructose-1,6-bisphosphate Glucose-6-Phosphate|	-1|1 1|
2	downregulated	ytcQ	0.000501664	-5.4706	0.964286	-5.4065	uptake of polygalacturonan and rhamnogalacturonan	polygalacturonan and rhamnogalacturonan [SW|ABC transporter] (solute-binding lipoprotein)	ytcQ				CcpA|*RmgR*|	TF+PP+M|silico-TF+M|	NaN|NaN|	D-fructose-1,6-bisphosphate Glucose-6-Phosphate|unk|	1 1|1|
2	downregulated	iolF	0.000537171	-6.49787	1	-6.9336	D-chiro-inositol uptake	D-chiro-inositol transport protein	iolF|yxdF	CcpA|	mmsA-iolBCDEF-idh-iolHI-fbaB	sigA|	IolR|CcpA|	TF+M|TF+PP+M|	-1|-1|	2-deoxy-5-keto-D-gluconic-acid-6-phosphate|D-fructose-1,6-bisphosphate Glucose-6-Phosphate|	-1|1 1|
2	downregulated	yesL	0.000562067	-5.395	0.964286	-4.77849	unknown	unknown	yesL	SigE|CcpA|		sigH|
2	downregulated	yfiU	0.000564254	-3.95535	0.928571	-3.59063	unknown	unknown	yfiU
2	downregulated	S1513	0.000585013	-7.00865	0.928571	-8.54594		5'UTR of bglP	S1513
2	downregulated	glpG	0.000602103	-6.31035	0.964286	-7.1632	cell division	intramembrane protease	yqgP|glpG|gluP
2	downregulated	gmuG	0.0006168	-5.7561	1	-7.48771	glucomannan utilization	beta-1,4-mannanase	gmuG|ydhT	SigA|AbrB|	Op158	sigA|	GmuR|CcpA|AbrB|	TF+M|TF+PP+M|TF|	-1|-1|1|	Glucomannan|D-fructose-1,6-bisphosphate Glucose-6-Phosphate| @|	-1|1 1|nan|
2	downregulated	msmR	0.000618355	-6.01494	0.964286	-6.26477	regulation of melibiose utilization	transcriptional regulator ([SW|LacI family])	melR|msmR	CsoR|CcpA|			CcpA|*MsmR*|	TF+PP+M|silico-TF+M|	-1|NaN|	D-fructose-1,6-bisphosphate Glucose-6-Phosphate|unk|	1 1|-1|
2	downregulated	S80	0.00064346	-7.16897	0.964286	-10.9658		5'UTR of ybxG	S80
2	downregulated	pgcM	0.00064346	-5.21397	0.964286	-4.27308	starch and maltodextrin utilization	beta-phosphoglucomutase(EC 5.4.2.6 and EC 2.7.1.41)	pgcM|yvdM		Op172	sigK|sigE|	*MdxR*|	silico-TF+M|	NaN|	unk|	nan|
2	downregulated	bglP	0.000652079	-7.06023	0.964286	-9.12912	beta-glucoside uptake and phosphorylation, control of [[protein|LicT ]]activity	beta-glucoside permease of the [SW|phosphotransferase systems|phosphotransferase system]	bglP|sytA	LicT|	bglPH-yxiE	sigA|	LicT|CcpA|	P-AT+PTS|TF+PP+M|	1|-1|	Salicin Arbutin|D-fructose-1,6-bisphosphate Glucose-6-Phosphate|	1 1|1 1|
2	downregulated	S822	0.000683698	-8.06801	0.928571	-10.0446		intergenic region	S822
2	downregulated	mdxF	0.000705427	-5.15084	1	-5.08929	maltodextrin utilization	maltodextrin [SW|ABC transporter], permease	mdxF|yvdH		Op172	sigK|sigE|	*MdxR*|	silico-TF+M|	NaN|	unk|	nan|
2	downregulated	pupG	0.00071498	-7.33432	0.964286	-9.27205	purine salvage and interconversion	purine nucleoside phosphorylase	pupG|punA|pnp|yqkO	CcpA|	drm-punA	sigA|	CcpA|	TF+PP+M|	-1|	D-fructose-1,6-bisphosphate Glucose-6-Phosphate|	1 1|
2	downregulated	yraO	0.000724487	-5.47441	1	-7.3182	citrate uptake	citrate uptake via proton symport	yraO
2	downregulated	xynP	0.000794691	-4.56686	0.964286	-4.69952	xylan utilization	beta-xyloside permease	xynP|ynaJ	SigF|CcpA|	xynPB	sigA|	XylR|CcpA|	TF+M|TF+PP+M|	-1|-1|	Xylose|D-fructose-1,6-bisphosphate Glucose-6-Phosphate|	-1|1 1|
2	downregulated	yobR	0.000811694	-5.76611	1	-9.31926	unknown	unknown	yobR
2	downregulated	kdgT	0.00083505	-5.67843	0.964286	-6.47878	utilization of galacturonic acid	2-keto-3-deoxygluconate permease	kdgT	CcpA|	kdgRKAT	sigA|	KdgR|CcpA|	TF+M|TF+PP+M|	-1|-1|	2-keto-3-deoxygluconate|D-fructose-1,6-bisphosphate Glucose-6-Phosphate|	-1|1 1|
2	downregulated	ycbD	0.000873179	-4.16707	0.928571	-4.61683	utilization of D-glucarate/galactarate	NADP<sup>+</sup>-dependent alpha-ketoglutaric semialdehyde dehydrogenase	ycbD	AbrB|	Op26		YcbG|	TF+M|	-1|	D-Glucarate D-Galactarate|	-1 -1|
2	downregulated	iolH	0.00087406	-6.84889	0.964286	-6.95582	unknown, may be involved in myo-inositol catabolism	unknown	iolH|yxdG	CcpA|	mmsA-iolBCDEF-idh-iolHI-fbaB	sigA|	IolR|CcpA|	TF+M|TF+PP+M|	-1|-1|	2-deoxy-5-keto-D-gluconic-acid-6-phosphate|D-fructose-1,6-bisphosphate Glucose-6-Phosphate|	-1|1 1|
2	downregulated	ypbR	0.000898901	-5.46407	1	-8.18268	fusion of membranes	dynamin-like protein	dynA|ypbR		mrgC		Fur|	TF+M|	-1|	Iron|	1|
2	downregulated	S1437	0.000930462	-7.97804	0.964286	-10.7406		intergenic region	S1437
2	downregulated	yybT	0.000932011	-6.78245	0.928571	-7.42263	control of sporulation initiation, cell wall homeostasis	c-di-AMP phosphodiesterase	gdpP|yybT
2	downregulated	nrdE	0.000932106	-8.22158	0.928571	-8.74214	synthesis of deoxyribonucleoside triphosphates	ribonucleoside-diphosphate reductase (alpha subunit)	nrdE	SigE|NrdR|	nrdIEF-ymaB	sigA|	ResD|*NrdR*|	TF-TC|silico-TF+M|	1|NaN|	Menaquinone|deoxyribonucleotides|	1|-1|
2	downregulated	ydaO	0.000961484	-6.32863	0.928571	-7.38752	potassium uptake	high-affinity K<sup>+</sup>/H<sup>+</sup> symporter	kimA|ydaO				YdaO riboswitch|	riboswitch|	1|	ATP|	1|
2	downregulated	hutI	0.0009782	-5.08728	0.928571	-4.73816	histidine utilization	imidazolone-5-propionate hydrolase	hutI	CcpA|	hutPHUIGM	sigA|	HutP|CodY|CcpA|	P-AT+M|TF+M|TF+PP+M|	1|-1|-1|	Histidine|GTP isoleucine valine|D-fructose-1,6-bisphosphate Glucose-6-Phosphate|	1|1 1 1|1 1|
2	downregulated	bglH	0.00103173	-6.85262	0.964286	-9.40352	salicin utilization	phospho-beta-glucosidase	bglH	LicT|	bglPH-yxiE	sigA|	LicT|CcpA|	P-AT+PTS|TF+PP+M|	1|-1|	Salicin Arbutin|D-fructose-1,6-bisphosphate Glucose-6-Phosphate|	1 1|1 1|
2	downregulated	artQ	0.00105353	-7.2275	0.964286	-10.3329	arginine uptake	high affinity arginine [SW|ABC transporter] (permease)	artQ|yqiY	YlxR|			AhrC|	TF+M|	NaN|	arginine|	1|
2	downregulated	gmuF	0.00123059	-5.42647	1	-7.37569	glucomannan utilization	mannose-6-P-isomerase	gmuF|ydhS	AbrB|	Op158	sigA|	GmuR|CcpA|AbrB|	TF+M|TF+PP+M|TF|	-1|-1|1|	Glucomannan|D-fructose-1,6-bisphosphate Glucose-6-Phosphate| @|	-1|1 1|nan|
2	downregulated	pucJ	0.00134267	-4.13527	0.928571	-4.94922	purine utilization	uric acid permease	pucJ|yunJ	BsdA|TnrA|	pucRJKLM	sigA|	TnrA|PucR|	TF+P+M|TF+M|	1|1|	Glutamine|Allantoin Urate Allantoate|	-1|1 1 1|
2	downregulated	S1300	0.00150481	-9.28436	0.928571	-11.6211		5'UTR of pgk	S1300
2	downregulated	gmuE	0.00168844	-5.24726	0.964286	-6.86406	glucomannan utilization	mannose kinase	gmuE|ydhR	SigF|AbrB|	Op158	sigA|	GmuR|CcpA|AbrB|	TF+M|TF+PP+M|TF|	-1|-1|1|	Glucomannan|D-fructose-1,6-bisphosphate Glucose-6-Phosphate| @|	-1|1 1|nan|
2	downregulated	malL	0.00181196	-4.99303	0.928571	-4.11798	starch and maltodextrin utilization	alpha-glucosidase	malL|yvdL		Op172	sigK|sigE|	*MdxR*|	silico-TF+M|	NaN|	unk|	nan|
2	downregulated	rbsK	0.00196505	-7.21109	1	-8.68848	ribose utilization	ribokinase	rbsK	CcpA|AbrB|	rbsRKDACB	sigA|	CcpA|AbrB|*RbsR*|	TF+PP+M|TF|silico-TF+M|	-1|1|NaN|	D-fructose-1,6-bisphosphate Glucose-6-Phosphate| @|ribose|	1 1|nan|-1|
2	downregulated	ganQ	0.00199303	-4.40352	1	-6.10867	uptake of galactotriose	galactotriose [SW|ABC transporter] (permease)	ganQ|yvfM	CcpA|	yvfKLM-lacA-yvfO		LacR|CcpA|	TF+M|TF+PP+M|	-1|NaN|	unk|D-fructose-1,6-bisphosphate Glucose-6-Phosphate|	-1|1 1|
2	downregulated	rbsD	0.00200342	-7.10025	1	-8.27175	ribose uptake	ribose [SW|ABC transporter] (membrane protein)	rbsD	AbrB|	rbsRKDACB	sigA|	CcpA|AbrB|*RbsR*|	TF+PP+M|TF|silico-TF+M|	-1|1|NaN|	D-fructose-1,6-bisphosphate Glucose-6-Phosphate| @|ribose|	1 1|nan|-1|
2	downregulated	bioB	0.00208648	-6.7569	0.928571	-9.33781	biosynthesis of biotin	biotin synthase	bioB	BirA|	bioWAFDBI-ytbQ		BirA|	TF+P+M|	-1|	Biotin|	1|
2	downregulated	S321	0.00214742	-7.51856	0.928571	-7.74866		5'UTR of glpF	S321
2	downregulated	coaA	0.00215666	-5.28179	1	-8.63409	biosynthesis of coenzyme A	pantothenate kinase	coaA|yqjS
2	downregulated	S1377	0.00217126	-6.28327	0.964286	-9.05854		5'UTR of pmi	S1377
2	downregulated	glpK	0.00217973	-7.51252	0.928571	-7.51038	glycerol utilization	glycerol kinase	glpK	AbrB|	glpFK	sigE|sigA|	GlpP|CcpA|AbrB|	P-AT+PTS|TF+PP+M|TF|	1|-1|1|	Glycerol-3-phosphate|D-fructose-1,6-bisphosphate Glucose-6-Phosphate| @|	1|1 1|nan|
2	downregulated	odhA	0.00219407	-8.20607	0.964286	-12.2096	TCA cycle	2-oxoglutarate dehydrogenase (E1 subunit)	odhA|citK	CcpA|	odhAB	sigA|	CcpA|	TF+PP+M|	-1|	D-fructose-1,6-bisphosphate Glucose-6-Phosphate|	1 1|
2	downregulated	yybS	0.00231959	-6.40326	0.928571	-7.44199	unknown	unknown	yybS
2	downregulated	ganP	0.00240815	-4.41789	1	-5.92917	uptake of galactotriose	galactotriose [SW|ABC transporter] (permease)	ganP|yvfL	CcpA|	yvfKLM-lacA-yvfO		LacR|CcpA|	TF+M|TF+PP+M|	-1|NaN|	unk|D-fructose-1,6-bisphosphate Glucose-6-Phosphate|	-1|1 1|
2	downregulated	ganA	0.00243784	-4.75161	0.928571	-5.64679	galactan utilization	beta-galactosidase	ganA|yvfN|lacA	CcpA|	yvfKLM-lacA-yvfO		LacR|CcpA|	TF+M|TF+PP+M|	-1|NaN|	unk|D-fructose-1,6-bisphosphate Glucose-6-Phosphate|	-1|1 1|
2	downregulated	S149	0.00265053	-4.95223	0.928571	-6.35361	The antisense RNA of pbpG	5'UTR of dctS	S149
2	downregulated	ytcP	0.00265634	-4.18159	1	-4.71294	uptake of polygalacturonan and rhamnogalacturonan	polygalacturonan and rhamnogalacturonan [SW|ABC transporter] (permease)	ytcP				CcpA|*RmgR*|	TF+PP+M|silico-TF+M|	NaN|NaN|	D-fructose-1,6-bisphosphate Glucose-6-Phosphate|unk|	1 1|1|
2	downregulated	lgt	0.00269731	-5.82953	0.964286	-8.59604	lipomodification of lipoproteins	prolipoprotein diacylglyceryl transferase	lgt|gerF|yvoC	SigA|SigA|
2	downregulated	iolJ	0.0028755	-5.68705	0.964286	-6.13933	myo-inositol catabolism	2-deoxy-5-keto-gluconic acid-6-phosphate aldolase, formation of dihydroxyacetone phosphate and malonic semialdehyde (6th reaction)	iolJ|fbaB|yxdI	CcpA|	mmsA-iolBCDEF-idh-iolHI-fbaB	sigA|	IolR|CcpA|	TF+M|TF+PP+M|	-1|-1|	2-deoxy-5-keto-D-gluconic-acid-6-phosphate|D-fructose-1,6-bisphosphate Glucose-6-Phosphate|	-1|1 1|
2	downregulated	pdp	0.00301529	-6.22549	1	-9.96164	pyrimidine interconversion	pyrimidine nucleoside phosphorylase	pdp	DeoR|	deoR-dra-nupC-pdp	sigK|sigA|	DeoR|CcpA|	TF+M|TF+PP+M|	-1|-1|	deoxyribose-5-phosphate|D-fructose-1,6-bisphosphate Glucose-6-Phosphate|	-1|1 1|
2	downregulated	S1275	0.00324364	-4.87545	1	-6.55818	The antisense RNA of comC	3'UTR of liaR	S1275
2	downregulated	cycB	0.00329136	-4.64883	0.964286	-6.32739	uptake of galactotriose	galactotriose [SW|ABC transporter], binding protein	cycB|yvfK		yvfKLM-lacA-yvfO		LacR|CcpA|	TF+M|TF+PP+M|	-1|NaN|	unk|D-fructose-1,6-bisphosphate Glucose-6-Phosphate|	-1|1 1|
2	downregulated	rbsR	0.00329795	-6.87087	1	-8.99331	regulation of ribose utilization	transcriptional repressor ([SW|LacI family])	rbsR	HxlR|AbrB|	rbsRKDACB	sigA|	CcpA|AbrB|*RbsR*|	TF+PP+M|TF|silico-TF+M|	-1|1|NaN|	D-fructose-1,6-bisphosphate Glucose-6-Phosphate| @|ribose|	1 1|nan|-1|
2	downregulated	S1245	0.00331601	-7.54587	0.928571	-10.3205		5'UTR of hom	S1245
2	downregulated	pucF	0.00346799	-4.29343	0.928571	-5.98368	purine utilization	allantoate amidohydrolase	pucF|yurH	PucR|	yurHG	sigA|	PucR|	TF+M|	1|	Allantoin Urate Allantoate|	1 1 1|
2	downregulated	ywdJ	0.00351379	-5.29209	0.964286	-7.56068	unknown	unknown	ywdJ|ipa-60d	AhrC|OhrR|TnrA|	ywdIJK		TnrA|	TF+P+M|	-1|	Glutamine|	-1|
2	downregulated	yesM	0.00366519	-4.41	0.928571	-4.2997	unknown	two-component sensor kinase	yesM	CcpA|		sigH|	CcpA|	TF+PP+M|	-1|	D-fructose-1,6-bisphosphate Glucose-6-Phosphate|	1 1|
2	downregulated	nrdF	0.00390857	-7.14966	0.928571	-8.15298	synthesis of deoxyribonucleoside triphosphates	ribonucleoside-diphosphate reductase (beta subunit)	nrdF	SigA|NrdR|	nrdIEF-ymaB	sigA|	ResD|*NrdR*|	TF-TC|silico-TF+M|	1|NaN|	Menaquinone|deoxyribonucleotides|	1|-1|
2	downregulated	ybeC	0.00405314	-6.60616	0.964286	-10.5595	unknown	unknown	ybeC
2	downregulated	gntP	0.00455861	-5.70928	0.928571	-7.90361	gluconate uptake	gluconate permease	gntP	DnaA|AbrB|	gntRKPZ	sigK|sigA|	GntR|CcpA|AbrB|CcpB|	TF+M|TF+PP+M|TF|TF+unk|	-1|-1|1|-1|	Gluconate|D-fructose-1,6-bisphosphate Glucose-6-Phosphate| @|unk|	-1|1 1|nan|nan|
2	downregulated	yabJ	0.00473005	-6.18791	1	-10.8346	deamination of reactive intermediates generated in isoleucine biosynthesis	2-iminobutanoate/2-iminopropanoate deaminase	yabJ	PurR|	purR-yabJ		PurR|	TF+M|	-1|	PRPP|	-1|
2	downregulated	rbsA	0.00473005	-6.40569	1	-7.87725	ribose uptake	ribose [SW|ABC transporter] (ATP-binding protein)	rbsA	AbrB|	rbsRKDACB	sigA|	CcpA|AbrB|*RbsR*|	TF+PP+M|TF|silico-TF+M|	-1|1|NaN|	D-fructose-1,6-bisphosphate Glucose-6-Phosphate| @|ribose|	1 1|nan|-1|
2	downregulated	S707	0.00511485	-4.9658	0.928571	-6.99112		5'UTR of pps	S707
2	downregulated	S635	0.00517137	-4.76114	1	-6.18414		3'UTR of xylA	S635
2	downregulated	sdhC	0.00549194	-7.41377	0.928571	-10.622	TCA cycle	succinate dehydrogenase (cytochrome b558 subunit)	sdhC	Spo0A|FsrA|	sdhCAB	sigA|	Fsra|CcpA|	small regulatory RNA|TF+PP+M|	-1|-1|	@|D-fructose-1,6-bisphosphate Glucose-6-Phosphate|	nan|1 1|
2	downregulated	yobQ	0.00554885	-4.71554	0.964286	-8.19939	unknown	unknown	yobQ
2	downregulated	mcpB	0.00570892	-6.37763	0.928571	-9.72417	control of chemotaxis, sensing of alkaline environments	methyl-accepting chemotaxis protein	mcpB	SigM|SigD|	mcpB	sigD|
2	downregulated	S1028	0.00596733	-4.8526	1	-7.04802		intergenic region	S1028
2	downregulated	yrhG	0.00609508	-4.5948	1	-6.93347	unknown	unknown	yrhG
2	downregulated	mdxG	0.00655985	-4.17326	0.964286	-4.37852	maltodextrin utilization	maltodextrin [SW|ABC transporter], permease	mdxG|yvdI		Op172	sigK|sigE|	*MdxR*|	silico-TF+M|	NaN|	unk|	nan|
2	downregulated	glpF	0.00659945	-6.26291	0.928571	-6.46414	glycerol uptake	glycerol facilitator	glpF	AbrB|	glpFK	sigA|	GlpP|CcpA|AbrB|	P-AT+PTS|TF+PP+M|TF|	1|-1|1|	Glycerol-3-phosphate|D-fructose-1,6-bisphosphate Glucose-6-Phosphate| @|	1|1 1|nan|
2	downregulated	yxlH	0.00721568	-3.71884	1	-6.13886	unknown	unknown	yxlH
2	downregulated	nupC	0.00747208	-5.66295	1	-9.59422	pyrimidine uptake	pyrimidine nucleoside transport protein	nupC	DeoR|	deoR-dra-nupC-pdp	sigK|sigA|	DeoR|CcpA|	TF+M|TF+PP+M|	-1|-1|	deoxyribose-5-phosphate|D-fructose-1,6-bisphosphate Glucose-6-Phosphate|	-1|1 1|
2	downregulated	S835	0.00773336	-5.85698	0.964286	-8.97588		intergenic region	S835
2	downregulated	rbsB	0.00789232	-6.11225	1	-7.95563	ribose uptake	ribose [SW|ABC transporter] (binding protein)	rbsB	AbrB|AbrB|	rbsRKDACB	sigA|	CcpA|AbrB|*RbsR*|	TF+PP+M|TF|silico-TF+M|	-1|1|NaN|	D-fructose-1,6-bisphosphate Glucose-6-Phosphate| @|ribose|	1 1|nan|-1|
2	downregulated	ydfM	0.00798818	-4.29469	0.928571	-6.52327	Mn(II) export	manganese (II) efflux pump	mneP|ydfM	MntR|
2	downregulated	S1076	0.00827848	-6.94573	0.928571	-10.8952		5'UTR of sdhC	S1076
2	downregulated	rbsC	0.00886562	-5.90389	1	-7.76094	ribose uptake	ribose ABC transporter (permease)	rbsC	SigA|SigG|AbrB|	rbsRKDACB	sigA|	CcpA|AbrB|*RbsR*|	TF+PP+M|TF|silico-TF+M|	-1|1|NaN|	D-fructose-1,6-bisphosphate Glucose-6-Phosphate| @|ribose|	1 1|nan|-1|
2	downregulated	ykrA	0.00960197	-4.95695	0.964286	-8.48479	unknown	unknown	ykrA
2	downregulated	S91	0.00973713	-5.39858	1	-9.85982		5'UTR of gamA	S91
2	downregulated	malK	0.00985187	-4.09169	0.928571	-4.08438	utilization of maltose	maltose phosphorylase	yvdK|malK|mdxK		Op172	sigK|sigE|	*MdxR*|	silico-TF+M|	NaN|	unk|	nan|
2	downregulated	araM	0.0110651	-3.75281	0.964286	-4.41295	biosynthesis of phosphoglycerolipids	glycerol-1-phosphate dehydrogenase	araM|yseB	SigA|SigA|LexA|CcpA|	araABDLMNPQ-abfA	sigA|	CcpA|AraR|	TF+PP+M|TF+M|	-1|-1|	D-fructose-1,6-bisphosphate Glucose-6-Phosphate|Arabinose|	1 1|-1|
2	downregulated	yvoD	0.0114901	-5.09152	0.928571	-7.71539	unknown	unknown	yvoD	SigA|	Op188
2	downregulated	lysP	0.0125432	-4.75586	0.928571	-8.82744	uptake of lysine	putative lysine transporter	yvsH				L-box-LYS|	riboswitch|	NaN|	Lysine|	1|
2	downregulated	ykoV	0.0142872	-3.49747	0.928571	-4.43807	non-homologous end joining DNA repair, repair of gapped DNA substrates	DNA-end-binding protein Ku	ykoV	SigG|		sigG|	SpoVT|	TF|	1|	nan|	nan|
2	downregulated	xylA	0.0146489	-4.09374	1	-5.93069	utilization of xylan and xylose	xylose isomerase	xylA	CcpA|	xylAB	sigA|	XylR|CcpA|CcpB|	TF+M|TF+PP+M|TF+unk|	-1|-1|-1|	Xylose|D-fructose-1,6-bisphosphate Glucose-6-Phosphate|unk|	-1|1 1|nan|
2	downregulated	dctS	0.0158221	-3.92315	0.928571	-6.24349	regulation of the [[gene|9A96572B101358768EB20EE9438BE0E1424A4130]]-[[gene|97C34F6FA0B89D93369150E9A8AB3579332B07BC]]-[[gene|107DDCC7B6AA2D7CB02E53F043A93CF05C679081]] operon	two-component sensor kinase	dctS|ydbF		dctSRP	sigA|	DctR|CcpA|	TF-TC|TF+PP+M|	1|-1|	Succinate::extracellular Fumarate::extracellular|D-fructose-1,6-bisphosphate Glucose-6-Phosphate|	1 1|1 1|
2	downregulated	sacA	0.0174752	-4.3187	1	-7.80478	utilization of sucrose	phosphosucrase	sacA|ipa-50d	CcpA|	sacPA-ywdA	sigA|	SacT|CcpA|SacY|	P-AT+PTS|TF+PP+M|P-AT+PTS|	1|-1|1|	Sucrose|D-fructose-1,6-bisphosphate Glucose-6-Phosphate|Sucrose|	1|1 1|1|
2	downregulated	S1465	0.0193512	-4.07614	0.928571	-5.98616		5'UTR of sacP	S1465
2	downregulated	dctB	0.0200214	-3.79554	0.964286	-6.17157	sensing of C4-dicarboxylates	C4-dicarboxylate binding protein	dctB|ydbE	SigB|SigB|	dctB-ydbD	sigB|
2	downregulated	yhfS	0.0210563	-4.54385	0.964286	-9.64006	unknown	unknown	yhfS	BirA|	Op187		BirA|	TF+P+M|	NaN|	Biotin|	1|
2	downregulated	S1249	0.0255556	-5.28674	0.928571	-9.18976		5'UTR of lipA	S1249
2	downregulated	wprA	0.0261243	-5.40136	0.964286	-12.0807	protein quality control	secreted quality control protease	wprA|yisM	SigA|SigE|CcpA|	wprA		YvrHb|CcpA|	TF-TC|TF+PP+M|	1|-1|	unk|D-fructose-1,6-bisphosphate Glucose-6-Phosphate|	nan|1 1|
2	downregulated	S1464	0.0286485	-4.01644	1	-7.63235		intergenic region	S1464
2	downregulated	sacP	0.0300905	-3.77295	1	-7.7074	sucrose uptake and phosphorylation, control of [[protein|6796E1C147AA21E919A42A953884DC24E182F430]] activity	sucrose-specific [[category|SW 1.2.2|PTS]] permease, EIIBC component	sacP|ipa-49d	CcpA|	sacPA-ywdA	sigA|	SacT|CcpA|SacY|	P-AT+PTS|TF+PP+M|P-AT+PTS|	1|-1|1|	Sucrose|D-fructose-1,6-bisphosphate Glucose-6-Phosphate|Sucrose|	1|1 1|1|
2	downregulated	S634	0.0308465	-3.92748	0.928571	-5.79893		5'UTR of xylA	S634
2	downregulated	gutB	0.0324944	-3.02444	0.964286	-4.71646	glucitol utilization	D-sorbitol dehydrogenase	gutB	GutR|	gutBP	sigA|	GutR|	TF+M|	1|	Sorbitol|	1|
2	downregulated	S1075	0.0329442	-3.74944	0.964286	-6.6358		intergenic region	S1075
2	downregulated	pbuX	0.0331688	-4.90211	0.928571	-9.34299	xanthine uptake	xanthine permease	pbuX|ypaQ	G-box|	xpt-pbuX	sigA|	PurR|G-box-HXTX|G-box-GUA|	TF+M|riboswitch|riboswitch|	-1|1|1|	PRPP|Hypoxanthine|Guanine|	-1|-1|-1|
2	downregulated	S1046	0.0364141	-4.13061	0.928571	-8.00135		5'UTR of yrvC	S1046
2	downregulated	glcT	0.0432108	-3.70141	0.964286	-7.43838	control of glucose uptake	transcriptional antiterminator of the [[gene|B5E7EB475434E96786C577AE709A21BD702733D8]]-[[gene|29B793660E4D30C0656248F3EF403FEF76FB9025]]-[[gene|14ED1AF5038F43F3B151FCBABE6CFC5A2DA3AA6E]] operon	glcT|ykwA
3	upregulated	S858	4.48751e-15	18.3992	1	11.8002		3'UTR of ndk	S858
3	upregulated	ndk	1.28888e-14	19.0912	1	12.5499	maintainance of an equilibrium between the concentrations of different nucleoside triphosphates	nucleoside diphosphate kinase	ndk		ndk		CcpA|	TF+PP+M|	NaN|	D-fructose-1,6-bisphosphate Glucose-6-Phosphate|	1 1|
3	upregulated	S476	8.71564e-09	16.78	1	13.0629		5'UTR of ykoM	S476
3	upregulated	S1007	1.79677e-08	12.3382	1	10.2423		intergenic region	S1007
3	upregulated	ykoM	2.72378e-08	15.7411	1	12.6122	unknown	unknown	ykoM			sigH|	CcpA|	TF+PP+M|	NaN|	D-fructose-1,6-bisphosphate Glucose-6-Phosphate|	1 1|
3	upregulated	cotC	3.02494e-08	12.1143	0.96	10.4983	resistance of the spore	spore coat protein (outer)	cotC	SpoIIID|	cotC	sigK|	SpoIIID|GerE|	TF|TF|	-1|1|	nan| @|	nan|nan|
3	upregulated	S1513	3.02494e-08	12.0397	0.92	7.73997		5'UTR of bglP	S1513
3	upregulated	S1172	3.02494e-08	13.7847	0.96	10.9415	The antisense RNA of yvdQ	intergenic region	S1172
3	upregulated	ytkA	3.35744e-08	13.9316	0.96	11.1337	unknown	unknown	ytkA|yznA
3	upregulated	S233	4.04533e-08	7.8313	0.96	8.00164	The antisense RNA of cycB	5'UTR of yezF	S233
3	upregulated	S517	1.48671e-07	12.0635	1	10.884		intergenic region	S517
3	upregulated	S544	1.48671e-07	14.2643	1	12.9137		5'UTR of ctaC	S544
3	upregulated	yrpD	1.63329e-07	14.4205	1	12.6669	unknown	unknown	yrpD	AbrB|			AbrB|	TF|	-1|	@|	nan|
3	upregulated	ctaF	1.96454e-07	12.2743	1	11.9597	respiration	cytochrome-c oxidase (subunit IV)	ctaF	AbrB|	ctaBCDEFG	sigA|	ResD|CcpA|AbrB|Abh|	TF-TC|TF+PP+M|TF|TF|	1|-1|-1|-1|	Menaquinone|D-fructose-1,6-bisphosphate Glucose-6-Phosphate| @| @|	1|1 1|nan|nan|
3	upregulated	ctaD	2.17629e-07	12.5449	1	12.3721	respiration	cytochrome-c oxidase (subunit I)	ctaD	AbrB|	ctaBCDEFG	sigA|	ResD|CcpA|AbrB|Abh|	TF-TC|TF+PP+M|TF|TF|	1|-1|-1|-1|	Menaquinone|D-fructose-1,6-bisphosphate Glucose-6-Phosphate| @| @|	1|1 1|nan|nan|
3	upregulated	ctaG	2.98478e-07	11.151	1	11.0848	formation of functional cytochrome C-oxidase (caa3)	unknown	ctaG	AbrB|	ctaBCDEFG	sigA|	ResD|CcpA|AbrB|Abh|	TF-TC|TF+PP+M|TF|TF|	1|-1|-1|-1|	Menaquinone|D-fructose-1,6-bisphosphate Glucose-6-Phosphate| @| @|	1|1 1|nan|nan|
3	upregulated	spoVAC	3.11033e-07	6.5809	0.92	6.66801	spore maturation	mechanosensitive channel	spoVAC	SigG|	spoVAABCDEF-lysA	sigG|	SpoVT|	TF|	1|	nan|	nan|
3	upregulated	S138	3.18646e-07	10.4835	0.92	7.54591		5'UTR of mtlR	S138
3	upregulated	spoVAD	3.57203e-07	6.0492	1	6.44157	likely germination protein	binding protein for DPA	spoVAD	SigG|	spoVAABCDEF-lysA	sigG|	SpoVT|	TF|	1|	nan|	nan|
3	upregulated	ctaE	3.57203e-07	12.0301	1	11.9812	respiration	cytochrome-c oxidase (subunit III)	ctaE	Xpf|AbrB|	ctaBCDEFG	sigA|	ResD|CcpA|AbrB|Abh|	TF-TC|TF+PP+M|TF|TF|	1|-1|-1|-1|	Menaquinone|D-fructose-1,6-bisphosphate Glucose-6-Phosphate| @| @|	1|1 1|nan|nan|
3	upregulated	yrbE	4.56617e-07	12.5382	1	10.6467	unknown	unknown	yrbE				*degA*|	silico-TF+M|	NaN|	unk|	-1|
3	upregulated	S1120	4.56617e-07	8.10771	0.92	5.95769		5'UTR of ackA	S1120
3	upregulated	S1274	5.61649e-07	11.0616	0.92	8.69995	The antisense RNA of ylqG	intergenic region	S1274
3	upregulated	qcrC	6.04973e-07	14.113	1	13.6781	respiration	menaquinol:cytochrome c oxidoreductase (cytochrome b/c subunit)	qcrC|bfcC|petD	SigA|AbrB|	qcrABC		ResD|AbrB|CcpA|	TF-TC|TF|TF+PP+M|	1|-1|-1|	Menaquinone| @|D-fructose-1,6-bisphosphate Glucose-6-Phosphate|	1|nan|1 1|
3	upregulated	ctaC	6.68852e-07	12.7632	1	12.8234	respiration	cytochrome-c oxidase (subunit II)	ctaC	AbrB|	ctaBCDEFG	sigA|	ResD|CcpA|AbrB|Abh|	TF-TC|TF+PP+M|TF|TF|	1|-1|-1|-1|	Menaquinone|D-fructose-1,6-bisphosphate Glucose-6-Phosphate| @| @|	1|1 1|nan|nan|
3	upregulated	S1514	7.99163e-07	10.3248	1	8.86123		intergenic region	S1514
3	upregulated	S1009	9.98843e-07	10.3019	1	10.0863		independent transcript	S1009
3	upregulated	yhaR	1.05272e-06	9.43503	1	8.09245	unknown	unknown	yhaR	CcpA|		sigH|	CcpA|	TF+PP+M|	-1|	D-fructose-1,6-bisphosphate Glucose-6-Phosphate|	1 1|
3	upregulated	ytpI	1.11481e-06	10.5105	1	10.8346	unknown	unknown	ytpI
3	upregulated	resC	1.53951e-06	11.7282	0.96	10.1079	cytochrome c biogenesis	part of the [[protein|495721E4B8BF6FEC01E62E86339560F90776EED1]]-[[protein|97FE84CF968596AC39D19EE2E43DA625147FD702]] haem translocase	resC|ypxC	CcpA|	resABCDE	sigA|	ResD|PhoP|CcpA|	TF-TC|TF-TC|TF+PP+M|	1|1|-1|	Menaquinone|phosphate|D-fructose-1,6-bisphosphate Glucose-6-Phosphate|	1|-1|1 1|
3	upregulated	S1111	1.73196e-06	10.9597	1	11.5717	The antisense RNA of yqcK	5'UTR of ytpI	S1111
3	upregulated	ypiF	2.10169e-06	11.1256	1	11.4673	unknown	unknown	ypiF	CcpA|		sigH|	CcpA|	TF+PP+M|	-1|	D-fructose-1,6-bisphosphate Glucose-6-Phosphate|	1 1|
3	upregulated	qcrB	2.11611e-06	12.6304	1	13.1584	respiration	menaquinol:cytochrome c oxidoreductase (cytochrome b subunit)	qcrB|bfcB|petB	SigA|SigE|AbrB|	qcrABC		ResD|AbrB|CcpA|	TF-TC|TF|TF+PP+M|	1|-1|-1|	Menaquinone| @|D-fructose-1,6-bisphosphate Glucose-6-Phosphate|	1|nan|1 1|
3	upregulated	ymaH	2.22428e-06	12.9316	1	12.5036	unknown	RNA chaperone	hfq|ymaH			sigH|
3	upregulated	yqgW	2.2611e-06	13.7369	1	12.9708	unknown	unknown	yqgW				CcpA|	TF+PP+M|	NaN|	D-fructose-1,6-bisphosphate Glucose-6-Phosphate|	1 1|
3	upregulated	abnB	2.41643e-06	8.86928	1	7.92947	arabinan degradation	endo-1,5-alpha-L-arabinosidase	abn2|yxiA			sigH|	CcpA|	TF+PP+M|	-1|	D-fructose-1,6-bisphosphate Glucose-6-Phosphate|	1 1|
3	upregulated	phrK	2.41643e-06	12.2452	1	12.1553	control of ComA activity	phosphatase ([[protein|C8BF3815578293542D14811C60F4CA78AACF73EB]]) regulator	phrK	AbrB|	rapK-phrK	sigH|	AbrB|	TF|	-1|	@|	nan|
3	upregulated	yokU	2.56573e-06	6.37263	1	7.15021	unknown	unknown	yokU	SigE|		sigE|
3	upregulated	S948	2.62696e-06	12.2502	0.96	10.7039		5'UTR of cccA	S948
3	upregulated	yjdB	2.66972e-06	11.1371	1	11.7412	unknown	unknown	yjdB	AbrB|	yjdB		PhoP|AbrB|	TF-TC|TF|	1|-1|	phosphate| @|	-1|nan|
3	upregulated	resE	3.27608e-06	12.7326	1	11.9206	regulation of aerobic and anaerobic respiration	two-component sensor kinase	resE|ypxE	CcpA|	resABCDE	sigA|	ResD|PhoP|CcpA|	TF-TC|TF-TC|TF+PP+M|	1|1|-1|	Menaquinone|phosphate|D-fructose-1,6-bisphosphate Glucose-6-Phosphate|	1|-1|1 1|
3	upregulated	qcrA	4.12761e-06	13.1385	1	13.7507	respiration	menaquinol:cytochrome c oxidoreductase (iron-sulfur subunit)	qcrA|bfcA|petC	CcpA|AbrB|	qcrABC	sigA|	ResD|CcpA|AbrB|	TF-TC|TF+PP+M|TF|	1|-1|-1|	Menaquinone|D-fructose-1,6-bisphosphate Glucose-6-Phosphate| @|	1|1 1|nan|
3	upregulated	S1008	4.35122e-06	9.5603	1	9.44569		5' of S1009	S1008
3	upregulated	yerA	4.87689e-06	11.2549	1	11.1587	unknown	unknown	yerA
3	upregulated	S950	4.916e-06	10.9269	1	10.3652		5' of S950	S950
3	upregulated	yoxA	5.75435e-06	9.92689	1	9.84047	unknown	aldose-1-epimerase (mutarotase)	galM|yoxA		yoxA-dacC	sigH|sigB|
3	upregulated	sspH	5.78924e-06	10.1902	0.96	9.4582	protection of spore DNA	small acid-soluble spore protein (minor)	sspH|yfjU	SigA|CcpA|	acoR-sspH	sigG|	CcpA|	TF+PP+M|	-1|	D-fructose-1,6-bisphosphate Glucose-6-Phosphate|	1 1|
3	upregulated	dacC	5.79371e-06	10.0177	1	10.1758	carboxypeptidase	penicillin-binding protein 4A, D-alanyl-D-alanine carboxypeptidase	dacC|pbp	SigH|	yoxA-dacC	sigH|sigB|
3	upregulated	acuC	5.94138e-06	11.052	0.96	9.64432	control of [[protein|6671E7D85E99D349679F0E9D825DC035D10FFD2E]] activity	[[protein|6671E7D85E99D349679F0E9D825DC035D10FFD2E]] deacetylase	acuC	AscR|CcpA|	acuABC	sigA|	CcpA|CodY|	TF+PP+M|TF+M|	-1|NaN|	D-fructose-1,6-bisphosphate Glucose-6-Phosphate|GTP isoleucine valine|	1 1|1 1 1|
3	upregulated	S437	6.0853e-06	10.3824	1	11.5074		3'UTR of yjdB	S437
3	upregulated	S1112	6.28848e-06	10.2783	1	11.7153	The antisense RNA of pksR	5'UTR of ytpI	S1112
3	upregulated	S879	6.7412e-06	11.9087	0.92	10.2251		intergenic region	S879
3	upregulated	phrC	6.8289e-06	12.605	1	12.8913	control of ComA activity	phosphatase (RapC) regulator / competence and sporulation stimulating factor (CSF)	phrC	CodY|CcpA|	rapC-phrC	sigH|sigA|	ComA|CodY|CcpA|	TF-TC|TF+M|TF+PP+M|	1|-1|-1|	ComX|GTP isoleucine valine|D-fructose-1,6-bisphosphate Glucose-6-Phosphate|	1|1 1 1|1 1|
3	upregulated	cccA	6.94762e-06	11.0784	1	12.3586	respiration	cytochrome c550	cccA	AbrB|			CcpA|AbrB|	TF+PP+M|TF|	-1|-1|	D-fructose-1,6-bisphosphate Glucose-6-Phosphate| @|	1 1|nan|
3	upregulated	acuA	7.34202e-06	11.5635	0.96	10.1782	control of [[protein|AcsA ]]activity	Gcn5-related N-acetyltransferase	acuA	CcpA|	acuABC	sigA|	CcpA|CodY|	TF+PP+M|TF+M|	-1|NaN|	D-fructose-1,6-bisphosphate Glucose-6-Phosphate|GTP isoleucine valine|	1 1|1 1 1|
3	upregulated	yobO	7.43281e-06	8.199	1	8.11483	unknown	unknown	yobO	AbrB|	yobO	sigH|	CcpA|AbrB|	TF+PP+M|TF|	-1|-1|	D-fructose-1,6-bisphosphate Glucose-6-Phosphate| @|	1 1|nan|
3	upregulated	S725	7.49803e-06	9.88991	1	9.90511		5'UTR of yobO	S725
3	upregulated	lcfA	7.92764e-06	10.21	1	9.93812	fatty acid degradation	long chain acyl-CoA synthetase	lcfA	CcpA|	lcfA-ysiAB-etfBA		FadR|CcpA|	TF+M|TF+PP+M|	-1|-1|	Palmitoyl-CoA Oleoyl-CoA|D-fructose-1,6-bisphosphate Glucose-6-Phosphate|	1|1 1|
3	upregulated	S1110	8.5778e-06	10.309	1	10.7481	The antisense RNA of sigA	intergenic region	S1110
3	upregulated	cdd	9.26376e-06	12.3323	1	12.4086	pyrimidine interconversion	cytidine deaminase	cdd	SigB|	cdd-era	sigB|sigA|	Spo0A|	TF+PP|	1|	nan|	nan|
3	upregulated	yqgY	9.86352e-06	12.246	1	12.3467	unknown	unknown	yqgY				CcpA|	TF+PP+M|	NaN|	D-fructose-1,6-bisphosphate Glucose-6-Phosphate|	1 1|
3	upregulated	S949	1.03623e-05	10.0568	0.96	9.88065		intergenic region	S949
3	upregulated	S717	1.15444e-05	10.7676	1	11.7029	control of BsrE toxin expression	antisense RNA to bsrE	SR5|S717
3	upregulated	S60	1.54551e-05	5.75016	0.92	6.0013	The antisense RNA of ycnJ	3'UTR of gerD	S60
3	upregulated	mtlR	1.91732e-05	8.52289	0.92	6.87043	regulation of mannitol utilization	transcriptional activator, PRD-type	mtlR|ydaA	CcpA|			CcpA|MtlR|	TF+PP+M|TF+PTS|	-1|NaN|	D-fructose-1,6-bisphosphate Glucose-6-Phosphate|Mannitol|	1 1|1|
3	upregulated	ylbA	2.05771e-05	10.651	1	11.0508	unknown	unknown	ylbA	AbrB|			AbrB|	TF|	-1|	@|	nan|
3	upregulated	S748	2.44944e-05	9.98132	0.96	10.0691		5'UTR of cwlS	S748
3	upregulated	yxiE	2.48581e-05	11.1294	1	11.5743	unknown	unknown	yxiE	LicT|	bglPH-yxiE	sigA|	LicT|CcpA|	P-AT+PTS|TF+PP+M|	1|-1|	Salicin Arbutin|D-fructose-1,6-bisphosphate Glucose-6-Phosphate|	1 1|1 1|
3	upregulated	spbC	2.62041e-05	12.3427	1	14.0742	killing of non-sporulating sister cells	toxin, kills non-sporulating cells	sdpC|yvaY				Spo0A|Rok|AbrB|	TF+PP|TF|TF|	1|-1|-1|	nan| @| @|	nan|nan|nan|
3	upregulated	yosA	2.73598e-05	6.326	0.92	6.27857	unknown	unknown	yosA
3	upregulated	resD	2.91475e-05	10.8427	0.92	10.11	regulation of aerobic and anaerobic respiration	two-component response regulator ([SW|OmpR family])	resD|ypxD	CcpA|	resABCDE	sigA|	ResD|PhoP|CcpA|	TF-TC|TF-TC|TF+PP+M|	1|1|-1|	Menaquinone|phosphate|D-fructose-1,6-bisphosphate Glucose-6-Phosphate|	1|-1|1 1|
3	upregulated	spoIIAB	2.98029e-05	9.64875	0.96	10.6212	control of SigF activity| phosphorylation and inactivation of [[protein|3936E91C062074BFE4284B54A8CC33F35F94F5EE]]	anti-[SW|sigma factor], protein serine kinase	spoIIAB	AbrB|	dacF-spoIIAAB-sigF	sigH|sigG|sigF|	Spo0A|SinR|AbrB|SpoVT|	TF+PP|TF|TF|TF|	1|-1|-1|-1|	nan|nan| @|nan|	nan|nan|nan|nan|
3	upregulated	kinE	3.29376e-05	8.52174	0.92	7.61528	initiation of [SW|sporulation]	two-component sensor kinase	kinE|ykrQ	SigA|SigA|	kinE-ogt	sigH|sigA|	CodY|	TF+M|	NaN|	GTP isoleucine valine|	1 1 1|
3	upregulated	S947	3.6154e-05	7.99541	1	8.82124		intergenic region	S947
3	upregulated	sigF	4.06269e-05	9.03254	0.96	9.97479	transcription of [SW|sporulation] genes (early forespore)	[SW|RNA polymerase] forespore-specific (early) [SW|sigma factor] SigF	sigF|spoIIAC	AbrB|	dacF-spoIIAAB-sigF	sigH|sigG|sigF|	Spo0A|SinR|AbrB|SpoVT|	TF+PP|TF|TF|TF|	1|-1|-1|-1|	nan|nan| @|nan|	nan|nan|nan|nan|
3	upregulated	kinA	4.10706e-05	8.11008	0.96	8.09419	initiation of sporulation	two-component sensor kinase	kinA|spoIIF|spoIIJ|gsiC|scoD	stringent response|	kinA	sigH|	stringent response|Spo0A|	Nan|TF+PP|	1|1|	NaN|nan|	nan|nan|
3	upregulated	fadR	4.23569e-05	9.43859	0.92	8.26407	regulation of fatty acid degradation	transcriptional repressor	fadR|ysiA	SigB|SigB|SigG|CcpA|	lcfA-ysiAB-etfBA	sigA|	FadR|CcpA|	TF+M|TF+PP+M|	-1|-1|	Palmitoyl-CoA Oleoyl-CoA|D-fructose-1,6-bisphosphate Glucose-6-Phosphate|	1|1 1|
3	upregulated	S254	4.38662e-05	11.823	0.92	12.9314		independent transcript	S254
3	upregulated	S809	4.59192e-05	12.5831	0.92	12.2375	stability of prophage SPß	hydrophobic class I toxin	bsrG|bsrG|S809
3	upregulated	spoIIAA	4.64842e-05	9.4951	0.96	10.5221	control of SigF activity	anti-anti-SigF	spoIIAA	AbrB|	dacF-spoIIAAB-sigF	sigH|sigG|sigF|	Spo0A|SinR|AbrB|SpoVT|	TF+PP|TF|TF|TF|	1|-1|-1|-1|	nan|nan| @|nan|	nan|nan|nan|nan|
3	upregulated	yhaX	5.233e-05	7.88454	0.92	8.07998	protection of the spore	spore coat protein	yhaX	SpoIIID|	yhaX	sigE|	SpoIIID|	TF|	-1|	nan|	nan|
3	upregulated	S1516	5.66919e-05	7.15521	1	6.57745		5'UTR of abn2	S1516
3	upregulated	S1105	6.05826e-05	4.92918	0.92	5.43905	The antisense RNA of yeeA	independent transcript	S1105
3	upregulated	yukJ	6.2174e-05	9.85111	1	10.8768	unknown	unknown	yukJ
3	upregulated	yngJ	6.88858e-05	5.24794	0.92	6.32739	mother cell metabolism, leucine utilization	3-methylbutanoyl-CoA dehydrogenase	yngJ	SigE|	yngJIHGFE	sigE|	SpoIIID|	TF|	-1|	nan|	nan|
3	upregulated	scuA	6.89663e-05	8.9044	1	9.51986	maturation of [[protein|72D5442C0EF3B404F7B615366E357B68C863CEB6|cytochrome c oxidase caa3]]	synthesis of cytochrome oxidase protein	sco|ypmQ
3	upregulated	ykuL	7.17184e-05	8.64135	1	10.7507	unknown	c-di-AMP binding protein	darB|ykuL	CcpA|	ykuJK-ykzF-ykuL-ccpC	sigA|	Spo0A|CcpA|CcpC|	TF+PP|TF+PP+M|TF+ADN-M|	1|-1|-1|	nan|D-fructose-1,6-bisphosphate Glucose-6-Phosphate|Citrate|	nan|1 1|-1|
3	upregulated	tatAC	7.28053e-05	10.2816	0.96	10.3475	TAT [SW|protein secretion]	component of the twin-arginine translocation pathway	tatAC|ynzA
3	upregulated	ywcA	7.28786e-05	5.56714	0.96	5.16095	unknown	unknown	ywcA|ipa-31r	ResD|SigE|		sigE|	SpoIIID|	TF|	-1|	nan|	nan|
3	upregulated	sunA	7.60839e-05	12.3231	0.96	13.7098	exported antimicrobial peptide	sublancin 168 antimicrobial precursor peptide	sunA|yolG	SigA|AbrB|	sunA		YvrHb|Rok|AbrB|Abh|	TF-TC|TF|TF|TF|	1|-1|-1|1|	unk| @| @| @|	nan|nan|nan|nan|
3	upregulated	yozM	8.52721e-05	6.97397	0.96	7.44517	unknown	unknown	yozM	CcpA|	yozM		LexA|CcpA|	TF-proteolyse|TF+PP+M|	-1|-1|	DNA_Damage|D-fructose-1,6-bisphosphate Glucose-6-Phosphate|	1|1 1|
3	upregulated	yesL	8.54178e-05	6.52827	0.92	5.39886	unknown	unknown	yesL	SigE|CcpA|		sigH|
3	upregulated	malP	9.02273e-05	6.77934	0.96	6.60146	maltose uptake and phosphorylation	maltose-specific [[category|SW 1.2.2|PTS]], EIICB	malP|glvC	CcpA|	malA-yfiA-malP	sigA|	GlvR|CcpA|MalR|	TF+M|TF+PP+M|TF-TC|	1|-1|1|	D-maltose-6-phosphate|D-fructose-1,6-bisphosphate Glucose-6-Phosphate|Malate::extracellular|	1|1 1|1|
3	upregulated	yodQ	0.000103166	4.86881	0.96	6.07947	unknown	putative deacylase	yodQ|argE	SigE|		sigE|
3	upregulated	S727	0.000108986	7.61645	1	9.08082		intergenic region	S727
3	upregulated	S744	0.000115071	11.3148	0.96	12.7994		5'UTR of dhaS	S744
3	upregulated	ydzA	0.000116833	9.31182	0.92	9.45988	unknown	unknown	ydzA
3	upregulated	cccB	0.000129777	10.3419	0.92	10.0202	respiration	cytochrome c551	cccB
3	upregulated	ytzJ	0.000134322	9.65532	0.96	11.6546	unknown	unknown	ytzJ
3	upregulated	yesM	0.000144267	6.05334	0.92	4.6369	unknown	two-component sensor kinase	yesM	CcpA|		sigH|	CcpA|	TF+PP+M|	-1|	D-fructose-1,6-bisphosphate Glucose-6-Phosphate|	1 1|
3	upregulated	malA	0.000150572	7.74604	1	8.785	maltose utilization	6-phospho-alpha-glucosidase	malA|glvG|glvA	ResD|SigE|CcpA|	malA-yfiA-malP	sigA|	GlvR|CcpA|MalR|	TF+M|TF+PP+M|TF-TC|	1|-1|1|	D-maltose-6-phosphate|D-fructose-1,6-bisphosphate Glucose-6-Phosphate|Malate::extracellular|	1|1 1|1|
3	upregulated	mmgB	0.000168776	4.38398	1	5.49989	mother cell metabolism	3-hydroxyacyl-CoA dehydrogenase (acetoacetyl-CoA)	mmgB|yqiM	SigE|CcpA|	mmgABCDE-yqiQ	sigE|	CcpA|SpoIIID|	TF+PP+M|TF|	-1|-1|	D-fructose-1,6-bisphosphate Glucose-6-Phosphate|nan|	1 1|nan|
3	upregulated	S77	0.000216016	9.85093	0.92	12.4281		5'UTR of skfA	S77
3	upregulated	yisT	0.000241807	7.72217	0.96	8.26927	unknown	bacillithiol S-transferase	bstC|yisT|yucH			sigH|
3	upregulated	yugN	0.000260521	7.31847	0.96	7.56178	unknown	unknown	yugN
3	upregulated	S258	0.000262143	4.511	0.92	5.90474	The antisense RNA of yorR	5'UTR of yfmA	S258
3	upregulated	S449	0.000265018	5.74535	0.92	7.90952	The antisense RNA of gmuR	5'UTR of yjlA	S449
3	upregulated	S929	0.000281718	5.61803	1	6.79563	The antisense RNA of ywcI	intergenic region	S929
3	upregulated	yngHB	0.000304987	4.4583	0.96	5.63111	mother cell metabolism, leucine utilization	acyl-CoA carboxylase subunit	yngHB	SigE|	yngJIHGFE	sigE|	SpoIIID|CcpA|	TF|TF+PP+M|	-1|NaN|	nan|D-fructose-1,6-bisphosphate Glucose-6-Phosphate|	nan|1 1|
3	upregulated	phrE	0.000326123	8.6176	1	11.7953	control of sporulation initiation	phosphatase (RapE) regulator	phrE	AbrB|	rapE-phrE	sigH|sigA|	ComA|CodY|CcpA|AbrB|	TF-TC|TF+M|TF+PP+M|TF|	1|-1|-1|-1|	ComX|GTP isoleucine valine|D-fructose-1,6-bisphosphate Glucose-6-Phosphate| @|	1|1 1 1|1 1|nan|
3	upregulated	yitM	0.000330161	6.35091	0.92	8.32273	protection of <i>B. subtilis</i> biofilms against competitors	biofilm toxin	yitM
3	upregulated	pgcM	0.000337493	5.80029	0.96	5.12453	starch and maltodextrin utilization	beta-phosphoglucomutase(EC 5.4.2.6 and EC 2.7.1.41)	pgcM|yvdM		Op172	sigK|sigE|	*MdxR*|	silico-TF+M|	NaN|	unk|	nan|
3	upregulated	X.26	0.000338054	10.0841	0.92	11.0271	antagonist of [[protein|360F48D576DE950DF79C1A2677B7A35A8D8CC30C]]	6S RNA	bsrB|6S-2 RNA
3	upregulated	ypoP	0.000339292	8.98439	0.96	9.95714	unknown	unknown	ypoP
3	upregulated	dat	0.000343682	8.98609	0.96	10.3114	peptidoglycan precursor biosynthesis	D-alanine aminotransferase	dat|yheM		yheM
3	upregulated	S1507	0.000344372	7.97937	0.92	7.99902		3'UTR of licT	S1507
3	upregulated	ypiB	0.000349866	9.87301	1	12.8418	unknown	unknown	ypiB			sigH|
3	upregulated	yhcS	0.000406606	6.75097	0.96	8.254	anchoring of proteins to the cell wall	sortase	yhcS			sigH|
3	upregulated	S1223	0.000418145	5.55638	0.92	6.60105		5'UTR of yueE	S1223
3	upregulated	dhaS	0.00044222	9.27462	0.96	11.7139	unknown	aldehyde dehydrogenase (NAD)	dhaS		dhaS
3	upregulated	yhcR	0.00045243	6.70197	0.96	7.36242	utilization of nucleic acids	extracellular non-specific endonuclease, Rnase	yhcR			sigH|
3	upregulated	S821	0.000472948	5.13626	0.92	7.02851	The antisense RNA of ylaA	independent transcript	S821
3	upregulated	S1420	0.000507984	4.49364	0.92	5.69697	The antisense RNA of yqfO	5'UTR of ywmA	S1420
3	upregulated	yfmJ	0.000508407	7.93628	1	9.93268	unknown	unknown	yfmJ	PurR|AbrB|			Spo0A|	TF+PP|	1|	nan|	nan|
3	upregulated	yncM	0.000523754	8.16655	1	12.009	unknown	unknown	yncM	AbrB|			AbrB|	TF|	-1|	@|	nan|
3	upregulated	yezG	0.000537914	7.54398	0.92	9.07479	inhibition of the cytotoxic activity of [[protein|655C07294D3A04763049D6701A7296BB4AF8E6B9]]	antitoxin	yezG
3	upregulated	skfA	0.000540573	8.93673	0.92	12.2174	killing of sister cells	spore killing factor	skfA|ybcO	SigA|LiaR|AbrB|		sigA|	Spo0A|PhoP|AbrB|	TF+PP|TF-TC|TF|	1|1|-1|	nan|phosphate| @|	nan|-1|nan|
3	upregulated	yngI	0.00058681	3.73931	0.96	5.23763	mother cell metabolism, leucine utilization	aceto-acetyl-CoA ligase	yngI	SigE|	yngJIHGFE	sigE|	SpoIIID|CcpA|	TF|TF+PP+M|	-1|NaN|	nan|D-fructose-1,6-bisphosphate Glucose-6-Phosphate|	nan|1 1|
3	upregulated	tatCY	0.000651696	8.13802	1	10.8685	TAT [SW|protein secretion]	component of the twin-arginine translocation pathway	tatCY|ydiJ
3	upregulated	yoeA	0.000685706	6.7532	0.92	8.07748	unknown	putative multidrug exporter	yoeA			sigH|
3	upregulated	yoqM	0.0007264	7.33151	0.92	9.18573	unknown	unknown	yoqM	SigA|YtrA|AbrB|			AbrB|	TF|	-1|	@|	nan|
3	upregulated	tatAY	0.000733359	8.31354	1	11.0368	TAT [SW|protein secretion]	component of the twin-arginine translocation pathway	tatAY|ydiI
3	upregulated	spoIIIAH	0.000743692	5.37091	0.92	6.71954	activation of [[protein|5F24258282F3166B7696B9E9ABC1706E4D06C944]], forespore encasement by the spore coat	part of the transmembrane channel linking the mother cell and the forespore	spoIIIAH	SpoIIID|	yqhV-spoIIIAABCDEFGH	sigE|	GerR|SpoIIID|GerE|	TF|TF|TF|	-1|-1|-1|	@|nan| @|	nan|nan|nan|
3	upregulated	S1335	0.000745726	6.98802	0.96	9.0938	The antisense RNA of yodJ	independent transcript	S1335
3	upregulated	S1534	0.000753397	8.89601	0.92	11.4034		independent transcript	S1534
3	upregulated	fadA	0.000787061	6.68614	0.92	7.33719	fatty acid degradation	acetyl-CoA C-acyltransferase	fadA|yusK	CcpA|	yusMLKJ	sigA|	sdpR|FadR|CcpA|	TF+P|TF+M|TF+PP+M|	1|-1|-1|	Sdpc|Palmitoyl-CoA Oleoyl-CoA|D-fructose-1,6-bisphosphate Glucose-6-Phosphate|	1|1|1 1|
3	upregulated	S609	0.000828478	5.78653	0.96	7.25754		intergenic region	S609
3	upregulated	yngF	0.000866381	3.8391	1	5.23404	mother cell metabolism, leucine utilization	methylglutaconyl-CoA hydratase	yngF	SigE|	yngJIHGFE	sigE|	SpoIIID|CcpA|	TF|TF+PP+M|	-1|NaN|	nan|D-fructose-1,6-bisphosphate Glucose-6-Phosphate|	nan|1 1|
3	upregulated	ylbP	0.000895644	8.95152	0.92	9.97232	unknown	putative N-acetyltransferase	ylbP	SigA|SigA|CcpA|			CcpA|	TF+PP+M|	-1|	D-fructose-1,6-bisphosphate Glucose-6-Phosphate|	1 1|
3	upregulated	yolC	0.00109529	6.16054	0.96	8.12339	unknown	unknown	yolC	AhrC|OhrR|TnrA|AbrB|	yolC		LexA|AbrB|	TF-proteolyse|TF|	-1|-1|	DNA_Damage| @|	1|nan|
3	upregulated	lonB	0.00111399	4.33588	0.92	5.97056	protein quality control	Lon-like ATP-dependent protease	lonB|ysxF	SigF|	lonB	sigF|
3	upregulated	hag	0.00113435	9.49213	0.92	10.7338	[SW|motility and chemotaxis]	flagellin protein	hag	ScoC|	hag	sigD|	scoC|CsrA|CodY|	TF|RNA switch|TF+M|	-1|-1|-1|	@| @|GTP isoleucine valine|	nan|nan|1 1 1|
3	upregulated	S951	0.00117993	5.73119	0.96	8.88019	The antisense RNA of S1335	independent transcript	S951
3	upregulated	glnQ	0.0013139	4.37088	0.92	5.58473	glutamine uptake	glutamine [SW|ABC transporter ](ATP-binding protein)	glnQ	SigG|SigD|TnrA|	glnQHMP	sigE|	TnrA|CodY|	TF+P+M|TF+M|	1|NaN|	Glutamine|GTP isoleucine valine|	-1|1 1 1|
3	upregulated	ogt	0.00140582	6.56108	1	9.05318	DNA repair	O6-methylguanine DNA alkyltransferase	ogt|dat	SigA|	kinE-ogt	sigH|sigA|	CodY|	TF+M|	NaN|	GTP isoleucine valine|	1 1 1|
3	upregulated	rapA	0.0014931	9.18128	0.92	11.4048	control of sporulation initiation	response regulator aspartate phosphatase	rapA|gsiAA|spo0L	CcpA|	rapA-phrA	sigA|	Spo0A|ComA|CodY|	TF+PP|TF-TC|TF+M|	-1|1|-1|	nan|ComX|GTP isoleucine valine|	nan|1|1 1 1|
3	upregulated	phrG	0.00150144	7.42284	1	11.409	control of DegU activity	phosphatase (RapG) regulator	phrG|yycL	CcpA|	rapG-phrG	sigH|sigA|	rghR|CcpA|SinR|	TF|TF+PP+M|TF|	-1|-1|-1|	@|D-fructose-1,6-bisphosphate Glucose-6-Phosphate|nan|	nan|1 1|nan|
3	upregulated	yycO	0.00150258	4.56104	0.92	5.49395	unknown	unknown	yycO	PhoP|		sigK|sigE|	PhoP|	TF-TC|	1|	phosphate|	-1|
3	upregulated	yebD	0.00161488	6.17417	0.92	8.5006	unknown	unknown	yebD			sigG|
3	upregulated	yngG	0.00163314	3.36009	0.96	5.17426	mother cell metabolism, leucine utilization	3-hydroxy-3-methylglutaryl-coenzyme A (HMG-CoA) lyase	yngG	SigA|SigE|	yngJIHGFE	sigE|	SpoIIID|CcpA|	TF|TF+PP+M|	-1|NaN|	nan|D-fructose-1,6-bisphosphate Glucose-6-Phosphate|	nan|1 1|
3	upregulated	ymzB	0.00163375	6.4556	0.96	9.24414	survival of ethanol and salt stresses	unknown	ymzB	AbrB|		sigB|	AbrB|	TF|	-1|	@|	nan|
3	upregulated	yycR	0.00166932	5.40375	0.96	6.58465	unknown	unknown	yycR
3	upregulated	gltP	0.00170429	5.39661	0.92	6.13952	unknown	similar to H<sup>+</sup>/glutamate symporter	gltP		gltP	sigH|
3	upregulated	yraL	0.00178904	7.16907	0.92	7.90082	unknown	unknown	yraL
3	upregulated	csn	0.00192037	7.05033	0.92	10.242	chitin degradation	chitosanase	csn	AbrB|			AbrB|	TF|	-1|	@|	nan|
3	upregulated	yycP	0.00201046	4.09056	1	5.11523	unknown	unknown	yycP	SigE|PhoP|		sigK|sigE|	PhoP|	TF-TC|	1|	phosphate|	-1|
3	upregulated	S644	0.00216901	5.95901	0.92	7.87438		3'UTR of yncM	S644
3	upregulated	S1151	0.00234775	7.78004	0.96	10.7207		5'UTR of ytzE	S1151
3	upregulated	yhdX	0.00237705	7.18338	0.96	9.01459	unknown	unknown	yhdX
3	upregulated	X.32	0.00246549	8.96648	0.96	12.9914	antagonist of [[protein|360F48D576DE950DF79C1A2677B7A35A8D8CC30C]]	6S RNA	bsrA|6S-1 RNA
3	upregulated	yjmD	0.00278657	3.88101	0.96	4.33473	utilization of dulcitol	galactitol-1-phosphate dehydrogenase	yjmD	CodY|CcpA|	uxaC-yjmBCD-uxuA-yjmF-exuTR-uxaBA	sigE|sigA|	ExuR|CcpA|SpoIIID|	TF+M|TF+PP+M|TF|	-1|-1|-1|	Galacturonate|D-fructose-1,6-bisphosphate Glucose-6-Phosphate|nan|	-1|1 1|nan|
3	upregulated	ssrA	0.00297376	7.17012	1	12.32	trans-translation	tmRNA	ssrA	SigB|
3	upregulated	amyC	0.00362079	5.14793	0.96	6.40628	uptake of melibiose and raffinose	sugar [SW|ABC transporter]	melC|amyC	CcpA|			CcpA|*MsmR*|	TF+PP+M|silico-TF+M|	-1|NaN|	D-fructose-1,6-bisphosphate Glucose-6-Phosphate|unk|	1 1|-1|
3	upregulated	yngHA	0.00376865	3.36918	0.92	4.93877	mother cell metabolism, leucine utilization	methylcrotonoyl-CoA carboxylase, subunit	yngH		yngJIHGFE	sigE|	SpoIIID|CcpA|	TF|TF+PP+M|	-1|NaN|	nan|D-fructose-1,6-bisphosphate Glucose-6-Phosphate|	nan|1 1|
3	upregulated	S17	0.00384639	8.74181	0.92	11.5958		5' of scr	S17
3	upregulated	S485	0.00388999	5.65048	0.96	8.45692		3'UTR of ogt	S485
3	upregulated	ytzE	0.00442064	7.27915	0.92	10.1644	unknown	putative transcription factor	ytzE
3	upregulated	yjcF	0.00443377	7.5562	0.92	9.55506	unknown	unknown	yjcF				CodY|	TF+M|	NaN|	GTP isoleucine valine|	1 1 1|
3	upregulated	ymcA	0.00464554	6.98557	0.96	10.296	control of [[protein|872CCB5A49C9000BD95E4B0472556D5F60F7D7A4|RNase Y]] activity, see [SW|Targets of the Y complex]	subunit of the regulatory iron-sulfur containing [[protein|EE52DFA35B935E551871D079A9BE877DB2001A3B]]-[[protein|6C9A092F38739A3759793EF8B496569CD02C2E3F]]-[[protein|EBD15C174A03B7FCDFFE4C5DB5D86E93F1B9CAC4]] complex	ymcA|ricA				Fur|	TF+M|	NaN|	Iron|	1|
3	upregulated	phoP	0.00488978	6.46418	0.92	8.52224	regulation of phosphate metabolism ([[gene|E0430C16C41440633647976A0F9183E24268E198]], [[gene|3B95AB3021280215B6B487A348D78FB5797AEEA6]], [[gene|597771E2E8EC31ED9B2CC8C0E4D888DEEA80F689]], [[gene|F7D869F77E2275110737EF658C58FA1BF742D73F|resABCDE]], [[gene|72A89412C53703F96F835D26307263F5D1A4AB4E]]-[[gene|911A4D957A6C0DFC636A152395119DBFC777DDA2]], [[gene|8620DA76A1953D7ACDFA7E46ED81EF1A0D97999C|t…	two-component response regulator ([SW|OmpR family])	phoP	ScoC|	phoPR	sigE|sigB|sigA|	PhoP|CcpA|ResD|scoC|WalR|	TF-TC|TF+PP+M|TF-TC|TF|TF-TC|	1|-1|1|-1|1|	phosphate|D-fructose-1,6-bisphosphate Glucose-6-Phosphate|Menaquinone| @|unk|	-1|1 1|1|nan|-1|
3	upregulated	glnM	0.00541953	3.00848	0.96	4.13599	glutamine uptake	glutamine [SW|ABC transporter] (membrane protein)	glnM	TnrA|	glnQHMP	sigE|	TnrA|CodY|	TF+P+M|TF+M|	1|NaN|	Glutamine|GTP isoleucine valine|	-1|1 1 1|
3	upregulated	yycQ	0.00557523	3.99968	0.92	4.89103	unknown	unknown	yycQ	PhoP|		sigK|sigE|sigE|
3	upregulated	S831	0.0056133	4.68038	0.92	7.57459	The antisense RNA of S875	5'UTR of ypeP	S831
3	upregulated	ggt	0.00629257	4.59103	0.96	5.63541	degradation of poly-glutamate capsules	gamma-glutamyltransferase	ggt|pac
3	upregulated	S33	0.00630092	4.91739	0.96	8.27316		intergenic region	S33
3	upregulated	S976	0.00733653	7.3928	0.92	9.85596	control of txpA toxin expressionThe antisense RNA of ywaF	antitoxin RNA	ratA|S976
3	upregulated	S1128	0.00951413	4.46133	0.92	7.38585	The antisense RNA of yvrB	3'UTR of refZ	S1128
3	upregulated	yqcF	0.010014	5.4283	0.92	8.75153	inhibition of the cytotoxic activity of [[protein|D828A8E03C894D1082EFCB11BEF1384F04D17ECA]]	antitoxin	yqcF	SigB|AbrB|			Spo0A|	TF+PP|	1|	nan|	nan|
3	upregulated	spoIIIAG	0.0128323	3.26827	0.92	5.60893	activation of [[protein|5F24258282F3166B7696B9E9ABC1706E4D06C944]]	component of a type III secretion system	spoIIIAG	SpoIIID|	yqhV-spoIIIAABCDEFGH	sigE|	GerR|SpoIIID|GerE|	TF|TF|TF|	-1|-1|-1|	@|nan| @|	nan|nan|nan|
3	upregulated	acoB	0.0175833	3.90273	0.92	5.74428	acetoin utilization	acetoin dehydrogenase E1 component (TPP-dependent beta subunit)	acoB|yfjJ	CcpA|	acoABCL	sigL|sigK|	CcpA|AcoR|	TF+PP+M|TF+M|	-1|1|	D-fructose-1,6-bisphosphate Glucose-6-Phosphate|acetoin|	1 1|1|
3	upregulated	yttP	0.0180532	3.97476	0.92	7.00056	relocalization of the [[protein|FtsZ ]]ring, placement of the sporulation septum	regulator of [[protein|41872E2EF00C79918DD077F2EF78F37E24FEB110]]	refZ|yttP		yttP	sigH|	Spo0A|PhoP|CcpA|	TF+PP|TF-TC|TF+PP+M|	1|1|-1|	nan|phosphate|D-fructose-1,6-bisphosphate Glucose-6-Phosphate|	nan|-1|1 1|
3	upregulated	pepF	0.0181289	5.40525	0.92	9.16302	protein degradation	oligoendopeptidase	pepF|yjbG
3	upregulated	yrzF	0.0182687	4.92053	0.92	8.32591	unknown	unknown	yrzF
3	upregulated	acoA	0.0244233	3.51415	0.96	5.98902	acetoin utilization	acetoin dehydrogenase E1 component (TPP-dependent alpha subunit)	acoA|yfjK	CcpA|	acoABCL	sigL|sigK|	CcpA|AcoR|	TF+PP+M|TF+M|	-1|1|	D-fructose-1,6-bisphosphate Glucose-6-Phosphate|acetoin|	1 1|1|
3	downregulated	S391	3.28408e-11	-11.1574	0.96	-7.2595	The antisense RNA of yybM	3'UTR of yisX	S391
3	downregulated	polA	2.62988e-09	-12.169	0.96	-7.91741	DNA replication	DNA polymerase I	polA	SigE|SigE|
3	downregulated	yisR	8.71564e-09	-10.295	1	-7.68103	unknown	unknown	yisR|yuxC|yucF
3	downregulated	ydcG	1.12468e-08	-10.4906	0.96	-7.6458	unknown	unknown	ydcG	PamR|
3	downregulated	yomG	1.12468e-08	-7.76046	0.92	-5.10336	unknown	unknown	yomG
3	downregulated	ytoI	2.72378e-08	-10.5926	1	-8.65272	unknown	unknown	ytoI
3	downregulated	yoqR	7.45145e-08	-7.74951	1	-5.6316	unknown	unknown	yoqR
3	downregulated	yodA	7.79437e-08	-7.50016	1	-6.13446	unknown	unknown	yodA
3	downregulated	ywhC	7.79437e-08	-11.6603	1	-9.68716	unknown	unknown	ywhC
3	downregulated	ydhJ	7.88534e-08	-8.53486	0.92	-6.18465	unknown	unknown	ydhJ
3	downregulated	desK	7.99541e-08	-9.18411	0.96	-6.23186	regulation of cold shock expression of [[gene|644C0C354B72FC07222EE45F4D2E0E57434B5EB5]]	two-component sensor kinase	desK|yocF				desR|	TF-TC|	NaN|	unk|	-1|
3	downregulated	cueR	8.6547e-08	-13.5727	0.92	-9.35022	unknown	transcriptional regulator ([SW|MerR family])	yhdQ|cueR				CodY|	TF+M|	NaN|	GTP isoleucine valine|	1 1 1|
3	downregulated	yoqS	1.05334e-07	-7.83631	1	-5.60988	unknown	unknown	yoqS
3	downregulated	ylbM	1.05334e-07	-9.20773	0.96	-7.15827	acetylation of elongator tRNA<sup>Met</sup>	tRNA<sup>Met</sup> cytidine acetate ligase	tmcAL|ylbM
3	downregulated	ygaD	1.05334e-07	-10.9181	1	-8.77915	unknown	[SW|ABC transporter] (fused ATP-binding and membrane protein)	ygaD
3	downregulated	ysoA	1.09386e-07	-12.4109	1	-10.3638	control of [[protein|7BF591DCDC9635C605D76135481A8A9DB63EE861]] activity	DNA damage checkpoint antagonist	ddcA|ysoA
3	downregulated	ykuE	1.32634e-07	-8.7515	0.96	-6.6214	unknown	Mn/ Zn-dependent phosphatase	ykuE
3	downregulated	yqiK	1.43001e-07	-9.29445	0.92	-6.1069	unknown	cytoplasmic glycerophosphodiester phosphodiesterase	yqiK	SigA|
3	downregulated	yueI	1.48671e-07	-10.8425	0.96	-8.34286	unknown	unknown	yueI
3	downregulated	yvaF	1.48671e-07	-9.35082	1	-7.23915	unknown	unknown	yvaF	SigV|
3	downregulated	ydcH	1.97078e-07	-9.53882	0.92	-6.92161	control of the [[gene|20D50DA11B864E6C719CC34BE27C7900893EA054]]-[[gene|89AB146F447696EF1CBE219C9A2FB5CBB380F847]]-[[gene|pamR ]]operon	[SW|MarR family|MarR/DUF24 family] transcription factor	pamR|ydcH
3	downregulated	polYA	2.0818e-07	-9.26317	0.92	-6.42589	generation of mutations in stationary phase	translesion synthesis (TLS-) DNA polymerase Y1	polY1|yqjH
3	downregulated	cwlK	2.0818e-07	-8.70159	0.96	-7.53009	cell wall turnover	peptidoglycan hydrolytic L,D-endopeptidase	cwlK|ycdD
3	downregulated	iscS.1	2.17629e-07	-10.6172	1	-8.40874	biosynthesis of 4-thiouridine in tRNA	cysteine desulfurase	nifZ|iscSB				CodY|	TF+M|	NaN|	GTP isoleucine valine|	1 1 1|
3	downregulated	polX	2.2603e-07	-10.461	0.96	-8.38813	DNA repair	DNA polymerase X	polX|yshC
3	downregulated	desR	3.07709e-07	-7.66916	0.92	-5.03765	regulation of cold shock expression of [[gene|644C0C354B72FC07222EE45F4D2E0E57434B5EB5]]	two-component response regulator	desR|yocG				desR|	TF-TC|	NaN|	unk|	-1|
3	downregulated	yfjQ	3.63824e-07	-9.51236	1	-8.13416	magnesium uptake	minor magnesium transporter	yfjQ
3	downregulated	yvbU	3.7538e-07	-8.32747	1	-6.79281	unknown	transcriptional regulator ([SW|LysR family])	yvbU
3	downregulated	obg	4.56617e-07	-12.2907	1	-10.4478	ribosome assembly, may be required to stimulate activity	GTP-binding protein	obg	SigA|	spo0B-obg	sigA|
3	downregulated	ydeL	6.04973e-07	-7.50887	0.92	-5.88526	unknown	unknown	ydeL				*YhdI/YdeL*|	silico-TF+unk|	NaN|	unk|	nan|
3	downregulated	S1288	6.04973e-07	-9.05753	0.92	-6.19698		intergenic region	S1288
3	downregulated	yhdP	6.04973e-07	-12.9452	0.92	-9.65532	export of magnesium	magnesium efflux pump	mpfA|yhdP
3	downregulated	ywhD	6.04973e-07	-11.2363	0.96	-9.43459	unknown	unknown	ywhD
3	downregulated	yueH	6.28104e-07	-10.4364	0.96	-8.59623	unknown	unknown	yueH
3	downregulated	ylaC	6.32159e-07	-7.89539	0.96	-6.3752	[[category|SW 3.2.1]]	[SW|RNA polymerase] ECF-type [SW|sigma factor] YlaC	ylaC	SigA|YlaC|	ylaABCD	YlaC|sigA|	Spx|	TF+S|	1|	Thiol_specific_oxidative_stress::stress|	1|
3	downregulated	yoqL	6.48169e-07	-7.51048	0.96	-5.47524	unknown	unknown	yoqL
3	downregulated	glnJ	6.48169e-07	-8.30945	1	-7.22519	regulation of the [[gene|1A415DC85354373EA4866733C3AE43F510BD3C56]]-[[gene|E371BC4F613C40CB0E8C8CAA97387F3E6735D813]] operon	two-component sensor kinase	glnK|ycbA|yzgA
3	downregulated	ispH	6.96951e-07	-10.3657	1	-9.26434	MEP pathway of isoprenoid biosynthesis	(E)-4-hydroxy-3-methylbut-2-enyl diphosphate reductase	ispH|yqfP
3	downregulated	yfmF	6.96951e-07	-10.9135	0.96	-8.94194	iron uptake	iron/citrate ABC transporter (ATP-binding protein)	fecF|yfmF		yfmCDEF		Fur|	TF+M|	-1|	Iron|	1|
3	downregulated	dxs	7.55179e-07	-12.0764	1	-10.6075	biosynthesis of thiamine, MEP pathway of isoprenoid biosynthesis	1-deoxyxylulose-5-phosphate synthase	dxs|yqiE	stringent response|			stringent response|	Nan|	-1|	NaN|	nan|
3	downregulated	ycbG	7.86371e-07	-9.12199	0.92	-7.37258	regulation of glucarate/galactarate utilization	transcription regulator ([SW|GntR family])	ycbG	AbrB|			YcbG|	TF+M|	-1|	D-Glucarate D-Galactarate|	-1 -1|
3	downregulated	yhzB	8.50138e-07	-8.60364	0.92	-6.49452	unknown	unknown	yhzB
3	downregulated	yoqJ	8.86811e-07	-7.14786	0.96	-5.2689	unknown	unknown	yoqJ
3	downregulated	fdhD	9.07518e-07	-10.5758	1	-9.12123	unknown	similar to sulphurtransferase	fdhD|narQ|narAA
3	downregulated	S1219	9.82518e-07	-10.317	0.96	-8.73262		intergenic region	S1219
3	downregulated	yeaC	9.98843e-07	-8.86645	1	-7.91742	unknown	unknown	yeaC
3	downregulated	ycnC	1.11481e-06	-10.0636	1	-9.71755	unknown	unknown	ycnC
3	downregulated	S389	1.27672e-06	-7.70975	0.96	-6.42708	The antisense RNA of opuBD	intergenic region	S389
3	downregulated	spo0B	1.27672e-06	-12.0275	1	-10.736	initiation of [SW|sporulation]	[SW|sporulation ]initiation phosphotransferase	spo0B|spo0D	SigA|	spo0B-obg	sigA|
3	downregulated	ydeP	1.30823e-06	-9.27615	1	-7.98621	unknown	[SW|MarR family|MarR/DUF24 family] transcription regulator	ydeP
3	downregulated	S1080	1.61135e-06	-10.2641	0.92	-7.83176		intergenic region	S1080
3	downregulated	yloA	1.73361e-06	-9.69973	0.92	-7.71115	rescue of stalled ribosomes	ribosome-associated protein quality control factor	rqcH|yloA	AbrB|
3	downregulated	ywoG	1.80613e-06	-7.76634	0.92	-6.42093	unknown	unknown	ywoG
3	downregulated	yoyC	1.95838e-06	-12.0401	0.96	-10.0092	unknown	unknown	yoyC	SigA|
3	downregulated	ybbP	2.2611e-06	-10.6958	0.96	-9.62663	synthesis of c-di-AMP	diadenylate cyclase	cdaA|ybbP|ybbQ
3	downregulated	ykoG	2.2611e-06	-7.80119	1	-7.26147	unknown	two-component response regulator ([SW|OmpR family])	ykoG
3	downregulated	yufL	2.35551e-06	-9.01295	0.96	-7.95367	regulation of malate uptake	two-component sensor kinase	malK|yufL
3	downregulated	rghRB	2.41643e-06	-8.98722	0.96	-7.88265	unknown	unknown	yvaO
3	downregulated	dnaB	2.41643e-06	-9.45952	0.96	-8.06493	[[category|SW 3.1.1]]	initiation of chromosome replication/ membrane attachment protein	dnaB
3	downregulated	ydeQ	2.41643e-06	-6.73185	0.92	-5.31988	unknown	unknown	ydeQ
3	downregulated	ylbF	2.66972e-06	-11.2286	0.96	-9.34255	control of [[protein|872CCB5A49C9000BD95E4B0472556D5F60F7D7A4|RNase Y]] activity, see [SW|Targets of the Y complex]	subunit of the regulatory iron-sulfur containing [[protein|EE52DFA35B935E551871D079A9BE877DB2001A3B]]-[[protein|6C9A092F38739A3759793EF8B496569CD02C2E3F]]-[[protein|EBD15C174A03B7FCDFFE4C5DB5D86E93F1B9CAC4]] complex	ylbF|ricF				Spo0A|	TF+PP|	-1|	nan|	nan|
3	downregulated	yflL	2.94808e-06	-7.50127	0.92	-5.7561	unknown	acylphosphatase	yflL
3	downregulated	yozJ	2.95102e-06	-7.13195	1	-6.91459	unknown	unknown	yozJ
3	downregulated	yyaT	2.98983e-06	-8.12067	0.92	-6.78425	unknown	unknown	yyaT				*YybA*|	silico-TF+unk|	NaN|	unk|	|
3	downregulated	clsA	2.98983e-06	-9.3875	1	-8.79167	biosynthesis of phospholipids	cardiolipin synthase, major enzyme	clsA|ywnE		ywnE
3	downregulated	trmE	3.13391e-06	-10.8559	0.96	-9.75146	tRNA modification	putative tRNA modificationGTPase	thdF|mnmE|trmE		thdF-gidAB-yyaA		ComK|	TF|	1|	@|	nan|
3	downregulated	ypuC	3.28505e-06	-5.996	0.96	-4.76241	unknown	unknown	ypuC/1	SigB|SigB|		sigB|
3	downregulated	yxzK	3.35327e-06	-7.87079	0.92	-6.3507	unknown	unknown	yxaK|yxzK
3	downregulated	yopZ	3.60497e-06	-6.92184	0.96	-5.4471	unknown	unknown	yopZ
3	downregulated	ydeM	3.92318e-06	-8.54431	1	-8.5759	unknown	unknown	ydeM
3	downregulated	yrrL	4.0485e-06	-9.91214	0.96	-8.93201	determination of peptidoglycan chain length	potential terminase for peptidoglycan polymerization	yrrL|mltG	Spo0A|			Spo0A|	TF+PP|	-1|	nan|	nan|
3	downregulated	ykoH	4.35122e-06	-7.4159	0.96	-6.89801	unknown	two-component sensor kinase	ykoH
3	downregulated	ispG	4.36042e-06	-11.0892	0.96	-9.4653	MEP pathway of isoprenoid biosynthesis	1-hydroxy-2-methyl-2-(E)-butenyl-4-diphosphate synthase	ispG|yqfY	SpoIIID|	yqfZY	sigE|	SpoIIID|	TF|	-1|	nan|	nan|
3	downregulated	S753	4.41608e-06	-7.24758	0.96	-6.48283		5'UTR of yodA	S753
3	downregulated	yoqA	4.51698e-06	-6.75294	0.92	-5.20869	unknown	unknown	yoqA
3	downregulated	glnL	4.56049e-06	-7.61594	1	-7.34112	regulation of the glsA-glnT operon	two-component response regulator	glnL|ycbB|yzgB		Op86
3	downregulated	psd	4.60119e-06	-9.86145	1	-9.05277	biosynthesis of phospholipids	phosphatidylserine decarboxylase	psd	SigX|	pssA-ybfM-psd	sigX|sigA|
3	downregulated	yqjQ	4.94544e-06	-8.28552	1	-8.49068	unknown	unknown	yqjQ
3	downregulated	ykoI	4.94544e-06	-7.75374	0.96	-6.95023	unknown	unknown	ykoI
3	downregulated	ybaC	4.94544e-06	-8.92908	0.96	-7.86301	unknown	unknown	ybaC
3	downregulated	S131	4.96678e-06	-10.3768	1	-10.7767		5'UTR of ycnC	S131
3	downregulated	xkdA	5.4516e-06	-7.7794	0.92	-6.12576	unknown	unknown	xkdA|ykxA	LexA|	xkdA		LexA|	TF-proteolyse|	-1|	DNA_Damage|	1|
3	downregulated	S1571	5.4516e-06	-8.22837	0.92	-5.89365		5'UTR of yyaQ	S1571
3	downregulated	rsbRD	5.47003e-06	-8.92594	0.92	-6.94845	control of [[protein|580011DE5DC40EC9E7E0512791D328FAA010DCB8]] activity	[[protein|621357D1FB6AC1B0499732EFE226F982B26CE34E]] paralog	rsbRD|yqhA	SigA|SigA|SigB|	yqhA	sigB|
3	downregulated	ycnB	5.79371e-06	-8.73558	1	-8.37294	secretion of cyclic di-AMP	c-di-AMP exporter	ycnB
3	downregulated	yetL	5.79371e-06	-7.0901	0.96	-6.92658	regulation of [[gene|A70EA4AEBF46ED2279E8BCE8A28439078484B6E3]] expression	transcription repressor ([SW|MarR family])	yetL				YetL|	TF+M|	NaN|	Flavonoids::stress|	-1|
3	downregulated	moaA	6.20445e-06	-9.42401	0.92	-7.5435	nitrate respiration	unknown	moaA|narA|narAB
3	downregulated	moeB	6.42883e-06	-9.10243	1	-8.84834	nitrate respiration	unknown	moeB
3	downregulated	S1108	6.47683e-06	-13.5033	0.92	-10.8652		3'UTR of ytsJ	S1108
3	downregulated	mtnW	6.47683e-06	-11.5511	1	-11.5917	methionine salvage	2,3-diketo-5-methylthiopentyl-1-phosphate enolase	mtnW|ykrW	S-box|	mtnWXBD	sigA|	S-box-SAM|	riboswitch|	-1|	S-adenosyl-L-methionine|	-1|
3	downregulated	S185	6.47683e-06	-8.84824	0.96	-7.80161		5'UTR of ydeP	S185
3	downregulated	yoaK	6.7412e-06	-7.34667	0.92	-5.77999	unknown	unknown	yoaK
3	downregulated	yvbT	6.89224e-06	-8.57363	0.96	-6.9613	unknown	unknown	yvbT
3	downregulated	metI	6.95744e-06	-11.7076	1	-11.4115	biosynthesis of methionine	O-succinylhomoserine lyase (L-cysteine, H<sub>2</sub>S, methanethiol, elimination)	metI|yjcI	TnrA|S-box|	yjcIJ	sigA|	S-box-SAM|CodY|	riboswitch|TF+M|	-1|NaN|	S-adenosyl-L-methionine|GTP isoleucine valine|	-1|1 1 1|
3	downregulated	smpB	7.08521e-06	-10.6087	1	-10.3807	trans-translation	tmRNA-binding protein	smpB|yvaI	SigA|SigB|
3	downregulated	S780	7.09086e-06	-7.66466	0.96	-6.71108		intergenic region	S780
3	downregulated	ahrC	7.33681e-06	-9.4355	1	-9.60836	transcriptional regulator of arginine metabolic genes	transcriptional regulator (ArgR family)	ahrC|argR	SigB|stringent response|	Op104		SR1|	small regulatory RNA|	-1|	nan|	nan|
3	downregulated	rghRA	7.39792e-06	-9.18367	0.96	-8.72792	regulation of [SW|sporulation ]initiation	transcriptional repressor ([SW|Xre family])	rghR|yvaN
3	downregulated	S454	7.39792e-06	-6.94054	0.92	-5.67005	The antisense RNA of ydhG	3'UTR of xkdA	S454
3	downregulated	S916	7.39792e-06	-11.0859	1	-10.9489		5'UTR of dxs	S916
3	downregulated	S942	7.54695e-06	-9.36745	0.92	-8.04857		5'UTR of zur	S942
3	downregulated	yvrG	7.58983e-06	-9.04549	1	-9.31573	regulation cell surface maintenance	two-component sensor histidine kinase	yvrG
3	downregulated	ytpP	7.80955e-06	-10.8485	0.96	-9.67264	unknown	unknown	ytpP	SigA|			Spx|	TF+S|	1|	Thiol_specific_oxidative_stress::stress|	1|
3	downregulated	yuzN	7.95627e-06	-9.59605	0.92	-8.24276	unknown	unknown	yuzN
3	downregulated	yvgJ	8.39e-06	-8.90272	0.92	-7.85979	biosynthesis of lipoteichoic acid	lipoteichoic acid synthesis primase	yvgJ|yvsF
3	downregulated	yjgA	8.44832e-06	-7.59112	0.92	-6.16149	unknown	unknown	yjgA
3	downregulated	S1456	8.4774e-06	-9.34144	1	-9.33534		intergenic region	S1456
3	downregulated	yyaE	8.69817e-06	-8.94338	1	-8.8707	unknown	unknown	yyaE
3	downregulated	mtnX	8.75674e-06	-11.7353	1	-11.924	methionine salvage	2-hydroxy-3-keto-5-methylthiopentenyl-1-phosphate phosphatase	mtnX|ykrX	SigA|SigA|S-box|	mtnWXBD	sigA|	S-box-SAM|	riboswitch|	-1|	S-adenosyl-L-methionine|	-1|
3	downregulated	dnaC	9.10129e-06	-9.85128	1	-10.2064	[[category|SW 3.1.1]]	replicative DNA helicase	dnaC
3	downregulated	yprA	9.23001e-06	-8.46234	0.96	-7.73634	mitomycin C-specific DNA damage repair	helicase	mrfA|yprA
3	downregulated	yopV	9.64152e-06	-8.04864	0.92	-6.53981	unknown	unknown	yopV
3	downregulated	yorI	1.0042e-05	-7.07856	0.92	-4.92054	unknown	unknown	yorI
3	downregulated	thiI	1.03454e-05	-9.27447	0.92	-8.23253	biosynthesis of 4-thiouridine in tRNA	sulfuryl transferase	thiI|ytbJ				CodY|	TF+M|	NaN|	GTP isoleucine valine|	1 1 1|
3	downregulated	ispE	1.04097e-05	-9.96723	1	-10.5361	MEP pathway of isoprenoid biosynthesis	4-diphosphocytidyl-2-C-methyl-D-erythritol kinase	ispE|yabH	PurR|		sigE|
3	downregulated	yxeF	1.04916e-05	-8.85699	0.96	-7.89289	unknown	unknown	yxeF
3	downregulated	S695	1.05513e-05	-7.35852	0.92	-5.75305		intergenic region	S695
3	downregulated	yddN	1.101e-05	-7.16233	0.96	-6.85543	unknown	unknown	yddN
3	downregulated	ytiB	1.12822e-05	-10.4892	0.96	-9.37893	unknown	unknown	ytiB	SigE|SigB|			Zur|	TF+M|	NaN|	Zinc|	1|
3	downregulated	ywpD	1.19586e-05	-6.67696	0.92	-5.59053	unknown	two-component orphan sensor kinase	ywpD
3	downregulated	yqaB	1.19718e-05	-6.96794	0.96	-6.18529	unknown	unknown	yqaB			sigK|
3	downregulated	S769	1.22622e-05	-6.1256	0.92	-4.16932		intergenic region	S769
3	downregulated	ruvB	1.31774e-05	-9.74034	1	-9.55517	[SW|DNA repair/ recombination]	Holliday junction DNA helicase	ruvB	LexA|	ruvAB		LexA|	TF-proteolyse|	-1|	DNA_Damage|	1|
3	downregulated	S1113	1.3712e-05	-8.21313	0.96	-8.15504	The antisense RNA of rpmEA	intergenic region	S1113
3	downregulated	yqfU	1.38987e-05	-9.06881	1	-9.25502	unknown	unknown	yqfU		yqfSU	sigG|
3	downregulated	S1499	1.45632e-05	-11.9236	1	-12.5572		intergenic region	S1499
3	downregulated	iscS	1.49091e-05	-10.141	0.92	-8.25629	tRNA modification	cysteine desulfurase	yrvO|nifS|iscS		cymR-yrvO-trmU	sigA|	stringent response|	Nan|	-1|	NaN|	nan|
3	downregulated	S104	1.49091e-05	-8.06034	0.92	-7.24295		5'UTR of cwlK	S104
3	downregulated	yabM	1.50566e-05	-8.6957	1	-8.53176	alternate pathway for peptidoglycan strand synthesis	unknown	yabM	Spo0A|SigX|	yabMNOPQ-divIC-yabR	sigX|sigW|sigE|	SpoIIID|	TF|	-1|	nan|	nan|
3	downregulated	fmt	1.50566e-05	-9.24614	1	-9.8296	formylation of Met-tRNA(fMet)	methionyl-tRNA formyltransferase	fmt|yloL	SigA|	Op20
3	downregulated	gltA	1.51089e-05	-12.1372	0.96	-12.8056	glutamate biosynthesis	glutamate synthase (large subunit)	gltA	SigK|Spo0A|Fur|	gltAB	sigA|	TnrA|GltC|Fsra|GltR|GltC2|GltC1|GltC0|	TF+P+M|TF+M|small regulatory RNA|unk|TF+M|TF+M|TF+M|	-1|1|-1|1|-1|1|1|	Glutamine| 2-Oxoglutarate Glutamate| @|unk|Glutamate| 2-Oxoglutarate Glutamate|Glutamate|	-1|1 -1|nan|-1|-1|1 -1|-1|
3	downregulated	yyzM	1.54551e-05	-9.8716	1	-9.38842	unknown	unknown	yyzM
3	downregulated	S319	1.57264e-05	-7.39026	0.96	-6.99231	The antisense RNA of oxaAB	5'UTR of [[gene|064AE8CE6D52E35582F90654AA9548963573C05C]]	S319
3	downregulated	yxaC	1.5989e-05	-7.00125	0.96	-6.11139	unknown	holin-like auxilary protein	yxaC
3	downregulated	yyaS	1.65678e-05	-7.19702	0.92	-6.31978	unknown	unknown	yyaS				*YybA*|	silico-TF+unk|	NaN|	unk|	|
3	downregulated	ykvR	1.68733e-05	-6.5012	0.96	-5.63737	unknown	unknown	ykvR	LexA|	ykvR		LexA|	TF-proteolyse|	-1|	DNA_Damage|	1|
3	downregulated	gltX	1.7312e-05	-10.8279	1	-10.8926	translation	glutamyl-tRNA synthetase	gltX	T-box|	gltX-cysES-yazC-yacOP	sigA|
3	downregulated	ywlE	1.7312e-05	-8.75174	1	-9.13226	dephosphorylation of [[protein|7B1B664A1AE1F641E8E7D9E2894D5C8FFFA92948]]	protein arginine phosphatase	ywlE|ipc-31d
3	downregulated	recF	1.74451e-05	-10.7546	0.96	-9.70221	[[category|SW 3.1.5]]	promoter of [[protein|A44D4677FB70BE8F554BF1001A500F817C7DA95F]] DNA repair center assembly	recF	SigA|	yaaA-recF-yaaB-gyrB	sigA|
3	downregulated	S1058	1.74451e-05	-11.1459	0.96	-10.3667		5'UTR of spo0B	S1058
3	downregulated	hom	1.74883e-05	-11.6396	1	-12.4722	biosynthesis of methionine and threonine	homoserine dehydrogenase (NADPH)	hom	SigB|ThrR|	Op60		CodY|	TF+M|	NaN|	GTP isoleucine valine|	1 1 1|
3	downregulated	relA	1.79477e-05	-10.5182	1	-11.055	synthesis and degradation of (p)ppGpp, triggering the stringent response	GTP pyrophosphokinase	relA		relA-yrvI	sigB|
3	downregulated	ywlC	1.82387e-05	-8.13775	1	-8.50827	tRNA modification	L-threonylcarbamoyl-AMP synthase	tsaC|ipc-29d|ywlC				DnaA|	TF|	-1|	@|	nan|
3	downregulated	X.8	1.82387e-05	-11.7054	0.96	-10.8604			BSU_misc_RNA_12
3	downregulated	ykvT	1.82387e-05	-6.51367	0.96	-5.88359	unknown	unknown	ykvT	SigA|RemA|WalR|	ykvT		WalR|	TF-TC|	1|	unk|	-1|
3	downregulated	S1161	1.83314e-05	-8.16614	1	-7.77247		5'UTR of yttB	S1161
3	downregulated	S537	1.91732e-05	-7.08785	1	-7.21841	The antisense RNA of ybzG	3'UTR of ykzC	S537
3	downregulated	S798	1.94415e-05	-6.36774	0.92	-4.62752		intergenic region	S798
3	downregulated	S1256	2.00214e-05	-9.09667	0.92	-8.03519		intergenic region	S1256
3	downregulated	yclM	2.02405e-05	-9.83659	1	-10.6793	unknown	aspartokinase III	thrD|yclM		yclM
3	downregulated	lytS	2.17406e-05	-7.64635	1	-8.23371	control of pyruvate utilization	two-component sensor kinase	lytS
3	downregulated	ydiL	2.18555e-05	-9.06618	0.92	-7.93489	unknown	unknown	ydiL
3	downregulated	ypjD	2.18593e-05	-9.75383	1	-10.1046	unknown	putative pyrophosphatase	ypjD|jojD	SigA|
3	downregulated	coaBC	2.1907e-05	-8.55358	1	-8.80498	biosynthesis of coenzyme A	putative phosphopantothenoylcysteine synthetase/decarboxylase	yloI|coaBC
3	downregulated	yhzG	2.40139e-05	-6.20831	0.96	-6.06278	unknown	unknown	yhzG
3	downregulated	yhdI	2.45983e-05	-6.35465	1	-6.26214	unknown	unknown	yhdI				*YhdI/YdeL*|	silico-TF+unk|	NaN|	unk|	nan|
3	downregulated	sapB	2.54225e-05	-8.29139	0.92	-6.64205	unknown	unknown	sapB
3	downregulated	mgtE	2.58395e-05	-9.86143	1	-10.1077	magnesium uptake	primary magnesium transporter	mgtE|ykoK	M-box|		sigK|	M-box|	riboswitch|	-1|	Magnesium|	1|
3	downregulated	ydfC	2.58395e-05	-3.59982	1	-3.27748	unknown	unknown	ydfC
3	downregulated	yxjH	2.78503e-05	-10.399	1	-10.7865	unknown	putative methionine synthase	yxjH	S-box|			S-box-SAM|CodY|	riboswitch|TF+M|	-1|NaN|	S-adenosyl-L-methionine|GTP isoleucine valine|	-1|1 1 1|
3	downregulated	yrdD.2	2.80592e-05	-6.62645	1	-7.36631	unknown	unknown	yrdD
3	downregulated	yhjP	2.91333e-05	-6.23813	0.92	-5.54119	unknown	unknown	yhjP
3	downregulated	yoaE	2.94544e-05	-9.74119	1	-10.5759	unknown	formate dehydrogenase	yoaE
3	downregulated	hisJ	2.95388e-05	-9.03836	1	-8.79883	biosynthesis of histidine	histidinol phosphate phosphatase	hisJ|ytvP		hisJ
3	downregulated	S14	2.96939e-05	-7.54413	1	-8.80811		3' of trnSL-Ser1	S14
3	downregulated	yszB	2.98029e-05	-9.33241	0.92	-8.62619	control of threonine biosynthesis	transcription repressor of threonine biosynthetic genes	thrR|pheB|yszB
3	downregulated	S1553	3.15758e-05	-8.47599	1	-9.17032		5'UTR of walR	S1553
3	downregulated	yhbE	3.15789e-05	-7.86775	0.96	-7.779	assembly of the flagellar hook and filament	bactofilin	yhbE|yzdA| ygaT
3	downregulated	yxjG	3.18799e-05	-10.9483	0.92	-9.76095	unknown	putative methionine synthase	yxjG	CitB|S-box|			S-box-SAM|	riboswitch|	-1|	S-adenosyl-L-methionine|	-1|
3	downregulated	S1394	3.25802e-05	-8.69325	0.92	-7.75623		5'UTR of ugd	S1394
3	downregulated	S844	3.30186e-05	-9.73939	1	-10.6124	The antisense RNA of S673	5'UTR of recU	S844
3	downregulated	ykuT	3.32594e-05	-7.67258	0.92	-7.02361	resistance to osmotic downshock	anion-selective mechanosensitive channel of small conductance	ykuT	SpoVT|SigB|		sigB|
3	downregulated	braB	3.32594e-05	-9.26653	1	-10.0463	uptake of branched-chain amino acids	branched-chain amino acid transporter	braB	ScoC|			CodY|	TF+M|	NaN|	GTP isoleucine valine|	1 1 1|
3	downregulated	S569	3.38092e-05	-12.2746	0.96	-12.0414		intergenic region	S569
3	downregulated	yjbK	3.38092e-05	-7.56004	0.92	-7.42201	unknown	unknown	yjbK
3	downregulated	yvrH	3.39782e-05	-8.22301	1	-8.83194	regulation cell surface maintenance	two-component response regulator ([SW|OmpR family])	yvrHb|yvrH		yvrI-yvrHa		YvrHb|	TF-TC|	1|	unk|	nan|
3	downregulated	yjkB	3.40196e-05	-6.51059	1	-7.47483	unknown	[SW|ABC transporter ](ATP-binding protein)	yjkB
3	downregulated	pbpD	3.44441e-05	-9.06024	0.96	-9.1488	bifunctional glucosyltransferase/ transpeptidase	penicillin-binding protein 4	pbpD	Spo0A|SigA|	pbpD-yuxK	sigA|	CodY|	TF+M|	NaN|	GTP isoleucine valine|	1 1 1|
3	downregulated	S915	3.47386e-05	-9.01775	1	-9.91143		intergenic region	S915
3	downregulated	S1130	3.61508e-05	-9.99837	1	-10.072	The antisense RNA of S27	5'UTR of ytsP	S1130
3	downregulated	folEA	3.61644e-05	-10.3731	1	-11.3781	biosynthesis of folate	GTP cyclohydrolase IA	folE		mtrAB	sigA|
3	downregulated	S1410	3.61644e-05	-8.73313	0.96	-8.66695		5'UTR of clsA	S1410
3	downregulated	yqjP	3.67002e-05	-7.60413	0.92	-7.56541	unknown	unknown	yqjP
3	downregulated	pdxK	3.69104e-05	-9.51329	0.96	-9.16668	biosynthesis of pyridoxal phosphate	pyridoxine, pyridoxal, and pyridoxamine kinase	pdxK|ywdB|ipa-52r|thiD
3	downregulated	yopY	3.70715e-05	-6.26547	0.92	-5.03022	unknown	unknown	yopY
3	downregulated	S59	3.76202e-05	-7.8542	0.92	-7.11489		5'UTR of ybaJ	S59
3	downregulated	yabC	3.79207e-05	-8.69822	0.96	-9.03884	rRNA modification	16S rRNA methyltransferase	yabC
3	downregulated	rbgA	3.95767e-05	-8.12151	0.96	-9.10759	[[category|SW 3.3.1.6]]	GTPase	rbgA|ylqF
3	downregulated	ywdE	3.95767e-05	-7.06579	0.92	-6.54386	unknown	unknown	ywdE|ipa-55d
3	downregulated	yybA	3.96674e-05	-7.11302	0.96	-6.83984	unknown	transcriptional regulator ([SW|MarR family])	yybA				*YybA*|	silico-TF+unk|	NaN|	unk|	|
3	downregulated	yqhM	4.09174e-05	-9.46085	1	-10.6027	biosynthesis of lipoic acid	octanoyltransferase	lipM|yqhM
3	downregulated	yeaD	4.09174e-05	-7.75753	1	-8.62449	unknown	unknown	yeaD
3	downregulated	ydeO	4.09366e-05	-9.2909	0.96	-9.2061	unknown	unknown	ydeO
3	downregulated	ylaB	4.09605e-05	-6.06815	0.96	-6.19973	unknown	unknown	ylaB	YlaC|	ylaABCD	YlaC|sigA|	Spx|	TF+S|	1|	Thiol_specific_oxidative_stress::stress|	1|
3	downregulated	ilvK	4.23229e-05	-11.0185	0.96	-10.8319	biosynthesis of branched-chain amino acids	branched-chain amino acid aminotransferase	ywaA|ipa-0r		ywaA
3	downregulated	S1239	4.28078e-05	-7.76191	0.92	-6.51384		5'UTR of yumB	S1239
3	downregulated	ypiP	4.3763e-05	-7.52263	0.92	-6.8801	unknown	unknown	ypiP
3	downregulated	xseA	4.41099e-05	-9.09706	1	-10.0284	unknown	unknown	yqiB
3	downregulated	yocC	4.54345e-05	-8.44279	1	-9.07455	unknown	unknown	yocC
3	downregulated	dapB	4.64842e-05	-9.08617	1	-9.80345	biosynthesis of lysine and peptidoglycan	dihydrodipicolinate reductase (NADPH)	dapB	SigA|SigA|	Op62
3	downregulated	yfjM	4.68615e-05	-7.3214	0.96	-7.32684	unknown	unknown	yfjM
3	downregulated	S625	4.76138e-05	-6.70216	1	-7.29767		intergenic region	S625
3	downregulated	yxlA	4.85176e-05	-7.36548	1	-8.14907	unknown	unknown	yxlA
3	downregulated	yebC	4.90106e-05	-9.2992	0.92	-7.73623	unknown	unknown	yebC	Spo0A|SigV|		sigM|
3	downregulated	S218	4.90106e-05	-8.3842	0.96	-8.55521		intergenic region	S218
3	downregulated	yxkA	4.94445e-05	-5.19135	0.96	-4.76885	unknown	unknown	yxkA
3	downregulated	yefC	5.05909e-05	-7.56745	1	-8.57501	unknown	unknown	yefC
3	downregulated	recN	5.06942e-05	-8.40411	0.92	-7.69064	DNA repair and genetic recombination	DNA integrity scanning protein	recN	stringent response|
3	downregulated	yfhQ	5.11318e-05	-7.87325	1	-8.8441	DNA repair	A/G-specific adenine glycosylase	mutY|yfhQ		yfhQ-fabL-sspE	sigG|sigA|	YfhP|SpoVT|RsfA|	unk|TF|P|	-1|-1|1|	nan|nan| @|	nan|nan|nan|
3	downregulated	S850	5.19042e-05	-9.4012	1	-11.1736		intergenic region	S850
3	downregulated	S901	5.29379e-05	-7.70097	0.96	-8.15056		intergenic region	S901
3	downregulated	trmU	5.42589e-05	-9.71098	0.92	-7.86144	tRNA modification	tRNA (5-methylaminomethyl-2-thiouridylate) methyltransferase	trmU|yrrA|mnmA	stringent response|	cymR-yrvO-trmU	sigA|	stringent response|	Nan|	-1|	NaN|	nan|
3	downregulated	proI	5.47842e-05	-7.5904	0.96	-8.03125	biosynthesis of proline	pyrroline-5-carboxylate reductase	proI|yqjO	AbrB|T-box|	proI		T-box-PRO|	RNA switch|	1|	tRNApro|	-1|
3	downregulated	gltR	5.56512e-05	-6.85147	0.96	-6.57355	unknown	transcriptional regulator ([SW|LysR family])	gltR|yrdL	SigA|GltR|	gltR	sigA|	GltR|	unk|	-1|	unk|	-1|
3	downregulated	yefA	5.56512e-05	-8.65027	1	-9.50019	23S rRNA maturation	rRNA methyltransferase	rlmCD|yerS|yefA
3	downregulated	dinG	5.56512e-05	-9.34629	1	-10.5367	response to DNA damage	ATP-dependent DNA helicase	dinG
3	downregulated	S801	5.56512e-05	-6.2773	0.92	-4.49769		5'UTR of yonK	S801
3	downregulated	ywzC	5.56512e-05	-8.46178	1	-9.3803	unknown	unknown	ywzC
3	downregulated	S175	5.5842e-05	-7.20333	0.96	-7.25745		3'UTR of yddN	S175
3	downregulated	ycgS	5.60734e-05	-6.98402	1	-7.25094	unknown	unknown	ycgS
3	downregulated	S943	5.62906e-05	-7.87381	0.96	-8.27475	The antisense RNA of S1444	intergenic region	S943
3	downregulated	defA	5.88985e-05	-8.59331	0.96	-9.05734	translation	formylmethionine deformylase	defA|yloK|def	SigA|
3	downregulated	S290	5.91409e-05	-6.53569	1	-6.16317	The antisense RNA of S999	intergenic region	S290
3	downregulated	rnmV	6.05826e-05	-8.71051	1	-9.55058	5S ribosomal RNA maturation	endoribonuclease M5	rnmV|yabF
3	downregulated	lmrA	6.19917e-05	-8.44628	1	-9.96164	regulation of lincomycin resistance	transcriptional regulator	lmrA|lin-2|yccB	SigE|LmrA|	lmrAB	sigA|	LmrA|Qdor|	TF+M|TF+M|	-1|NaN|	Flavonoids|Flavonoids|	-1|-1|
3	downregulated	pheA	6.24908e-05	-8.99157	1	-9.72636	biosynthesis of phenylalanine	prephenate dehydratase	pheA	SigA|	Op95
3	downregulated	S280	6.44233e-05	-8.27797	1	-9.18675		5'UTR of yfjN	S280
3	downregulated	S428	6.5025e-05	-7.01286	0.96	-8.1226	The antisense RNA of cssS	3'UTR of metC	S428
3	downregulated	yfhI	6.51951e-05	-7.0237	1	-6.70906	unknown	unknown	yfhI
3	downregulated	yttB	6.70979e-05	-6.66882	0.96	-5.945	unknown	unknown	yttB
3	downregulated	S105	6.776e-05	-5.84831	0.92	-4.7469		5'UTR of yceC	S105
3	downregulated	dusC	6.7915e-05	-8.14804	1	-9.20574	tRNA modification	putative tRNA-dihydrouridine synthase 2	yfjN|dusC
3	downregulated	bioY	6.7915e-05	-8.02108	1	-11.108	uptake of biotin	S protein of biotin [SW|ECF transporter]	yhfU|bioY
3	downregulated	yozG	7.00002e-05	-6.27673	0.96	-5.69346	unknown	unknown	yozG
3	downregulated	coaX	7.17184e-05	-8.90792	1	-9.85926	biosynthesis of coenzyme A	pantothenate kinase	coaX|yacB	spxA|		sigM|
3	downregulated	gabR	7.23038e-05	-5.7597	0.92	-5.50356	regulation of gamma-amino butyric acid utilization	transcription regulator	gabR|ycnF	GabR|	gabR	sigA|	GabR|	TF+M|	-1|	4-Aminobutanoate|	1|
3	downregulated	yozW	7.28053e-05	-5.85151	0.92	-5.9234	unknown	unknown	yozW
3	downregulated	yusP	7.2952e-05	-8.40634	0.96	-8.28408	multidrug resistance	multidrug-efflux transporter	mdtP|yusP				MdtR|	TF+M|	-1|	stress: fusidic acid (probably other)|	-1|
3	downregulated	yfmE	7.48054e-05	-8.81141	0.92	-7.98239	iron uptake	iron/citrate [SW|ABC transporter] (permease)	fecE|yfmE		yfmCDEF		Fur|	TF+M|	-1|	Iron|	1|
3	downregulated	ylaD	7.58201e-05	-5.85548	0.96	-5.58903	control of sigma factor [[protein|544344B61A804F367BB726976E0C87B61998490A]]	anti-Sigma ([[protein|544344B61A804F367BB726976E0C87B61998490A]])	ylaD	YlaC|	ylaABCD	YlaC|sigA|	Spx|	TF+S|	1|	Thiol_specific_oxidative_stress::stress|	1|
3	downregulated	S183	7.81537e-05	-7.13115	0.96	-7.83917	The antisense RNA of ylbJ	intergenic region	S183
3	downregulated	yaaO	7.8932e-05	-8.38591	0.96	-8.44456	control of [[protein|3054CD45713BBD69C2A528DE24AF6AF37175FD9D]] modification	putative arginine decarboxylase	yaaO	SigW|
3	downregulated	tagG	7.96522e-05	-9.54558	1	-10.855	[[category|SW 2.6.1.3]]	[SW|ABC transporter] for teichoic acid translocation (permease)	tagG	WalR|	Op216
3	downregulated	dusB	8.21909e-05	-9.7318	1	-11.3343	tRNA maturation	putative tRNA-dihydrouridine synthase B	yacF|dusB|dus1		pabBAC-sul-folBK-yazB-yacF-lysS	sigA|	TRAP|	RNA-BAP|	-1|	Tryptophan|	1|
3	downregulated	ydgJ	8.46338e-05	-7.85361	0.96	-7.52814	unknown	unknown	ydgJ
3	downregulated	S1059	8.52721e-05	-10.2912	1	-11.3194		intergenic region	S1059
3	downregulated	acpS	8.67315e-05	-7.47339	0.92	-7.28164	fatty acid biosynthesis	acyl-carrier protein synthase	acpS|ydcB		acpS
3	downregulated	ylbG	8.67315e-05	-8.41874	1	-9.9556	unknown	unknown	ylbG
3	downregulated	yhbD	8.73374e-05	-7.70452	0.96	-8.31234	unknown	unknown	yhbD|ygaS
3	downregulated	vmlR	8.73374e-05	-6.24095	0.92	-5.85642	dissociation of antibiotics (virginiamycin M, lincomycin) from the ribosome	ABCF ATPase	vmlR|expZ	RNA switch|
3	downregulated	ywlA	8.77182e-05	-7.11455	0.96	-7.16792	unknown	unknown	ywlA|ipc-26r
3	downregulated	ynbA	8.85867e-05	-8.20377	1	-9.28618	rescuing of translationally arrested ribosomes	GTP-binding protein, ribosome-splitting factor	ynbA
3	downregulated	S1044	9.0308e-05	-7.92986	0.96	-8.53284	The antisense RNA of ccpN	5'UTR of yrvJ	S1044
3	downregulated	ytqA	9.251e-05	-8.02135	1	-9.64587	unknown	unknown	ytqA
3	downregulated	S473	9.6392e-05	-9.93551	0.96	-10.2419	control of mgtE expressionThe antisense RNA of cotSA	mgtE riboswitch	mgtE riboswitch|S473
3	downregulated	ykkC	9.78449e-05	-6.40732	1	-7.3266	export/ detoxification of guanidine	subunit of guanidine exporter	ykkC	YkkC riboswitch|			*RNA - ykkC-yxkD*|	silico-riboswitch|	NaN|	unk|	nan|
3	downregulated	S1569	9.87913e-05	-7.43579	0.92	-7.29279		5'UTR of yyaT	S1569
3	downregulated	ywqB	9.94605e-05	-7.64834	1	-9.13682	unknown	unknown	ywqB
3	downregulated	S474	0.00010017	-9.32094	0.96	-9.83892		5'UTR of mgtE	S474
3	downregulated	yojO	0.000100481	-8.33409	0.96	-8.45429	unknown	unknown	yojO
3	downregulated	ydgI	0.000103236	-7.41442	0.92	-6.76071	unknown	unknown	ydgI
3	downregulated	ruvA	0.000106787	-8.68738	0.96	-9.22126	[SW|DNA repair/ recombination]	Holliday junction DNA helicase	ruvA	Spo0A|SigA|LexA|	ruvAB		LexA|	TF-proteolyse|	-1|	DNA_Damage|	1|
[truncated: 9,293 more rows]

## Sheet: C. Cluster markers (top100)
Legend: this table is a shortlist of sheet B with only top 100 (p-values) upregulated or downregulated genes selected for each cluster. The rank within clusters is based on function.
cluster	mode	gene_name	p_value	log_fold_change	percentage	intensity	gene_function	gene_product	synonyms	regulon	operon	sigma_factor	regulator	regulatory_mechanism	regulation_sign	metabolite	metabolite_sign
1	upregulated	yhcS	9.29201e-09	9.87935	1	10.7283	anchoring of proteins to the cell wall	sortase	yhcS			sigH|
1	upregulated	ilvC	9.75997e-11	16.9573	0.931034	12.0666	biosynthesis of branched-chain amino acids	ketol-acid reductoisomerase (2,3-dihydroxy-3-methylbutanoate, 2-acetolactate)	ilvC	T-box|	ilvBHC-leuABCD	sigA|	TnrA|CodY|CcpA|T-box-LEU|	TF+P+M|TF+M|TF+PP+M|RNA switch|	-1|-1|1|1|	Glutamine|GTP isoleucine valine|D-fructose-1,6-bisphosphate Glucose-6-Phosphate|tRNAleu|	-1|1 1 1|1 1|-1|
1	upregulated	leuC	5.35009e-11	16.1204	0.965517	11.0783	biosynthesis of leucine	3-isopropylmalate dehydratase (large subunit)	leuC	SigG|T-box|	ilvBHC-leuABCD	sigA|	TnrA|Fsra|CodY|CcpA|T-box-LEU|	TF+P+M|small regulatory RNA|TF+M|TF+PP+M|RNA switch|	-1|-1|-1|1|1|	Glutamine| @|GTP isoleucine valine|D-fructose-1,6-bisphosphate Glucose-6-Phosphate|tRNAleu|	-1|nan|1 1 1|1 1|-1|
1	upregulated	leuD	1.4551e-09	14.3173	0.965517	10.9891	biosynthesis of leucine	3-isopropylmalate dehydratase (small subunit)	leuD	SigE|stringent response|T-box|	ilvBHC-leuABCD	sigA|	TnrA|Fsra|CodY|CcpA|T-box-LEU|	TF+P+M|small regulatory RNA|TF+M|TF+PP+M|RNA switch|	-1|-1|-1|1|1|	Glutamine| @|GTP isoleucine valine|D-fructose-1,6-bisphosphate Glucose-6-Phosphate|tRNAleu|	-1|nan|1 1 1|1 1|-1|
1	upregulated	yqgS	7.36909e-09	13.219	0.965517	11.9858	biosynthesis of lipoteichoic acid	minor lipoteichoic acid synthase	yqgS
1	upregulated	metI	1.12938e-09	14.2024	0.965517	10.5842	biosynthesis of methionine	O-succinylhomoserine lyase (L-cysteine, H<sub>2</sub>S, methanethiol, elimination)	metI|yjcI	TnrA|S-box|	yjcIJ	sigA|	S-box-SAM|CodY|	riboswitch|TF+M|	-1|NaN|	S-adenosyl-L-methionine|GTP isoleucine valine|	-1|1 1 1|
1	upregulated	metC	3.8509e-09	13.4542	1	10.8053	biosynthesis of methionine	cystathionine beta-lyase	metC|yjcJ	S-box|	yjcIJ	sigA|	S-box-SAM|CodY|	riboswitch|TF+M|	-1|NaN|	S-adenosyl-L-methionine|GTP isoleucine valine|	-1|1 1 1|
1	upregulated	metE	1.05001e-07	13.4906	1	11.1143	biosynthesis of methionine	methionine synthase	metE|metC	S-box|	metE	sigA|	S-box-SAM|	riboswitch|	-1|	S-adenosyl-L-methionine|	-1|
1	upregulated	bacB	1.70932e-09	12.1107	0.965517	9.8316	biosynthesis of the antibiotic bacilysin	oxidase	bacB|ywfC|ipa-81d	DnaA|AbrB|ScoC|		sigH|	scoC|CodY|AbrB|	TF|TF+M|TF|	-1|-1|-1|	@|GTP isoleucine valine| @|	nan|1 1 1|nan|
1	upregulated	dacC	2.74038e-09	11.7472	1	11.4041	carboxypeptidase	penicillin-binding protein 4A, D-alanyl-D-alanine carboxypeptidase	dacC|pbp	SigH|	yoxA-dacC	sigH|sigB|
1	upregulated	spoVG	9.33001e-08	15.2423	0.931034	13.5653	cell division, control of sporulation initiation	negative effector of asymetric septation	spoVG	Fnr|AbrB|	spoVG	sigH|	SinR|AbrB|CodY|	TF|TF|TF+M|	-1|-1|NaN|	nan| @|GTP isoleucine valine|	nan|nan|1 1 1|
1	upregulated	yfiR	1.22308e-10	10.7006	1	8.96573	control of [[gene|yfiS ]]expression	transcriptional regulator ([SW|TetR family])	yfiR	TnrA|
1	upregulated	acuA	1.14318e-07	12.3262	0.931034	10.5611	control of [[protein|AcsA ]]activity	Gcn5-related N-acetyltransferase	acuA	CcpA|	acuABC	sigA|	CcpA|CodY|	TF+PP+M|TF+M|	-1|NaN|	D-fructose-1,6-bisphosphate Glucose-6-Phosphate|GTP isoleucine valine|	1 1|1 1 1|
1	upregulated	spoIIAA	5.18944e-08	11.4302	1	11.9344	control of SigF activity	anti-anti-SigF	spoIIAA	AbrB|	dacF-spoIIAAB-sigF	sigH|sigG|sigF|	Spo0A|SinR|AbrB|SpoVT|	TF+PP|TF|TF|TF|	1|-1|-1|-1|	nan|nan| @|nan|	nan|nan|nan|nan|
1	upregulated	spoIIAB	4.23165e-08	11.3923	1	11.8695	control of SigF activity| phosphorylation and inactivation of [[protein|3936E91C062074BFE4284B54A8CC33F35F94F5EE]]	anti-sigma factor, protein serine kinase	spoIIAB	AbrB|	dacF-spoIIAAB-sigF	sigH|sigG|sigF|	Spo0A|SinR|AbrB|SpoVT|	TF+PP|TF|TF|TF|	1|-1|-1|-1|	nan|nan| @|nan|	nan|nan|nan|nan|
1	upregulated	acuC	8.14542e-08	11.7706	0.931034	10.0016	control of AcsA activity	AcsA deacetylase	acuC	AscR|CcpA|	acuABC	sigA|	CcpA|CodY|	TF+PP+M|TF+M|	-1|NaN|	D-fructose-1,6-bisphosphate Glucose-6-Phosphate|GTP isoleucine valine|	1 1|1 1 1|
1	upregulated	licT	1.07302e-08	11.4158	1	11.1032	repression of beta-glucan and beta-glucoside utilization	transcriptional antiterminator (BglG family)	licT	SigA|SigA|	licT-bglS	sigA|
1	upregulated	phrF	2.14732e-10	16.7238	1	13.3812	control of ComA activity	phosphatase (RapF) regulator	phrF|ywhI	CcpA|	rapF-phrF	sigH|	ComA|	TF-TC|	1|	ComX|	1|
1	upregulated	rapB	5.26644e-08	11.4023	0.931034	9.74913	control of sporulation initiation	response regulator aspartate phosphatase	rapB|spo0P|ywmE	SigA|SigA|	rapB	sigA|
1	upregulated	phrI	1.10283e-07	11.5255	1	12.1185	control of the transfer of the mobile genetic element ICEBs1	phosphatase (RapI) regulator	phrI	SigH|	rapI-phrI	sigH|sigA|
1	upregulated	ggt	8.6144e-09	8.69752	1	8.97828	degradation of poly-glutamate capsules	gamma-glutamyltransferase	ggt|pac
1	upregulated	yvyD	5.09264e-08	14.8407	1	14.9252	dimerization of ribosomes in the stationary phase, protection against paraquat stress	ribosome hibernation promoting factor	hpf|yviI|yvyD		yvyD	sigH|sigB|
1	upregulated	divIVA	2.59028e-12	15.4714	1	11.9819	division site selection, chromosome segregation and control of peptidoglycan homeostasis	cell division initiation protein, member of the [SW|divisome]	divIVA|ylmJ	Spo0A|			Spo0A|	TF+PP|	-1|	nan|	nan|
1	upregulated	kinE	2.28813e-08	10.2875	0.931034	8.90722	initiation of sporulation	two-component sensor kinase	kinE|ykrQ	SigA|SigA|	kinE-ogt	sigH|sigA|	CodY|	TF+M|	NaN|	GTP isoleucine valine|	1 1 1|
1	upregulated	spo0A	4.54695e-08	11.8053	1	12.319	initiation of sporulation	[SW|phosphorelay] response regulator	spo0A|spo0C|spo0G|spoIIL|sof-1	SigH|	spo0A	sigH|sigA|	Spo0A|SinR|	TF+PP|TF|	-1|-1|	nan|nan|	nan|nan|
1	upregulated	scuA	1.81652e-08	11.3028	1	11.334	maturation of cytochrome c oxidase caa3	synthesis of cytochrome oxidase protein	sco|ypmQ
1	upregulated	mtnX	2.59147e-11	15.6722	1	11.3286	methionine salvage	2-hydroxy-3-keto-5-methylthiopentenyl-1-phosphate phosphatase	mtnX|ykrX	SigA|SigA|S-box|	mtnWXBD	sigA|	S-box-SAM|	riboswitch|	-1|	S-adenosyl-L-methionine|	-1|
1	upregulated	mtnB	8.46567e-11	15.4731	1	11.5846	methionine salvage	methylthioribulose-1-phosphate dehydratase	mtnB|ykrY	S-box|	mtnWXBD	sigA|	S-box-SAM|	riboswitch|	-1|	S-adenosyl-L-methionine|	-1|
1	upregulated	yheI	4.8283e-08	8.85924	0.931034	8.68222	multiple antibiotic resistance	multidrug [SW|ABC transporter ](ATP-binding protein)	bmrC|yheI				SpoIIID|	TF|	1|	nan|	nan|
1	upregulated	yndL	2.59147e-11	7.95736	0.965517	6.13285	polyglutamic acid degradation	phage-derived gamma polyglutamic acid hydrolase	pghL|yndL		yndL	sigK|
1	upregulated	acpK	8.38667e-08	9.67658	0.965517	9.7449	polyketide biosynthesis	acyl carrier protein	acpK	AbrB|
1	upregulated	pksJ	1.26817e-09	10.1624	1	9.6968	polyketide synthesis	polyketide synthase	pksJ|pksK	AbrB|
1	upregulated	pksG	1.26817e-09	10.0301	0.931034	8.65709	polyketide synthesis	hydroxymethylglutaryl CoA synthase	pksG	RghR|AbrB|
1	upregulated	pksN	6.55188e-09	9.60407	0.965517	9.19494	polyketide synthesis	polyketide synthase of type I	pksN|pksP	AbrB|
1	upregulated	pksE	1.23028e-08	10.5604	0.965517	10.1748	polyketide synthesis	unknown	pksE	SigK|AbrB|
1	upregulated	mdxR	7.88149e-10	7.23361	0.931034	6.86758	probably regulation of starch and maltodextrin utilization	transcriptional regulator ([SW|LacI family])	yvdE|mdxR		Op172	sigK|
1	upregulated	citS	1.71605e-10	11.8328	0.965517	9.51485	regulation of citrate uptake	two-component sensor kinase	citS|yflR				CcpA|	TF+PP+M|	NaN|	D-fructose-1,6-bisphosphate Glucose-6-Phosphate|	1 1|
1	upregulated	citT	2.82044e-09	11.1553	0.931034	9.13352	regulation of citrate uptake	two-component response regulator	citT|yflQ		Op148		CcpA|	TF+PP+M|	NaN|	D-fructose-1,6-bisphosphate Glucose-6-Phosphate|	1 1|
1	upregulated	degS	1.06321e-07	10.2671	1	10.6833	regulation of degradative enzyme and genetic competence	two-component sensor kinase	degS|sacU	DegU|CcpA|	degSU	sigA|
1	upregulated	glpP	1.10539e-08	11.3905	1	10.7928	regulation of glycerol and glycerol-3-phosphate utilization	transcriptional antiterminator	glpP	Spo0A|SigA|	Op164		CcpA|	TF+PP+M|	-1|	D-fructose-1,6-bisphosphate Glucose-6-Phosphate|	1 1|
1	upregulated	pycA	2.59028e-12	16.972	0.931034	11.2662	replenishment of the oxaloacetate pool	pyruvate carboxylase	pycA|ylaP	stringent response|	ftsW-pycA		stringent response|	Nan|	1|	NaN|	nan|
1	upregulated	yjiC	7.83499e-08	7.97772	0.965517	9.25004	synthesis of bacillaene	macrolide glycosyltransferase	yjiC	SigB|
1	upregulated	icd	4.31477e-10	17.1378	1	14.2496	TCA cycle	isocitrate dehydrogenase	icd|citC	CcpC|	citZ-icd-mdh	sigA|	CitB|CcpC|CcpA|CodY|	riboswitch|TF+ADN-M|TF+PP+M|TF+M|	NaN|-1|-1|NaN|	Iron|Citrate|D-fructose-1,6-bisphosphate Glucose-6-Phosphate|GTP isoleucine valine|	-1|-1|1 1|1 1 1|
1	upregulated	mdh	1.19852e-08	15.5756	0.965517	12.7033	TCA cycle	malate dehydrogenase	mdh|citH	CcpC|	citZ-icd-mdh	sigA|	CitB|CcpC|CcpA|CodY|	riboswitch|TF+ADN-M|TF+PP+M|TF+M|	NaN|-1|-1|NaN|	Iron|Citrate|D-fructose-1,6-bisphosphate Glucose-6-Phosphate|GTP isoleucine valine|	-1|-1|1 1|1 1 1|
1	upregulated	yxjH	3.28232e-11	14.6413	1	10.4506	unknown	putative methionine synthase	yxjH	S-box|			S-box-SAM|CodY|	riboswitch|TF+M|	-1|NaN|	S-adenosyl-L-methionine|GTP isoleucine valine|	-1|1 1 1|
1	upregulated	yopI	3.55819e-11	13.4975	0.931034	9.62151	unknown	unknown	yopI
1	upregulated	yrpB	4.65609e-11	11.3513	0.965517	9.33061	unknown	unknown	yrpB				GltR|	unk|	NaN|	unk|	-1|
1	upregulated	ywaD	8.79023e-11	7.75308	1	8.72377	unknown	double-zinc aminopeptidase	ywaD|ipa-8r
1	upregulated	yoaE	1.35157e-10	13.3158	0.931034	8.98279	unknown	formate dehydrogenase	yoaE
1	upregulated	yusZ	3.52649e-10	9.8632	0.965517	8.097	unknown	unknown	yusZ|yvxA				CodY|	TF+M|	NaN|	GTP isoleucine valine|	1 1 1|
1	upregulated	yusY	5.64606e-10	12.3377	0.965517	10.3221	unknown	unknown	yusY/1
1	upregulated	yobO	1.26817e-09	9.9644	0.965517	9.4136	unknown	unknown	yobO	AbrB|	yobO	sigH|	CcpA|AbrB|	TF+PP+M|TF|	-1|-1|	D-fructose-1,6-bisphosphate Glucose-6-Phosphate| @|	1 1|nan|
1	upregulated	yhxA	1.40263e-09	12.0902	1	11.3236	unknown	unknown	yhxA	SigA|
1	upregulated	yoxA	1.54071e-09	11.7911	1	11.1837	unknown	aldose-1-epimerase (mutarotase)	galM|yoxA		yoxA-dacC	sigH|sigB|
1	upregulated	yoaZ	2.82044e-09	8.38886	0.965517	7.87898	unknown	unknown	yoaZ
1	upregulated	ypfD	3.71526e-09	15.1678	0.931034	12.1871	unknown	unknown	ypfD|jofD
1	upregulated	yusY.1	6.05357e-09	11.6937	0.931034	9.58293	unknown	unknown	yusY
1	upregulated	yflP	6.33908e-09	10.447	0.931034	8.88676	unknown	unknown	yflP
1	upregulated	yxjG	6.33908e-09	13.6901	1	11.1512	unknown	putative methionine synthase	yxjG	CitB|S-box|			S-box-SAM|	riboswitch|	-1|	S-adenosyl-L-methionine|	-1|
1	upregulated	yisT	7.44917e-09	10.9306	0.965517	10.7892	unknown	bacillithiol S-transferase	bstC|yisT|yucH			sigH|
1	upregulated	yrkL	8.64505e-09	11.4688	1	10.7802	unknown	unknown	yrkL
1	upregulated	yhcZ	9.57949e-09	9.97924	1	11.2255	unknown	two-component response regulator	yhcZ	SigE|LiaR|	yhcYZ-yhdA	sigA|sigE|	LiaR|	TF-TC|	1|	Bacitracin::stress|	1|
1	upregulated	yitR	1.34879e-08	9.56517	0.965517	9.02554	unknown	unknown	yitR
1	upregulated	ypjQ	1.81652e-08	12.3456	1	12.713	unknown	unknown	ypjQ
1	upregulated	ypjP	1.99963e-08	13.0066	1	13.0497	unknown	unknown	ypjP
1	upregulated	yndB	3.23097e-08	11.1899	0.931034	9.75862	unknown	unknown	yndB
1	upregulated	yvfT	3.27474e-08	8.72355	0.965517	8.28891	unknown	two-component sensor kinase	yvfT				*YvfU*|	silico-TF+TC|	NaN|	unk|	nan|
1	upregulated	yyaB	4.16852e-08	9.17129	0.931034	8.48795	unknown	unknown	yyaB
1	upregulated	ypmR	4.62425e-08	11.8708	1	12.1661	unknown	unknown	ypmR|yzjA
1	upregulated	acuB	5.18944e-08	12.1823	0.931034	10.1953	unknown	unknown	acuB	CcpA|	acuABC	sigA|	CcpA|CodY|	TF+PP+M|TF+M|	-1|NaN|	D-fructose-1,6-bisphosphate Glucose-6-Phosphate|GTP isoleucine valine|	1 1|1 1 1|
1	upregulated	yizB	5.45659e-08	9.24651	1	9.52481	unknown	unknown	yizB
1	upregulated	yczJ	7.07789e-08	9.91444	0.965517	10.4368	unknown	unknown	yczJ
1	upregulated	yokG	7.47458e-08	12.8384	1	12.1283	unknown	unknown	yokG
1	upregulated	yqgQ	8.11504e-08	11.0777	1	10.5888	unknown	unknown	yqgQ				CcpA|	TF+PP+M|	NaN|	D-fructose-1,6-bisphosphate Glucose-6-Phosphate|	1 1|
1	upregulated	yhcY	8.43306e-08	8.40341	1	10.0508	unknown	two-component sensor kinase	yhcY	LiaR|	yhcYZ-yhdA	sigA|sigE|	LiaR|	TF-TC|	1|	Bacitracin::stress|	1|
1	upregulated	ykkA	8.61355e-08	7.84458	0.965517	7.50226	unknown	bacillithiol S-transferase	bstF|ykkA
1	upregulated	yccK	9.06023e-08	8.43551	1	9.68565	unknown	unknown	yccK|yzaE
1	upregulated	ywzE	9.33001e-08	8.65725	0.965517	7.93398	unknown	unknown	ywzE
1	upregulated	yoeA	1.18426e-07	9.53812	1	10.2636	unknown	putative multidrug exporter	yoeA			sigH|
1	upregulated	ytkL	1.23316e-07	10.5787	1	10.8839	unknown	unknown	ytkL	SigB|	ytkL	sigB|
1	upregulated	appB	1.39083e-08	12.3901	1	11.0159	uptake of oligopeptides	oligopeptide ABC transporter (permease)	appB	ScoC|	appDFABC		scoC|CodY|TnrA|	TF|TF+M|TF+P+M|	-1|-1|NaN|	@|GTP isoleucine valine|Glutamine|	nan|1 1 1|-1|
1	upregulated	appC	2.26617e-08	12.2027	1	11.007	uptake of oligopeptides	oligopeptide ABC transporter (permease)	appC	ScoC|	appDFABC		scoC|CodY|TnrA|	TF|TF+M|TF+P+M|	-1|-1|NaN|	@|GTP isoleucine valine|Glutamine|	nan|1 1 1|-1|
1	upregulated	gabP	1.54071e-09	12.7814	0.965517	9.91299	utilization of gamma-amino butyric acid	gamma-amino butyric acid permease	gabP|nrg-21	CodY|	gabP	sigA|	TnrA|CodY|	TF+P+M|TF+M|	1|-1|	Glutamine|GTP isoleucine valine|	-1|1 1 1|
1	upregulated	yhcR	8.64505e-09	9.90752	0.965517	9.90259	utilization of nucleic acids	extracellular non-specific endonuclease, Rnase	yhcR			sigH|
1	upregulated	ydjE	5.92523e-10	13.6871	1	11.6925	utilization of sucrose and glucitol	fructokinase	fruC|ydjE		ydjE
1	upregulated	ureA	6.9453e-08	10.4216	1	10.4105	utilization of urea as alternative nitrogen source	urease (gamma subunit)	ureA	SpoIIID|SigH|	ureABC	sigH|sigA|	TnrA|PucR|GlnR|CodY|	TF+P+M|TF+M|TF+P+M|TF+M|	1|1|-1|-1|	Glutamine|Allantoin Urate Allantoate|Glutamine|GTP isoleucine valine|	-1|1 1 1|1|1 1 1|
1	upregulated	X.19	3.58783e-12	13.5055	0.965517	9.9284			BSU_misc_RNA_24
1	upregulated	S1499	6.6946e-12	16.745	1	11.7575		intergenic region	S1499
1	upregulated	X.11	9.32439e-12	16.536	0.965517	12.2055			BSU_misc_RNA_15
1	upregulated	S320	1.08123e-11	14.3861	1	12.035		5'UTR of yhxA	S320
1	upregulated	S1006	1.34119e-11	12.944	0.965517	9.79419		5'UTR of yrpB	S1006
1	upregulated	S725	1.26817e-09	12.0096	1	11.4635		5'UTR of yobO	S725
1	upregulated	S1451	2.60219e-09	10.3044	0.931034	7.5122		intergenic region	S1451
1	upregulated	S792	1.05298e-08	10.0413	1	10.2322		3'UTR of yopA	S792
1	upregulated	S987	1.33368e-08	12.0751	1	11.5175		3'UTR of yrkL	S987
1	upregulated	S727	1.67878e-08	9.96547	1	10.8821		intergenic region	S727
1	upregulated	S1414	1.91472e-08	9.35007	0.965517	8.69458		intergenic region	S1414
1	upregulated	S1413	4.00195e-08	11.1815	1	10.9654		5'UTR of ureA	S1413
1	upregulated	X.14	5.60115e-08	13.9642	1	12.909			BSU_misc_RNA_18
1	upregulated	S363	1.10556e-07	11.0526	1	11.3536		5'UTR of aprE	S363
1	downregulated	ytzG	6.22938e-08	-8.94662	1	-9.58699	16S rRNA modification	putative 16S pseudouridylate synthase	ytzG, ytzF
1	downregulated	ansA	2.55213e-09	-10.4195	1	-14.1652	asparagine degradation	L-asparaginase	ansA	SigA|	ansAB	sigA|	AnsR|	TF+M|	-1|	asparagine|	-1|
1	downregulated	ansB	5.16991e-09	-10.7786	1	-14.5116	aspartate degradation	L-aspartase	ansB	SigA|	ansAB	sigA|	AnsR|	TF+M|	-1|	asparagine|	-1|
1	downregulated	coaX	1.28533e-07	-10.6902	1	-11.1564	biosynthesis of coenzyme A	pantothenate kinase	coaX|yacB	spxA|		sigM|
1	downregulated	pssA	1.00597e-08	-10.8033	1	-10.9671	biosynthesis of phospholipids	phosphatidylserine synthase	pssA|pss	SigX|	pssA-ybfM-psd	sigX|sigA|
1	downregulated	maf	5.06709e-09	-13.8656	0.965517	-11.4374	cell division control	nucleotide pyrophosphatase	maf	SigV|			ComK|	TF|	1|	@|	nan|
1	downregulated	yodJ	1.96213e-09	-11.6668	1	-11.5879	cell wall synthesis	LD-carboxypeptidase	ldcB|yodJ
1	downregulated	ydbS	1.09688e-07	-12.1667	1	-11.9775	confers resistence against antimicrobial compounds from B. amyloliquefaciens	unknown	ydbS	SigW|	ydbST	sigW|
1	downregulated	ydbT	1.10283e-07	-12.0076	1	-11.8487	confers resistence against antimicrobial compounds from B. amyloliquefaciens	unknown	ydbT	SigW|	ydbST	sigW|
1	downregulated	yabK	3.16819e-08	-11.843	0.965517	-10.1217	control of sporulation	feedback inhibitor of SigF activity	fin|subA|yabK			sigG|sigF|
1	downregulated	tcyB	7.44917e-09	-12.1124	1	-10.8822	cystine and diaminopimelate uptake	cystine and diaminopimelate ABC transporter (permease), membrane protein	tcyB|yckJ		Op75
1	downregulated	tcyC	8.98536e-09	-12.4887	1	-11.2634	cystine and diaminopimelate uptake	cystine and diaminopimelate ABC transporter, ATP-binding protein	tcyC|yckI		Op75
1	downregulated	tcyA	1.68117e-08	-12.7676	0.965517	-11.5255	cystine uptake	cystine and diaminopimelate ABC transporter (binding protein)	tcyA|yckK		Op75
1	downregulated	radC	5.64606e-10	-13.8701	1	-11.9623	DNA repair	probable DNA repair protein	radC|ysxA	Abh|ExuR|SigV|	radC	sigM|	ComK|	TF|	1|	@|	nan|
1	downregulated	gmuC	4.2898e-08	-7.89732	0.965517	-9.62652	glucomannan uptake and phosphorylation	glucomannan-specific lichenan-specific [[category|SW 1.2.2|PTS]], EIIC component	gmuC|ydhO	SigW|AbrB|	Op158	sigA|	GmuR|CcpA|AbrB|	TF+M|TF+PP+M|TF|	-1|-1|1|	Glucomannan|D-fructose-1,6-bisphosphate Glucose-6-Phosphate| @|	-1|1 1|nan|
1	downregulated	yfmE	1.28533e-07	-10.6056	0.965517	-9.29172	iron uptake	iron/citrate ABC transporter (permease)	fecE|yfmE		yfmCDEF		Fur|	TF+M|	-1|	Iron|	1|
1	downregulated	lctP	4.31477e-10	-12.6261	0.965517	-13.948	lactate excretion	L-lactate permease	lctP|ycgC	SigA|SigB|Rex|	ldh-lctP	sigA|	Rex|ResD|ArfM|AlsR|Fnr|	TF+M|TF-TC|TF|TF+M|TF+M|	-1|1|1|1|NaN|	NADH NAD|Menaquinone| @|acetate|Oxygen|	1 1|1|nan|1|-1|
1	downregulated	yfhO	8.36878e-08	-9.84287	1	-11.1668	lipoteichoic acid glycosylation	glycosyltransferase	yfhO	SigF|AbrB|SigX|
1	downregulated	ymfI	2.76528e-09	-10.3686	1	-9.80271	modification of Efp	Efp-5 aminopentanone reductase	ymfI			sigK|
1	downregulated	pbuE	5.71249e-13	-10.0365	1	-10.5378	nucleotide metabolism	putative hypoxanthine exporter	pbuE|ydhL	a-box|	pbuE		A-box-ADE|	riboswitch|	1|	adenine|	-1|
1	downregulated	murF	1.26817e-09	-11.6674	0.965517	-10.3665	peptidoglycan precursor biosynthesis	UDP-N-acetylmuramoyl-L-alanyl-D-glutamyl-meso-2,6- diaminopimeloyl-D-alanyl-D-alanine synthetase	murF|ydbQ	TnrA|SigV|	Op210	sigM|
1	downregulated	murB	1.71387e-09	-13.8272	1	-12.3476	peptidoglycan precursor biosynthesis	UDP-N-acetylenolpyruvoylglucosamine reductase	murB|ylxC	stringent response|	murE-mraY-murD-spoVE-murG-murB-divIB-ylxWX-sbp	sigM|sigE|sigA|	SpoIIID|	TF|	-1|	nan|	nan|
1	downregulated	xepA	1.67845e-07	-9.28339	0.931034	-8.4355	phage release	PBSX prophage lytic exoenzyme	xepA|xkdY	Xpf|
1	downregulated	dck	1.40212e-08	-10.8086	1	-10.8751	purine salvage and interconversion	deoxyadenosin/deoxycytidine kinase	dck|yaaF		Op135
1	downregulated	dgk	1.37893e-07	-10.6636	1	-11.3996	purine salvage and interconversion	deoxyguanosine kinase	dgk|yaaG		Op135
1	downregulated	bkdR	1.33263e-07	-9.79287	0.931034	-9.93266	regulation of branched-chain amino acid utilization	transcriptional activator (for [[protein|1118A21CC581B0470EC6E7C178F2523CDCA70F93]]-dependent promoter)	bkdR|yqiR	CodY|	Op191		CodY|BkdR|	TF+M|TF+M|	-1|NaN|	GTP isoleucine valine|isoleucine valine|	1 1 1|1 1|
1	downregulated	abh	1.55536e-08	-12.8908	1	-13.3158	regulation of gene expression during the transition from growth to stationary phase	transcriptional regulator	abh|ylxT|yzaA	SigX|	abh	sigX|sigM|sigW|
1	downregulated	yunB	7.06643e-08	-8.69193	1	-8.24796	release of the forespore into the mother cell cytoplasm	membrane fission protein	fisB|yunB		yunB	sigE|sigK|
1	downregulated	exoAA	1.59107e-08	-8.96888	1	-9.24932	repair of oxidative DNA damage in spores	apurinic/apyrimidinic endonuclease	exoA	SigG|	exoA-ccpB	sigG|
1	downregulated	yrrC	4.2331e-09	-11.2249	1	-10.722	replication fork progression	5'-3' DNA helicase	recD2|yrrC
1	downregulated	cydC	5.71249e-13	-13.9883	0.931034	-11.4022	required for expression of cytochrome bd	ABC transporter (ATP-binding protein)	cydC|yxkM	SpoIIID|CcpA|	cydABCD	sigA|	Rex|ResD|CcpA|	TF+M|TF-TC|TF+PP+M|	-1|1|-1|	NADH NAD|Menaquinone|D-fructose-1,6-bisphosphate Glucose-6-Phosphate|	1 1|1|1 1|
1	downregulated	cydB	6.90133e-13	-14.2309	0.931034	-11.9794	respiration	cytochrome bd ubiquinol oxidase (subunit II), high affinity terminal oxidase	cydB|yxkL	SigK|LiaR|CcpA|	cydABCD	sigA|	Rex|ResD|CcpA|	TF+M|TF-TC|TF+PP+M|	-1|1|-1|	NADH NAD|Menaquinone|D-fructose-1,6-bisphosphate Glucose-6-Phosphate|	1 1|1|1 1|
1	downregulated	cydA	1.27281e-10	-12.8673	0.965517	-12.8668	respiration	cytochrome bd ubiquinol oxidase (subunit I), high affinity terminal oxidase	cydA|yxkK	CcpA|	cydABCD	sigA|	Rex|ResD|CcpA|	TF+M|TF-TC|TF+PP+M|	-1|1|-1|	NADH NAD|Menaquinone|D-fructose-1,6-bisphosphate Glucose-6-Phosphate|	1 1|1|1 1|
1	downregulated	yhcA	1.4725e-08	-11.4975	0.931034	-9.32783	secretion of cyclic di-AMP	c-di-AMP exporter	yhcA		yhbIJ-yhcABCDEFGHI	sigG|	ComK|	TF|	1|	@|	nan|
1	downregulated	ydaL	2.51554e-09	-8.28431	1	-8.20659	synthesis of extracellular polysaccharide	unknown	ydaL	SigB|
1	downregulated	ydaN	3.56418e-09	-8.57564	1	-8.92493	synthesis of extracellular polysaccharide	unknown	ydaN	SigA|SigB|
1	downregulated	ydaM	6.29261e-09	-8.03865	1	-8.39311	synthesis of extracellular polysaccharide	unknown	ydaM	SigB|
1	downregulated	S1065	1.22308e-10	-9.43371	1	-7.81404	The antisense RNA of S1531	5'UTR of hemA	S1065
1	downregulated	S1466	2.59028e-12	-10.8722	1	-11.209	The antisense RNA of S286	3'UTR of ywcJ	S1466
1	downregulated	S1200	5.78246e-08	-9.25027	0.965517	-8.73616	The antisense RNA of trpP	intergenic region	S1200
1	downregulated	S1322	7.6954e-09	-8.19839	1	-8.40307	The antisense RNA of X.47	intergenic region	S1322
1	downregulated	S520	6.90133e-13	-10.613	1	-9.17994	The antisense RNA of ygxB	5'UTR of mobA	S520
1	downregulated	S1423	1.69029e-08	-8.5867	1	-8.53218	The antisense RNA of ytcB	intergenic region	S1423
1	downregulated	S1338	1.26817e-09	-9.49232	1	-8.43771	The antisense RNA of ywcC	3'UTR of yvlD	S1338
1	downregulated	S1064	6.02678e-10	-9.36777	0.931034	-6.84851	The antisense RNA of yxaH	5'UTR of hemA	S1064
1	downregulated	S401	1.16305e-07	-9.75561	1	-9.71228	The antisense RNA of yycB	intergenic region	S401
1	downregulated	truB	3.48369e-08	-10.9431	1	-11.1989	tRNA modification	tRNA pseudouridine 5S synthase	truB|ylxN|ymxF
1	downregulated	yrhE	1.17723e-10	-10.9673	0.931034	-10.0639	unknown	unknown	yrhE
1	downregulated	ywcJ	5.64606e-10	-10.4404	1	-12.3812	unknown	unknown	ywcJ|ipa-48r	SigM|Rex|	ywcJ	sigA|	Rex|Fnr|CcpA|	TF+M|TF+M|TF+PP+M|	-1|NaN|NaN|	NADH NAD|Oxygen|D-fructose-1,6-bisphosphate Glucose-6-Phosphate|	1 1|-1|1 1|
1	downregulated	ybaC	6.02678e-10	-10.7884	1	-9.22438	unknown	unknown	ybaC
1	downregulated	ydaJ	1.51715e-09	-9.18909	1	-8.68604	unknown	lipoprotein	ydaJ	SigB|
1	downregulated	xkdV	2.96762e-09	-10.3573	0.965517	-8.97848	unknown	unknown	xkdV	Xpf|
1	downregulated	xkdO	3.86921e-09	-10.8105	0.965517	-9.4054	unknown	unknown	xkdO	SigA|Xpf|
1	downregulated	yrhD	4.15069e-09	-10.2459	0.931034	-10.3064	unknown	unknown	yrhD
1	downregulated	ybfM	5.36848e-09	-11.3929	0.965517	-10.1749	unknown	unknown	ybfM	SigX|	pssA-ybfM-psd	sigX|sigA|
1	downregulated	yoxD	5.67579e-09	-12.9316	1	-12.1188	unknown	unknown	yoxD
1	downregulated	xkdS	6.32501e-09	-10.5409	0.965517	-9.17161	unknown	unknown	xkdS	SigA|Xpf|
1	downregulated	yfmN	9.08638e-09	-5.68684	0.931034	-4.40037	unknown	unknown	yfmN
1	downregulated	xkdT	1.19852e-08	-9.81868	0.965517	-8.75964	unknown	unknown	xkdT	Xpf|
1	downregulated	xkdP	1.22736e-08	-10.272	0.965517	-9.40122	unknown	unknown	xkdP	Xpf|
1	downregulated	ylaB	1.28255e-08	-7.55959	1	-7.31603	unknown	unknown	ylaB	YlaC|	ylaABCD	YlaC|sigA|	Spx|	TF+S|	1|	Thiol_specific_oxidative_stress::stress|	1|
1	downregulated	xkdQ	1.28255e-08	-10.0409	0.965517	-9.05125	unknown	unknown	xkdQ	SigA|Xpf|
1	downregulated	yrrB	1.46131e-08	-11.0864	1	-10.822	unknown	unknown	yrrB
1	downregulated	ybfN	1.57879e-08	-7.55917	1	-7.72339	unknown	unknown	ybfN
1	downregulated	yhbJ	1.67878e-08	-11.329	0.965517	-9.67085	unknown	unknown	yhbJ		yhbIJ-yhcABCDEFGHI	sigG|	ComK|	TF|	1|	@|	nan|
1	downregulated	ydaK	2.05589e-08	-7.53449	1	-7.89554	unknown	general stress protein	ydaK	SigB|
1	downregulated	yvaC	2.20311e-08	-5.85578	1	-5.22662	unknown	unknown	yvaC
1	downregulated	xkzB	3.64656e-08	-10.2048	0.965517	-9.54535	unknown	unknown	xkzB	Xpf|
1	downregulated	xkdR	4.19154e-08	-10.3154	0.965517	-9.39703	unknown	unknown	xkdR	Xpf|
1	downregulated	yqfC	5.64451e-08	-8.81898	1	-7.69295	unknown	unknown	yqfC	SinR|SpoIIID|	yqfCD	sigE|	SpoIIID|	TF|	-1|	nan|	nan|
1	downregulated	ydbK	5.82772e-08	-9.94716	1	-10.1324	unknown	ABC transporter (membrane protein)	ydbK
1	downregulated	ykzL	6.08914e-08	-10.6384	0.931034	-9.09764	unknown	unknown	ykzL
1	downregulated	yrhG	6.85406e-08	-8.52276	0.965517	-10.2031	unknown	unknown	yrhG
1	downregulated	hslO	8.24198e-08	-10.5035	1	-11.0473	unknown	putative disulfide bond chaperone	yacC|hslO			sigM|
1	downregulated	xkzA	8.3354e-08	-9.41584	0.931034	-8.55538	unknown	unknown	xkzA	Xpf|
1	downregulated	xkdG	9.27928e-08	-10.9756	0.931034	-9.27835	unknown	unknown	xkdG	SigA|Xpf|	xtmAB-xkdEFGHIJKM	Xpf|
1	downregulated	yckA	1.14318e-07	-9.93878	0.931034	-9.16626	unknown	unknown	yckA
1	downregulated	ywaF	1.16852e-07	-5.19738	0.965517	-4.7421	unknown	unknown	ywaF|ipa-11d
1	downregulated	xkdU	1.18891e-07	-9.1695	0.931034	-8.34603	unknown	unknown	xkdU	Xpf|
1	downregulated	xkdI	1.30522e-07	-10.7273	0.931034	-9.57431	unknown	unknown	xkdI	Xpf|	xtmAB-xkdEFGHIJKM	Xpf|
1	downregulated	yetM	1.33887e-07	-5.50352	1	-7.25548	unknown	FAD-dependent monooxygenase	yetM	YetL|			YetL|	TF+M|	-1|	Flavonoids::stress|	-1|
1	downregulated	xkdX	1.50563e-07	-9.5688	0.931034	-8.71017	unknown	unknown	xkdX	Xpf|
1	downregulated	xkdE	1.68653e-07	-9.54262	0.931034	-8.14077	unknown	unknown	xkdE	Xpf|	xtmAB-xkdEFGHIJKM	Xpf|
1	downregulated	dtpT	2.43864e-10	-10.3267	0.965517	-9.6567	uptake of di- and tripeptides	peptide transporter	dtpT|yclF	ScoC|	yclF	sigE|	scoC|TnrA|	TF|TF+P+M|	-1|NaN|	@|Glutamine|	nan|-1|
1	downregulated	sacB	1.81652e-08	-7.06729	1	-7.24996	utilization of sucrose, production of levan	levansucrase	sacB	SacY|	sacB-yveBA	sigA|	SacY|DegU|TenA|SacT|	P-AT+PTS|TF-TC|unk|P-AT+PTS|	1|1|1|1|	Sucrose|unk|unk|Sucrose|	1|-1|-1|1|
1	downregulated	S1198	1.27281e-10	-10.7518	0.965517	-8.59411		5'UTR of yugJ	S1198
1	downregulated	S990	1.63807e-10	-6.75088	0.965517	-5.24061		intergenic region	S990
1	downregulated	S755	7.7614e-10	-12.3343	1	-11.8765		intergenic region	S755
1	downregulated	S893	7.88149e-10	-10.794	1	-13.9448		5'UTR of ansA	S893
1	downregulated	S127	1.16219e-09	-9.83368	0.965517	-8.30735		3'UTR of tcyC	S127
1	downregulated	S603	2.96762e-09	-10.4282	1	-9.85367		intergenic region	S603
1	downregulated	S892	4.78129e-09	-11.257	1	-14.067		intergenic region	S892
1	downregulated	S959	6.67271e-09	-14.2874	1	-12.8431		intergenic region	S959
1	downregulated	S1196	2.70823e-08	-8.69088	0.965517	-7.23357		intergenic region	S1196
1	downregulated	S1211	5.13405e-08	-11.4055	1	-11.6058		5'UTR of mrpA	S1211
1	downregulated	S1031	5.48163e-08	-11.1083	0.931034	-10.7045		5'UTR of yrhE	S1031
1	downregulated	S457	5.66349e-08	-11.1913	0.965517	-9.98468		intergenic region	S457
1	downregulated	S1028	8.36878e-08	-8.92111	0.965517	-10.4341		intergenic region	S1028
1	downregulated	S364	1.76144e-07	-9.00754	1	-9.17382		intergenic region	S364
1	downregulated	S59	1.82377e-07	-8.96392	0.931034	-7.87128		5'UTR of ybaJ	S59
2	upregulated	epsC	1.77682e-05	7.79759	0.928571	6.32653	[[category|SW 4.1.2]], biosynthesis of N,N'-diacetylbacillosamine	UDP-N-acetylglucosamine 4,6-dehydratase	epsC|yveM	YlxR|EAR riboswitch|	epsABCDEFGHIJKLMNO	sigA|sigH|	SinR|EAR|AbrB|	TF|RNA-anti antiterminator|TF|	-1|NaN|-1|	nan|unk| @|	nan|nan|nan|
2	upregulated	aapA	5.58109e-13	13.0552	0.928571	9.22249	amino acid uptake	amino acid permease	aapA
2	upregulated	epsE	8.67435e-07	9.11545	0.928571	6.43354	biofilm formation	glycosyltransferase, inhibitor of motility	epsE|yveO	SigB|EAR riboswitch|	epsABCDEFGHIJKLMNO	sigA|sigH|	SinR|EAR|AbrB|	TF|RNA-anti antiterminator|TF|	-1|NaN|-1|	nan|unk| @|	nan|nan|nan|
2	upregulated	epsD	1.29421e-06	8.88585	0.928571	6.44314	biofilm formation	unknown	epsD|yveN	EAR riboswitch|	epsABCDEFGHIJKLMNO	sigA|sigH|	SinR|EAR|AbrB|	TF|RNA-anti antiterminator|TF|	-1|NaN|-1|	nan|unk| @|	nan|nan|nan|
2	upregulated	aroA	3.14876e-11	17.7774	0.928571	11.5298	biosynthesis of aromatic amino acids	3-deoxy-D-arabino-heptulosonate 7-phosphate synthase /	aroA|aroG		aroA
2	upregulated	aroB	9.87211e-11	15.14	0.928571	9.67599	biosynthesis of aromatic amino acids	3-dehydroquinate synthase	aroB		Op94
2	upregulated	cypX	0.000329077	6.65262	0.928571	6.10006	biosynthesis of the extracellular iron chelator pulcherrimin	cytochrome P450, cyclo-l-leucyl-l-leucyl dipeptide oxidase	cypX	AbrB|			AbrB|	TF|	-1|	@|	nan|
2	upregulated	ccpA	7.5421e-17	17.9376	1	11.6075	carbon catabolite repression (CCR)	transcriptional regulator ([SW|LacI family])	ccpA|graR|alsA|amyR	SigA|	ccpA	sigA|
2	upregulated	dacA	8.55335e-12	15.8612	0.928571	9.48961	carboxypeptidase	penicillin-binding protein 5, D-alanyl-D-alanine carboxypeptidase	dacA
2	upregulated	codV	4.29782e-07	11.9269	0.928571	8.97745	chromosome partitioning	site-specific integrase/recombinase	codV	TnrA|CodY|	codV-clpQY-codY	sigA|	CodY|	TF+M|	-1|	GTP isoleucine valine|	1 1 1|
2	upregulated	tlpB	9.45903e-15	15.1838	1	11.7838	control of chemotaxis, sensing of alkaline environments	methyl-accepting chemotaxis protein	tlpB	SigD|	tlpB	sigD|
2	upregulated	ynzD	9.04217e-05	8.672	0.964286	9.27748	control of sporulation initiation	Spo0A-P phosphatase	ynzD	YodB|AbrB|			AbrB|	TF|	-1|	@|	nan|
2	upregulated	tcyP	1.36688e-06	10.0417	0.928571	8.17199	cystine and diaminopimelate uptake	cystine and diaminopimelate transporter	tcyP|yhcL	CymR|	yhcL	sigA|	CymR|	TF+P+M|	-1|	O-acetyl-L-serine|	-1|
2	upregulated	radC	9.97647e-07	11.1871	0.928571	9.12	DNA repair	probable DNA repair protein	radC|ysxA	Abh|ExuR|SigV|	radC	sigM|	ComK|	TF|	1|	@|	nan|
2	upregulated	ctaO	8.6878e-05	7.1669	0.928571	8.57612	heme biosynthesis	heme O synthase (minor enzyme)	ctaO|yjdK	SigY|AbrB|			AbrB|	TF|	-1|	@|	nan|
2	upregulated	ctaA	0.000344312	9.0157	0.928571	8.62847	heme biosynthesis	heme A synthase	ctaA	SigA|SigE|	ctaA	sigE|sigA|	ResD|	TF-TC|	1|	Menaquinone|	1|
2	upregulated	kinD	0.000465785	6.41784	1	9.43179	initiation of sporulation	two-component sensor kinase	kinD|ykvD
2	upregulated	yrrO	1.5534e-10	14.5674	0.928571	9.05721	introduction of 5-methoxyuridine modification in tRNA (U34)	tRNA uridine hydroxylase	yrrO
2	upregulated	pdhD	3.7434e-12	18.3016	0.928571	11.2263	links glycolysis and TCA cycle, enzyme in TCA cycle	dihydrolipoamide dehydrogenase E3 subunit of both pyruvate dehydrogenase and 2-oxoglutarate dehydrogenase complexes	pdhD|citL	SigA|SpoIIID|stringent response|	pdhABCD	sigA|	stringent response|	Nan|	-1|	NaN|	nan|
2	upregulated	maeN	4.64178e-11	14.2885	0.928571	11.1195	malate uptake	Na<sup>+</sup>/malate symporter	maeN|yufR	Spo0A|CymR|SinR|MalR|	maeN	sigA|	MalR|	TF-TC|	1|	Malate::extracellular|	1|
2	upregulated	yflS	3.3911e-07	9.58436	0.928571	9.84435	malate uptake	malate transporter	yflS	MalR|	yflS		MalR|	TF-TC|	1|	Malate::extracellular|	1|
2	upregulated	maeA	9.86405e-15	15.3868	1	13.0947	malate utilization	NAD-dependent malate dehydrogenase	maeA|ywkA	SigA|MalR|	ywkAB	sigA|	MalR|	TF-TC|	1|	Malate::extracellular|	1|
2	upregulated	yrrT	1.68946e-05	8.59985	0.928571	8.14909	methionine salvage	putative AdoMet-dependent methyltransferase	yrrT	CymR|	yrrT-mtn-yrhABC	sigA|	Spx|CymR|	TF+S|TF+P+M|	1|-1|	Thiol_specific_oxidative_stress::stress|O-acetyl-L-serine|	1|-1|
2	upregulated	ytxE	2.30029e-12	12.8673	0.928571	7.53658	motility and chemotaxis	motility protein (flagellar motor rotation)	motS|ytxE
2	upregulated	pta	2.22419e-14	17.1467	0.928571	9.85577	overflow metabolism	phosphotransacetylase	pta|ipa-88d|ywfJ	CcpA|	pta	sigA|	CcpA|	TF+PP+M|	1|	D-fructose-1,6-bisphosphate Glucose-6-Phosphate|	1 1|
2	upregulated	alsS	0.000519354	7.00202	0.964286	8.04636	overflow metabolism	acetolactate synthase	alsS	AseR|stringent response|	alsSD	sigA|	stringent response|Rex|AlsR|CcpA|ArfM|	Nan|TF+M|TF+M|TF+PP+M|TF|	1|-1|1|1|1|	NaN|NADH NAD|acetate|D-fructose-1,6-bisphosphate Glucose-6-Phosphate| @|	nan|1 1|1|1 1|nan|
2	upregulated	mhqR	5.0464e-07	10.0671	1	9.1815	regulation of resistance to quinones and diamide	[SW|MarR family ]transcriptional repressor	mhqR|ykvE
2	upregulated	sacY	3.91118e-06	7.19354	0.928571	6.09427	regulation of sucrose utilization	transcriptional antiterminator	sacY|ipa-13r|sacS	SacY|	sacXY	sigA|	SacY|SacT|DegU|	P-AT+PTS|P-AT+PTS|TF-TC|	1|1|1|	Sucrose|Sucrose|unk|	1|1|-1|
2	upregulated	S1354	9.01641e-05	6.16969	0.964286	7.41568	The antisense RNA of S1037	independent transcript	S1354
2	upregulated	S366	1.85625e-10	11.5371	0.928571	8.47665	The antisense RNA of S1569	intergenic region	S366
2	upregulated	S802	6.46601e-05	6.37256	0.964286	7.24607	The antisense RNA of ywnB	intergenic region	S802
2	upregulated	S1488	2.75079e-13	10.589	0.928571	6.56676	The antisense RNA of yxiF	3'UTR of yxkH	S1488
2	upregulated	udk	1.8288e-11	15.3693	0.928571	9.24991	UMP synthesis	uridine kinase	udk		Op130
2	upregulated	lrgB.1	1.90803e-15	13.4646	0.964286	8.65924	unknown	holin-like auxilary protein	ywbG|ipa-22r				*YwbI*|	silico-TF+unk|	NaN|	unk|	nan|
2	upregulated	cidA	9.86405e-15	15.5851	0.928571	9.61043	unknown	holin-like protein	ywbH|ipa-23r|cidA				*YwbI*|	silico-TF+unk|	NaN|	unk|	nan|
2	upregulated	yugI	6.11054e-14	18.323	0.964286	11.4609	unknown	unknown	yugI	stringent response|			stringent response|	Nan|	-1|	NaN|	nan|
2	upregulated	ybbK	1.92112e-12	12.6707	0.964286	10.0973	unknown	unknown	ybbK
2	upregulated	ybbJ	8.38306e-12	11.6672	1	9.86401	unknown	unknown	ybbJ
2	upregulated	yxkH	2.44576e-11	12.1732	0.964286	8.49226	unknown	unknown	yxkH	SigA|SigD|
2	upregulated	ywkB	1.52934e-10	11.9283	1	11.9295	unknown	unknown	ywkB	SigA|MalR|	ywkAB	sigA|	MalR|	TF-TC|	1|	Malate::extracellular|	1|
2	upregulated	yvaV	1.50436e-09	11.0177	0.928571	7.58357	unknown	unknown	yvaV				*YvbF/YvaV*|	silico-TF+unk|	NaN|	unk|	nan|
2	upregulated	yccF	1.59747e-09	13.204	0.964286	9.39535	unknown	unknown	yccF
2	upregulated	yppF	1.89266e-09	13.1845	1	10.4518	unknown	unknown	yppF				CodY|	TF+M|	NaN|	GTP isoleucine valine|	1 1 1|
2	upregulated	yolB	3.22798e-09	16.1721	0.964286	11.9252	unknown	unknown	yolB	AbrB|			AbrB|	TF|	-1|	@|	nan|
2	upregulated	yjpA	8.04608e-09	10.9664	0.928571	8.12712	unknown	unknown	yjpA
2	upregulated	engD	1.14603e-08	13.9301	0.928571	9.91245	unknown	GTP-binding protein/GTPase	yyaF|engD		yyaF-rpsF-ssb-rpsR		ComK|	TF|	1|	@|	nan|
2	upregulated	ykyA	4.50415e-07	9.55356	0.928571	7.50717	unknown	unknown	ykyA|ykrC
2	upregulated	yuiF	2.22447e-06	10.0761	0.928571	9.01796	unknown	unknown	yuiF				*HisR*|	silico-TF+M|	NaN|	Histidine|	1|
2	upregulated	yonT	2.43316e-06	8.50938	0.928571	6.94097	unknown	toxin	yonT	SR6|			as-yonT|	anti-sense RNA|	-1|	@|	nan|
2	upregulated	yonJ	5.9069e-06	7.08951	1	7.34652	unknown	unknown	yonJ
2	upregulated	yosF	1.18851e-05	6.35944	0.964286	6.40155	unknown	unknown	yosF
2	upregulated	yomY	2.25503e-05	6.60241	1	7.41008	unknown	unknown	yomY
2	upregulated	yomX	2.27966e-05	6.51288	1	7.31358	unknown	unknown	yomX
2	upregulated	yomV	2.31803e-05	6.80813	1	7.90688	unknown	unknown	yomV
2	upregulated	yhcC	2.57309e-05	7.56027	0.928571	7.39922	unknown	unknown	yhcC		yhbIJ-yhcABCDEFGHI	sigG|	ComK|	TF|	1|	@|	nan|
2	upregulated	yomW	2.67299e-05	6.60172	1	7.53326	unknown	unknown	yomW
2	upregulated	yosE	3.02082e-05	5.80949	0.928571	5.62493	unknown	unknown	yosE
2	upregulated	yomQ	3.28048e-05	5.97145	1	6.87034	unknown	unknown	yomQ
2	upregulated	yxeG	3.43964e-05	7.60419	0.964286	6.67493	unknown	unknown	yxeG
2	upregulated	youA	3.71298e-05	6.42084	1	7.40657	unknown	unknown	youA
2	upregulated	yorG	3.7645e-05	6.37849	0.928571	6.60496	unknown	unknown	yorG
2	upregulated	yomZ	4.69926e-05	6.4155	1	7.47199	unknown	unknown	yomZ
2	upregulated	yomT	5.19374e-05	6.05693	1	7.32417	unknown	unknown	yomT
2	upregulated	yonK	5.55411e-05	6.37804	0.964286	7.01017	unknown	unknown	yonK
2	upregulated	yqfO	5.7073e-05	7.3927	0.928571	6.4067	unknown	similar toGTP cyclohydrolase	yqfO
2	upregulated	nrdIB	7.41486e-05	5.37717	0.928571	5.77214	unknown	putative SPbeta phage subunit of nucleoside diphosphate reductase	yosM
2	upregulated	yomU	0.000104964	6.11225	0.964286	7.04941	unknown	unknown	yomU
2	upregulated	yomO	0.000120753	5.44765	1	6.47594	unknown	unknown	yomO
2	upregulated	yomP	0.000127228	5.40616	1	6.76468	unknown	unknown	yomP
2	upregulated	yonC	0.000140218	6.40884	1	8.02929	unknown	unknown	yonC
2	upregulated	yorF	0.000160758	6.3445	0.928571	6.91683	unknown	unknown	yorF
2	upregulated	yonD	0.000169309	6.08506	0.964286	7.53488	unknown	unknown	yonD
2	upregulated	yonH	0.000184959	5.83692	0.928571	6.50396	unknown	unknown	yonH
2	upregulated	yomM	0.000217331	4.8419	1	5.98791	unknown	unknown	yomM
2	upregulated	yonA	0.000217331	5.90625	1	7.45812	unknown	unknown	yonA
2	upregulated	yomS	0.00023561	5.15924	1	6.39951	unknown	unknown	yomS
2	upregulated	yonB	0.00023561	6.0923	0.964286	7.35831	unknown	unknown	yonB
2	upregulated	yorL	0.000258197	4.78719	0.964286	4.94256	unknown	unknown	yorL
2	upregulated	ycxB	0.000260641	6.21005	0.928571	7.08276	unknown	unknown	ycxB
2	upregulated	yotM	0.000275825	4.6091	0.964286	5.89047	unknown	unknown	yotM|yodV	CsoR|
2	upregulated	yorT	0.000355697	5.64815	0.928571	6.84648	unknown	unknown	yorT
2	upregulated	ydzJ	0.000419285	5.55746	0.928571	7.33281	unknown	unknown	ydzJ
2	upregulated	nrdEB	0.00047415	4.68824	0.928571	5.78195	unknown	unknown	nrdEB|yosN
2	upregulated	yonN	3.36037e-06	7.61184	0.964286	7.35733	untwisting of the DNA double helix	DNA-binding protein HU 2	yonN
2	upregulated	braB	5.86031e-09	11.6664	0.928571	7.7849	uptake of branched-chain amino acids	branched-chain amino acid transporter	braB	ScoC|			CodY|	TF+M|	NaN|	GTP isoleucine valine|	1 1 1|
2	upregulated	dctP	9.47838e-08	11.7159	0.928571	7.27901	uptake of succinate, fumurate, malate and oxaloacetate	C4-dicarboxylate transport protein	dctP|ydbH|dctA	Fur|	dctSRP	sigA|	Fsra|CcpA|DctR|	small regulatory RNA|TF+PP+M|TF-TC|	-1|-1|1|	@|D-fructose-1,6-bisphosphate Glucose-6-Phosphate|Succinate::extracellular Fumarate::extracellular|	nan|1 1|1 1|
2	upregulated	S1434	9.45903e-15	16.5955	1	13.9703		5'UTR of maeA	S1434
2	upregulated	S20	3.08856e-09	13.6995	0.928571	8.93946		intergenic region	S20
2	upregulated	S1424	3.1668e-08	15.8236	0.964286	12.4888		intergenic region	S1424
2	upregulated	S1433	6.00891e-08	6.63051	1	7.17113		5'UTR of prfA	S1433
2	upregulated	S799	2.66121e-07	9.25641	1	8.77998		3'UTR of yonN	S799
2	upregulated	S1486	1.66983e-06	11.6992	0.928571	7.96789		5'UTR of cydA	S1486
2	upregulated	S443	1.37814e-05	6.05285	1	7.60245		intergenic region	S443
2	upregulated	S801	1.86988e-05	6.17523	0.928571	6.1224		5'UTR of yonK	S801
2	upregulated	S798	2.62865e-05	5.80985	0.928571	5.76191		intergenic region	S798
2	upregulated	S1024	0.000102728	7.72837	0.928571	8.0296		independent transcript	S1024
2	upregulated	S620	0.000128476	8.76755	0.928571	8.14121		3'UTR of ymzA	S620
2	upregulated	S761	0.000133899	4.93677	0.964286	5.95954		intergenic region	S761
2	upregulated	S695	0.000228644	5.7664	0.928571	5.45286		intergenic region	S695
2	upregulated	S1198	0.000454004	6.17526	0.928571	5.64017		5'UTR of yugJ	S1198
2	downregulated	yhcS	3.50344e-12	-11.7889	0.964286	-7.5144	anchoring of proteins to the cell wall	sortase	yhcS			sigH|
2	downregulated	yddC	9.95499e-08	-7.57175	0.964286	-6.68617	conjugative transfer of ICEBs1	part of the ICEBs1 conjugation machinery	conC|yddC
2	downregulated	yukF	2.68982e-08	-9.57993	1	-7.94128	control of [[gene|2D346CF412BA32EE18111DA930CFA1306F95024B]] expression	transcription activator ([SW|PucR family])	adeR|yukF
2	downregulated	acuA	6.097e-08	-12.6394	1	-10.4525	control of [[protein|AcsA ]]activity	Gcn5-related N-acetyltransferase	acuA	CcpA|	acuABC	sigA|	CcpA|CodY|	TF+PP+M|TF+M|	-1|NaN|	D-fructose-1,6-bisphosphate Glucose-6-Phosphate|GTP isoleucine valine|	1 1|1 1 1|
2	downregulated	acuC	8.17019e-08	-11.84	1	-9.8709	control of AcsA activity	AcsA deacetylase	acuC	AscR|CcpA|	acuABC	sigA|	CcpA|CodY|	TF+PP+M|TF+M|	-1|NaN|	D-fructose-1,6-bisphosphate Glucose-6-Phosphate|GTP isoleucine valine|	1 1|1 1 1|
2	downregulated	yaaT	3.82908e-09	-13.1342	1	-10.2673	control of Rnase Y activity, see Targets of the Y complex	subunit of the regulatory iron-sulfur containing [[protein|EE52DFA35B935E551871D079A9BE877DB2001A3B]]-[[protein|6C9A092F38739A3759793EF8B496569CD02C2E3F]]-[[protein|EBD15C174A03B7FCDFFE4C5DB5D86E93F1B9CAC4]] complex	yaaT|ricT
2	downregulated	kbaA	1.96568e-09	-11.4391	0.964286	-8.82833	control of sporulationinitiation	effector of [[protein|KinB ]]activity	kbaA|ybxC|ybaM			sigE|	SpoIIID|	TF|	-1|	nan|	nan|
2	downregulated	ypgQ	1.04266e-09	-11.1907	1	-8.14003	degradation of excessive or abnormal nucleotides	Mn<sup>2+</sup>-dependent pyrophosphohydrolase	ypgQ			sigH|
2	downregulated	ggt	2.22405e-09	-9.02076	0.928571	-5.93551	degradation of poly-glutamate capsules	gamma-glutamyltransferase	ggt|pac
2	downregulated	rnhC	4.32602e-10	-11.0415	1	-7.48324	endonucleolytic cleavage of RNA in RNA-DNA hybrid molecules, processing of R-loops, maturation of Okazaki fragments	Mn<sup>2+</sup>-dependent RNase HIII	rnhC|ysgB
2	downregulated	fadA	2.86907e-08	-10.0274	0.964286	-6.88793	fatty acid degradation	acetyl-CoA C-acyltransferase	fadA|yusK	CcpA|	yusMLKJ	sigA|	sdpR|FadR|CcpA|	TF+P|TF+M|TF+PP+M|	1|-1|-1|	Sdpc|Palmitoyl-CoA Oleoyl-CoA|D-fructose-1,6-bisphosphate Glucose-6-Phosphate|	1|1|1 1|
2	downregulated	fadN	3.14129e-08	-9.56658	0.964286	-6.68229	fatty acid degradation	3-hydroxyacyl-CoA dehydrogenase (acetoacetyl-CoA)	fadN|yusL	CcpA|	yusMLKJ	sigA|	sdpR|FadR|CcpA|	TF+P|TF+M|TF+PP+M|	1|-1|-1|	Sdpc|Palmitoyl-CoA Oleoyl-CoA|D-fructose-1,6-bisphosphate Glucose-6-Phosphate|	1|1|1 1|
2	downregulated	fadE	4.90193e-08	-9.66446	0.964286	-6.68774	fatty acid degradation	acyl-CoA dehydrogenase	fadE|yusJ	SigE|CcpA|	yusMLKJ	sigA|	sdpR|FadR|CcpA|	TF+P|TF+M|TF+PP+M|	1|-1|-1|	Sdpc|Palmitoyl-CoA Oleoyl-CoA|D-fructose-1,6-bisphosphate Glucose-6-Phosphate|	1|1|1 1|
2	downregulated	acdA	8.41375e-08	-8.59957	0.964286	-6.11693	fatty acid degradation	acyl-CoA dehydrogenase	acdA	FadR|	ywjF-acdA-rpoE	sigA|	FadR|	TF+M|	-1|	Palmitoyl-CoA Oleoyl-CoA|	1|
2	downregulated	lcfA	9.43743e-08	-11.0753	0.964286	-8.20636	fatty acid degradation	long chain acyl-CoA synthetase	lcfA	CcpA|	lcfA-ysiAB-etfBA		FadR|CcpA|	TF+M|TF+PP+M|	-1|-1|	Palmitoyl-CoA Oleoyl-CoA|D-fructose-1,6-bisphosphate Glucose-6-Phosphate|	1|1 1|
2	downregulated	fadF	1.25814e-07	-8.25476	0.964286	-6.3177	fatty acid degradation	unknown	fadF|ywjF	SigA|SigA|KdgR|FadR|	ywjF-acdA-rpoE	sigA|	FadR|	TF+M|	-1|	Palmitoyl-CoA Oleoyl-CoA|	1|
2	downregulated	ppnKB	3.16044e-10	-13.9169	1	-10.4116	generation of NADP from NAD	inorganic polyphosphate/ATP-NAD kinase	ytdI|ppnKB
2	downregulated	sunI	3.61428e-09	-17.0503	1	-13.9694	immunity to sublancin	bacteriocin producer immunity protein	sunI|yolF
2	downregulated	oppA	2.06086e-08	-14.3606	1	-11.1668	initiation of sporulation, competence development	oligopeptide ABC transporter (binding protein)	oppA|spo0KA	SigA|SigB|LexA|ScoC|	oppABCDF		TnrA|scoC|CodY|	TF+P+M|TF|TF+M|	1|-1|NaN|	Glutamine| @|GTP isoleucine valine|	-1|nan|1 1 1|
2	downregulated	scuA	1.25614e-11	-13.4136	1	-9.47488	maturation of cytochrome c oxidase caa3	synthesis of cytochrome oxidase protein	sco|ypmQ
2	downregulated	yxlD	5.82619e-09	-10.2465	0.928571	-6.78324	negative regulation of SigY-directed transcription of the [[gene|801E92306971E26AD4AB155172B7F4EFDE2F9170]] operon	unknown	yxlD	SigY|	sigY-yxlCDEFG	sigY|
2	downregulated	yjcG	3.94412e-10	-14.6663	0.928571	-9.89793	nucleotide metabolism	2´-CPDase	yjcG				CodY|	TF+M|	NaN|	GTP isoleucine valine|	1 1 1|
2	downregulated	dat	9.1457e-10	-13.7952	0.928571	-9.07598	peptidoglycan precursor biosynthesis	D-alanine aminotransferase	dat|yheM		yheM
2	downregulated	yhaX	2.50627e-09	-10.4226	1	-7.51081	protection of the spore	spore coat protein	yhaX	SpoIIID|	yhaX	sigE|	SpoIIID|	TF|	-1|	nan|	nan|
2	downregulated	vpr	2.39883e-11	-13.0647	0.964286	-8.6502	protein degradation	minor extracellular serine protease	vpr|ipa-45r	SigH|	vpr	sigH|	PhoP|LexA|	TF-TC|TF-proteolyse|	1|-1|	phosphate|DNA_Damage|	-1|1|
2	downregulated	aprE	1.91016e-10	-10.9741	0.928571	-6.48313	protein degradation	extracellular alkaline serine protease (subtilisin E)	aprE|sprE	DnaA|MtrB|ScoC|	aprE	sigA|	SinR|scoC|AbrB|TenA|DegU|	TF|TF|TF|unk|TF-TC|	-1|-1|-1|1|1|	nan| @| @|unk|unk|	nan|nan|nan|-1|-1|
2	downregulated	rex	7.81656e-09	-12.5718	1	-9.43761	regulation of fermentation and anaerobic respiration	transcriptional repressor	rex|ydiH		Op43
2	downregulated	licR	1.57015e-09	-10.1103	1	-7.44706	regulation of lichenan utilization	transcriptional activator, [SW|PRD]-type	licR|celR	SigA|	licR	sigA|
2	downregulated	malR	1.62151e-09	-10.1413	0.928571	-6.07434	regulation of maltose utilization	transcriptional activator	glvR|yfiA|malR		malA-yfiA-malP	sigA|	GlvR|CcpA|MalR|	TF+M|TF+PP+M|TF-TC|	1|-1|1|	D-maltose-6-phosphate|D-fructose-1,6-bisphosphate Glucose-6-Phosphate|Malate::extracellular|	1|1 1|1|
2	downregulated	yitQ	6.1279e-09	-9.09148	0.928571	-6.2255	resistance to [[protein|330CB6A25181F7AFD3C63F73CA21A3428882D100]]	anti-toxin	yitQ
2	downregulated	ndhF	4.22684e-08	-8.26611	0.928571	-8.22764	respiration	NADH dehydrogenase (subunit 5)	ndhF|ybxE		Op34
2	downregulated	amyE	1.76973e-08	-10.745	1	-8.22902	starch degradation	alpha-amylase	amyE|amyA	AbrB|	amyE	sigA|	CcpA|AbrB|DegU|	TF+PP+M|TF|TF-TC|	-1|1|1|	D-fructose-1,6-bisphosphate Glucose-6-Phosphate| @|unk|	1 1|nan|-1|
2	downregulated	citZ	1.0733e-08	-16.3536	1	-13.4292	TCA cycle	citrate synthase II	citZ|citA2	SigY|CcpC|	citZ-icd-mdh	sigA|	CitB|CcpC|CcpA|CodY|	riboswitch|TF+ADN-M|TF+PP+M|TF+M|	NaN|-1|-1|NaN|	Iron|Citrate|D-fructose-1,6-bisphosphate Glucose-6-Phosphate|GTP isoleucine valine|	-1|-1|1 1|1 1 1|
2	downregulated	icd	4.65922e-08	-15.1795	1	-12.9454	TCA cycle	isocitrate dehydrogenase	icd|citC	CcpC|	citZ-icd-mdh	sigA|	CitB|CcpC|CcpA|CodY|	riboswitch|TF+ADN-M|TF+PP+M|TF+M|	NaN|-1|-1|NaN|	Iron|Citrate|D-fructose-1,6-bisphosphate Glucose-6-Phosphate|GTP isoleucine valine|	-1|-1|1 1|1 1 1|
2	downregulated	S260	4.4221e-10	-11.5811	1	-9.17542	The antisense RNA of lrpA	5'UTR of yfmB	S260
2	downregulated	S63	2.67119e-10	-11.8119	0.964286	-8.49087	The antisense RNA of spsE	intergenic region	S63
2	downregulated	S1254	2.01593e-11	-13.7618	1	-11.9392	The antisense RNA of yfkN	intergenic region	S1254
2	downregulated	sigH	1.31427e-09	-14.7618	0.928571	-9.96999	transcription of early stationary phase genes (sporulation, competence)	RNA polymerase sigma factor SigH	sigH|spo0H	AbrB|	sigH	sigA|sigH|	AbrB|	TF|	-1|	@|	nan|
2	downregulated	yfmB	7.01396e-11	-12.0758	1	-8.8908	unknown	unknown	yfmB	Fur|
2	downregulated	dhaS	1.57008e-10	-15.0753	0.928571	-9.00286	unknown	aldehyde dehydrogenase (NAD)	dhaS		dhaS
2	downregulated	ynfC	1.65735e-10	-14.4112	0.928571	-10.181	unknown	unknown	ynfC
2	downregulated	ylmC	1.7854e-10	-12.232	1	-9.91692	unknown	sporulation protein	ylmC|thiQ	SpoIIID|		sigE|	SpoIIID|	TF|	-1|	nan|	nan|
2	downregulated	yugM	3.16044e-10	-12.6282	1	-9.26161	unknown	unknown	yugM
2	downregulated	yjcL	3.16044e-10	-10.9552	0.928571	-8.02985	unknown	unknown	yjcL				CodY|	TF+M|	NaN|	GTP isoleucine valine|	1 1 1|
2	downregulated	yjcH	4.4506e-10	-14.8451	1	-10.9024	unknown	unknown	yjcH				CodY|	TF+M|	NaN|	GTP isoleucine valine|	1 1 1|
2	downregulated	ykwB	5.65978e-10	-11.701	0.928571	-8.82832	unknown	unknown	ykwB
2	downregulated	yitR	7.42271e-10	-10.3344	1	-7.7254	unknown	unknown	yitR
2	downregulated	yxlE	1.57726e-09	-10.462	0.928571	-6.76166	unknown	unknown	yxlE	SigY|	sigY-yxlCDEFG	sigY|
2	downregulated	amhX	1.7875e-09	-12.3849	0.928571	-9.77709	unknown	amidohydrolase	amhX	CodY|	amhX	sigA|	CodY|	TF+M|	NaN|	GTP isoleucine valine|	1 1 1|
2	downregulated	yuiB	3.35007e-09	-15.0658	0.928571	-11.5136	unknown	unknown	yuiB	CodY|			CodY|TnrA|	TF+M|TF+P+M|	-1|NaN|	GTP isoleucine valine|Glutamine|	1 1 1|-1|
2	downregulated	ylbA	3.43121e-09	-13.2517	0.964286	-9.3112	unknown	unknown	ylbA	AbrB|			AbrB|	TF|	-1|	@|	nan|
2	downregulated	yusY	3.51698e-09	-11.782	1	-9.97709	unknown	unknown	yusY/1
2	downregulated	ylbP	4.07644e-09	-14.271	0.964286	-9.78702	unknown	putative N-acetyltransferase	ylbP	SigA|SigA|CcpA|			CcpA|	TF+PP+M|	-1|	D-fructose-1,6-bisphosphate Glucose-6-Phosphate|	1 1|
2	downregulated	yxlG	4.13049e-09	-9.46977	0.964286	-6.2433	unknown	ABC transporter (membrane protein)	yxlG	SigY|	sigY-yxlCDEFG	sigY|
2	downregulated	yhaA	4.24522e-09	-13.7568	0.928571	-10.6474	unknown	sulphur compound N-deacetylase	sndC|yhaA				CodY|	TF+M|	NaN|	GTP isoleucine valine|	1 1 1|
2	downregulated	yugN	6.94876e-09	-10.4503	1	-7.56497	unknown	unknown	yugN
2	downregulated	ybcC	2.03267e-08	-8.71672	0.928571	-8.57241	unknown	unknown	ybcC
2	downregulated	yqgY	2.15389e-08	-13.999	0.928571	-10.0199	unknown	unknown	yqgY				CcpA|	TF+PP+M|	NaN|	D-fructose-1,6-bisphosphate Glucose-6-Phosphate|	1 1|
2	downregulated	yraI	2.53894e-08	-9.86254	0.964286	-7.28776	unknown	unknown	yraI
2	downregulated	yusE	2.90155e-08	-10.0279	0.928571	-7.07846	unknown	unknown	yusE	Spo0A|			Spo0A|	TF+PP|	1|	nan|	nan|
2	downregulated	yjcK	4.68889e-08	-9.49368	0.928571	-7.10957	unknown	unknown	yjcK
2	downregulated	yhjC	6.09872e-08	-10.2102	0.928571	-8.9372	unknown	unknown	yhjC	CodY|CodY|	yhjCB		ComK|CodY|	TF|TF+M|	1|-1|	@|GTP isoleucine valine|	nan|1 1 1|
2	downregulated	yusY.1	8.02231e-08	-10.9026	0.964286	-9.43341	unknown	unknown	yusY
2	downregulated	ybcH	9.43743e-08	-9.16868	0.928571	-9.49676	unknown	unknown	ybcH
2	downregulated	yuiA	1.06277e-07	-13.1334	0.928571	-11.4927	unknown	unknown	yuiA|yumA	CodY|			CodY|TnrA|	TF+M|TF+P+M|	-1|NaN|	GTP isoleucine valine|Glutamine|	1 1 1|-1|
2	downregulated	acuB	1.13769e-07	-11.9647	1	-10.1278	unknown	unknown	acuB	CcpA|	acuABC	sigA|	CcpA|CodY|	TF+PP+M|TF+M|	-1|NaN|	D-fructose-1,6-bisphosphate Glucose-6-Phosphate|GTP isoleucine valine|	1 1|1 1 1|
2	downregulated	yufN	8.49287e-10	-12.3912	0.928571	-9.4959	uptake of guanosine	lipoprotein, part of guanosine transporter	nupN|yufN				CodY|	TF+M|	-1|	GTP isoleucine valine|	1 1 1|
2	downregulated	yufO	3.08937e-09	-10.5971	0.928571	-8.61788	uptake of guanosine	ABC transporter for guanosine	nupO|yufO				CodY|	TF+M|	-1|	GTP isoleucine valine|	1 1 1|
2	downregulated	yufQ	3.21346e-08	-9.60332	0.928571	-7.85836	uptake of guanosine	ABC transporter for guanosine	nupQ|yufQ				CodY|	TF+M|	-1|	GTP isoleucine valine|	1 1 1|
2	downregulated	amyC	2.44576e-11	-10.4655	1	-6.86417	uptake of melibiose and raffinose	sugar ABC transporter	melC|amyC	CcpA|			CcpA|*MsmR*|	TF+PP+M|silico-TF+M|	-1|NaN|	D-fructose-1,6-bisphosphate Glucose-6-Phosphate|unk|	1 1|-1|
2	downregulated	amyD	1.26872e-09	-9.102	1	-6.41162	uptake of melibiose and raffinose	ABC transporter (permease)	melD|amyD	SigK|CcpA|			CcpA|*MsmR*|	TF+PP+M|silico-TF+M|	-1|NaN|	D-fructose-1,6-bisphosphate Glucose-6-Phosphate|unk|	1 1|-1|
2	downregulated	msmE	6.37723e-09	-9.62318	1	-7.17992	uptake of melibiose and raffinose	ABC transporter (binding protein)	melE|msmE	Spo0A|CcpA|			CcpA|*MsmR*|	TF+PP+M|silico-TF+M|	-1|NaN|	D-fructose-1,6-bisphosphate Glucose-6-Phosphate|unk|	1 1|-1|
2	downregulated	yurJ	2.44576e-11	-13.8471	0.964286	-11.3497	uptake of sugar amines	aminosugar ABC transporter (ATP-binding protein)	yurJ	YlxR|			CodY|FrlR|	TF+M|TF+M|	-1|NaN|	GTP isoleucine valine|Fructoselysine6-phosphate|	1 1 1|-1|
2	downregulated	frlO	2.1887e-09	-13.6204	0.928571	-12.131	uptake of sugar amines	aminosugar ABC transporter (binding protein)	frlO|yurO	YlxR|			FrlR|CodY|	TF+M|TF+M|	-1|-1|	Fructoselysine6-phosphate|GTP isoleucine valine|	-1|1 1 1|
2	downregulated	acsA	2.22405e-09	-13.9379	1	-10.8203	utilization of acetate, fatty acids	acetyl-CoA synthetase)	acsA	CcpA|	acsA	sigA|	CodY|CcpA|	TF+M|TF+PP+M|	-1|-1|	GTP isoleucine valine|D-fructose-1,6-bisphosphate Glucose-6-Phosphate|	1 1 1|1 1|
2	downregulated	sigL	1.95276e-08	-11.8168	0.964286	-8.92719	utilization of arginin, acetoin and fructose, required for cold adaptation	RNA polymerase sigma-54 factor (sigma-L)	sigL	CcpA|	sigL		CcpA|	TF+PP+M|	-1|	D-fructose-1,6-bisphosphate Glucose-6-Phosphate|	1 1|
2	downregulated	gabP	3.32237e-08	-11.8052	0.964286	-10.7779	utilization of gamma-amino butyric acid	gamma-amino butyric acid permease	gabP|nrg-21	CodY|	gabP	sigA|	TnrA|CodY|	TF+P+M|TF+M|	1|-1|	Glutamine|GTP isoleucine valine|	-1|1 1 1|
2	downregulated	melA	2.44576e-11	-10.4552	1	-6.58687	utilization of melibiose and raffinose family oligosaccharides (raffinose, stachyose)	alpha-galactosidase	melA	CcpA|			CcpA|*MsmR*|	TF+PP+M|silico-TF+M|	-1|NaN|	D-fructose-1,6-bisphosphate Glucose-6-Phosphate|unk|	1 1|-1|
2	downregulated	yhcR	2.27885e-09	-10.2721	0.964286	-7.08296	utilization of nucleic acids	extracellular non-specific endonuclease, Rnase	yhcR			sigH|
2	downregulated	yulC	3.13603e-08	-8.64774	0.964286	-6.12408	utilization of rhamnose	rhamnulokinase	rhaB|yulC				*RhaR*|	silico-TF+M|	NaN|	L-rhamnulose-1-phosphate|	-1|
2	downregulated	ureB	2.22419e-14	-13.4587	0.964286	-8.85788	utilization of urea as alternative nitrogen source	urease (beta subunit)	ureB	SigH|	ureABC	sigH|sigA|	TnrA|PucR|GlnR|CodY|	TF+P+M|TF+M|TF+P+M|TF+M|	1|1|-1|-1|	Glutamine|Allantoin Urate Allantoate|Glutamine|GTP isoleucine valine|	-1|1 1 1|1|1 1 1|
2	downregulated	ureC	2.44576e-11	-11.003	0.928571	-7.31294	utilization of urea as alternative nitrogen source	urease (alpha subunit)	ureC	SknR|SigH|	ureABC	sigH|sigA|	TnrA|PucR|GlnR|CodY|	TF+P+M|TF+M|TF+P+M|TF+M|	1|1|-1|-1|	Glutamine|Allantoin Urate Allantoate|Glutamine|GTP isoleucine valine|	-1|1 1 1|1|1 1 1|
2	downregulated	ureA	4.9139e-11	-12.4994	0.928571	-8.88708	utilization of urea as alternative nitrogen source	urease (gamma subunit)	ureA	SpoIIID|SigH|	ureABC	sigH|sigA|	TnrA|PucR|GlnR|CodY|	TF+P+M|TF+M|TF+P+M|TF+M|	1|1|-1|-1|	Glutamine|Allantoin Urate Allantoate|Glutamine|GTP isoleucine valine|	-1|1 1 1|1|1 1 1|
2	downregulated	S673	3.91051e-11	-13.4897	0.928571	-9.08596		3'UTR of ynfC	S673
2	downregulated	S1263	1.01239e-10	-11.3537	0.928571	-7.23311		intergenic region	S1263
2	downregulated	S819	1.53321e-10	-12.3589	1	-9.31952		intergenic region	S819
2	downregulated	S1414	1.554e-09	-10.0399	1	-7.62719		intergenic region	S1414
2	downregulated	S363	1.76664e-09	-12.4514	0.928571	-8.43285		5'UTR of aprE	S363
2	downregulated	S748	3.42401e-09	-12.5343	0.964286	-9.11044		5'UTR of cwlS	S748
2	downregulated	S1208	6.06282e-09	-12.9336	0.928571	-10.1957		5'UTR of nupN	S1208
2	downregulated	S107	6.58659e-09	-12.9717	0.928571	-10.6361		5'UTR of amhX	S107
2	downregulated	S1195	1.30112e-08	-11.5103	1	-8.65019		intergenic region	S1195
2	downregulated	S1122	1.44103e-08	-13.4142	0.964286	-10.1005		5'UTR of ytdI	S1122
2	downregulated	S1444	2.43516e-08	-8.56036	0.964286	-6.53313		5'UTR of fadF	S1444
2	downregulated	S108	2.66297e-08	-11.5337	0.964286	-8.26197		5'UTR of amyE	S108
2	downregulated	S346	2.92403e-08	-13.1877	1	-11.5044		3' of S345	S346
2	downregulated	S1100	3.73333e-08	-15.6818	1	-14.1488		intergenic region	S1100
2	downregulated	S1483	6.67316e-08	-8.44821	0.964286	-6.3524		3'UTR of yxlG	S1483
2	downregulated	S74	8.11542e-08	-8.91575	0.928571	-9.31311		intergenic region	S74
2	downregulated	S1443	1.22999e-07	-8.55411	0.964286	-6.41344		intergenic region	S1443
3	upregulated	abnB	2.41643e-06	8.86928	1	7.92947	arabinan degradation	endo-1,5-alpha-L-arabinosidase	abn2|yxiA			sigH|	CcpA|	TF+PP+M|	-1|	D-fructose-1,6-bisphosphate Glucose-6-Phosphate|	1 1|
3	upregulated	dacC	5.79371e-06	10.0177	1	10.1758	carboxypeptidase	penicillin-binding protein 4A, D-alanyl-D-alanine carboxypeptidase	dacC|pbp	SigH|	yoxA-dacC	sigH|sigB|
3	upregulated	S717	1.15444e-05	10.7676	1	11.7029	control of BsrE toxin expression	antisense RNA to bsrE	SR5|S717
3	upregulated	phrK	2.41643e-06	12.2452	1	12.1553	control of ComA activity	phosphatase RapK regulator	phrK	AbrB|	rapK-phrK	sigH|	AbrB|	TF|	-1|	@|	nan|
3	upregulated	acuA	7.34202e-06	11.5635	0.96	10.1782	control of [[protein|AcsA ]]activity	Gcn5-related N-acetyltransferase	acuA	CcpA|	acuABC	sigA|	CcpA|CodY|	TF+PP+M|TF+M|	-1|NaN|	D-fructose-1,6-bisphosphate Glucose-6-Phosphate|GTP isoleucine valine|	1 1|1 1 1|
3	upregulated	spoIIAA	4.64842e-05	9.4951	0.96	10.5221	control of SigF activity	anti-anti-SigF	spoIIAA	AbrB|	dacF-spoIIAAB-sigF	sigH|sigG|sigF|	Spo0A|SinR|AbrB|SpoVT|	TF+PP|TF|TF|TF|	1|-1|-1|-1|	nan|nan| @|nan|	nan|nan|nan|nan|
3	upregulated	spoIIAB	2.98029e-05	9.64875	0.96	10.6212	control of SigF activity| phosphorylation and inactivation of [[protein|3936E91C062074BFE4284B54A8CC33F35F94F5EE]]	anti-sigma factor, protein serine kinase	spoIIAB	AbrB|	dacF-spoIIAAB-sigF	sigH|sigG|sigF|	Spo0A|SinR|AbrB|SpoVT|	TF+PP|TF|TF|TF|	1|-1|-1|-1|	nan|nan| @|nan|	nan|nan|nan|nan|
3	upregulated	acuC	5.94138e-06	11.052	0.96	9.64432	control of AcsA activity	AcsA deacetylase	acuC	AscR|CcpA|	acuABC	sigA|	CcpA|CodY|	TF+PP+M|TF+M|	-1|NaN|	D-fructose-1,6-bisphosphate Glucose-6-Phosphate|GTP isoleucine valine|	1 1|1 1 1|
3	upregulated	phrC	6.8289e-06	12.605	1	12.8913	control of ComA activity	phosphatase (RapC) regulator / competence and sporulation stimulating factor (CSF)	phrC	CodY|CcpA|	rapC-phrC	sigH|sigA|	ComA|CodY|CcpA|	TF-TC|TF+M|TF+PP+M|	1|-1|-1|	ComX|GTP isoleucine valine|D-fructose-1,6-bisphosphate Glucose-6-Phosphate|	1|1 1 1|1 1|
3	upregulated	resC	1.53951e-06	11.7282	0.96	10.1079	cytochrome c biogenesis	part of the [[protein|495721E4B8BF6FEC01E62E86339560F90776EED1]]-[[protein|97FE84CF968596AC39D19EE2E43DA625147FD702]] haem translocase	resC|ypxC	CcpA|	resABCDE	sigA|	ResD|PhoP|CcpA|	TF-TC|TF-TC|TF+PP+M|	1|1|-1|	Menaquinone|phosphate|D-fructose-1,6-bisphosphate Glucose-6-Phosphate|	1|-1|1 1|
3	upregulated	sunA	7.60839e-05	12.3231	0.96	13.7098	exported antimicrobial peptide	sublancin 168 antimicrobial precursor peptide	sunA|yolG	SigA|AbrB|	sunA		YvrHb|Rok|AbrB|Abh|	TF-TC|TF|TF|TF|	1|-1|-1|1|	unk| @| @| @|	nan|nan|nan|nan|
3	upregulated	lcfA	7.92764e-06	10.21	1	9.93812	fatty acid degradation	long chain acyl-CoA synthetase	lcfA	CcpA|	lcfA-ysiAB-etfBA		FadR|CcpA|	TF+M|TF+PP+M|	-1|-1|	Palmitoyl-CoA Oleoyl-CoA|D-fructose-1,6-bisphosphate Glucose-6-Phosphate|	1|1 1|
3	upregulated	ctaG	2.98478e-07	11.151	1	11.0848	formation of functional cytochrome C-oxidase (caa3)	unknown	ctaG	AbrB|	ctaBCDEFG	sigA|	ResD|CcpA|AbrB|Abh|	TF-TC|TF+PP+M|TF|TF|	1|-1|-1|-1|	Menaquinone|D-fructose-1,6-bisphosphate Glucose-6-Phosphate| @| @|	1|1 1|nan|nan|
3	upregulated	kinE	3.29376e-05	8.52174	0.92	7.61528	initiation of sporulation	two-component sensor kinase	kinE|ykrQ	SigA|SigA|	kinE-ogt	sigH|sigA|	CodY|	TF+M|	NaN|	GTP isoleucine valine|	1 1 1|
3	upregulated	kinA	4.10706e-05	8.11008	0.96	8.09419	initiation of sporulation	two-component sensor kinase	kinA|spoIIF|spoIIJ|gsiC|scoD	stringent response|	kinA	sigH|	stringent response|Spo0A|	Nan|TF+PP|	1|1|	NaN|nan|	nan|nan|
3	upregulated	spbC	2.62041e-05	12.3427	1	14.0742	killing of non-sporulating sister cells	toxin, kills non-sporulating cells	sdpC|yvaY				Spo0A|Rok|AbrB|	TF+PP|TF|TF|	1|-1|-1|	nan| @| @|	nan|nan|nan|
3	upregulated	spoVAD	3.57203e-07	6.0492	1	6.44157	likely germination protein	binding protein for DPA	spoVAD	SigG|	spoVAABCDEF-lysA	sigG|	SpoVT|	TF|	1|	nan|	nan|
3	upregulated	ndk	1.28888e-14	19.0912	1	12.5499	maintainance of an equilibrium between the concentrations of different nucleoside triphosphates	nucleoside diphosphate kinase	ndk		ndk		CcpA|	TF+PP+M|	NaN|	D-fructose-1,6-bisphosphate Glucose-6-Phosphate|	1 1|
3	upregulated	malP	9.02273e-05	6.77934	0.96	6.60146	maltose uptake and phosphorylation	maltose-specific [[category|SW 1.2.2|PTS]], EIICB	malP|glvC	CcpA|	malA-yfiA-malP	sigA|	GlvR|CcpA|MalR|	TF+M|TF+PP+M|TF-TC|	1|-1|1|	D-maltose-6-phosphate|D-fructose-1,6-bisphosphate Glucose-6-Phosphate|Malate::extracellular|	1|1 1|1|
3	upregulated	scuA	6.89663e-05	8.9044	1	9.51986	maturation of cytochrome c oxidase caa3	synthesis of cytochrome oxidase protein	sco|ypmQ
3	upregulated	yngJ	6.88858e-05	5.24794	0.92	6.32739	mother cell metabolism, leucine utilization	3-methylbutanoyl-CoA dehydrogenase	yngJ	SigE|	yngJIHGFE	sigE|	SpoIIID|	TF|	-1|	nan|	nan|
3	upregulated	sspH	5.78924e-06	10.1902	0.96	9.4582	protection of spore DNA	small acid-soluble spore protein (minor)	sspH|yfjU	SigA|CcpA|	acoR-sspH	sigG|	CcpA|	TF+PP+M|	-1|	D-fructose-1,6-bisphosphate Glucose-6-Phosphate|	1 1|
3	upregulated	yhaX	5.233e-05	7.88454	0.92	8.07998	protection of the spore	spore coat protein	yhaX	SpoIIID|	yhaX	sigE|	SpoIIID|	TF|	-1|	nan|	nan|
3	upregulated	cdd	9.26376e-06	12.3323	1	12.4086	pyrimidine interconversion	cytidine deaminase	cdd	SigB|	cdd-era	sigB|sigA|	Spo0A|	TF+PP|	1|	nan|	nan|
3	upregulated	resE	3.27608e-06	12.7326	1	11.9206	regulation of aerobic and anaerobic respiration	two-component sensor kinase	resE|ypxE	CcpA|	resABCDE	sigA|	ResD|PhoP|CcpA|	TF-TC|TF-TC|TF+PP+M|	1|1|-1|	Menaquinone|phosphate|D-fructose-1,6-bisphosphate Glucose-6-Phosphate|	1|-1|1 1|
3	upregulated	resD	2.91475e-05	10.8427	0.92	10.11	regulation of aerobic and anaerobic respiration	two-component response regulator ([SW|OmpR family])	resD|ypxD	CcpA|	resABCDE	sigA|	ResD|PhoP|CcpA|	TF-TC|TF-TC|TF+PP+M|	1|1|-1|	Menaquinone|phosphate|D-fructose-1,6-bisphosphate Glucose-6-Phosphate|	1|-1|1 1|
3	upregulated	fadR	4.23569e-05	9.43859	0.92	8.26407	repressor of fatty acid degradation	transcriptional repressor	fadR|ysiA	SigB|SigB|SigG|CcpA|	lcfA-ysiAB-etfBA	sigA|	FadR|CcpA|	TF+M|TF+PP+M|	-1|-1|	Palmitoyl-CoA Oleoyl-CoA|D-fructose-1,6-bisphosphate Glucose-6-Phosphate|	1|1 1|
3	upregulated	mtlR	1.91732e-05	8.52289	0.92	6.87043	regulation of mannitol utilization	transcriptional activator, PRD-type	mtlR|ydaA	CcpA|			CcpA|MtlR|	TF+PP+M|TF+PTS|	-1|NaN|	D-fructose-1,6-bisphosphate Glucose-6-Phosphate|Mannitol|	1 1|1|
3	upregulated	cotC	3.02494e-08	12.1143	0.96	10.4983	resistance of the spore	spore coat protein (outer)	cotC	SpoIIID|	cotC	sigK|	SpoIIID|GerE|	TF|TF|	-1|1|	nan| @|	nan|nan|
3	upregulated	ctaF	1.96454e-07	12.2743	1	11.9597	respiration	cytochrome-c oxidase (subunit IV)	ctaF	AbrB|	ctaBCDEFG	sigA|	ResD|CcpA|AbrB|Abh|	TF-TC|TF+PP+M|TF|TF|	1|-1|-1|-1|	Menaquinone|D-fructose-1,6-bisphosphate Glucose-6-Phosphate| @| @|	1|1 1|nan|nan|
3	upregulated	ctaD	2.17629e-07	12.5449	1	12.3721	respiration	cytochrome-c oxidase (subunit I)	ctaD	AbrB|	ctaBCDEFG	sigA|	ResD|CcpA|AbrB|Abh|	TF-TC|TF+PP+M|TF|TF|	1|-1|-1|-1|	Menaquinone|D-fructose-1,6-bisphosphate Glucose-6-Phosphate| @| @|	1|1 1|nan|nan|
3	upregulated	ctaE	3.57203e-07	12.0301	1	11.9812	respiration	cytochrome-c oxidase (subunit III)	ctaE	Xpf|AbrB|	ctaBCDEFG	sigA|	ResD|CcpA|AbrB|Abh|	TF-TC|TF+PP+M|TF|TF|	1|-1|-1|-1|	Menaquinone|D-fructose-1,6-bisphosphate Glucose-6-Phosphate| @| @|	1|1 1|nan|nan|
3	upregulated	qcrC	6.04973e-07	14.113	1	13.6781	respiration	menaquinol:cytochrome c oxidoreductase (cytochrome b/c subunit)	qcrC|bfcC|petD	SigA|AbrB|	qcrABC		ResD|AbrB|CcpA|	TF-TC|TF|TF+PP+M|	1|-1|-1|	Menaquinone| @|D-fructose-1,6-bisphosphate Glucose-6-Phosphate|	1|nan|1 1|
3	upregulated	ctaC	6.68852e-07	12.7632	1	12.8234	respiration	cytochrome-c oxidase (subunit II)	ctaC	AbrB|	ctaBCDEFG	sigA|	ResD|CcpA|AbrB|Abh|	TF-TC|TF+PP+M|TF|TF|	1|-1|-1|-1|	Menaquinone|D-fructose-1,6-bisphosphate Glucose-6-Phosphate| @| @|	1|1 1|nan|nan|
3	upregulated	qcrB	2.11611e-06	12.6304	1	13.1584	respiration	menaquinol:cytochrome c oxidoreductase (cytochrome b subunit)	qcrB|bfcB|petB	SigA|SigE|AbrB|	qcrABC		ResD|AbrB|CcpA|	TF-TC|TF|TF+PP+M|	1|-1|-1|	Menaquinone| @|D-fructose-1,6-bisphosphate Glucose-6-Phosphate|	1|nan|1 1|
3	upregulated	qcrA	4.12761e-06	13.1385	1	13.7507	respiration	menaquinol:cytochrome c oxidoreductase (iron-sulfur subunit)	qcrA|bfcA|petC	CcpA|AbrB|	qcrABC	sigA|	ResD|CcpA|AbrB|	TF-TC|TF+PP+M|TF|	1|-1|-1|	Menaquinone|D-fructose-1,6-bisphosphate Glucose-6-Phosphate| @|	1|1 1|nan|
3	upregulated	cccA	6.94762e-06	11.0784	1	12.3586	respiration	cytochrome c550	cccA	AbrB|			CcpA|AbrB|	TF+PP+M|TF|	-1|-1|	D-fructose-1,6-bisphosphate Glucose-6-Phosphate| @|	1 1|nan|
3	upregulated	cccB	0.000129777	10.3419	0.92	10.0202	respiration	cytochrome c551	cccB
3	upregulated	spoVAC	3.11033e-07	6.5809	0.92	6.66801	spore maturation	mechanosensitive channel	spoVAC	SigG|	spoVAABCDEF-lysA	sigG|	SpoVT|	TF|	1|	nan|	nan|
3	upregulated	S809	4.59192e-05	12.5831	0.92	12.2375	stability of prophage SPß	hydrophobic class I toxin	bsrG|bsrG|S809
3	upregulated	tatAC	7.28053e-05	10.2816	0.96	10.3475	TAT protein secretion	component of the twin-arginine translocation pathway	tatAC|ynzA
3	upregulated	S233	4.04533e-08	7.8313	0.96	8.00164	The antisense RNA of cycB	5'UTR of yezF	S233
3	upregulated	S1112	6.28848e-06	10.2783	1	11.7153	The antisense RNA of pksR	5'UTR of ytpI	S1112
3	upregulated	S1110	8.5778e-06	10.309	1	10.7481	The antisense RNA of sigA	intergenic region	S1110
3	upregulated	S60	1.54551e-05	5.75016	0.92	6.0013	The antisense RNA of ycnJ	3'UTR of gerD	S60
3	upregulated	S1105	6.05826e-05	4.92918	0.92	5.43905	The antisense RNA of yeeA	independent transcript	S1105
3	upregulated	S1274	5.61649e-07	11.0616	0.92	8.69995	The antisense RNA of ylqG	intergenic region	S1274
3	upregulated	S1111	1.73196e-06	10.9597	1	11.5717	The antisense RNA of yqcK	5'UTR of ytpI	S1111
3	upregulated	S1172	3.02494e-08	13.7847	0.96	10.9415	The antisense RNA of yvdQ	intergenic region	S1172
3	upregulated	sigF	4.06269e-05	9.03254	0.96	9.97479	transcription of sporulation genes (early forespore)	RNA polymerase forespore-specific (early) sigma factor SigF	sigF|spoIIAC	AbrB|	dacF-spoIIAAB-sigF	sigH|sigG|sigF|	Spo0A|SinR|AbrB|SpoVT|	TF+PP|TF|TF|TF|	1|-1|-1|-1|	nan|nan| @|nan|	nan|nan|nan|nan|
3	upregulated	ykoM	2.72378e-08	15.7411	1	12.6122	unknown	unknown	ykoM			sigH|	CcpA|	TF+PP+M|	NaN|	D-fructose-1,6-bisphosphate Glucose-6-Phosphate|	1 1|
3	upregulated	ytkA	3.35744e-08	13.9316	0.96	11.1337	unknown	unknown	ytkA|yznA
3	upregulated	yrpD	1.63329e-07	14.4205	1	12.6669	unknown	unknown	yrpD	AbrB|			AbrB|	TF|	-1|	@|	nan|
3	upregulated	yrbE	4.56617e-07	12.5382	1	10.6467	unknown	unknown	yrbE				*degA*|	silico-TF+M|	NaN|	unk|	-1|
3	upregulated	yhaR	1.05272e-06	9.43503	1	8.09245	unknown	unknown	yhaR	CcpA|		sigH|	CcpA|	TF+PP+M|	-1|	D-fructose-1,6-bisphosphate Glucose-6-Phosphate|	1 1|
3	upregulated	ytpI	1.11481e-06	10.5105	1	10.8346	unknown	unknown	ytpI
3	upregulated	ypiF	2.10169e-06	11.1256	1	11.4673	unknown	unknown	ypiF	CcpA|		sigH|	CcpA|	TF+PP+M|	-1|	D-fructose-1,6-bisphosphate Glucose-6-Phosphate|	1 1|
3	upregulated	ymaH	2.22428e-06	12.9316	1	12.5036	unknown	RNA chaperone	hfq|ymaH			sigH|
3	upregulated	yqgW	2.2611e-06	13.7369	1	12.9708	unknown	unknown	yqgW				CcpA|	TF+PP+M|	NaN|	D-fructose-1,6-bisphosphate Glucose-6-Phosphate|	1 1|
3	upregulated	yokU	2.56573e-06	6.37263	1	7.15021	unknown	unknown	yokU	SigE|		sigE|
3	upregulated	yjdB	2.66972e-06	11.1371	1	11.7412	unknown	unknown	yjdB	AbrB|	yjdB		PhoP|AbrB|	TF-TC|TF|	1|-1|	phosphate| @|	-1|nan|
3	upregulated	yerA	4.87689e-06	11.2549	1	11.1587	unknown	unknown	yerA
3	upregulated	yoxA	5.75435e-06	9.92689	1	9.84047	unknown	aldose-1-epimerase (mutarotase)	galM|yoxA		yoxA-dacC	sigH|sigB|
3	upregulated	yobO	7.43281e-06	8.199	1	8.11483	unknown	unknown	yobO	AbrB|	yobO	sigH|	CcpA|AbrB|	TF+PP+M|TF|	-1|-1|	D-fructose-1,6-bisphosphate Glucose-6-Phosphate| @|	1 1|nan|
3	upregulated	yqgY	9.86352e-06	12.246	1	12.3467	unknown	unknown	yqgY				CcpA|	TF+PP+M|	NaN|	D-fructose-1,6-bisphosphate Glucose-6-Phosphate|	1 1|
3	upregulated	ylbA	2.05771e-05	10.651	1	11.0508	unknown	unknown	ylbA	AbrB|			AbrB|	TF|	-1|	@|	nan|
3	upregulated	yxiE	2.48581e-05	11.1294	1	11.5743	unknown	unknown	yxiE	LicT|	bglPH-yxiE	sigA|	LicT|CcpA|	P-AT+PTS|TF+PP+M|	1|-1|	Salicin Arbutin|D-fructose-1,6-bisphosphate Glucose-6-Phosphate|	1 1|1 1|
3	upregulated	yosA	2.73598e-05	6.326	0.92	6.27857	unknown	unknown	yosA
3	upregulated	yukJ	6.2174e-05	9.85111	1	10.8768	unknown	unknown	yukJ
3	upregulated	ykuL	7.17184e-05	8.64135	1	10.7507	unknown	c-di-AMP binding protein	darB|ykuL	CcpA|	ykuJK-ykzF-ykuL-ccpC	sigA|	Spo0A|CcpA|CcpC|	TF+PP|TF+PP+M|TF+ADN-M|	1|-1|-1|	nan|D-fructose-1,6-bisphosphate Glucose-6-Phosphate|Citrate|	nan|1 1|-1|
3	upregulated	ywcA	7.28786e-05	5.56714	0.96	5.16095	unknown	unknown	ywcA|ipa-31r	ResD|SigE|		sigE|	SpoIIID|	TF|	-1|	nan|	nan|
3	upregulated	yozM	8.52721e-05	6.97397	0.96	7.44517	unknown	unknown	yozM	CcpA|	yozM		LexA|CcpA|	TF-proteolyse|TF+PP+M|	-1|-1|	DNA_Damage|D-fructose-1,6-bisphosphate Glucose-6-Phosphate|	1|1 1|
3	upregulated	yesL	8.54178e-05	6.52827	0.92	5.39886	unknown	unknown	yesL	SigE|CcpA|		sigH|
3	upregulated	yodQ	0.000103166	4.86881	0.96	6.07947	unknown	putative deacylase	yodQ|argE	SigE|		sigE|
3	upregulated	ydzA	0.000116833	9.31182	0.92	9.45988	unknown	unknown	ydzA
3	upregulated	ytzJ	0.000134322	9.65532	0.96	11.6546	unknown	unknown	ytzJ
3	upregulated	yesM	0.000144267	6.05334	0.92	4.6369	unknown	two-component sensor kinase	yesM	CcpA|		sigH|	CcpA|	TF+PP+M|	-1|	D-fructose-1,6-bisphosphate Glucose-6-Phosphate|	1 1|
3	upregulated	S858	4.48751e-15	18.3992	1	11.8002		3'UTR of ndk	S858
3	upregulated	S476	8.71564e-09	16.78	1	13.0629		5'UTR of ykoM	S476
3	upregulated	S1007	1.79677e-08	12.3382	1	10.2423		intergenic region	S1007
3	upregulated	S1513	3.02494e-08	12.0397	0.92	7.73997		5'UTR of bglP	S1513
3	upregulated	S517	1.48671e-07	12.0635	1	10.884		intergenic region	S517
3	upregulated	S544	1.48671e-07	14.2643	1	12.9137		5'UTR of ctaC	S544
3	upregulated	S138	3.18646e-07	10.4835	0.92	7.54591		5'UTR of mtlR	S138
3	upregulated	S1120	4.56617e-07	8.10771	0.92	5.95769		5'UTR of ackA	S1120
3	upregulated	S1514	7.99163e-07	10.3248	1	8.86123		intergenic region	S1514
3	upregulated	S1009	9.98843e-07	10.3019	1	10.0863		independent transcript	S1009
3	upregulated	S948	2.62696e-06	12.2502	0.96	10.7039		5'UTR of cccA	S948
3	upregulated	S1008	4.35122e-06	9.5603	1	9.44569		5' of S1009	S1008
3	upregulated	S950	4.916e-06	10.9269	1	10.3652		5' of S950	S950
3	upregulated	S437	6.0853e-06	10.3824	1	11.5074		3'UTR of yjdB	S437
3	upregulated	S879	6.7412e-06	11.9087	0.92	10.2251		intergenic region	S879
3	upregulated	S725	7.49803e-06	9.88991	1	9.90511		5'UTR of yobO	S725
3	upregulated	S949	1.03623e-05	10.0568	0.96	9.88065		intergenic region	S949
3	upregulated	S748	2.44944e-05	9.98132	0.96	10.0691		5'UTR of cwlS	S748
3	upregulated	S947	3.6154e-05	7.99541	1	8.82124		intergenic region	S947
3	upregulated	S254	4.38662e-05	11.823	0.92	12.9314		independent transcript	S254
3	upregulated	S1516	5.66919e-05	7.15521	1	6.57745		5'UTR of abn2	S1516
3	upregulated	S727	0.000108986	7.61645	1	9.08082		intergenic region	S727
3	upregulated	S744	0.000115071	11.3148	0.96	12.7994		5'UTR of dhaS	S744
3	downregulated	dnaB	2.41643e-06	-9.45952	0.96	-8.06493	[[category|SW 3.1.1]]	initiation of chromosome replication/ membrane attachment protein	dnaB
3	downregulated	ylaC	6.32159e-07	-7.89539	0.96	-6.3752	[[category|SW 3.2.1]]	RNA polymerase ECF-type sigma factor YlaC	ylaC	SigA|YlaC|	ylaABCD	YlaC|sigA|	Spx|	TF+S|	1|	Thiol_specific_oxidative_stress::stress|	1|
3	downregulated	ylbM	1.05334e-07	-9.20773	0.96	-7.15827	acetylation of elongator tRNA<sup>Met</sup>	tRNA<sup>Met</sup> cytidine acetate ligase	tmcAL|ylbM
3	downregulated	iscS.1	2.17629e-07	-10.6172	1	-8.40874	biosynthesis of 4-thiouridine in tRNA	cysteine desulfurase	nifZ|iscSB				CodY|	TF+M|	NaN|	GTP isoleucine valine|	1 1 1|
3	downregulated	metI	6.95744e-06	-11.7076	1	-11.4115	biosynthesis of methionine	O-succinylhomoserine lyase (L-cysteine, H<sub>2</sub>S, methanethiol, elimination)	metI|yjcI	TnrA|S-box|	yjcIJ	sigA|	S-box-SAM|CodY|	riboswitch|TF+M|	-1|NaN|	S-adenosyl-L-methionine|GTP isoleucine valine|	-1|1 1 1|
3	downregulated	clsA	2.98983e-06	-9.3875	1	-8.79167	biosynthesis of phospholipids	cardiolipin synthase, major enzyme	clsA|ywnE		ywnE
3	downregulated	psd	4.60119e-06	-9.86145	1	-9.05277	biosynthesis of phospholipids	phosphatidylserine decarboxylase	psd	SigX|	pssA-ybfM-psd	sigX|sigA|
3	downregulated	dxs	7.55179e-07	-12.0764	1	-10.6075	biosynthesis of thiamine, MEP pathway of isoprenoid biosynthesis	1-deoxyxylulose-5-phosphate synthase	dxs|yqiE	stringent response|			stringent response|	Nan|	-1|	NaN|	nan|
3	downregulated	cwlK	2.0818e-07	-8.70159	0.96	-7.53009	cell wall turnover	peptidoglycan hydrolytic L,D-endopeptidase	cwlK|ycdD
3	downregulated	ysoA	1.09386e-07	-12.4109	1	-10.3638	control of [[protein|7BF591DCDC9635C605D76135481A8A9DB63EE861]] activity	DNA damage checkpoint antagonist	ddcA|ysoA
3	downregulated	ylbF	2.66972e-06	-11.2286	0.96	-9.34255	control of Rnase Y activity, see Targets of the Y complex	subunit of the regulatory iron-sulfur containing [[protein|EE52DFA35B935E551871D079A9BE877DB2001A3B]]-[[protein|6C9A092F38739A3759793EF8B496569CD02C2E3F]]-[[protein|EBD15C174A03B7FCDFFE4C5DB5D86E93F1B9CAC4]] complex	ylbF|ricF				Spo0A|	TF+PP|	-1|	nan|	nan|
3	downregulated	rsbRD	5.47003e-06	-8.92594	0.92	-6.94845	control of SigB activity	[[protein|621357D1FB6AC1B0499732EFE226F982B26CE34E]] paralog	rsbRD|yqhA	SigA|SigA|SigB|	yqhA	sigB|
3	downregulated	ydcH	1.97078e-07	-9.53882	0.92	-6.92161	control of the [[gene|20D50DA11B864E6C719CC34BE27C7900893EA054]]-[[gene|89AB146F447696EF1CBE219C9A2FB5CBB380F847]]-[[gene|pamR ]]operon	[SW|MarR family|MarR/DUF24 family] transcription factor	pamR|ydcH
3	downregulated	yrrL	4.0485e-06	-9.91214	0.96	-8.93201	determination of peptidoglycan chain length	potential terminase for peptidoglycan polymerization	yrrL|mltG	Spo0A|			Spo0A|	TF+PP|	-1|	nan|	nan|
3	downregulated	polX	2.2603e-07	-10.461	0.96	-8.38813	DNA repair	DNA polymerase X	polX|yshC
3	downregulated	polA	2.62988e-09	-12.169	0.96	-7.91741	DNA replication	DNA polymerase I	polA	SigE|SigE|
3	downregulated	yhdP	6.04973e-07	-12.9452	0.92	-9.65532	export of magnesium	magnesium efflux pump	mpfA|yhdP
3	downregulated	polYA	2.0818e-07	-9.26317	0.92	-6.42589	generation of mutations in stationary phase	translesion synthesis (TLS-) DNA polymerase Y1	polY1|yqjH
3	downregulated	spo0B	1.27672e-06	-12.0275	1	-10.736	initiation of sporulation	sporulationinitiation phosphotransferase	spo0B|spo0D	SigA|	spo0B-obg	sigA|
3	downregulated	yfmF	6.96951e-07	-10.9135	0.96	-8.94194	iron uptake	iron/citrate ABC transporter (ATP-binding protein)	fecF|yfmF		yfmCDEF		Fur|	TF+M|	-1|	Iron|	1|
3	downregulated	yfjQ	3.63824e-07	-9.51236	1	-8.13416	magnesium uptake	minor magnesium transporter	yfjQ
3	downregulated	ispH	6.96951e-07	-10.3657	1	-9.26434	MEP pathway of isoprenoid biosynthesis	(E)-4-hydroxy-3-methylbut-2-enyl diphosphate reductase	ispH|yqfP
3	downregulated	ispG	4.36042e-06	-11.0892	0.96	-9.4653	MEP pathway of isoprenoid biosynthesis	1-hydroxy-2-methyl-2-(E)-butenyl-4-diphosphate synthase	ispG|yqfY	SpoIIID|	yqfZY	sigE|	SpoIIID|	TF|	-1|	nan|	nan|
3	downregulated	mtnW	6.47683e-06	-11.5511	1	-11.5917	methionine salvage	2,3-diketo-5-methylthiopentyl-1-phosphate enolase	mtnW|ykrW	S-box|	mtnWXBD	sigA|	S-box-SAM|	riboswitch|	-1|	S-adenosyl-L-methionine|	-1|
3	downregulated	moaA	6.20445e-06	-9.42401	0.92	-7.5435	nitrate respiration	unknown	moaA|narA|narAB
3	downregulated	moeB	6.42883e-06	-9.10243	1	-8.84834	nitrate respiration	unknown	moeB
3	downregulated	desK	7.99541e-08	-9.18411	0.96	-6.23186	regulation of cold shock expression of [[gene|644C0C354B72FC07222EE45F4D2E0E57434B5EB5]]	two-component sensor kinase	desK|yocF				desR|	TF-TC|	NaN|	unk|	-1|
3	downregulated	desR	3.07709e-07	-7.66916	0.92	-5.03765	regulation of cold shock expression of [[gene|644C0C354B72FC07222EE45F4D2E0E57434B5EB5]]	two-component response regulator	desR|yocG				desR|	TF-TC|	NaN|	unk|	-1|
3	downregulated	yetL	5.79371e-06	-7.0901	0.96	-6.92658	regulation of [[gene|A70EA4AEBF46ED2279E8BCE8A28439078484B6E3]] expression	transcription repressor ([SW|MarR family])	yetL				YetL|	TF+M|	NaN|	Flavonoids::stress|	-1|
3	downregulated	ycbG	7.86371e-07	-9.12199	0.92	-7.37258	regulation of glucarate/galactarate utilization	transcription regulator (GntR family)	ycbG	AbrB|			YcbG|	TF+M|	-1|	D-Glucarate D-Galactarate|	-1 -1|
3	downregulated	yufL	2.35551e-06	-9.01295	0.96	-7.95367	regulation of malate uptake	two-component sensor kinase	malK|yufL
3	downregulated	rghRA	7.39792e-06	-9.18367	0.96	-8.72792	regulation of sporulationinitiation	transcriptional repressor (Xre family)	rghR|yvaN
3	downregulated	glnJ	6.48169e-07	-8.30945	1	-7.22519	regulation of the [[gene|1A415DC85354373EA4866733C3AE43F510BD3C56]]-[[gene|E371BC4F613C40CB0E8C8CAA97387F3E6735D813]] operon	two-component sensor kinase	glnK|ycbA|yzgA
3	downregulated	glnL	4.56049e-06	-7.61594	1	-7.34112	regulation of the glsA-glnT operon	two-component response regulator	glnL|ycbB|yzgB		Op86
3	downregulated	yloA	1.73361e-06	-9.69973	0.92	-7.71115	rescue of stalled ribosomes	ribosome-associated protein quality control factor	rqcH|yloA	AbrB|
3	downregulated	obg	4.56617e-07	-12.2907	1	-10.4478	ribosome assembly, may be required to stimulate activity	GTP-binding protein	obg	SigA|	spo0B-obg	sigA|
3	downregulated	ycnB	5.79371e-06	-8.73558	1	-8.37294	secretion of cyclic di-AMP	c-di-AMP exporter	ycnB
3	downregulated	ybbP	2.2611e-06	-10.6958	0.96	-9.62663	synthesis of c-di-AMP	diadenylate cyclase	cdaA|ybbP|ybbQ
3	downregulated	S389	1.27672e-06	-7.70975	0.96	-6.42708	The antisense RNA of opuBD	intergenic region	S389
3	downregulated	S454	7.39792e-06	-6.94054	0.92	-5.67005	The antisense RNA of ydhG	3'UTR of xkdA	S454
3	downregulated	S391	3.28408e-11	-11.1574	0.96	-7.2595	The antisense RNA of yybM	3'UTR of yisX	S391
3	downregulated	smpB	7.08521e-06	-10.6087	1	-10.3807	trans-translation	tmRNA-binding protein	smpB|yvaI	SigA|SigB|
3	downregulated	ahrC	7.33681e-06	-9.4355	1	-9.60836	transcriptional regulator of arginine metabolic genes	transcriptional regulator (ArgR family)	ahrC|argR	SigB|stringent response|	Op104		SR1|	small regulatory RNA|	-1|	nan|	nan|
3	downregulated	trmE	3.13391e-06	-10.8559	0.96	-9.75146	tRNA modification	putative tRNA modificationGTPase	thdF|mnmE|trmE		thdF-gidAB-yyaA		ComK|	TF|	1|	@|	nan|
3	downregulated	yisR	8.71564e-09	-10.295	1	-7.68103	unknown	unknown	yisR|yuxC|yucF
3	downregulated	ydcG	1.12468e-08	-10.4906	0.96	-7.6458	unknown	unknown	ydcG	PamR|
3	downregulated	yomG	1.12468e-08	-7.76046	0.92	-5.10336	unknown	unknown	yomG
3	downregulated	ytoI	2.72378e-08	-10.5926	1	-8.65272	unknown	unknown	ytoI
3	downregulated	yoqR	7.45145e-08	-7.74951	1	-5.6316	unknown	unknown	yoqR
3	downregulated	yodA	7.79437e-08	-7.50016	1	-6.13446	unknown	unknown	yodA
3	downregulated	ywhC	7.79437e-08	-11.6603	1	-9.68716	unknown	unknown	ywhC
3	downregulated	ydhJ	7.88534e-08	-8.53486	0.92	-6.18465	unknown	unknown	ydhJ
3	downregulated	cueR	8.6547e-08	-13.5727	0.92	-9.35022	unknown	transcriptional regulator ([SW|MerR family])	yhdQ|cueR				CodY|	TF+M|	NaN|	GTP isoleucine valine|	1 1 1|
3	downregulated	yoqS	1.05334e-07	-7.83631	1	-5.60988	unknown	unknown	yoqS
3	downregulated	ygaD	1.05334e-07	-10.9181	1	-8.77915	unknown	ABC transporter (fused ATP-binding and membrane protein)	ygaD
3	downregulated	ykuE	1.32634e-07	-8.7515	0.96	-6.6214	unknown	Mn/ Zn-dependent phosphatase	ykuE
3	downregulated	yqiK	1.43001e-07	-9.29445	0.92	-6.1069	unknown	cytoplasmic glycerophosphodiester phosphodiesterase	yqiK	SigA|
3	downregulated	yueI	1.48671e-07	-10.8425	0.96	-8.34286	unknown	unknown	yueI
3	downregulated	yvaF	1.48671e-07	-9.35082	1	-7.23915	unknown	unknown	yvaF	SigV|
3	downregulated	yvbU	3.7538e-07	-8.32747	1	-6.79281	unknown	transcriptional regulator ([SW|LysR family])	yvbU
3	downregulated	ydeL	6.04973e-07	-7.50887	0.92	-5.88526	unknown	unknown	ydeL				*YhdI/YdeL*|	silico-TF+unk|	NaN|	unk|	nan|
3	downregulated	ywhD	6.04973e-07	-11.2363	0.96	-9.43459	unknown	unknown	ywhD
3	downregulated	yueH	6.28104e-07	-10.4364	0.96	-8.59623	unknown	unknown	yueH
3	downregulated	yoqL	6.48169e-07	-7.51048	0.96	-5.47524	unknown	unknown	yoqL
3	downregulated	yhzB	8.50138e-07	-8.60364	0.92	-6.49452	unknown	unknown	yhzB
3	downregulated	yoqJ	8.86811e-07	-7.14786	0.96	-5.2689	unknown	unknown	yoqJ
3	downregulated	fdhD	9.07518e-07	-10.5758	1	-9.12123	unknown	similar to sulphurtransferase	fdhD|narQ|narAA
3	downregulated	yeaC	9.98843e-07	-8.86645	1	-7.91742	unknown	unknown	yeaC
3	downregulated	ycnC	1.11481e-06	-10.0636	1	-9.71755	unknown	unknown	ycnC
3	downregulated	ydeP	1.30823e-06	-9.27615	1	-7.98621	unknown	[SW|MarR family|MarR/DUF24 family] transcription regulator	ydeP
3	downregulated	ywoG	1.80613e-06	-7.76634	0.92	-6.42093	unknown	unknown	ywoG
3	downregulated	yoyC	1.95838e-06	-12.0401	0.96	-10.0092	unknown	unknown	yoyC	SigA|
3	downregulated	ykoG	2.2611e-06	-7.80119	1	-7.26147	unknown	two-component response regulator ([SW|OmpR family])	ykoG
3	downregulated	rghRB	2.41643e-06	-8.98722	0.96	-7.88265	unknown	unknown	yvaO
3	downregulated	ydeQ	2.41643e-06	-6.73185	0.92	-5.31988	unknown	unknown	ydeQ
3	downregulated	yflL	2.94808e-06	-7.50127	0.92	-5.7561	unknown	acylphosphatase	yflL
3	downregulated	yozJ	2.95102e-06	-7.13195	1	-6.91459	unknown	unknown	yozJ
3	downregulated	yyaT	2.98983e-06	-8.12067	0.92	-6.78425	unknown	unknown	yyaT				*YybA*|	silico-TF+unk|	NaN|	unk|	|
3	downregulated	ypuC	3.28505e-06	-5.996	0.96	-4.76241	unknown	unknown	ypuC/1	SigB|SigB|		sigB|
3	downregulated	yxzK	3.35327e-06	-7.87079	0.92	-6.3507	unknown	unknown	yxaK|yxzK
3	downregulated	yopZ	3.60497e-06	-6.92184	0.96	-5.4471	unknown	unknown	yopZ
3	downregulated	ydeM	3.92318e-06	-8.54431	1	-8.5759	unknown	unknown	ydeM
3	downregulated	ykoH	4.35122e-06	-7.4159	0.96	-6.89801	unknown	two-component sensor kinase	ykoH
3	downregulated	yoqA	4.51698e-06	-6.75294	0.92	-5.20869	unknown	unknown	yoqA
3	downregulated	yqjQ	4.94544e-06	-8.28552	1	-8.49068	unknown	unknown	yqjQ
3	downregulated	ykoI	4.94544e-06	-7.75374	0.96	-6.95023	unknown	unknown	ykoI
3	downregulated	ybaC	4.94544e-06	-8.92908	0.96	-7.86301	unknown	unknown	ybaC
3	downregulated	xkdA	5.4516e-06	-7.7794	0.92	-6.12576	unknown	unknown	xkdA|ykxA	LexA|	xkdA		LexA|	TF-proteolyse|	-1|	DNA_Damage|	1|
3	downregulated	yoaK	6.7412e-06	-7.34667	0.92	-5.77999	unknown	unknown	yoaK
3	downregulated	yvbT	6.89224e-06	-8.57363	0.96	-6.9613	unknown	unknown	yvbT
3	downregulated	S1288	6.04973e-07	-9.05753	0.92	-6.19698		intergenic region	S1288
3	downregulated	S1219	9.82518e-07	-10.317	0.96	-8.73262		intergenic region	S1219
3	downregulated	S1080	1.61135e-06	-10.2641	0.92	-7.83176		intergenic region	S1080
3	downregulated	S753	4.41608e-06	-7.24758	0.96	-6.48283		5'UTR of yodA	S753
3	downregulated	S131	4.96678e-06	-10.3768	1	-10.7767		5'UTR of ycnC	S131
3	downregulated	S1571	5.4516e-06	-8.22837	0.92	-5.89365		5'UTR of yyaQ	S1571
3	downregulated	S1108	6.47683e-06	-13.5033	0.92	-10.8652		3'UTR of ytsJ	S1108
3	downregulated	S185	6.47683e-06	-8.84824	0.96	-7.80161		5'UTR of ydeP	S185
3	downregulated	S780	7.09086e-06	-7.66466	0.96	-6.71108		intergenic region	S780
3	downregulated	S916	7.39792e-06	-11.0859	1	-10.9489		5'UTR of dxs	S916
4	upregulated	bioB	3.52403e-13	15.6972	0.958333	9.97227	biosynthesis of biotin	biotin synthase	bioB	BirA|	bioWAFDBI-ytbQ		BirA|	TF+P+M|	-1|	Biotin|	1|
4	upregulated	bioD	1.68823e-12	15.6774	0.958333	10.2889	biosynthesis of biotin	dethiobiotin synthase	bioD	BirA|	bioWAFDBI-ytbQ		BirA|	TF+P+M|	-1|	Biotin|	1|
4	upregulated	dltA	3.97659e-11	16.9841	0.958333	10.088	biosynthesis of teichoic acid	D-alanyl-D-alanine carrier protein ligase	dltA|ipa-5r|dae	stringent response|	dltABCDE	sigX|sigM|sigD|	YvrHb|stringent response|Spo0A|	TF-TC|Nan|TF+PP|	1|-1|-1|	unk|NaN|nan|	nan|nan|nan|
4	upregulated	ydiR	2.90564e-08	12.0837	0.916667	8.36552	BsuM DNA restriction	unknown	ydiR
4	upregulated	gapA	1.64761e-09	18.1329	0.958333	13.4099	catabolic enzyme in glycolysis	glyceraldehyde 3-phosphate dehydrogenase	gapA	CggR|	cggR-gapA-pgk-tpiA-pgm-eno	sigA|	CggR|	TF+M|	-1|	D-fructose-1,6-bisphosphate|	-1|
4	upregulated	opuCB	1.74459e-11	14.8284	0.958333	10.3851	compatible solute transport	glycine betaine/carnitine/choline/arsenobetaine/arsenocholine ABC transporter	opuCB|yvbD	YlxR|			CodY|*YvbF/YvaV*|	TF+M|silico-TF+unk|	NaN|NaN|	GTP isoleucine valine|unk|	1 1 1|nan|
4	upregulated	opuCA	1.56421e-10	15.1848	0.958333	10.841	compatible solute transport	glycine betaine/carnitine/choline/arsenobetaine/arsenocholine ABC transporter (ATP-binding protein)	opuCA|yvbE	YlxR|			CodY|*YvbF/YvaV*|	TF+M|silico-TF+unk|	NaN|NaN|	GTP isoleucine valine|unk|	1 1 1|nan|
4	upregulated	opuCC	1.56437e-10	14.5993	0.958333	10.5044	compatible solute transport	glycine betaine/carnitine/choline/arsenobetaine/arsenocholine ABC transporter (binding protein)	opuCC|yvbC	YlxR|			CodY|*YvbF/YvaV*|	TF+M|silico-TF+unk|	NaN|NaN|	GTP isoleucine valine|unk|	1 1 1|nan|
4	upregulated	rsiX	1.64761e-09	14.4926	0.958333	9.66069	control of SigX activity	anti-SigX	rsiX|ypuN	SigX|	sigX-rsiX	sigX|sigA|	YvrHb|	TF-TC|	1|	unk|	nan|
4	upregulated	pbpX	6.91965e-12	13.581	0.958333	7.24805	endopeptidase	penicillin-binding protein X	pbpX	SigX|	pbpX	sigX|sigM|sigW|	LexA|	TF-proteolyse|	NaN|	DNA_Damage|	1|
4	upregulated	pgm	6.33331e-10	17.9665	0.958333	12.258	enzyme in glycolysis / gluconeogenesis	2,3-bisphosphoglycerate-independent phosphoglycerate mutase	pgm|gpmI	CggR|	cggR-gapA-pgk-tpiA-pgm-eno	sigA|	CggR|	TF+M|	-1|	D-fructose-1,6-bisphosphate|	-1|
4	upregulated	pgk	3.41715e-08	16.3096	0.916667	11.4561	enzyme in glycolysis/ gluconeogenesis	phosphoglycerate kinase	pgk	CggR|	cggR-gapA-pgk-tpiA-pgm-eno	sigA|	CggR|	TF+M|	-1|	D-fructose-1,6-bisphosphate|	-1|
4	upregulated	ptsG	1.05501e-20	22.8659	1	14.3042	glucose transport and phosphorylation, control of [[protein|BC0DF593AE969F1DBC5E9E2BACF1C00BE4FEE449]] activity	glucose permease, trigger enzyme	ptsG|ptsX|crr	stringent response|	ptsGHI	sigA|	stringent response|GlcT|	Nan|P-AT+PTS|	-1|1|	NaN|Glucose::extracellular|	nan|1|
4	upregulated	xhlB	2.31758e-08	11.621	1	9.97755	host cell lysis	putative holin	xhlB|xpaB	Xpf|
4	upregulated	xhlA	6.31106e-08	11.5256	1	10.184	host cell lysis	unknown	xhlA	SigA|Xpf|
4	upregulated	yxxG	1.97918e-13	21.1602	0.958333	12.7695	intercellular competition	immunity protein	wapI|yxxG		wapA-yxxG	sigA|	YvrHb|DegU|	TF-TC|TF-TC|	1|-1|	unk|unk|	nan|-1|
4	upregulated	wapA	1.17558e-11	19.0667	0.916667	11.5689	intercellular competition	cell wall-associated protein precursor	wapA	DegU|	wapA-yxxG	sigA|	YvrHb|DegU|	TF-TC|TF-TC|	1|-1|	unk|unk|	nan|-1|
4	upregulated	frlB	1.61262e-09	16.5638	1	12.6794	metabolism of aminoacylated fructose	fructoselysine-6-P-glycosidase	frlB|yurP	YlxR|			FrlR|CodY|	TF+M|TF+M|	-1|-1|	Fructoselysine6-phosphate|GTP isoleucine valine|	-1|1 1 1|
4	upregulated	xlyA	3.81317e-08	11.0898	0.958333	9.18509	PBSX prophage-mediated lysis	N-acetylmuramoyl-L-alanine amidase	xlyA	Xpf|
4	upregulated	xtmB	2.09887e-09	11.1566	1	9.16462	phage DNA replication	PBSX terminase (large subunit)	xtmB|ykxG	Xpf|	xtmAB-xkdEFGHIJKM	Xpf|
4	upregulated	xtmA	1.82807e-08	10.8358	1	9.28601	phage DNA replication	PBSX terminase (small subunit)	xtmA|ykxF	Xpf|	xtmAB-xkdEFGHIJKM	Xpf|
4	upregulated	xepA	1.13525e-09	11.4794	1	9.30102	phage release	PBSX prophage lytic exoenzyme	xepA|xkdY	Xpf|
4	upregulated	sppA	1.45008e-09	15.2674	0.958333	9.84566	protein secretion	signal peptide peptidase	sppA|yteI	SigW|	sppA-yteJ	sigW|
4	upregulated	ptsI	1.67554e-18	22.111	1	13.8664	PTS-dependent sugar transport	phosphotransferase system (PTS) enzyme I	ptsI	stringent response|	ptsGHI	sigA|	stringent response|GlcT|	Nan|P-AT+PTS|	-1|1|	NaN|Glucose::extracellular|	nan|1|
4	upregulated	ptsH	2.11239e-14	21.3549	1	14.6178	PTS-dependent sugar transport and carbon catabolite repression	histidine-containing phosphocarrier protein HPr of the PTS	ptsH|HPr	SigM|SigE|SigB|stringent response|	ptsGHI	sigA|	stringent response|GlcT|	Nan|P-AT+PTS|	-1|1|	NaN|Glucose::extracellular|	nan|1|
4	upregulated	purS	9.11314e-16	19.1521	0.958333	11.583	purine biosynthesis	phosphoribosylformylglycinamidine synthase	purS|yexA	G-box|	purEKBCSQLFMNHD	sigA|	PurR|G-box-HXTX|G-box-GUA|	TF+M|riboswitch|riboswitch|	-1|1|1|	PRPP|Hypoxanthine|Guanine|	-1|-1|-1|
4	upregulated	purF	1.60792e-12	18.0124	0.916667	11.0577	purine biosynthesis	glutamine phosphoribosyldiphosphate amidotransferase	purF|purB	G-box|	purEKBCSQLFMNHD	sigA|	PurR|G-box-HXTX|G-box-GUA|	TF+M|riboswitch|riboswitch|	-1|1|1|	PRPP|Hypoxanthine|Guanine|	-1|-1|-1|
4	upregulated	xpt	5.78198e-18	18.4732	0.958333	11.1745	purine salvage and interconversion	xanthine phosphoribosyltransferase	xpt	SigA|G-box|	xpt-pbuX	sigA|	PurR|G-box-HXTX|G-box-GUA|	TF+M|riboswitch|riboswitch|	-1|1|1|	PRPP|Hypoxanthine|Guanine|	-1|-1|-1|
4	upregulated	splA	4.0986e-08	10.1885	1	8.25127	regulation of the splA-splB operon	transcriptional regulator	splA|ykxI	SplA|	splAB	sigG|	SplA|	TF|	-1|	nan|	nan|
4	upregulated	yknY	3.30609e-09	15.3149	0.958333	10.6407	resistance to [[protein|820635420B3980B620F3E3D7ACF7EDE9DC6275AD]] toxin	[SW|ABC transporter ](ATP-binding protein, exporter)	yknY	AbrB|	yknWXYZ	sigW|	AbrB|	TF|	-1|	@|	nan|
4	upregulated	sigX	5.59925e-12	16.4497	1	10.7855	resistance to cationic antimcrobial peptides	RNA polymerase ECF-type sigma factor SigX	sigX|ypuM	SigD|SigX|	sigX-rsiX	sigX|sigA|	YvrHb|	TF-TC|	1|	unk|	nan|
4	upregulated	qodI	5.22521e-09	9.4978	0.916667	5.7849	resistance to plant product quercetin	Fe-containing quercetin 2,3-dioxygenase	qdoI|yxaG		yxaGH		Qdor|LmrA|	TF+M|TF+M|	-1|-1|	Flavonoids|Flavonoids|	-1|-1|
4	upregulated	yknX	1.68882e-09	15.3444	1	11.053	resistence against [[protein|820635420B3980B620F3E3D7ACF7EDE9DC6275AD]] toxin	ABC-type antimicrobial peptide exporter (permease)	yknX	SigE|SigG|AbrB|	yknWXYZ	sigW|	AbrB|	TF|	-1|	@|	nan|
4	upregulated	spo0M	4.72368e-08	14.6115	1	10.9169	sporulation	unknown	spo0M|ygaI	SigH|	spo0M	sigW|sigH|
4	upregulated	S1559	5.11832e-09	9.79825	0.916667	5.83596	The antisense RNA of gyrB	independent transcript	S1559
4	upregulated	S461	2.81708e-08	7.66418	0.958333	4.8664	The antisense RNA of S706	3' of S462	S461
4	upregulated	S937	1.59099e-09	12.5086	1	8.94983	The antisense RNA of S97	5'UTR of yqgC	S937
4	upregulated	S136	6.80626e-11	12.5208	0.916667	7.60922	The antisense RNA of yjcM	intergenic region	S136
4	upregulated	S938	7.924e-10	13.019	0.916667	8.12412	The antisense RNA of ynzB	intergenic region	S938
4	upregulated	cggR	2.76161e-09	16.1419	1	11.9357	transcriptional regulator	central glycolytic genes regulator	cggR|yvbQ	SigA|YcnK|CggR|	cggR-gapA-pgk-tpiA-pgm-eno	sigA|	CggR|	TF+M|	-1|	D-fructose-1,6-bisphosphate|	-1|
4	upregulated	rpsM	3.98583e-14	19.1668	0.958333	11.1342	translation	ribosomal protein S13	rpsM	SigW|stringent response|			stringent response|	Nan|	-1|	NaN|	nan|
4	upregulated	yrhP	9.68302e-15	15.996	1	10.1959	unknown	unknown	yrhP
4	upregulated	yczI	4.00765e-14	16.4884	0.958333	9.65652	unknown	unknown	yczI
4	upregulated	yxiF	1.98861e-13	17.1044	0.916667	9.5615	unknown	unknown	yxiF
4	upregulated	yxiH	8.1062e-13	15.8545	0.916667	8.76376	unknown	unknown	yxiH
4	upregulated	ywoB	1.07237e-12	10.4551	0.958333	5.97776	unknown	unknown	ywoB	SigM|SigA|YtrA|			YtrA|	TF-M|	-1|	Ramoplanin::stress|	-1|
4	upregulated	ywzH	3.91616e-12	17.7684	0.958333	10.0801	unknown	unknown	ywzH	DeoR|stringent response|
4	upregulated	pbpC	1.68021e-11	14.8715	1	9.24599	unknown	penicillin-binding protein 3	pbpC|ycsM|yzsA
4	upregulated	yybK	6.99999e-11	15.2976	0.916667	8.98368	unknown	[SW|ABC transporter ](membrane protein)	yybK	DnaA|	yybNMLKJ		Rok|Spo0A|	TF|TF+PP|	-1|1|	@|nan|	nan|nan|
4	upregulated	xkdN	8.83067e-11	13.6157	1	10.5713	unknown	unknown	xkdN	Xpf|
4	upregulated	yyaK	1.35145e-10	13.7676	0.958333	8.78175	unknown	unknown	yyaK
4	upregulated	xkdW	1.97807e-10	11.7536	1	9.37633	unknown	unknown	xkdW	Xpf|
4	upregulated	xkzB	3.56178e-10	12.33	1	9.7014	unknown	unknown	xkzB	Xpf|
4	upregulated	xkdP	5.23919e-10	11.9275	1	9.55302	unknown	unknown	xkdP	Xpf|
4	upregulated	ybfG	9.69401e-10	11.4995	1	9.00875	unknown	putative pepdidoglycan binding protein	ybfG
4	upregulated	ytbQ	1.02897e-09	12.6928	0.958333	9.1314	unknown	unknown	ytbQ	BirA|	bioWAFDBI-ytbQ		BirA|	TF+P+M|	-1|	Biotin|	1|
4	upregulated	yybM	1.22909e-09	15.7543	0.958333	10.6301	unknown	unknown	yybM	DnaA|	yybNMLKJ		Rok|Spo0A|	TF|TF+PP|	-1|1|	@|nan|	nan|nan|
4	upregulated	xkdQ	1.29764e-09	11.4371	1	9.28405	unknown	unknown	xkdQ	SigA|Xpf|
4	upregulated	xkzA	1.5053e-09	11.2884	1	9.12672	unknown	unknown	xkzA	Xpf|
4	upregulated	xkdR	1.84918e-09	12.0344	1	9.68626	unknown	unknown	xkdR	Xpf|
4	upregulated	yybJ	1.97664e-09	14.8402	0.916667	9.26266	unknown	[SW|ABC transporter ](ATP-binding protein)	yybJ	SigA|DnaA|	yybNMLKJ		Rok|Spo0A|	TF|TF+PP|	-1|1|	@|nan|	nan|nan|
4	upregulated	xkdH	1.98521e-09	12.9441	1	10.6306	unknown	unknown	xkdH	SigK|Xpf|	xtmAB-xkdEFGHIJKM	Xpf|
4	upregulated	ykzM	2.09887e-09	13.1044	0.958333	10.1416	unknown	unknown	ykzM
4	upregulated	yhcG	2.76161e-09	10.8618	0.958333	6.74221	unknown	ABC transporter (ATP-binding protein)	yhcG		yhbIJ-yhcABCDEFGHI	sigG|	ComK|GabR|	TF|TF+M|	1|NaN|	@|4-Aminobutanoate|	nan|1|
4	upregulated	xkdD	3.30609e-09	8.98363	0.958333	7.00188	unknown	unknown	xkdD|ykxD	Xre|	xkdBCD-xtrA		Xre|	TF|	-1|	nan|	nan|
4	upregulated	xkdX	3.45688e-09	11.4551	1	9.24477	unknown	unknown	xkdX	Xpf|
4	upregulated	xkdK	3.92646e-09	12.9236	1	10.6945	unknown	unknown	xkdK	Xpf|	xtmAB-xkdEFGHIJKM	Xpf|
4	upregulated	xkdI	3.98001e-09	12.7288	1	10.4563	unknown	unknown	xkdI	Xpf|	xtmAB-xkdEFGHIJKM	Xpf|
4	upregulated	xkdV	4.97646e-09	10.9482	1	9.19858	unknown	unknown	xkdV	Xpf|
4	upregulated	xkdT	5.9851e-09	10.7279	1	8.77463	unknown	unknown	xkdT	Xpf|
4	upregulated	xkdF	6.06008e-09	13.0245	1	11.0304	unknown	unknown	xkdF	Xpf|	xtmAB-xkdEFGHIJKM	Xpf|
4	upregulated	xkdU	6.06008e-09	10.7312	1	8.64653	unknown	unknown	xkdU	Xpf|
4	upregulated	xkdM	6.71742e-09	12.698	1	10.6675	unknown	unknown	xkdM	SigM|Xpf|	xtmAB-xkdEFGHIJKM	Xpf|
4	upregulated	xkdS	9.15592e-09	11.1816	1	9.36181	unknown	unknown	xkdS	SigA|Xpf|
4	upregulated	ykzK	1.11404e-08	8.5325	0.958333	6.80086	unknown	unknown	ykzK	Xre|
4	upregulated	xkdE	1.12381e-08	11.1261	1	9.50707	unknown	unknown	xkdE	Xpf|	xtmAB-xkdEFGHIJKM	Xpf|
4	upregulated	xkdO	1.33847e-08	11.2052	1	9.37452	unknown	unknown	xkdO	SigA|Xpf|
4	upregulated	yteJ	1.64311e-08	13.6607	0.916667	8.5119	unknown	stress protein	yteJ	SigW|	sppA-yteJ	sigW|
4	upregulated	xkdC	1.87121e-08	8.21332	0.958333	6.65549	unknown	unknown	xkdC|ykxC	Xre|	xkdBCD-xtrA		Xre|	TF|	-1|	nan|	nan|
4	upregulated	yxkI	1.9164e-08	9.506	0.916667	5.70944	unknown	unknown	yxkI
4	upregulated	xtrA	2.12476e-08	8.46294	0.958333	6.78178	unknown	unknown	xtrA	Xre|	xkdBCD-xtrA		Xre|	TF|	-1|	nan|	nan|
4	upregulated	xkdJ	2.22251e-08	12.3924	0.958333	9.92185	unknown	unknown	xkdJ	Xpf|	xtmAB-xkdEFGHIJKM	Xpf|
4	upregulated	xkdG	2.79559e-08	12.2243	1	10.5233	unknown	unknown	xkdG	SigA|Xpf|	xtmAB-xkdEFGHIJKM	Xpf|
4	upregulated	ydjH	2.95287e-08	13.8116	0.916667	9.4224	unknown	unknown	ydjH	SigA|SigE|CcpA|AbrB|	pspA-ydjGHI	sigW|	AbrB|	TF|	-1|	@|	nan|
4	upregulated	ydjI	5.74082e-08	13.6764	0.916667	9.55646	unknown	unknown	ydjI	SigG|AbrB|	pspA-ydjGHI	sigW|	AbrB|	TF|	-1|	@|	nan|
4	upregulated	ylaA	6.44466e-08	7.34834	0.958333	4.53348	unknown	unknown	ylaA	SigA|YlaC|	ylaABCD	YlaC|sigA|	Spx|	TF+S|	1|	Thiol_specific_oxidative_stress::stress|	1|
4	upregulated	ykzL	6.89893e-08	11.4	0.958333	9.70678	unknown	unknown	ykzL
4	upregulated	frlO	5.86502e-08	13.3295	1	10.9229	uptake of sugar amines	aminosugar ABC transporter (binding protein)	frlO|yurO	YlxR|			FrlR|CodY|	TF+M|TF+M|	-1|-1|	Fructoselysine6-phosphate|GTP isoleucine valine|	-1|1 1 1|
4	upregulated	pbuX	2.27109e-21	19.5562	1	11.7453	xanthine uptake	xanthine permease	pbuX|ypaQ	G-box|	xpt-pbuX	sigA|	PurR|G-box-HXTX|G-box-GUA|	TF+M|riboswitch|riboswitch|	-1|1|1|	PRPP|Hypoxanthine|Guanine|	-1|-1|-1|
4	upregulated	S505	5.65061e-26	25.0143	1	14.9106		intergenic region	S505
4	upregulated	X.27	5.01917e-16	18.0216	0.958333	11.1599			BSU_misc_RNA_34
4	upregulated	S232	3.52403e-13	17.7595	0.916667	10.9621		intergenic region	S232
4	upregulated	S1511	6.31779e-13	19.6491	0.916667	11.1977		intergenic region	S1511
4	upregulated	S1509	3.91616e-12	15.47	0.916667	8.51856		intergenic region	S1509
4	upregulated	S1154	1.50786e-10	13.2087	0.958333	8.79632		intergenic region	S1154
4	upregulated	S1302	5.23919e-10	18.3795	0.958333	12.6789		5'UTR of cggR	S1302
4	upregulated	S457	1.04831e-09	13.3899	1	11.0082		intergenic region	S457
4	upregulated	S1567	1.68765e-09	14.7689	1	10.4445		3'UTR of yybJ	S1567
4	upregulated	S1301	1.96437e-09	18.5889	1	14.1271		intergenic region	S1301
4	upregulated	S160	2.90564e-08	11.2329	0.958333	7.60998		intergenic region	S160
4	downregulated	gapB	4.2521e-15	-18.1714	1	-14.7974	anabolic enzyme in gluconeogenesis	glyceraldehyde-3-phosphate dehydrogenase 2	gapB	SigA|	gapB-speD	sigA|	CcpN|	TF+unk|	-1|	unk|	nan|
4	downregulated	atpI	1.2401e-07	-14.9603	1	-13.3508	ATP synthesis	ATP synthase (subunit i))	atpI	stringent response|	Op32		stringent response|	Nan|	-1|	NaN|	nan|
4	downregulated	yqgS	9.05868e-08	-13.2048	1	-10.5476	biosynthesis of lipoteichoic acid	minor lipoteichoic acid synthase	yqgS
4	downregulated	acuA	6.84553e-09	-14.357	1	-12.222	control of [[protein|AcsA ]]activity	Gcn5-related N-acetyltransferase	acuA	CcpA|	acuABC	sigA|	CcpA|CodY|	TF+PP+M|TF+M|	-1|NaN|	D-fructose-1,6-bisphosphate Glucose-6-Phosphate|GTP isoleucine valine|	1 1|1 1 1|
4	downregulated	acuC	1.72834e-08	-13.2293	1	-11.3381	control of AcsA activity	AcsA deacetylase	acuC	AscR|CcpA|	acuABC	sigA|	CcpA|CodY|	TF+PP+M|TF+M|	-1|NaN|	D-fructose-1,6-bisphosphate Glucose-6-Phosphate|GTP isoleucine valine|	1 1|1 1 1|
4	downregulated	ykzW	3.47414e-17	-20.0057	1	-15.7114	control of arginine metabolism and glycolysis	small regulatory RNA, regulatory peptide	ykzW|ykzW|sr1				CcpN|	TF+unk|	-1|	unk|	nan|
4	downregulated	licT	1.00865e-08	-12.2674	0.958333	-9.10516	control of beta-glucan and beta-glucoside utilization	transcriptional antiterminator (BglG family)	licT	SigA|SigA|	licT-bglS	sigA|
4	downregulated	bofC	4.33621e-09	-11.0828	1	-8.06173	control of processing of pro-SigK by [[protein|8801B095C2CE36F3E0B9DBBF489FFB217087DC0A]]	forespore regulator of the [[protein|24F7FD5C7C3A68BB2760ABB8CBD8FBD65E5FF7D4|sigma-K]] checkpoint	bofC	SigG|CcpA|	csbX-bofC	sigG|sigF|sigB|	CcpA|SpoVT|	TF+PP+M|TF|	-1|-1|	D-fructose-1,6-bisphosphate Glucose-6-Phosphate|nan|	1 1|nan|
4	downregulated	ynzD	2.12476e-08	-12.8579	0.916667	-9.18906	control of sporulation initiation	Spo0A-P phosphatase	ynzD	YodB|AbrB|			AbrB|	TF|	-1|	@|	nan|
4	downregulated	resC	4.38475e-08	-12.8633	1	-11.1396	cytochrome c biogenesis	part of the [[protein|495721E4B8BF6FEC01E62E86339560F90776EED1]]-[[protein|97FE84CF968596AC39D19EE2E43DA625147FD702]] haem translocase	resC|ypxC	CcpA|	resABCDE	sigA|	ResD|PhoP|CcpA|	TF-TC|TF-TC|TF+PP+M|	1|1|-1|	Menaquinone|phosphate|D-fructose-1,6-bisphosphate Glucose-6-Phosphate|	1|-1|1 1|
4	downregulated	recO	1.25931e-09	-15.8365	1	-11.8793	DNA repair/ recombination	mediator of [[protein|A44D4677FB70BE8F554BF1001A500F817C7DA95F]] binding to ssDNA	recO|yqxN|yqfI	SigB|			TnrA|	TF+P+M|	NaN|	Glutamine|	-1|
4	downregulated	lcfA	1.09394e-07	-11.7889	1	-9.07094	fatty acid degradation	long chain acyl-CoA synthetase	lcfA	CcpA|	lcfA-ysiAB-etfBA		FadR|CcpA|	TF+M|TF+PP+M|	-1|-1|	Palmitoyl-CoA Oleoyl-CoA|D-fructose-1,6-bisphosphate Glucose-6-Phosphate|	1|1 1|
4	downregulated	ynzB	6.59174e-11	-10.0545	1	-6.87144	germination	potential D protein for the [[protein|AE28299B0F274B189DD90554A5A4F7B9A9479B60]]-[[protein|B14179D0EF5D3493E5CDB8E15378A5088B4FFD10]]-[[protein|YndF ]]germinant receptor	ynzB	SigE|		sigE|
4	downregulated	gudD	4.83141e-08	-7.24511	1	-6.11553	glucarate utilization	glucarate dehydratase	ycbF|gudD				YcbG|	TF+M|	-1|	D-Glucarate D-Galactarate|	-1 -1|
4	downregulated	maeN	3.0215e-10	-14.7192	1	-13.703	malate uptake	Na<sup>+</sup>/malate symporter	maeN|yufR	Spo0A|CymR|SinR|MalR|	maeN	sigA|	MalR|	TF-TC|	1|	Malate::extracellular|	1|
4	downregulated	maeA	3.64781e-10	-13.7116	1	-11.7821	malate utilization	NAD-dependent malate dehydrogenase	maeA|ywkA	SigA|MalR|	ywkAB	sigA|	MalR|	TF-TC|	1|	Malate::extracellular|	1|
4	downregulated	malP	8.03292e-08	-9.01291	1	-7.04749	maltose uptake and phosphorylation	maltose-specific [[category|SW 1.2.2|PTS]], EIICB	malP|glvC	CcpA|	malA-yfiA-malP	sigA|	GlvR|CcpA|MalR|	TF+M|TF+PP+M|TF-TC|	1|-1|1|	D-maltose-6-phosphate|D-fructose-1,6-bisphosphate Glucose-6-Phosphate|Malate::extracellular|	1|1 1|1|
4	downregulated	malA	1.68882e-09	-11.8116	1	-8.1219	maltose utilization	6-phospho-alpha-glucosidase	malA|glvG|glvA	ResD|SigE|CcpA|	malA-yfiA-malP	sigA|	GlvR|CcpA|MalR|	TF+M|TF+PP+M|TF-TC|	1|-1|1|	D-maltose-6-phosphate|D-fructose-1,6-bisphosphate Glucose-6-Phosphate|Malate::extracellular|	1|1 1|1|
4	downregulated	glcK	1.27415e-11	-14.1907	1	-10.1602	phosphorylation of the free glucose moiety resulting from cleavage of di-and oligosaccharides	glucose kinase (D-glucose:ATP)	glcK|yqgR				CcpA|	TF+PP+M|	NaN|	D-fructose-1,6-bisphosphate Glucose-6-Phosphate|	1 1|
4	downregulated	sspH	1.44252e-07	-11.4598	1	-9.24848	protection of spore DNA	small acid-soluble spore protein (minor)	sspH|yfjU	SigA|CcpA|	acoR-sspH	sigG|	CcpA|	TF+PP+M|	-1|	D-fructose-1,6-bisphosphate Glucose-6-Phosphate|	1 1|
4	downregulated	cdd	2.40412e-08	-14.9805	0.958333	-11.194	pyrimidine interconversion	cytidine deaminase	cdd	SigB|	cdd-era	sigB|sigA|	Spo0A|	TF+PP|	1|	nan|	nan|
4	downregulated	acoR	6.05392e-09	-11.5669	1	-9.02633	regulation of acetoin utilization	transcriptional activator (for [[protein|1118A21CC581B0470EC6E7C178F2523CDCA70F93]]-dependent promoter)	acoR|yfjG|yzcB	CcpA|	acoR-sspH	sigG|	CcpA|	TF+PP+M|	-1|	D-fructose-1,6-bisphosphate Glucose-6-Phosphate|	1 1|
4	downregulated	resE	3.79751e-09	-15.4231	1	-12.4103	regulation of aerobic and anaerobic respiration	two-component sensor kinase	resE|ypxE	CcpA|	resABCDE	sigA|	ResD|PhoP|CcpA|	TF-TC|TF-TC|TF+PP+M|	1|1|-1|	Menaquinone|phosphate|D-fructose-1,6-bisphosphate Glucose-6-Phosphate|	1|-1|1 1|
4	downregulated	resD	6.8132e-09	-14.4354	1	-11.7375	regulation of aerobic and anaerobic respiration	two-component response regulator ([SW|OmpR family])	resD|ypxD	CcpA|	resABCDE	sigA|	ResD|PhoP|CcpA|	TF-TC|TF-TC|TF+PP+M|	1|1|-1|	Menaquinone|phosphate|D-fructose-1,6-bisphosphate Glucose-6-Phosphate|	1|-1|1 1|
4	downregulated	citT	1.66684e-07	-10.6657	1	-9.46811	regulation of citrate uptake	two-component response regulator	citT|yflQ		Op148		CcpA|	TF+PP+M|	NaN|	D-fructose-1,6-bisphosphate Glucose-6-Phosphate|	1 1|
4	downregulated	rex	1.98839e-09	-13.928	1	-10.8924	regulation of fermentation and anaerobic respiration	transcriptional repressor	rex|ydiH		Op43
4	downregulated	glpP	2.65138e-08	-11.9237	1	-9.09639	regulation of glycerol and glycerol-3-phosphate utilization	transcriptional antiterminator	glpP	Spo0A|SigA|	Op164		CcpA|	TF+PP+M|	-1|	D-fructose-1,6-bisphosphate Glucose-6-Phosphate|	1 1|
4	downregulated	phoR	7.10826e-09	-12.2722	0.916667	-7.81168	regulation of phosphate metabolism	two-component sensor kinase	phoR	ScoC|	phoPR	sigE|sigB|sigA|	PhoP|CcpA|scoC|ResD|	TF-TC|TF+PP+M|TF|TF-TC|	1|-1|-1|1|	phosphate|D-fructose-1,6-bisphosphate Glucose-6-Phosphate| @|Menaquinone|	-1|1 1|nan|1|
4	downregulated	phoP	1.06345e-08	-12.676	0.916667	-8.02998	regulation of phosphate metabolism (phoA, phoB, phoD, resABCDE, tagA-tagB, tagDEF, [tuaA-H])	two-component response regulator ([SW|OmpR family])	phoP	ScoC|	phoPR	sigE|sigB|sigA|	PhoP|CcpA|ResD|scoC|WalR|	TF-TC|TF+PP+M|TF-TC|TF|TF-TC|	1|-1|1|-1|1|	phosphate|D-fructose-1,6-bisphosphate Glucose-6-Phosphate|Menaquinone| @|unk|	-1|1 1|1|nan|-1|
4	downregulated	era	3.92169e-11	-16.544	1	-11.7915	ribosome assembly	GTP-binding protein	era|bex|yqfH	SigB|	cdd-era	sigB|sigA|	Spo0A|	TF+PP|	1|	nan|	nan|
4	downregulated	amyE	1.44028e-08	-11.5504	1	-9.16582	starch degradation	alpha-amylase	amyE|amyA	AbrB|	amyE	sigA|	CcpA|AbrB|DegU|	TF+PP+M|TF|TF-TC|	-1|1|1|	D-fructose-1,6-bisphosphate Glucose-6-Phosphate| @|unk|	1 1|nan|-1|
4	downregulated	pckA	2.71543e-11	-17.6983	1	-15.4234	synthesis of phosphoenolpyruvate	phosphoenolpyruvate carboxykinase	pckA	SigA|	pckA	sigA|	CcpN|	TF+unk|	-1|	unk|	nan|
4	downregulated	tatCY	1.97918e-13	-16.389	1	-10.3431	TAT protein secretion	component of the twin-arginine translocation pathway	tatCY|ydiJ
4	downregulated	tatAY	3.76106e-13	-16.7147	1	-10.6081	TAT protein secretion	component of the twin-arginine translocation pathway	tatAY|ydiI
4	downregulated	S534	1.74459e-11	-9.45002	1	-7.31717	The antisense RNA of iolS	intergenic region	S534
4	downregulated	S381	7.06416e-09	-11.2533	1	-9.8343	The antisense RNA of rnmV	independent transcript	S381
4	downregulated	S385	2.0382e-08	-8.84783	1	-8.38786	The antisense RNA of yvzH	3' of S381	S385
4	downregulated	kbl	9.50511e-09	-10.4112	1	-7.40883	threonine utilization	2-amino-3-ketobutyrate CoA ligase	kbl		Op61
4	downregulated	tdh	5.52034e-08	-10.5352	1	-7.04353	threonine utilization	L-threonine dehydrogenase	tdh		Op61
4	downregulated	ypzK	1.36779e-15	-18.8539	1	-11.8235	unknown	dioxin reductive etherase	ribT|ribD		ypuE-ribDEAHT	sigK|sigA|	FMN-box|	riboswitch|	-1|	Riboflavin-5-phosphate|	-1|
4	downregulated	ywkB	1.07237e-12	-13.9288	0.958333	-10.2149	unknown	unknown	ywkB	SigA|MalR|	ywkAB	sigA|	MalR|	TF-TC|	1|	Malate::extracellular|	1|
4	downregulated	dhaS	1.35827e-11	-16.8946	1	-10.9146	unknown	aldehyde dehydrogenase (NAD)	dhaS		dhaS
4	downregulated	yhdX	6.59174e-11	-14.685	0.958333	-9.89813	unknown	unknown	yhdX
4	downregulated	yerA	1.2759e-10	-15.0053	1	-11.5376	unknown	unknown	yerA
4	downregulated	yqgQ	1.56437e-10	-13.9386	1	-10.7843	unknown	unknown	yqgQ				CcpA|	TF+PP+M|	NaN|	D-fructose-1,6-bisphosphate Glucose-6-Phosphate|	1 1|
4	downregulated	yuzK	3.35e-10	-14.31	0.916667	-9.29031	unknown	unknown	yuzK|bsrI
4	downregulated	yfmJ	5.88944e-10	-13.576	0.958333	-8.66723	unknown	unknown	yfmJ	PurR|AbrB|			Spo0A|	TF+PP|	1|	nan|	nan|
4	downregulated	yxeJ	1.12591e-09	-6.96635	0.958333	-4.9367	unknown	unknown	yxeJ
4	downregulated	ypmT	1.42532e-09	-13.885	0.958333	-9.60647	unknown	unknown	ypmT
4	downregulated	ypmS	1.44656e-09	-13.2687	1	-10.0215	unknown	unknown	ypmS
4	downregulated	csbX	1.61262e-09	-12.3131	1	-9.05585	unknown	unknown	csbX	CcpA|	csbX-bofC	sigG|sigF|sigB|	CcpA|SpoVT|	TF+PP+M|TF|	-1|-1|	D-fructose-1,6-bisphosphate Glucose-6-Phosphate|nan|	1 1|nan|
4	downregulated	yxkF	3.30609e-09	-11.2967	1	-8.7739	unknown	unknown	yxkF	CcpA|	yxkF-msmX		CcpA|	TF+PP+M|	-1|	D-fructose-1,6-bisphosphate Glucose-6-Phosphate|	1 1|
4	downregulated	ynzL	3.45688e-09	-10.5617	0.958333	-7.26631	unknown	unknown	ynzL
4	downregulated	yerC	5.61755e-09	-14.7332	1	-11.5631	unknown	unknown	yerC	Spo0A|			Spo0A|	TF+PP|	1|	nan|	nan|
4	downregulated	moaC	6.84553e-09	-12.8216	1	-10.4478	unknown	molybdenum cofactor biosynthesis protein	ydiG
4	downregulated	yneN	1.28711e-08	-14.3369	1	-13.0617	unknown	unknown	yneN	CcpC|
4	downregulated	yugN	1.55136e-08	-10.9561	0.958333	-8.23549	unknown	unknown	yugN
4	downregulated	yneK	1.70642e-08	-11.6532	1	-10.2091	unknown	unknown	yneK|yoxJ
4	downregulated	ypmR	1.70642e-08	-13.1164	0.958333	-9.1598	unknown	unknown	ypmR|yzjA
4	downregulated	yqzL	1.72834e-08	-14.7029	0.958333	-10.7974	unknown	unknown	yqzL	SigB|			TnrA|	TF+P+M|	NaN|	Glutamine|	-1|
4	downregulated	acuB	1.90083e-08	-13.4655	1	-11.6944	unknown	unknown	acuB	CcpA|	acuABC	sigA|	CcpA|CodY|	TF+PP+M|TF+M|	-1|NaN|	D-fructose-1,6-bisphosphate Glucose-6-Phosphate|GTP isoleucine valine|	1 1|1 1 1|
4	downregulated	yhxA	2.56577e-08	-11.9903	1	-9.21033	unknown	unknown	yhxA	SigA|
4	downregulated	yrbE	2.79544e-08	-13.2664	1	-11.6476	unknown	unknown	yrbE				*degA*|	silico-TF+M|	NaN|	unk|	-1|
4	downregulated	yncC	3.13196e-08	-9.73235	1	-7.84309	unknown	unknown	yncC
4	downregulated	yojA	4.0986e-08	-6.45906	1	-5.20635	unknown	unknown	yojA
4	downregulated	yjzD	4.31104e-08	-13.412	0.958333	-10.3754	unknown	unknown	yjzD
4	downregulated	yflP	4.72368e-08	-10.5908	1	-9.05583	unknown	unknown	yflP
4	downregulated	yjzE	9.32449e-08	-13.0053	1	-9.9713	unknown	unknown	yjzE	SigB|		sigB|
4	downregulated	yoeD	1.33934e-07	-10.6468	0.916667	-7.31041	unknown	unknown	yoeD
4	downregulated	ykvZ	1.57347e-07	-9.7159	1	-8.92349	unknown	transcriptional regulator ([SW|LacI family])	ykvZ				*BglZ*|	silico-TF+M|	NaN|	beta-glucoside|	-1|
[truncated: 1,230 more rows]

## Sheet: D. Enriched Go,  KEGG terms
Legend: this table shows the list of overrepresented GO terms or KEGG pathways in each cluster based on the significantly differentially expressed gene lists. Column F is the p-values returned from enrichment analysis, Column H to I are the percentage, number and names of associated genes.
[truncated: 865,115+ more rows]

[truncated: 2 more sheets: E. Sigma factors, regulators, F. Sigma factors, regulators al]
