# Supplementary material for: Computational Strategies for the Identification of a Transcriptional Biomarker Panel to Sense Cellular Growth States in Bacillus subtilis
Source: Sensors (Basel). 2021 Apr 1;21(7):2436. doi: 10.3390/s21072436 (PMC8036383; doi:10.3390/s21072436)
Supplement: Supplementary file 1 [file sensors-21-02436-s001.zip › Supplementary Table S4 - Biomarkers.xlsx]

## Sheet: Optimal Panel
Biomarker	function	product	sigma_factor	regulator	metabolite	Main Go Terms	Pathway	High expressed conditions	Low expressed conditions	Synonyms
yddJ	prevention of redundant transfer of ICEBs1 into host cells that already contain a copy of the element	ICEBs1 exclusion factor, putative lipoprotein		AbrB ↓ ImmR ↓				LBtran, LBstat, LBGtran, LBGstat, S1, S2, C90, BI, BC, Sw, B36, B60, M9tran, M9stat, M+G, Mal, Pyr, Gly, T0.30H ~ T5.0H, LPhT, HiTm, HiOs, Heat, Etha, Salt, dia5, GM+150, MG+15, MG+25, MG+120, MG+150, MG+90	G135, G150, G180, C30, LPh, LoTm, Cold, M40t90, H2O2
phoR	regulation of phosphate metabolism	two-component sensor kinase	sigE sigB sigA	PhoP ↑ CcpA ↓ ScoC ↓ ResD ↑	phosphate ↓ D-fructose-1↑ 6-bisphosphate Glucose-6-Phosphate↑ Menaquinone ↑	GO:0009847 - spore germination GO:0046777 - protein autophosphorylation GO:0023014 - signal transduction by protein phosphorylation GO:0006817 - phosphate ion transport GO:0018106 - peptidyl-histidine phosphorylation GO:0016310 - phosphorylation GO:0000160 - phosphorelay signal transduction system	PhoPR two-component signal transduction pathway	LBtran, LBstat, LBGtran, LBGstat, S1, C90, BI, BC, Sw, B36, B60, M9tran, M9stat, Mal, G+S, Pyr, Glucon, nit, ferm, T0.30H ~ T5.0H, LPh, LPhT, HiTm, LoTm, HiOs, Heat, Etha, dia5, Diami	S2, G135, G180, C30, M+G, Gly, Cold, Salt, GM+90, GM+120, MG+15 ~ MG+150	phoR
acuB	unknown	unknown	sigA	CcpA ↓ CodY	D-fructose-1↑ 6-bisphosphate Glucose-6-Phosphate ↑ GTP ↑ isoleucine ↑ valine ↑	GO:0045013 - carbon catabolite repression of transcription GO:0030435 - sporulation resulting in formation of a cellular spore GO:0045150 - acetoin catabolic process		LBtran, LBstat, LBGtran, LBGstat, S1, S2, BI, BC, Sw, B60, M9tran, M9stat, Fru, Mal, G+S, Pyr, Glucon, nit, ferm, T0.30H ~ T5.0H, LPhT, HiOs, Heat, M40t45, Diami	G135, G180, C30, C90, B36, M+G, Gly, LoTm, Cold, Salt, M40t90, dia15, Paraq, H2O2, GM+10 ~ GM+120, MG+5 ~ MG+150
yqkF	unknown	NADPH-dependent 4-Hydroxy-2, 3-trans-nonenal reductase	SigE			GO:0055114 - oxidation-reduction process		LBtran, LBstat, LBGtran, S2, G135, C90, M+G, Mal, G+S, Pyr, Glucon, nit, ferm, T2.30H ~ T5.0H, LPhT, HiTm, HiOs, Heat, Etha, Salt, dia5, dia15, Diami, Paraq, H2O2, GM+10, MG+5, MG+10	C30, BC, Sw, B36, B60, Gly, T0.30H ~ T2.0H, LoTm, Cold, M40t90, GM+25, GM+60 ~ GM+120, MG+60 ~ MG+150
yhzB	unknown	conserved hypothetical protein						S1, G135, G180, C30, C90, BC, Sw, B36, B60, LPh, LPhT, HiOs, Heat, Etha, Salt, dia5, dia15, Diami, Paraq, H2O2, GM+10, MG+5, MG+10, MG+15, MG+25, MG+60	LBstat, LBGtran, M9tran, M9stat, Pyr, Gly, Glucon, nit, ferm, T0.30H, T1.0H, T1.30H, T2.0H, T2.30H, T3.0H, T3.30H, T4.0H, T5.0H, LoTm, Cold, M40t90, GM+120, GM+150, MG+90 ~ MG+150
yclM	unknown	aspartokinase III		ThrR ↓ CodY↓		GO:0009090 - homoserine biosynthetic process GO:0016310 - phosphorylation GO:0009089 - lysine biosynthetic process via diaminopimelate GO:0009088 - threonine biosynthetic process GO:0019877 - diaminopimelate biosynthetic process GO:0009085 - lysine biosynthetic process GO:0008652 - cellular amino acid biosynthetic process	Peptidoglycan synthesis Lysine, Threonine	LBtran, LBGtran, S1, S2, C30, C90, BI, BC, B36, B60, M9stat, T2.0H ~ T5.0H, LPhT, HiTm, HiOs, dia5, Diami, MG+120, MG+60	LBstat, LBGstat, G135, G150, G180, Sw, M9tran, M+G, Mal, Pyr, Gly, nit, ferm, T0.30H ~ T1.30H, LoTm, Heat, Cold, Etha, Salt, dia15, H2O2, GM+5 ~ GM+150, MG+25, MG+150	thrD
yxbF	similar to transcriptional regulator (TetR family)	unknown						S1, G135, G150, G180, B36, Fru, LPh, LPhT, LoTm, HiOs, Heat, dia5, dia15, Diami, Paraq, H2O2, GM+5 ~ GM+60, GM+120	LBtran, LBstat, LBGtran, S2, C30, C90, BI, BC, Sw, M9stat, Mal, Pyr, Gly, nit, ferm, T0.30H, T1.0H ~ T5.0H, Cold, Etha, Salt, M40t90, GM+150, MG+120, MG+150, MG+90	yxaT
S520	The antisense RNA of ygxB	5'UTR of mobA						G135, G150, G180, M9stat, T0.30H ~ T2.30H, LPhT, HiTm, HiOs, Heat, Cold, Salt, dia5, dia15, Diami, H2O2, GM+90, MG+15 ~ MG+150	LBtran, LBstat, LBGtran, LBGstat, S1, S2, C30, C90, BI, BC, Sw, B36, B60, M9tran, Pyr, Gly, Glucon, nit, ferm, T3.0H ~ T5.0H, LoTm, Etha, M40t45, M40t90, GM+5 ~ GM+15, GM+45
murG	peptidoglycan precursor biosynthesis	UDP-N-acetylglucosamine-N-acetylmuramyl-(pentapeptide)pyrophosphoryl-undecaprenol N-acetylglucosamine transferase	SigE SigA SigM	SpoIIID ↓ stringent response ↓		GO:0071555 - cell wall organization GO:0005975 - carbohydrate metabolic process GO:0051301 - cell division GO:0030259 - lipid glycosylation GO:0009252 - peptidoglycan biosynthetic process GO:0008360 - regulation of cell shape GO:0007049 - cell cycle	peptidoglycan biosynthesis I (meso-diaminopimelate containing)	G135, G150, G180, C30, LPh, HiTm, LoTm, GM+60 ~ GM+120, MG+15 ~ MG+45	LBtran, LBstat, LBGtran, LBGstat, S1, S2, C90, BI, BC, Sw, B36, B60, M9tran, M9stat, M+G, Fru, Mal, Pyr, Gly, Glucon, nit, ferm, T0.30H ~ T5.0H, LPhT, HiOs, Heat, Etha, Salt, M40t45, M40t90, dia5, dia15, Diami, Paraq, H2O2, MG+5, MG+60 ~ MG+150
ptsG	glucose transport and phosphorylation, control of GlcT activity, phosphotransferase system (PTS) glucose-specific enzyme IICBA component	glucose permease, trigger enzyme	SigA	stringent response ↓ GlcT↑	Glucose::extracellular ↑	GO:1904659 - glucose transmembrane transport GO:0016310 - phosphorylation GO:0009401 - phosphoenolpyruvate-dependent sugar phosphotransferase system GO:0008643 - carbohydrate transport		G135, G150, G180, C30, B36, B60, MG+5 ~ MG+150	LBtran, LBstat, LBGtran, LBGstat, S1, S2, C90, BI, BC, Sw, M9stat, M+G, Fru, Mal, G+S, Pyr, Gly, Glucon, nit, ferm, T0.30H ~ T5.0H, LPhT, LoTm, HiOs, Heat, Cold, Etha, Salt, dia15, H2O2, GM+15, GM+25, GM+45, GM+60, GM+120, GM+150	ptsX|crr

## Sheet: Panels of small size (less than
run ID	size	performance	genes
1	17	0.990993	['coaX', 'ybcC', 'yfmN', 'treA', 'yhzB', 'ygxB', 'yjgC', 'S559', 'yoaE', 'mgsA', 'ypfD', 'lysA', 'S911', 'glcK', 'phrE', 'maeN', 'yutK']
2	18	0.993037	['ydfQ', 'S520', 'S559', 'murG', 'pksC', 'bsaA', 'ypfD', 'yqiK', 'ahrC', 'yrbE', 'araA', 'gapB', 'acuA', 'acuB', 'maeN', 'yvcT', 'S1456', 'yxbF']
11	15	0.987295	['coaX', 'yclM', 'yfiG', 'yhcS', 'ylaC', 'ymfI', 'yoaE', 'ypgQ', 'qcrB', 'S887', 'yrvC', 'ysnF', 'S1456', 'S1484', 'yxzL']
15	20	1	['dnaX', 'glmS', 'rex', 'yjcH', 'yjgA', 'ykoM', 'xylA', 'ppsB', 'gltA', 'yocS', 'yojK', 'dapB', 'aroB', 'S887', 'apt', 'S1123', 'metK', 'S1309', 'iolG', 'S1532']
26	18	0.992978	['opuAA', 'ygxB', 'yhdY', 'ptsG', 'S534', 'rluD', 'pksC', 'dacC', 'ypjD', 'yqiK', 'levE', 'gapB', 'acuA', 'acuB', 'ywoG', 'ywlG', 'yxlG', 'yydG']
36	17	0.992614	['yclM', 'yddJ', 'ydfH', 'ydfQ', 'ygxB', 'ptsG', 'S520', 'murG', 'pksC', 'serA', 'yqiK', 'S911', 'yrbE', 'acuA', 'acuB', 'ytzB', 'yvcT']
41	12	0.988712	['ybbJ', 'yddJ', 'S203', 'treA', 'yhzB', 'yoaE', 'ahrC', 'S987', 'yrbC', 'maeN', 'yutK', 'yxbF']
43	12	0.993037	['yclM', 'yddJ', 'ptsG', 'trmFO', 'dacC', 'gltA', 'aroE', 'yqiK', 'S911', 'acuA', 'yvcT', 'yxbF']
50	13	0.996551	['coaX', 'yddJ', 'ptsG', 'S520', 'trmFO', 'yqiK', 'yrbE', 'acuB', 'ytzB', 'thrC', 'spbC', 'yvcT', 'S1532']
53	12	0.996551	['yclM', 'ptsG', 'S520', 'S559', 'aroE', 'yqiK', 'phrE', 'acuA', 'ytzB', 'spbC', 'yvcT', 'yxbF']
55	19	0.990993	['coaX', 'ybbJ', 'yclM', 'yddJ', 'ydfQ', 'S520', 'trmFO', 'yoxA', 'ypgQ', 'aroE', 'ypfD', 'yqiK', 'yqgQ', 'S1107', 'ccpA', 'maeN', 'yvgJ', 'bcrC', 'yxbF']
56	17	1	['tatCY', 'yfmN', 'S322', 'S535', 'ylxY', 'S603', 'S617', 'yneP', 'S682', 'gltA', 'tyrA', 'S911', 'acuA', 'metK', 'thrC', 'ywhC', 'abnB']
57	10	1	['yclM', 'yddJ', 'yhzB', 'ptsG', 'S520', 'murG', 'yqkF', 'phoR', 'acuB', 'yxbF']
60	16	0.996551	['yclM', 'ydaH', 'yddJ', 'ydfQ', 'yhzB', 'ptsG', 'S520', 'murG', 'pksC', 'serA', 'yqiK', 'S911', 'yrbE', 'acuB', 'ytzB', 'yvcT']
71	19	0.996551	['amyE', 'S143', 'murF', 'ydeL', 'S570', 'yneP', 'ppsC', 'yqkD', 'yqgY', 'yrhK', 'lysC', 'etfB', 'glcD', 'X.38', 'yvbU', 'mdxE', 'yvyD', 'ureA', 'iolH']
74	16	1	['ybbJ', 'yddJ', 'S203', 'yflP', 'S520', 'ctaG', 'murG', 'ypgQ', 'ypjD', 'yqiK', 'yrbE', 'gapB', 'thrB', 'spbC', 'yvcT', 'yxbF']
77	15	0.996551	['coaX', 'yclM', 'yddJ', 'ptsG', 'S520', 'murG', 'pksC', 'ypfD', 'S911', 'glcK', 'yrbE', 'araA', 'ytzB', 'yvcT', 'yxkA']
81	15	0.987094	['ybbK', 'pcp', 'tcyB', 'tatAY', 'treA', 'yhzB', 'S606', 'yoaE', 'ypgR', 'yqkF', 'yrbC', 'ysnF', 'pckA', 'S1169', 'yutK']
86	12	0.995831	['coaX', 'yclM', 'yddJ', 'ydgG', 'S520', 'gltA', 'yqkF', 'yqiK', 'yrbE', 'phoR', 'acuB', 'yxbF']
89	19	0.996551	['ksgA', 'rex', 'yflP', 'yhcS', 'S408', 'S426', 'yjcL', 'ylaC', 'ctaF', 'xynD', 'dapB', 'ypjD', 'serA', 'yqgQ', 'thrB', 'spbC', 'S1309', 'ywpE', 'yxbF']
90	13	0.99255	['yclM', 'yddJ', 'yhzB', 'S426', 'ptsG', 'S520', 'trmFO', 'yqiK', 'yrbE', 'acuB', 'ytzB', 'yvcT', 'yxbF']
91	16	1	['ydfQ', 'S381', 'yjgC', 'ctaG', 'ynfC', 'metA', 'S887', 'phrE', 'S1003', 'apt', 'cstA', 'araB', 'ytpP', 'spbC', 'speE', 'yxzL']
97	14	0.991081	['yclM', 'yddJ', 'yhcA', 'ptsG', 'S520', 'murG', 'dacC', 'aroE', 'yqiK', 'yrbE', 'acuB', 'yutK', 'yvcT', 'yxbF']
98	20	0.993037	['yclM', 'yddJ', 'ydfQ', 'S203', 'ygxB', 'ptsG', 'S520', 'spoVE', 'ynfC', 'gltA', 'aroE', 'ypfD', 'yqiK', 'S911', 'yrbE', 'gapB', 'acuA', 'yutK', 'yvcT', 'yxbF']

## Sheet: Frequencies
gene	frequency	gene_function	gene_product	synonyms	sigma_factor	regulator	regulatory_mechanism	regulation_sign	metabolite	metabolite_sign
S520	56	The antisense RNA of ygxB	5'UTR of mobA	S520
yqiK	54	unknown	cytoplasmic glycerophosphodiester phosphodiesterase	yqiK
yclM	53	unknown	aspartokinase III	thrD|yclM
acuB	53	unknown	unknown	acuB	sigA|	CcpA|CodY|	TF+PP+M|TF+M|	-1|NaN|	D-fructose-1,6-bisphosphate Glucose-6-Phosphate|GTP isoleucine valine|	1 1|1 1 1|
yvcT	51	unknown	unknown	yvcT
ptsG	50	control of [[protein|AcsA ]]activity	Gcn5-related N-acetyltransferase	acuA	sigA|	CcpA|CodY|	TF+PP+M|TF+M|	-1|NaN|	D-fructose-1,6-bisphosphate Glucose-6-Phosphate|GTP isoleucine valine|	1 1|1 1 1|
acuA	50	glucose transport and phosphorylation, control of [[protein|BC0DF593AE969F1DBC5E9E2BACF1C00BE4FEE449]] activity	glucose permease, trigger enzyme	ptsG|ptsX|crr	sigA|	stringent response|GlcT|	Nan|P-AT+PTS|	-1|1|	NaN|Glucose::extracellular|	nan|1|
murG	49	peptidoglycan precursor biosynthesis	UDP-N-acetylglucosamine-N-acetylmuramyl-(pentapeptide)pyrophosphoryl-undecaprenol N-acetylglucosamine transferase	murG	sigE|sigA|	SpoIIID|	TF|	-1|	nan|	nan|
S911	49		5'UTR of yqiG	S911
yrbE	48	unknown	unknown	yrbE		*degA*|	silico-TF+M|	NaN|	unk|	-1|
ytzB	45	unknown	unknown	ytzB
yddJ	45	unknown	unknown	yxbF|yxaT
yxbF	45	prevention of redundant transfer of ICEBs1 into host cells that already contain a copy of the element	ICEBs1 exclusion factor	yddJ		AbrB|	TF|	-1|	@|	nan|
aroE	42	biosynthesis of aromatic amino acids	3-phosphoshikimate 1-carboxyvinyltransferase	aroE	sigA|	TRAP|	RNA-BAP|	-1|	Tryptophan|	1|
pksC	41	polyketide (bacillaene) synthesis	bacillaene synthase trans-acting acyltransferase	pksC
gapB	38	tRNA modification	tRNA:m(5)U-54 methyltransferase	trmFO|ylyC|gid
trmFO	38	anabolic enzyme in gluconeogenesis	glyceraldehyde-3-phosphate dehydrogenase 2	gapB	sigA|	CcpN|	TF+unk|	-1|	unk|	nan|
ydfQ	38	unknown	unknown	ydfQ
ypfD	35	unknown	unknown	ypfD|jofD
S1107	34	trehalose utilization	phospho-alpha-glucosidase	treA|treC	sigA|	TreR|PhoP|CcpA|	TF+M|TF-TC|TF+PP+M|	-1|1|-1|	D-trehalose-6-phosphate|phosphate|D-fructose-1,6-bisphosphate Glucose-6-Phosphate|	-1|-1|1 1|
yoaE	34	unknown	formate dehydrogenase	yoaE
treA	34	unknown	unknown	yutK
yutK	34		intergenic region	S1107
ygxB	33	unknown	unknown	ynfC
ynfC	33	regulation of phosphate metabolism	two-component sensor kinase	phoR	sigE|sigB|sigA|	PhoP|CcpA|scoC|ResD|	TF-TC|TF+PP+M|TF|TF-TC|	1|-1|-1|1|	phosphate|D-fructose-1,6-bisphosphate Glucose-6-Phosphate| @|Menaquinone|	-1|1 1|nan|1|
phoR	33	unknown	unknown	ygxB	sigB|
spbC	32	killing of non-sporulating sister cells	toxin, kills non-sporulating cells	sdpC|yvaY		Spo0A|Rok|AbrB|	TF+PP|TF|TF|	1|-1|-1|	nan| @| @|	nan|nan|nan|
yhzB	32	unknown	unknown	yhzB
S559	31	unknown	unknown	yflP
yflP	31		intergenic region	S1456
S1456	31		3'UTR of yrkL	S987
S987	31		intergenic region	S559
gltA	30	unknown	unknown	yqgQ		CcpA|	TF+PP+M|	NaN|	D-fructose-1,6-bisphosphate Glucose-6-Phosphate|	1 1|
ybbJ	30	glutamate biosynthesis	glutamate synthase (large subunit)	gltA	sigA|	TnrA|GltC|Fsra|GltR|GltC2|GltC1|GltC0|	TF+P+M|TF+M|small regulatory RNA|unk|TF+M|TF+M|TF+M|	-1|1|-1|1|-1|1|1|	Glutamine| 2-Oxoglutarate Glutamate| @|unk|Glutamate| 2-Oxoglutarate Glutamate|Glutamate|	-1|1 -1|nan|-1|-1|1 -1|-1|
maeN	30		intergenic region	S203
yqgQ	30	unknown	unknown	ybbJ
S203	30	malate uptake	Na<sup>+</sup>/malate symporter	maeN|yufR	sigA|	MalR|	TF-TC|	1|	Malate::extracellular|	1|
pckA	29	removal of the N-terminal pyroglutamyl group from peptides	pyrrolidone-carboxylate peptidase	pcp
yhcA	29	carboxypeptidase	penicillin-binding protein 4A, D-alanyl-D-alanine carboxypeptidase	dacC|pbp	sigH|sigB|
dacC	29	synthesis of phosphoenolpyruvate	phosphoenolpyruvate carboxykinase	pckA	sigA|	CcpN|	TF+unk|	-1|	unk|	nan|
pcp 2	9	survival of ethanol stress and low temperatures	lyxose isomerase	ydaE	sigB|
araA	29	arabinose utilization	L-arabinose isomerase	araA	sigA|	CcpA|AraR|	TF+PP+M|TF+M|	-1|-1|	D-fructose-1,6-bisphosphate Glucose-6-Phosphate|Arabinose|	1 1|-1|
ydaE	29	secretion of cyclic di-AMP	c-di-AMP exporter	yhcA	sigG|	ComK|	TF|	1|	@|	nan|
yoxA	28	biosynthesis of lysine and peptidoglycan	dihydrodipicolinate reductase (NADPH)	dapB
dapB	28	unknown	putative pyrophosphatase	ypjD|jojD
ypjD	28	RNA modification	putative pseudouridylate synthase	ylyB|ylmL
rluD	28	degradation of excessive or abnormal nucleotides	Mn<sup>2+</sup>-dependent pyrophosphohydrolase	ypgQ	sigH|
ypgQ	28	unknown	aldose-1-epimerase (mutarotase)	galM|yoxA	sigH|sigB|
coaX	27	unknown	NADPH-dependent 4-Hydroxy-2,3-trans-nonenal reductase	yqkF
ydfH	27	modification of Efp	Efp-5 aminopentanone reductase	ymfI	sigK|
ydaH	27	formation of functional cytochrome C-oxidase (caa3)	unknown	ctaG	sigA|	ResD|CcpA|AbrB|Abh|	TF-TC|TF+PP+M|TF|TF|	1|-1|-1|-1|	Menaquinone|D-fructose-1,6-bisphosphate Glucose-6-Phosphate| @| @|	1|1 1|nan|nan|
yhxD	27	biosynthesis of coenzyme A	pantothenate kinase	coaX|yacB	sigM|
ysnF	27	control of ydfJ expression	two-component sensor kinase (NarL family)	ydfH
ymfI	27	survival of ethanol stress	unknown	ysnF	sigB|
ctaG	27	export of lipid II	lipid II flippase	amj|ydaH	sigM|
yqkF	27	survival of salt and ethanol stresses	unknown	yhxD	sigB|
ppnKB	26	generation of NADP from NAD	inorganic polyphosphate/ATP-NAD kinase	ytdI|ppnKB
yrbC	26	biosynthesis of thiamine	thiamine-monophosphate kinase	thiL|ydiA|ydxA
thiL	26	uptake of pyruvate	putative pyruvate transporter, carbon starvation-induced protein	cstA		CcpA|	TF+PP+M|	-1|	D-fructose-1,6-bisphosphate Glucose-6-Phosphate|	1 1|
qcrB	26	respiration	menaquinol:cytochrome c oxidoreductase (cytochrome b subunit)	qcrB|bfcB|petB		ResD|AbrB|CcpA|	TF-TC|TF|TF+PP+M|	1|-1|-1|	Menaquinone| @|D-fructose-1,6-bisphosphate Glucose-6-Phosphate|	1|nan|1 1|
cstA	26	unknown	unknown	yrbC
apt 2	26	purine salvage and interconversion	adenine phosphoribosyltransferase	apt
bcrC	25	cell wall synthesis, resistance to bacitracin and oxidative stress	undecaprenyl pyrophosphate phosphatase	bcrC|ywoA	sigX|sigW|sigM|sigI|
araB	25	arabinose utilization	L-ribulokinase	araB	sigA|	CcpA|AraR|	TF+PP+M|TF+M|	-1|-1|	D-fructose-1,6-bisphosphate Glucose-6-Phosphate|Arabinose|	1 1|-1|
spoVE	25	spore cortex peptidoglycan synthesis	SEDS family peptidoglycan glycosyltransferase	spoVE	sigE|sigA|	SpoIIID|	TF|	-1|	nan|	nan|
yxkA	25	biosynthesis of serine	phosphoglycerate dehydrogenase	serA		CodY|	TF+M|	NaN|	GTP isoleucine valine|	1 1 1|
ccpA	25	carbon catabolite repression (CCR)	transcriptional regulator ([SW|LacI family])	ccpA|graR|alsA|amyR	sigA|
ylaC	25			BSU_misc_RNA_40
S1532	25	unknown	unknown	yxkA
X.31	25	phosphorylation of the free glucose moiety resulting from cleavage of di-and oligosaccharides	glucose kinase (D-glucose:ATP)	glcK|yqgR		CcpA|	TF+PP+M|	NaN|	D-fructose-1,6-bisphosphate Glucose-6-Phosphate|	1 1|
serA	25		5'UTR of yxbF	S1532
glcK	25	[[category|SW 3.2.1]]	RNA polymerase ECF-type sigma factor YlaC	ylaC	YlaC|sigA|	Spx|	TF+S|	1|	Thiol_specific_oxidative_stress::stress|	1|
S69 2	24	unknown	unknown	yhxA
phrE	24	unknown	unknown	ytqA
metA	24	biosynthesis of threonine	homoserine kinase	thrB|thrA		CodY|	TF+M|	NaN|	GTP isoleucine valine|	1 1 1|
tcyB	24	cystine and diaminopimelate uptake	cystine and diaminopimelate ABC transporter (permease), membrane protein	tcyB|yckJ
thrB	24	maturation of cytochrome c oxidase caa3	synthesis of cytochrome oxidase protein	sco|ypmQ
yllA	24	biosynthesis of bacillithiol	cysteine-adding enzyme	bshC|yllA		CcpA|	TF+PP+M|	NaN|	D-fructose-1,6-bisphosphate Glucose-6-Phosphate|	1 1|
thrC	24	unknown	unknown	ypgR	sigH|
scuA	24		intergenic region	S69
ypgR	24	biosynthesis of threonine	threonine synthase	thrC|thrB		CodY|	TF+M|	NaN|	GTP isoleucine valine|	1 1 1|
ytqA	24	biosynthesis of methionine	homoserine O-succinyltransferase	metA|metB	sigM|
yhxA	24	control of sporulation initiation	phosphatase (RapE) regulator	phrE	sigH|sigA|	ComA|CodY|CcpA|AbrB|	TF-TC|TF+M|TF+PP+M|TF|	1|-1|-1|-1|	ComX|GTP isoleucine valine|D-fructose-1,6-bisphosphate Glucose-6-Phosphate| @|	1|1 1 1|1 1|nan|
licR	23	unknown	unknown	yceB
yceB	23		intergenic region	S606
ahrC	23	unknown	unknown	yoqM		AbrB|	TF|	-1|	@|	nan|
S381	23	RNA degradation	RNase YhaM	yhaM	sigE|	LexA|	TF-proteolyse|	-1|	DNA_Damage|	1|
metK	23		3' of S345	S346
yoqM	23	transcriptional regulator of arginine metabolic genes	transcriptional regulator (ArgR family)	ahrC|argR		SR1|	small regulatory RNA|	-1|	nan|	nan|
yhcS	23		intergenic region	S603
yhaM	23	required for spore cortex degradation during germination	unknown	swsB|ylxY|ymxI	sigE|	SpoIIID|	TF|	-1|	nan|	nan|
S606	23	S-adenosylmethionine synthesis	S-adenosylmethionine synthetase	metK|metE	sigA|	S-box-SAM|	riboswitch|	-1|	S-adenosyl-L-methionine|	-1|
S603	23	The antisense RNA of rnmV	independent transcript	S381
S346	23	anchoring of proteins to the cell wall	sortase	yhcS	sigH|
ybbK	23	regulation of lichenan utilization	transcriptional activator, [SW|PRD]-type	licR|celR	sigA|
ylxY	23	unknown	unknown	ybbK
lytS	22	unknown	unknown	yobU
yraA	22	trehalose uptake and phosphorylation	trehalose-specific [[category|SW 1.2.2|PTS]] permease, EIIBC component	treP|treB	sigA|	TreR|PhoP|CcpA|	TF+M|TF-TC|TF+PP+M|	-1|1|-1|	D-trehalose-6-phosphate|phosphate|D-fructose-1,6-bisphosphate Glucose-6-Phosphate|	-1|-1|1 1|
hutP	22	unknown	unknown	yxzL
ilvB	22	regulation of histidine utilization	transcriptional antiterminator	hutP|hutP1	sigA|	CodY|CcpA|AbrB|	TF+M|TF+PP+M|TF|	-1|-1|1|	GTP isoleucine valine|D-fructose-1,6-bisphosphate Glucose-6-Phosphate| @|	1 1 1|1 1|nan|
yjcL	22	unknown	unknown	yjcL		CodY|	TF+M|	NaN|	GTP isoleucine valine|	1 1 1|
ydgG	22	unknown	unknown	ydgG		LexA|	TF-proteolyse|	-1|	DNA_Damage|	1|
treP	22	control of pyruvate utilization	two-component sensor kinase	lytS
yneP	22	cell wall synthesis	glutamine-fructose-6-phosphate transaminase	glmS|gcaA|ybxD	sigA|	glmS ribozyme|	riboswitch (glmS ribozyme)|	-1|	D-glucosamine-6-phosphate|	1|
S1169	22	detoxification of methylglyoxal	glyoxalase III-like enzyme	yraA	sigB|sigM|	AdhR|	TF+S|	1|	Carbonyl_electrophiles::stress|	1|
yobU	22	biosynthesis of branched-chain amino acids	acetolactate synthase (large subunit)	ilvB	sigA|	TnrA|CodY|CcpA|T-box-LEU|	TF+P+M|TF+M|TF+PP+M|RNA switch|	-1|-1|1|1|	Glutamine|GTP isoleucine valine|D-fructose-1,6-bisphosphate Glucose-6-Phosphate|tRNAleu|	-1|1 1 1|1 1|-1|
yxzL	22	The antisense RNA of pbpD	3'UTR of mutTA	S1169
glmS	22	unknown	putative 4-hydroxybenzoyl coenzyme-A thioesterase	yneP
ypqE	21		3'UTR of yonN	S799
rex 2	21	unknown	unknown	ypjQ
iolG	21	unknown	unknown	ypuA	sigM|
ydgH	21	myo-inositol catabolism	inositol 2-dehydrogenase	iolG|idh|iol	sigA|	IolR|CcpA|	TF+M|TF+PP+M|	-1|-1|	2-deoxy-5-keto-D-gluconic-acid-6-phosphate|D-fructose-1,6-bisphosphate Glucose-6-Phosphate|	-1|1 1|
yjgC	21	unknown	formate dehydrogenase	yjgC	sigB|
yfmN	21	TAT protein secretion	component of the twin-arginine translocation pathway	tatAY|ydiI
S887	21	unknown	unknown	ydgH		LexA|	TF-proteolyse|	-1|	DNA_Damage|	1|
S1003	21	unknown	unknown	bsaA	sigH|
pnbA	21		5'UTR of yrdB	S1003
tatAY	21	uptake and phosphorylation of maltose, N-acetylglucosamine, sucrose, and trehalose	[[category|SW 1.2.2|PTS]] EIIA component	ptsA|ypqE
ypuA	21	unknown	unknown	yfmN
S799	21	regulation of fermentation and anaerobic respiration	transcriptional repressor	rex|ydiH
dnaX	21	[[category|SW 3.1.1]]	DNA polymerase III (gamma and tau subunits)	dnaX|dnaH|dna-8132
bsaA	21	lipid degradation	para-nitrobenzyl esterase	pnbA|estB		AbrB|	TF|	-1|	@|	nan|
S1309	21	unknown	unknown	yneQ
ypjQ	21		5'UTR of lutP	S1309
yneQ	21		5'UTR of ypuA	S887
iolD	20	The antisense RNA of S938	intergenic region	S1077
ycgS	20	unknown	unknown	yoyD		TnrA|CodY|	TF+P+M|TF+M|	NaN|NaN|	Glutamine|GTP isoleucine valine|	-1|1 1 1|
S535	20	respiration	cytochrome-c oxidase (subunit I)	ctaD	sigA|	ResD|CcpA|AbrB|Abh|	TF-TC|TF+PP+M|TF|TF|	1|-1|-1|-1|	Menaquinone|D-fructose-1,6-bisphosphate Glucose-6-Phosphate| @| @|	1|1 1|nan|nan|
gutP	20	MEP pathway of isoprenoid biosynthesis	1-deoxy-D-xylulose-5-phosphate reductoisomerase	ispC|yluB|dxr
yqiG	20	translation	peptide chain release factor 1	prfA
yrvD	20	compatible solute transport	glycine betaine and arsenobetaine ABC transporter (ATP-binding protein)	opuAA	sigA|
ctaD	20	unknown	ABC transporter (ATP-binding protein)	yfiB
S1077	20	unknown	unknown	yczE
qcrC	20	protection against oxidative stress	putative peroxiredoxin	ymaD	sigE|
S426	20	utilization of sucrose, production of levan	levansucrase	sacB	sigA|	SacY|DegU|TenA|SacT|	P-AT+PTS|TF-TC|unk|P-AT+PTS|	1|1|1|1|	Sucrose|unk|unk|Sucrose|	1|-1|-1|1|
mtnX	20	The antisense RNA of folD	3' of trnSL-Gly1	S311
mfd 2	20	promotes strand-specific DNA repair by displacing	[SW|transcription]-repair coupling factor	mfd
yoyD	20	unknown	unknown	ycxC		*YcxD*|	silico-TF+unk|	NaN|	unk|	|
S311	20	unknown	unknown	yqiG
yhdY	20	The antisense RNA of adk	intergenic region	S1299
S320	20	methionine salvage	2-hydroxy-3-keto-5-methylthiopentenyl-1-phosphate phosphatase	mtnX|ykrX	sigA|	S-box-SAM|	riboswitch|	-1|	S-adenosyl-L-methionine|	-1|
hemN	20	heme biosynthesis	anaerobic coproporphyrinogen III oxidase	hemN|yqeR	sigA|	ArfM|	TF|	1|	@|	nan|
ycxC	20	production of the antibacterial compound plipastatin	plipastatin synthetase	ppsB		AbrB|	TF|	-1|	@|	nan|
sacB	20	unknown	unknown	yrhH	sigX|sigW|sigM|
malQ	20	unknown	unknown	yrvD	sigB|
yxkO	20	arabinose utilization	L-ribulose-phosphate 4-epimerase	araD	sigA|	CcpA|AraR|	TF+PP+M|TF+M|	-1|-1|	D-fructose-1,6-bisphosphate Glucose-6-Phosphate|Arabinose|	1 1|-1|
S1278	20	unknown	unknown	yvbG
yczE	20	glucitol uptake	glucitol permease	gutP|ydjD	sigA|	GutR|	TF+M|	1|	Sorbitol|	1|
S616	20		intergenic region	S73
dxr 2	20		5'UTR of yjcD	S426
xylA	20	respiration	menaquinol:cytochrome c oxidoreductase (cytochrome b/c subunit)	qcrC|bfcC|petD		ResD|AbrB|CcpA|	TF-TC|TF|TF+PP+M|	1|-1|-1|	Menaquinone| @|D-fructose-1,6-bisphosphate Glucose-6-Phosphate|	1|nan|1 1|
yhfI	20		5'UTR of oxdC	S1278
prfA	20	resistance to osmotic downshock	mechanosensitive channel, similar to MscS	yhdY
S1299	20	survival of ethanol stress, repair of hydrated NAD(P)H	ADP/ATP-dependent NAD(P)H-hydrate dehydratase	yxkO	sigB|
araD	20	myo-inositol catabolism	formation of 5-deoxy-D-glucuronic acid (3rd reaction)	iolD|yxdD	sigA|	IolR|CcpA|	TF+M|TF+PP+M|	-1|-1|	2-deoxy-5-keto-D-gluconic-acid-6-phosphate|D-fructose-1,6-bisphosphate Glucose-6-Phosphate|	-1|1 1|
yvbG	20	unknown	unknown	ycgS
yrhH	20		5'UTR of yhxA	S320
S73 2	20	unknown	phosphodiesterase	yhfI
ppsB	20		5'UTR of pksC	S616
opuAA	20		5'UTR of speA	S535
ymaD	20	ribosome assembly	GTPase	yqeH
yqeH	20	utilization of xylan and xylose	xylose isomerase	xylA	sigA|	XylR|CcpA|CcpB|	TF+M|TF+PP+M|TF+unk|	-1|-1|-1|	Xylose|D-fructose-1,6-bisphosphate Glucose-6-Phosphate|unk|	-1|1 1|nan|
S222	19	unknown	unknown	ycdG	sigB|
yjgA	19	unknown	unknown	ywpE
yhcZ	19	compatible solute transport	glycine betaine and arsenobetaine ABC transporter (permease)	opuAB	sigA|
etfB	19	biosynthesis of tyrosine	prephenate dehydrogenase	tyrA	sigA|	TRAP|	RNA-BAP|	-1|	Tryptophan|	1|
yvbT	19	unknown	unknown	yvbT
iscS.1	19	unknown	unknown	ytcJ
ytcJ	19	unknown	unknown	yukJ
opuAB	19	unknown	two-component response regulator	yhcZ	sigA|sigE|	LiaR|	TF-TC|	1|	Bacitracin::stress|	1|
ykoM	19	The antisense RNA of yoaM	3'UTR of rapD	S1403
S1504	19	fatty acid degradation	electron transfer flavoprotein (beta subunit)	etfB	sigA|	FadR|CcpA|	TF+M|TF+PP+M|	-1|-1|	Palmitoyl-CoA Oleoyl-CoA|D-fructose-1,6-bisphosphate Glucose-6-Phosphate|	1|1 1|
speE	19		5'UTR of yxiT/2	S1504
S534	19	The antisense RNA of iolS	intergenic region	S534
S1403	19		5'UTR of iolT	S222
yhcR	19	unknown	unknown	ykoM	sigH|	CcpA|	TF+PP+M|	NaN|	D-fructose-1,6-bisphosphate Glucose-6-Phosphate|	1 1|
ywqB	19	unknown	unknown	ywqB
ycdG	19		intergenic region	S45
S45 1	19	spermidine, polyamine biosynthesis	spermidine synthase	speE|ywhF	sigA|
ywpE	19	biosynthesis of 4-thiouridine in tRNA	cysteine desulfurase	nifZ|iscSB		CodY|	TF+M|	NaN|	GTP isoleucine valine|	1 1 1|
tyrA	19	unknown	unknown	yjgA
yukJ	19	utilization of nucleic acids	extracellular non-specific endonuclease, Rnase	yhcR	sigH|
ywqO	18		5'UTR of ydzW/7	S215
S1023	18	respiration	cytochrome-c oxidase (subunit III)	ctaE	sigA|	ResD|CcpA|AbrB|Abh|	TF-TC|TF+PP+M|TF|TF|	1|-1|-1|-1|	Menaquinone|D-fructose-1,6-bisphosphate Glucose-6-Phosphate| @| @|	1|1 1|nan|nan|
nagP.1	18		intergenic region	S1028
yrdB	18		5'UTR of yjbC	S408
yazA	18	unknown	unknown	yazA
S1310	18	regulation of quorum sensing	prenyltransferase	comQ	sigA|
S1314	18	unknown	unknown	antE	sigA|	AbrB|	TF|	-1|	@|	nan|
yvfH	18	biosynthesis of lipoteichoic acid	lipoteichoic acid synthesis primase	yvgJ|yvsF
S771	18	biosynthesis of aromatic amino acids	3-dehydroquinate synthase	aroB
ctaE	18	unknown	unknown	ywqO
S1028	18	de-bacillithiolation of S-bacillithiolated [[protein|7A3A8AF7728474204396BB7A548F747D28E6FAC7]] and [[protein|23F405D5B849E4EDC1D599F86C71DFD2E55C0305]]	bacilliredoxin	brxB|yqiW
antE	18	unknown	unknown	yczJ
yrvC	18	unknown	unknown	yrvC
yhdF	18	arabinoxylan degradation	arabinoxylan arabinofuranohydrolase	xynD		AbrB|	TF|	-1|	@|	nan|
sunI	18	unknown	ABC transporter (fused ATP-binding and membrane protein)	ygaD
S1484	18		3'UTR of yosA	S771
aroB	18	N-acetylglucosamine uptake and phosphorylation	N-acetylglucosamine-specific [[category|SW 1.2.2|PTS]], EIICB	nagP|yflF		NagR|	TF+M|	-1|	N-Acetyl-D-glucosamine-6-phosphate|	-1|
yqiW	18	immunity to sublancin	bacteriocin producer immunity protein	sunI|yolF
yvgJ	18	unknown	unknown	yrdB
S950	18	The antisense RNA of yusH	3'UTR of yxlG	S1484
xynD	18	The antisense RNA of S1278	3'UTR of lutP	S1310
yxaB	18		5'UTR of yrhH	S1023
comQ	18	biosynthesis of cysteine	serine O-acetyltransferase	cysE|cysA	sigA|	T-box-CYS|	RNA switch|	1|	tRNAcys|	-1|
yczJ	18	unknown	unknown	yhdF	sigB|
S215	18		5' of S950	S950
S408	18		5'UTR of sacB	S1314
cysE	18	biofilm formation, survival of salt and ethanol stress	putative exopolysaccaride synthase	yxaB	sigB|	AbrB|	TF|	-1|	@|	nan|
ywdI	18	lactate uptake	lactate permease	lutP|yvfH		ComA|LutR|	TF-TC|TF+M|	1|NaN|	ComX|Lactate|	1|-1|
ygaD	18	unknown	unknown	ywdI|ipa-59d		TnrA|	TF+P+M|	-1|	Glutamine|	-1|
yyzO	17	unknown	unknown	ybcH
yjcH	17	unknown	putative multidrug exporter	yojI|norM
aroD	17	unknown	unknown	ykhA
cccA	17	cystine uptake	cystine and diaminopimelate ABC transporter (binding protein)	tcyA|yckK
S385	17	unknown	unknown	yyzO
speD	17	unknown	unknown	yoaA	sigB|
yktB	17	spermidine, polyamine biosynthesis	S-adenosylmethionine decarboxylase	speD|ytcF	sigA|	CcpN|	TF+unk|	-1|	unk|	nan|
S438	17		intergenic region	S617
yfmE	17	unknown	unknown	yurR
S446	17	regulation of cold shock expression of [[gene|644C0C354B72FC07222EE45F4D2E0E57434B5EB5]]	two-component sensor kinase	desK|yocF		desR|	TF-TC|	NaN|	unk|	-1|
S537	17	DNA repair	uracil-DNA glycosylase	ung|ipa-57d|ywdG
desK	17	unknown	unknown	yktB
ctaF	17	multidrug resistance	multidrug efflux transporter	ebrA
ebrA	17	dimerization of ribosomes in the stationary phase, protection against paraquat stress	ribosome hibernation promoting factor	hpf|yviI|yvyD	sigH|sigB|
mgsA	17		5'UTR of ydfQ	S191
S1123	17	unknown	bacillithiol S-transferase	bstC|yisT|yucH	sigH|
ybcH	17		intergenic region	S446
uvrC	17	unknown	two-component response regulator	yxjL
yonV	17		5'UTR of amyE	S108
iolH	17	DNA repair after UV damage	excinuclease ABC (subunit C)	uvrC|uvrB		LexA|	TF-proteolyse|	-1|	DNA_Damage|	1|
S191	17	iron uptake	iron/citrate ABC transporter (permease)	fecE|yfmE		Fur|	TF+M|	-1|	Iron|	1|
yisT	17	The antisense RNA of S484	5'UTR of nifZ	S1123
yoaA	17	The antisense RNA of yvzH	3' of S381	S385
yurR	17	respiration	cytochrome-c oxidase (subunit IV)	ctaF	sigA|	ResD|CcpA|AbrB|Abh|	TF-TC|TF+PP+M|TF|TF|	1|-1|-1|-1|	Menaquinone|D-fructose-1,6-bisphosphate Glucose-6-Phosphate| @| @|	1|1 1|nan|nan|
yfiG	17	The antisense RNA of ybzG	3'UTR of ykzC	S537
S617	17	export of potassium ions	K<sup>+</sup>/H<sup>+</sup> antiporter	cpaA|yjbQ
yjbQ	17	survival of stress conditions	unknown	yjgD	sigB|
S108	17	bypass of glycolysis	methylglyoxal synthase	mgsA|ypjF|jojF
ykhA	17	compatible solute transport	glycine betaine/carnitine/choline/arsenobetaine/arsenocholine ABC transporter	opuCD|yvbB		CodY|*YvbF/YvaV*|	TF+M|silico-TF+unk|	NaN|NaN|	GTP isoleucine valine|unk|	1 1 1|nan|
iolI	17		5'UTR of ykoM	S476
yjgD	17	myo-inositol catabolism	inosose isomerase, converts 2KMI to 1-keto-D-chiro-inositol	iolI|yxdH	sigA|	IolR|CcpA|	TF+M|TF+PP+M|	-1|-1|	2-deoxy-5-keto-D-gluconic-acid-6-phosphate|D-fructose-1,6-bisphosphate Glucose-6-Phosphate|	-1|1 1|
abnB	17	respiration	cytochrome c550	cccA		CcpA|AbrB|	TF+PP+M|TF|	-1|-1|	D-fructose-1,6-bisphosphate Glucose-6-Phosphate| @|	1 1|nan|
yflS	17	malate uptake	malate transporter	yflS		MalR|	TF-TC|	1|	Malate::extracellular|	1|
ung 1	17	myo-inositol catabolism	formation of 2-deoxy-5-keto-gluconic acid-6-phosphate (5th reaction)	iolC|yxdC	sigA|	IolR|CcpA|	TF+M|TF+PP+M|	-1|-1|	2-deoxy-5-keto-D-gluconic-acid-6-phosphate|D-fructose-1,6-bisphosphate Glucose-6-Phosphate|	-1|1 1|
S476	17	unknown	unknown	yjcH		CodY|	TF+M|	NaN|	GTP isoleucine valine|	1 1 1|
opuCD	17	biosynthesis of aromatic amino acids	shikimate dehydrogenase	aroD
norM	17	arabinan degradation	endo-1,5-alpha-L-arabinosidase	abn2|yxiA	sigH|	CcpA|	TF+PP+M|	-1|	D-fructose-1,6-bisphosphate Glucose-6-Phosphate|	1 1|
iolC	17	unknown, may be involved in myo-inositol catabolism	unknown	iolH|yxdG	sigA|	IolR|CcpA|	TF+M|TF+PP+M|	-1|-1|	2-deoxy-5-keto-D-gluconic-acid-6-phosphate|D-fructose-1,6-bisphosphate Glucose-6-Phosphate|	-1|1 1|
tcyA	17		5'UTR of yjdB	S438
yxjL	17	uptake of D-chiro-inositol	D-chiro-inositol transport protein	yfiG
yvyD	17	unknown	unknown	yonV
ywhC	16	unknown	unknown	yfiH
yqaB	16	DNA repair, protection against oxidative stress	antimutator protein	mutT
ytwI	16	MEP pathway of isoprenoid biosynthesis	2-C-methyl-D-erythritol 4-phosphate cytidylyltransferase	ispD|yacM	sigM|sigB|
S419	16	production of the antibacterial compound plipastatin	plipastatin synthetase	ppsC		AbrB|	TF|	-1|	@|	nan|
iolF	16		5'UTR of yjbQ	S419
ruvA	16	xylan utilization	beta-xyloside permease	xynP|ynaJ	sigA|	XylR|CcpA|	TF+M|TF+PP+M|	-1|-1|	Xylose|D-fructose-1,6-bisphosphate Glucose-6-Phosphate|	-1|1 1|
ksgA	16	control of cell division, and [[protein|D04629D798E458AD538809BB2B150B7FA81D2C7E]] and [[protein|3D974DD2967C7F8FD4E3C2AF42617B8AE9F0296D]] activity	intramembrane protease	rasP|yluC
ypjH	16	siroheme biosynthesis, sulfite reduction	sirohydrochlorin ferrochelatase	sirB|ylnE	sigA|	S-box-SAM|CymR|	riboswitch|TF+P+M|	-1|-1|	S-adenosyl-L-methionine|O-acetyl-L-serine|	-1|-1|
sacC	16	detoxification of accidental accumulation of phosphorylated metabolites	sugar phosphate phosphatase	araL|yseA	sigA|	CcpA|AraR|	TF+PP+M|TF+M|	-1|-1|	D-fructose-1,6-bisphosphate Glucose-6-Phosphate|Arabinose|	1 1|-1|
mutT	16		intergenic region	S1167
yisR	16	control of sporulation initiation	DNA integrity scanning protein, has diadenylate cyclase activity	disA|yacK	sigM|sigF|sigB|sigA|	CtsR|	TF+unstability|	-1|	HeatShock|	-1|
levF	16	unknown	unknown	yhaR	sigH|	CcpA|	TF+PP+M|	-1|	D-fructose-1,6-bisphosphate Glucose-6-Phosphate|	1 1|
yhaR	16	unknown	unknown	yqeG
yfiH	16	D-chiro-inositol uptake	D-chiro-inositol transport protein	iolF|yxdF	sigA|	IolR|CcpA|	TF+M|TF+PP+M|	-1|-1|	2-deoxy-5-keto-D-gluconic-acid-6-phosphate|D-fructose-1,6-bisphosphate Glucose-6-Phosphate|	-1|1 1|
S673	16	unknown	unknown	yisR|yuxC|yucF
yojK	16	utilization of gamma-amino butyric acid	succinate-semialdehyde dehydrogenase (NADP)	gabD|ycnH	sigA|sigB|	GabR|	TF+M|	1|	4-Aminobutanoate|	1|
tcyC	16	hexuronate utilization	glucuronate isomerase (D-glucuronate, D-galacturonate)	uxaC|yjmA	sigA|	ExuR|CcpA|	TF+M|TF+PP+M|	-1|-1|	Galacturonate|D-fructose-1,6-bisphosphate Glucose-6-Phosphate|	-1|1 1|
qcrA	16	utilization of sucrose and glucitol	fructokinase	fruC|ydjE
ydjE	16	rRNA maturation	rRNA adenine dimethyltransferase	ksgA	sigF|
amyE	16	cystine and diaminopimelate uptake	cystine and diaminopimelate ABC transporter, ATP-binding protein	tcyC|yckI
cypC	16	fructose uptake and phosphorylation	fructose-specific [[category|SW 1.2.2|PTS]], EIIC component	levF	sigL|	LevR|CcpA|	TF+PTS|TF+PP+M|	1|-1|	fructose|D-fructose-1,6-bisphosphate Glucose-6-Phosphate|	1|1 1|
uxaC	16	formylation of Met-tRNA(fMet)	methionyl-tRNA formyltransferase	fmt|yloL
yjiB	16	biosynthesis of lysine	diaminopimelate decarboxylase	lysA	sigG|sigA|	SpoVT|L-box-LYS|	TF|riboswitch|	1|1|	nan|Lysine|	nan|1|
rseP	16	unknown	transcriptional regulator ([SW|LysR family])	yvbU
S1494	16	The antisense RNA of yxnA	independent transcript	S1494
ppsC	16		3'UTR of licT	S1507
S1167	16	cell wall synthesis	phosphoglucosamine mutase, required for cell wall synthesis	glmM|ybbT
yqeG	16	starch degradation	alpha-amylase	amyE|amyA	sigA|	CcpA|AbrB|DegU|	TF+PP+M|TF|TF-TC|	-1|1|1|	D-fructose-1,6-bisphosphate Glucose-6-Phosphate| @|unk|	1 1|nan|-1|
ispD	16	unknown	unknown	ytwI	sigK|
mdxF	16	unknown	unknown	yqkD
S1507	16	maltodextrin utilization	maltodextrin ABC transporter, permease	mdxF|yvdH	sigK|sigE|	*MdxR*|	silico-TF+M|	NaN|	unk|	nan|
araL	16	DNA repair/ recombination	Holliday junction DNA helicase	ruvA		LexA|	TF-proteolyse|	-1|	DNA_Damage|	1|
dinF	16	biosynthesis of bacillithiol	L-malic acid glycosyltransferase	bshA|jojH|ypjH
fmt 1	16	unknown	putative damage inducible, Na+ driven multidrug efflux pump	ypnP|dinF
gabD	16	unknown	unknown	yqaB	sigK|
xynP	16	respiration	menaquinol:cytochrome c oxidoreductase (iron-sulfur subunit)	qcrA|bfcA|petC	sigA|	ResD|CcpA|AbrB|	TF-TC|TF+PP+M|TF|	1|-1|-1|	Menaquinone|D-fructose-1,6-bisphosphate Glucose-6-Phosphate| @|	1|1 1|nan|
S1432	16	unknown	unknown	ybcI
disA	16	oxidation of fatty acids	monooxygenase CYP109B1	yjiB
yvbU	16		5'UTR of yceC	S105
yqkD	16	unknown	unknown	ywhC
glmM	16	biosynthesis of beta-hydroxy fatty acid for lipopeptides	fatty acid beta-hydroxylating cytochrome P450, protection against paraquat stress	cypC|ybdT	sigB|
S105	16	degradation of levan to fructose	levanase	sacC	sigL|	LevR|CcpA|	TF+PTS|TF+PP+M|	1|-1|	fructose|D-fructose-1,6-bisphosphate Glucose-6-Phosphate|	1|1 1|
ybcI	16		5'UTR of ywkF	S1432
lysA	16	unknown	unknown	yojK	sigK|
sirB	16		3'UTR of ynfC	S673
ypbR	15	The antisense RNA of yrbF	3'UTR of ywtG	S1378
mtnW	15	unknown	unknown	yuxJ|yugC		CodY|	TF+M|	NaN|	GTP isoleucine valine|	1 1 1|
S965	15	unknown	unknown	yorB		LexA|	TF-proteolyse|	-1|	DNA_Damage|	1|
yitL	15	fusion of membranes	dynamin-like protein	dynA|ypbR		Fur|	TF+M|	-1|	Iron|	1|
yorB	15	potassium uptake	high affinity potassium channel KtrA-KtrB, integral membrane subunit	ktrB|yubG		YdaO riboswitch|	riboswitch|	1|	ATP|	1|
S74 1	15	The antisense RNA of S332	5'UTR of yqeG	S965
iolT	15	unknown	ABC transporter (ATP-binding protein)	yfmM
trmB	15	myo-inositol uptake	major transporter for inositol	iolT|ydjK	sigA|	IolR|CcpA|	TF+M|TF+PP+M|	-1|-1|	2-deoxy-5-keto-D-gluconic-acid-6-phosphate|D-fructose-1,6-bisphosphate Glucose-6-Phosphate|	-1|1 1|
S864	15	unknown	unknown	yncM		AbrB|	TF|	-1|	@|	nan|
yfmM	15	unknown	unknown	yqzF
S1378	15	tRNA modification	tRNA (m7G46) methyltransferase	trmB|ytmQ
yqgV	15		intergenic region	S1490
yqzF	15	The antisense RNA of glgC	3'UTR of yraA	S1018
ypsC	15		5'UTR of engA	S864
aroF	15	unknown	unknown	yitL
tasA	15	unknown	unknown	yqgV
yuxJ	15	unknown	transcriptional repressor of the [[gene|3DA3FFB295F5513A220CB163994EE0F356C810E6]]-[[gene|4BA5214C441C6671CB7DAA3CACBCA5FC025BE0E6]] operon ([SW|TetR family])	fatR|yrhI|bscR	sigX|sigW|sigM|	FatR|AbrB|	TF+M|TF|	-1|-1|	Unsaturated_Fatty_Acids Phytanate| @|	-1|nan|
S143	15	unknown	transcriptional regulator ([SW|TetR family])	pksA
yocS	15		5'UTR of bcaP	S329
bscR	15	unknown	unknown	yugJ		Spx|	TF+S|	1|	Thiol_specific_oxidative_stress::stress|	1|
S1490	15	unknown	putative sodium-dependent transporter	yocS		CodY|	TF+M|	NaN|	GTP isoleucine valine|	1 1 1|
ktrB	15		intergenic region	S74
iolB	15	biofilm formation	major component of biofilm matrix	tasA|cotN|yqhF	sigA|	SinR|AbrB|Spo0A|	TF|TF|TF+PP|	-1|-1|1|	nan| @|nan|	nan|nan|nan|
yvrD	15	biosynthesis of aromatic amino acids	chorismate synthase	aroF
S322	15	myo-inositol catabolism	formation of 2-deoxy-5-keto-gluconic acid (4th reaction)	iolB|yxdB	sigA|	IolR|CcpA|	TF+M|TF+PP+M|	-1|-1|	2-deoxy-5-keto-D-gluconic-acid-6-phosphate|D-fructose-1,6-bisphosphate Glucose-6-Phosphate|	-1|1 1|
S329	15		3'UTR of glpK	S322
yncM	15	The antisense RNA of ythB	3' of S144	S143
pksA	15	methionine salvage	2,3-diketo-5-methylthiopentyl-1-phosphate enolase	mtnW|ykrW	sigA|	S-box-SAM|	riboswitch|	-1|	S-adenosyl-L-methionine|	-1|
ytcP	15	rRNA modification	23S rRNA methyltransferase	ypsC
ypiB	15	unknown	unknown	ypiB	sigH|
S1018	15	uptake of polygalacturonan and rhamnogalacturonan	polygalacturonan and rhamnogalacturonan ABC transporter (permease)	ytcP		CcpA|*RmgR*|	TF+PP+M|silico-TF+M|	NaN|NaN|	D-fructose-1,6-bisphosphate Glucose-6-Phosphate|unk|	1 1|1|
yugJ	15	unknown	unknown	yvrD
ybxI	14	peptidoglycan precursor biosynthesis	UDP-N-acetylmuramoyl-L-alanyl-D-glutamyl-meso-2,6-diaminopimelate synthetase	murE		stringent response|	Nan|	-1|	NaN|	nan|
yktD	14		intergenic region	S1524
speA	14	NAD biosynthesis	nicotinate-nucleotide diphosphorylase (carboxylating)	nadC|yrxB	sigA|	nadR|	TF+M|	-1|	Niacin|	1|
murB	14			BSU_misc_RNA_29
S1122	14	unknown	unknown	ybcF
lgt 1	14		5'UTR of aroK	S112
yjgB	14	survival of ethanol stress	unknown	yjgB	sigB|
nadC	14		5'UTR of yuzA	S1199
S127	14	DNA repair/ recombination	Holliday junction DNA helicase	ruvB		LexA|	TF-proteolyse|	-1|	DNA_Damage|	1|
ybcF	14		intergenic region	S517
S611	14	unknown	unknown	ywmF	sigB|
S1524	14	spermidine, polyamine biosynthesis	arginine decarboxylase	speA|cad
X.24	14	compatible solute transport	choline and arsenocholine ABC transporter (binding protein)	opuBC|proX	sigA|	GbsR|CodY|*YvbF/YvaV*|	TF+M|TF+M|silico-TF+unk|	-1|NaN|NaN|	Betaine Choline|GTP isoleucine valine|unk|	1 -1|1 1 1|nan|
ybcC	14	translation	formylmethionine deformylase	defA|yloK|def
ywzC	14		3'UTR of tcyC	S127
metI	14	peptidoglycan precursor biosynthesis	UDP-N-acetylenolpyruvoylglucosamine reductase	murB|ylxC	sigM|sigE|sigA|	SpoIIID|	TF|	-1|	nan|	nan|
dctS	14	biosynthesis of methionine	O-succinylhomoserine lyase (L-cysteine, H<sub>2</sub>S, methanethiol, elimination)	metI|yjcI	sigA|	S-box-SAM|CodY|	riboswitch|TF+M|	-1|NaN|	S-adenosyl-L-methionine|GTP isoleucine valine|	-1|1 1 1|
pucG	14	survival of stress conditions	unknown	yfkH	sigB|sigA|
opuBC	14	unknown	putative phospholipase	ylbK	sigE|	SpoIIID|	TF|	-1|	nan|	nan|
ywoG	14	purine utilization	(S)-ureidoglycine-glyoxylate aminotransferase	pucG|yurG	sigA|	PucR|	TF+M|	1|	Allantoin Urate Allantoate|	1 1 1|
ypiF	14	TAT protein secretion	component of the twin-arginine translocation pathway	tatCY|ydiJ
ybbR	14	unknown	unknown	ytcI
yhcY	14	The antisense RNA of ccpN	5'UTR of yrvJ	S1044
ywmF	14	unknown	beta-lactamase	ybxI|ybdS
levB	14	unknown	unknown	ywzC
yoyC	14	unknown	unknown	ytkK
S1254	14	polyketide synthesis	unknown	pksE
S112	14	unknown	unknown	ybcC
yfiR	14		5'UTR of sodA	S936
gltB	14	unknown	unknown	ywoG
ytpP	14	unknown	unknown	yrhK	sigV|
ytkK	14	unknown	unknown	yoyC
ytcI	14	regulation of glycerol and glycerol-3-phosphate utilization	transcriptional antiterminator	glpP		CcpA|	TF+PP+M|	-1|	D-fructose-1,6-bisphosphate Glucose-6-Phosphate|	1 1|
ylbK	14	glutamate biosynthesis	glutamate synthase (small subunit)	gltB	sigA|	TnrA|GltC|Fsra|GltC2|GltC1|GltC0|	TF+P+M|TF+M|small regulatory RNA|TF+M|TF+M|TF+M|	-1|1|-1|-1|1|1|	Glutamine| 2-Oxoglutarate Glutamate| @|Glutamate| 2-Oxoglutarate Glutamate|Glutamate|	-1|1 -1|nan|-1|1 -1|-1|
S936	14		5'UTR of ytdI	S1122
murE	14	regulation of c-di-AMP synthesis	effector protein controlling [[protein|AFE2A9998219162FE32E95628B3CA9071099B61A]] diadenylate cyclase activity	cdaR|ybbR
S1044	14	unknown	unknown	ytpP		Spx|	TF+S|	1|	Thiol_specific_oxidative_stress::stress|	1|
yrhK	14	levan degradation	endolevanase	levB|yveB	sigA|	SacY|DegU|TenA|SacT|	P-AT+PTS|TF-TC|unk|P-AT+PTS|	1|1|1|1|	Sucrose|unk|unk|Sucrose|	1|-1|-1|1|
ureA	14	lipomodification of lipoproteins	prolipoprotein diacylglyceryl transferase	lgt|gerF|yvoC
yfmJ	14	regulation of the [[gene|9A96572B101358768EB20EE9438BE0E1424A4130]]-[[gene|97C34F6FA0B89D93369150E9A8AB3579332B07BC]]-[[gene|107DDCC7B6AA2D7CB02E53F043A93CF05C679081]] operon	two-component sensor kinase	dctS|ydbF	sigA|	DctR|CcpA|	TF-TC|TF+PP+M|	1|-1|	Succinate::extracellular Fumarate::extracellular|D-fructose-1,6-bisphosphate Glucose-6-Phosphate|	1 1|1 1|
S517	14	unknown	unknown	yktD
sumT	14	The antisense RNA of yfkN	intergenic region	S1254
glpP	14	unknown	unknown	yfmJ		Spo0A|	TF+PP|	1|	nan|	nan|
ruvB	14	siroheme biosynthesis , sulfite reduction	probable uroporphyrin-III C-methyltransferase	ylnD|sumT	sigA|	S-box-SAM|CymR|	riboswitch|TF+P+M|	-1|-1|	S-adenosyl-L-methionine|O-acetyl-L-serine|	-1|-1|
yfkH	14	control of [[gene|yfiS ]]expression	transcriptional regulator ([SW|TetR family])	yfiR
tatCY	14	sulfate activation	sulfate adenylyltransferase	sat|ylnB	sigA|	S-box-SAM|CymR|	riboswitch|TF+P+M|	-1|-1|	S-adenosyl-L-methionine|O-acetyl-L-serine|	-1|-1|
yjcG	14	unknown	two-component sensor kinase	yhcY	sigA|sigE|	LiaR|	TF-TC|	1|	Bacitracin::stress|	1|
pksE	14		3'UTR of ymzD	S611
S1199	14	unknown	unknown	ypiF	sigH|	CcpA|	TF+PP+M|	-1|	D-fructose-1,6-bisphosphate Glucose-6-Phosphate|	1 1|
defA	14	utilization of urea as alternative nitrogen source	urease (gamma subunit)	ureA	sigH|sigA|	TnrA|PucR|GlnR|CodY|	TF+P+M|TF+M|TF+P+M|TF+M|	1|1|-1|-1|	Glutamine|Allantoin Urate Allantoate|Glutamine|GTP isoleucine valine|	-1|1 1 1|1|1 1 1|
sat 1	14	nucleotide metabolism	2´-CPDase	yjcG		CodY|	TF+M|	NaN|	GTP isoleucine valine|	1 1 1|
sdpB	13		3'UTR of yxlG	S1483
S39 1	13	resistance against peroxide stres	alkyl hydroperoxide reductase (small subunit)	ahpC|perR	sigA|	PerR|	TF+S|	-1|	Hydrogen_peroxide::stress|	-1|
yydG	13	resistance to lytic enzymes	RNA polymerase ECF-type sigma factor SigV	sigV	sigV|
ykvS	13	respiration	cytochrome-c oxidase (subunit II)	ctaC	sigA|	ResD|CcpA|AbrB|Abh|	TF-TC|TF+PP+M|TF|TF|	1|-1|-1|-1|	Menaquinone|D-fructose-1,6-bisphosphate Glucose-6-Phosphate| @| @|	1|1 1|nan|nan|
murF	13	maltodextrin utilization	maltodextrin ABC transporter, binding protein	mdxE|yvdG	sigK|sigE|	*MdxR*|	silico-TF+M|	NaN|	unk|	nan|
lysC	13	unknown	c-di-AMP-binding PII-like protein	darA|yaaQ
yaaQ	13		intergenic region	S39
polA	13	biosynthesis of aromatic amino acids	3-deoxy-D-arabino-heptulosonate 7-phosphate synthase /	aroA|aroG
ebrB	13	respiration	NADH dehydrogenase (subunit 5)	ndhF|ybxE
S308	13	glycerol utilization	glycerol kinase	glpK	sigE|sigA|	GlpP|CcpA|AbrB|	P-AT+PTS|TF+PP+M|TF|	1|-1|1|	Glycerol-3-phosphate|D-fructose-1,6-bisphosphate Glucose-6-Phosphate| @|	1|1 1|nan|
S918	13	utilizatio of rhamnose and rhamnogalacturonan (pectin)	bifunctional-rhamnulose-phosphate aldolase/L-lactate dehydrogenase	rhaEW|yulA|yuwG		*RhaR*|	silico-TF+M|	NaN|	L-rhamnulose-1-phosphate|	-1|
ahpC	13	unknown	unknown	ywhD
S1255	13		intergenic region	S1019
sigV	13	thiamine salvage	N-formyl-4-amino-5-aminomethyl-2-methylpyrimidine deformylase	ylmB		Thi-box|	riboswitch|	-1|	TPP|	-1|
citS	13	xylan degradation	endo-xylanase	xynC|ynfF		AbrB|	TF|	-1|	@|	nan|
glpK	13	control of [[protein|D343D2096664A972026D911E7A17A35C7B1CD1C9]] activity	response regulator aspartate phosphatase	rapG|yycM	sigA|sigH|	SinR|rghR|	TF|TF|	-1|-1|	nan| @|	nan|nan|
ndhF	13	iron uptake	iron/citrate ABC transporter (ATP-binding protein)	fecF|yfmF		Fur|	TF+M|	-1|	Iron|	1|
araM	13	unknown	unknown	ydaS	sigB|
frlM	13	DNA replication	DNA polymerase I	polA
S1118	13	biosynthesis of phosphoglycerolipids	glycerol-1-phosphate dehydrogenase	araM|yseB	sigA|	CcpA|AraR|	TF+PP+M|TF+M|	-1|-1|	D-fructose-1,6-bisphosphate Glucose-6-Phosphate|Arabinose|	1 1|-1|
ycgE	13	unknown	unknown	yxlE	sigY|
yodF	13		intergenic region	S918
yxlE	13	negative regulation of SigY-directed transcription of the [[gene|801E92306971E26AD4AB155172B7F4EFDE2F9170]] operon	unknown	yxlD	sigY|
S1019	13		5'UTR of argG	S1118
mdxE	13	The antisense RNA of S561	intergenic region	S1255
levG	13	The antisense RNA of citR	3'UTR of thiC	S308
yfmF	13	unknown	unknown	ycgE
ydaS	13	phosphate uptake	low-affinity inorganic phosphate transporter, proton symporter	pit|ykaB		Spo0A|	TF+PP|	-1|	nan|	nan|
ctaC	13	regulation of citrate uptake	two-component sensor kinase	citS|yflR		CcpA|	TF+PP+M|	NaN|	D-fructose-1,6-bisphosphate Glucose-6-Phosphate|	1 1|
pit 1	13			BSU_misc_RNA_50
ykgB	13	unknown	unknown	ykvS
yuxG	13	multidrug resistance	multidrug efflux transporter	ebrB
S1416	13	pentose phosphate pathway	6-phosphogluconolactonase	ykgB	sigB|
rnmV	13	uptake of sugar amines	aminosugar ABC transporter (permease)	frlM|yurM		FrlR|CodY|	TF+M|TF+M|	-1|-1|	Fructoselysine6-phosphate|GTP isoleucine valine|	-1|1 1 1|
ywlG	13		independent transcript	S1009
aroA	13	control of [[protein|49E70A20CC05DBE485953C0AE34E634EFB33C3B2]]-[[protein|9A1871BD853254EEA8B4E78CA187F9315CBDF43D]] activity	radical SAM epimerase	yydG	sigA|	AbrB|Rok|	TF|TF|	-1|-1|	@| @|	nan|nan|
ykuL	13	5S ribosomal RNA maturation	endoribonuclease M5	rnmV|yabF
rapG	13		5'UTR of ywzF	S1416
yusY	13	myo-inositol catabolism	2-keto-myo-inositol dehydratase, dehydration of 2-keto-myo-inositol (2nd reaction)	iolE|yxdE	sigA|	IolR|CcpA|	TF+M|TF+PP+M|	-1|-1|	2-deoxy-5-keto-D-gluconic-acid-6-phosphate|D-fructose-1,6-bisphosphate Glucose-6-Phosphate|	-1|1 1|
yxlD	13	unknown	unknown	yusY/1
thiQ	13	peptidoglycan precursor biosynthesis	UDP-N-acetylmuramoyl-L-alanyl-D-glutamyl-meso-2,6- diaminopimeloyl-D-alanyl-D-alanine synthetase	murF|ydbQ	sigM|
ywhD	13	biosynthesis of lysine	aspartokinase II (alpha and beta subunits)	lysC|ask|aecA	sigA|	L-box-LYS|	riboswitch|	-1|	Lysine|	1|
S1009	13	reduction of double bonds of nonsaturated aldehydes	NADPH-dependent flavin oxidoreductase	yqjM
S1483	13	trans-translation	tmRNA-binding protein	smpB|yvaI
yqjM	13	maturation of the SdpC toxin	unknown	sdpB|yvaX		Spo0A|Rok|AbrB|	TF+PP|TF|TF|	1|-1|-1|	nan| @| @|	nan|nan|nan|
smpB	13	unknown	unknown	yodF		TnrA|CodY|	TF+P+M|TF+M|	-1|NaN|	Glutamine|GTP isoleucine valine|	-1|1 1 1|
X.40	13	fructose uptake and phosphorylation	fructose-specific fructose-specific [[category|SW 1.2.2|PTS]], EIID component	levG	sigL|	LevR|CcpA|	TF+PTS|TF+PP+M|	1|-1|	fructose|D-fructose-1,6-bisphosphate Glucose-6-Phosphate|	1|1 1|
mmsA	13	myo-inositol catabolism	methylmalonate-semialdehyde dehydrogenase (acylating)	iolA|mmsA|yxdA	sigA|	IolR|CcpA|	TF+M|TF+PP+M|	-1|-1|	2-deoxy-5-keto-D-gluconic-acid-6-phosphate|D-fructose-1,6-bisphosphate Glucose-6-Phosphate|	-1|1 1|
xynC	13	control of Efp modification	unknown	ywlG|ipc-33d		TnrA|	TF+P+M|	-1|	Glutamine|	-1|
iolE	13	unknown	c-di-AMP binding protein	darB|ykuL	sigA|	Spo0A|CcpA|CcpC|	TF+PP|TF+PP+M|TF+ADN-M|	1|-1|-1|	nan|D-fructose-1,6-bisphosphate Glucose-6-Phosphate|Citrate|	nan|1 1|-1|
X.38	12	unknown	unknown	ycgA		CodY|	TF+M|	-1|	GTP isoleucine valine|	1 1 1|
glcD	12	The antisense RNA of yobA	5'UTR of ylbN	S553
obg 1	12	glycerol uptake	glycerol facilitator	glpF	sigA|	GlpP|CcpA|AbrB|	P-AT+PTS|TF+PP+M|TF|	1|-1|1|	Glycerol-3-phosphate|D-fructose-1,6-bisphosphate Glucose-6-Phosphate| @|	1|1 1|nan|
S819	12		intergenic region	S1045
oxdC	12	myo-inositol catabolism	2-deoxy-5-keto-gluconic acid-6-phosphate aldolase, formation of dihydroxyacetone phosphate and malonic semialdehyde (6th reaction)	iolJ|fbaB|yxdI	sigA|	IolR|CcpA|	TF+M|TF+PP+M|	-1|-1|	2-deoxy-5-keto-D-gluconic-acid-6-phosphate|D-fructose-1,6-bisphosphate Glucose-6-Phosphate|	-1|1 1|
yneK	12	unknown	unknown	yhjC		ComK|CodY|	TF|TF+M|	1|-1|	@|GTP isoleucine valine|	nan|1 1 1|
S1149	12	lichenan degradation	endo-beta-1,3-1,4 glucanase	bglS|bgl|licS	sigA|	LicT|CcpA|DegU|	P-AT+PTS|TF+PP+M|TF-TC|	1|-1|1|	Salicin Arbutin|D-fructose-1,6-bisphosphate Glucose-6-Phosphate|unk|	1 1|1 1|-1|
S1452	12		5'UTR of speE	S1452
ycgA	12	methionine salvage	omega-amidase	mtnU|ykrU	sigA|
sirC	12	unknown	transcriptional regulator ([SW|LysR family])	yxjO
S1338	12	unknown	unknown	ydzW/5
S1525	12	utilization of rhamnogalacturonan	rhamnogalacturonan lyase, degrades oligo- to disaccharides	yesX		YesS|CcpA|	TF+P+unk|TF+PP+M|	1|NaN|	unk|D-fructose-1,6-bisphosphate Glucose-6-Phosphate|	nan|1 1|
ydzW.1	12	unknown	unknown	ydzW/6
glpF	12	unknown	holin-like auxilary protein	ywbG|ipa-22r		*YwbI*|	silico-TF+unk|	NaN|	unk|	nan|
adcB	12	unknown	unknown	ydcF
pucI	12	lichenan utilization	6-phospho-beta-glucosidase	licH|celD|celF	sigA|	LicR|CcpA|*RbsR*|	TF+PTS|TF+PP+M|silico-TF+M|	1|-1|NaN|	Salicin|D-fructose-1,6-bisphosphate Glucose-6-Phosphate|ribose|	1|1 1|-1|
yrdA	12	unknown	unknown	ywqN
ktrD	12	siroheme biosynthesis , sulfite reduction	probably precorrin-2 dehydrogenase	ylnF|sirC	sigA|	S-box-SAM|CymR|	riboswitch|TF+P+M|	-1|-1|	S-adenosyl-L-methionine|O-acetyl-L-serine|	-1|-1|
S695	12	sulfate reduction	phosphoadenosine phosphosulfate sulfotransferase	cysH	sigA|	S-box-SAM|CymR|	riboswitch|TF+P+M|	-1|-1|	S-adenosyl-L-methionine|O-acetyl-L-serine|	-1|-1|
cysH	12			BSU_misc_RNA_48
S569	12	unknown	probably glycolate oxidase subunit	glcD|ysfC, glcD		CcpA|	TF+PP+M|	NaN|	D-fructose-1,6-bisphosphate Glucose-6-Phosphate|	1 1|
gudD	12	unknown	unknown	yqgL
S1045	12	unknown	unknown	yneK|yoxJ
S553	12	survival of ethanol stress	unknown	yycD	sigB|
yycD	12	repression of glyA transcription and kinB-dependent sporulation	transcription regulator (Lrp family)	lrpA|yddO
S676	12	Mn(II) export	manganese (II) efflux pump	mneP|ydfM
mtnU	12	control of [[gene|ydfJ ]]expression	two-component response regulator	ydfI
yddN	12	zinc uptake	ABC transporter for zinc (permease)	znuB|yceA	sigA|	Zur|	TF+M|	-1|	Zinc|	1|
moaC	12	control of beta-glucan and beta-glucoside utilization	transcriptional antiterminator (BglG family)	licT	sigA|
iolJ	12		intergenic region	S570
ywcH	12	The antisense RNA of S111	5'UTR of ytjP	S1149
ydzW.6	12	unknown	unknown	yyaT		*YybA*|	silico-TF+unk|	NaN|	unk|	|
yomH	12	unknown	oxalate decarboxylase	oxdC|yvrK		YvrI-YvrHa|	sigma like factor|	1|	nan|	nan|
bglS	12	RNA helicase	DEAD-box RNA helicase	yfmL
licT	12	uptake of arabinose, galactose and xylose	L-arabinose permease	araE|yvbR	sigA|	CcpA|AraR|	TF+PP+M|TF+M|	-1|-1|	D-fructose-1,6-bisphosphate Glucose-6-Phosphate|Arabinose|	1 1|-1|
yurJ	12		intergenic region	S695
S480	12	unknown	unknown	ywcH|ipa-44d	sigD|sigA|	Spx|Spo0A|	TF+S|TF+PP|	1|-1|	Thiol_specific_oxidative_stress::stress|nan|	1|nan|
S570	12	The antisense RNA of ywcC	3'UTR of yvlD	S1338
ydfI	12		5'UTR of cccA	S948
yrkL	12		intergenic region	S819
S948	12	purine utilization	allantoin permease	pucI|ywoE	sigA|	PucR|TnrA|	TF+M|TF+P+M|	1|NaN|	Allantoin Urate Allantoate|Glutamine|	1 1 1|-1|
lrgB.1	12		intergenic region	S1525
yqgL	12	The antisense RNA of yfmO	independent transcript	S1498
ywqN	12	unknown	unknown	yrkL
pepF	12	unknown	bacillithiol S-transferase	bstE|yrdA
ydcF	12	unknown	unknown	ydzW/7
S1498	12	The antisense RNA of ispD	5'UTR of spo0F	S1440
S682	12	glucarate utilization	glucarate dehydratase	ycbF|gudD		YcbG|	TF+M|	-1|	D-Glucarate D-Galactarate|	-1 -1|
ydzW.5	12	unknown	unknown	ydzW/2
yesX	12	potassium uptake	low affinity potassium channel [[protein|15F9BF08762D28CBCD3D9748EFBD29B0D6FD7623]]-[[protein|A0952B75E5BD0D09B0F4C257822428640998558B]], integral membrane subunit	ktrD|ykrM
S1440	12	biosynthesis of 4-thiouridine in tRNA	sulfuryl transferase	thiI|ytbJ		CodY|	TF+M|	NaN|	GTP isoleucine valine|	1 1 1|
yfmL	12		5'UTR of yhjC	S368
yxjO	12	The antisense RNA of ytlA	3'UTR of gltB	S682
ydzW.4	12		intergenic region	S676
yfiI	12	ribosome assembly, may be required to stimulate activity	GTP-binding protein	obg	sigA|
ydfM	12	uptake of sugar amines	aminosugar ABC transporter (ATP-binding protein)	yurJ		CodY|FrlR|	TF+M|TF+M|	-1|NaN|	GTP isoleucine valine|Fructoselysine6-phosphate|	1 1 1|-1|
thiI	12	unknown	unknown	yfiI
S368	12		5'UTR of mhqA	S460
S460	12	unknown	molybdenum cofactor biosynthesis protein	ydiG
yhjC	12	unknown	unknown	yddN
levE	12		5'UTR of sigI	S480
licH	12	protein degradation	oligoendopeptidase	pepF|yjbG
yyaT	12	fructose uptake and phosphorylation, control of [[protein|1D2043CC0D8CF64142F0A5993A936C5A196726D4]] activity	fructose-specific [[category|SW 1.2.2|PTS]], EII component	levE	sigL|	LevR|CcpA|	TF+PTS|TF+PP+M|	1|-1|	fructose|D-fructose-1,6-bisphosphate Glucose-6-Phosphate|	1|1 1|
lrpA	12	control of the nitroreductase gene hypO in response to disulfide stress (diamide, NaOCl)	[SW|MarR family|MarR/DUF24 family] transcription regulator HypR	hypR|yybR		HypR|	TF+S|	1|	Disulfide_stress_conditions::stress|	1|
yybR	12		intergenic region	S569
araE	12	unknown	unknown	yomH
yocD	11	methionine salvage	1,2,-dihydroxy-3-keto-5-methylthiopentene dioxygenase	mtnD|ykrZ	sigA|	S-box-SAM|	riboswitch|	-1|	S-adenosyl-L-methionine|	-1|
yoqO	11		intergenic region	S1415
gltP	11	thiamine salvage	thiamine pyrophosphokinase	yloS|thiN	sigE|
rpoB	11	acetylation of the histone-like protein HBsu, regulation of nucleoid compaction	Nε-lysine acetyltransferase	yfmK
yqxM	11	unknown	ABC transporter (membrane protein)	yxlG	sigY|
yonN	11	DNA repair/ recombination	recombination protein	recX|yfhG
yerD	11	potassium uptake	high affinity potassium channel KtrA-KtrB, peripheric membrane component	ktrA|yuaA		YdaO riboswitch|	riboswitch|	1|	ATP|	1|
ylbM	11	unknown	unknown	yoqO
yozY	11	unknown	unknown	ytxB
S260	11	[SW|transcription]	RNA polymerase beta subunit	rpoB	sigA|	stringent response|	Nan|	-1|	NaN|	nan|
kbl 1	1	homologous recombination, control of c-di-AMP formation, co-ordination of responses to replicative stress and genetic recombination	branch migration transferase, 6-O-methylguanine-DNA methyltransferase	radA|sms|yacJ	sigF|sigB|sigA|	CtsR|	TF+unstability|	-1|	HeatShock|	-1|
ytxB	11	unknown	unknown	yosA
thiN	11	biofilm formation	[[protein|BF97457E986656E4A9FE7A858F5BDF1759850D5C]] anchoring/assembly protein	tapA|yqhD|yqxM	sigA|	SinR|AbrB|Spo0A|	TF|TF|TF+PP|	-1|-1|1|	nan| @|nan|	nan|nan|nan|
S722	11	threonine utilization	2-amino-3-ketobutyrate CoA ligase	kbl
dnaC	11	generation of NADP from NAD	inorganic polyphosphate/ATP-NAD kinase	nadF|yjbN|ppnK|ppnKA
S1304	11	unknown	unknown	ydeL		*YhdI/YdeL*|	silico-TF+unk|	NaN|	unk|	nan|
ykoH	11		5'UTR of ybaJ	S59
ycnE	11	unknown	unknown	yozY
yosA	11	unknown	unknown	ywoF		AbrB|Abh|TnrA|	TF|TF|TF+P+M|	-1|-1|NaN|	@| @|Glutamine|	nan|nan|-1|
yvbF	11	manganese uptake	manganese transporter (proton symport))	mntH|ydaR		MntR|	TF+M|	-1|	Mn|	1|
S1098	11	unknown	unknown	ycnE		*YczG*|	silico-TF+unk|	NaN|	unk|	nan|
era 1	1	unknown	unknown	yqgW		CcpA|	TF+PP+M|	NaN|	D-fructose-1,6-bisphosphate Glucose-6-Phosphate|	1 1|
ktrA	11	ribosome maturation	unknown	ylxS|ymxA	sigA|	stringent response|	Nan|	-1|	NaN|	nan|
abfA	11	The antisense RNA of S823	5'UTR of yobL	S722
yczI	11	unknown	unknown	yybS
ydbO	11		5'UTR of yvbT	S1304
S59 1	11	unknown	two-component sensor kinase	ykoH
yxlG	11		intergenic region	S1098
yybS	11	unknown	unknown	ydbO
nusG	11		3'UTR of yoaA	S686
ywoF	11	untwisting of the DNA double helix	DNA-binding protein HU 2	yonN
S1528	11	The antisense RNA of S755	5'UTR of yitT	S395
opuAC	11	resistance of the spore	spore coat protein (outer)	cotC	sigK|	SpoIIID|GerE|	TF|TF|	-1|1|	nan| @|	nan|nan|
yxzK	11	cell division, control of sporulation initiation	negative effector of asymetric septation	spoVG	sigH|	SinR|AbrB|CodY|	TF|TF|TF+M|	-1|-1|NaN|	nan| @|GTP isoleucine valine|	nan|nan|1 1 1|
radA	11	The antisense RNA of yjcM	intergenic region	S136
recX	11	unknown	ABC transporter (ATP-binding protein)	yxlF	sigY|
mtnD	11	pentose phosphate pathway	ribose-5-phosphate isomerase	ywlF|ipc-32d		TnrA|	TF+P+M|	-1|	Glutamine|	-1|
S686	11	unknown	heptaprenylglyceryl phosphate synthase	pcrB|yerE		LexA|	TF-proteolyse|	-1|	DNA_Damage|	1|
ppnKA	11	compatible solute transport	glycine betaine and arsenobetaine ABC transporter (binding protein)	opuAC	sigA|
cypB	11	[[category|SW 3.1.1]]	replicative DNA helicase	dnaC
yqgW	11	protection against paraquat stress	unknown	yerD	sigB|
cotC	11	fatty acid metabolism	NADPH-cytochrome P450 reductase	yrhJ|cypB	sigX|sigW|sigM|	FatR|AbrB|	TF+M|TF|	-1|-1|	Unsaturated_Fatty_Acids Phytanate| @|	-1|nan|
S395	11	arabinan degradation	alpha-L-arabinofuranosidase	abfA	sigA|	CcpA|AraR|	TF+PP+M|TF+M|	-1|-1|	D-fructose-1,6-bisphosphate Glucose-6-Phosphate|Arabinose|	1 1|-1|
yvzJ	11	protein degradation	ATP-dependent Clp protease proteolytic subunit	clpP|yvdN	sigB|sigA|	CtsR|	TF+unstability|	-1|	HeatShock|	-1|
S689	11	unknown	unknown	yobF
spoVG	11	transcription	sequence-specific RNA polymerase pause factor	nusG
ywlF	11	unknown	unknown	yozW
S136	11	The antisense RNA of lrpA	5'UTR of yfmB	S260
clpP	11	regulation of choline uptake	transcription repressor	opcR|yvbF		*YvbF/YvaV*|	silico-TF+unk|	NaN|	unk|	nan|
ydeL	11	unknown	unknown	yczI
yonJ	11	unknown	unknown	ykvT		WalR|	TF-TC|	1|	unk|	-1|
yxlF	11	unknown	unknown	yvzJ
yobF	11	acetylation of elongator tRNA<sup>Met</sup>	tRNA<sup>Met</sup> cytidine acetate ligase	tmcAL|ylbM
S1415	11		intergenic region	S689
yfmK	11	unknown	unknown	yonJ
ytkL	11		5'UTR of iolA	S1528
ylxS	11	unknown	unknown	yocD		AbrB|	TF|	-1|	@|	nan|
S1523	11	unknown	unknown	ytkL	sigB|
pcrB	11	ribosome assembly	GTP-binding protein	era|bex|yqfH	sigB|sigA|	Spo0A|	TF+PP|	1|	nan|	nan|
yozW	11	unknown	similar to H<sup>+</sup>/glutamate symporter	gltP	sigH|
mntH	11	The antisense RNA of S389	3'UTR of yxeB	S1523
ykvT	11	unknown	unknown	yxaK|yxzK
yfhI	10	keeps [[protein|4E5C84FDC8FE2FEFF47306C91ECAB7F17D3E38E9|thioredoxin]] in the reduced state	thioredoxin reductase (NADPH)	trxB|yvcH|trxR		Spx|	TF+S|	1|	Thiol_specific_oxidative_stress::stress|	1|
S1111	10	glucomannan utilization	mannose-6-P-isomerase	gmuF|ydhS	sigA|	GmuR|CcpA|AbrB|	TF+M|TF+PP+M|TF|	-1|-1|1|	Glucomannan|D-fructose-1,6-bisphosphate Glucose-6-Phosphate| @|	-1|1 1|nan|
ykaA	10		5'UTR of speD	S1093
opuCC	10	regulation of glucomannan utilization	transcriptional repressor (GntR family)	gmuR|ydhQ	sigA|	GmuR|CcpA|AbrB|	TF+M|TF+PP+M|TF|	-1|-1|1|	Glucomannan|D-fructose-1,6-bisphosphate Glucose-6-Phosphate| @|	-1|1 1|nan|
acpK	10	biosynthesis of aromatic amino acids	chorismate mutase (isozymes 1 and 2)	aroH
gmuR	10	magnesium uptake	minor magnesium transporter	yfjQ
ypjG	10	resistance against toxic peptides	two-component response regulator ([SW|OmpR family])	yxdJ
uppS	10	unknown	unknown	yhzG
mcsB	10	dephosphorylation of [[protein|7B1B664A1AE1F641E8E7D9E2894D5C8FFFA92948]]	protein arginine phosphatase	ywlE|ipc-31d
X.1 1	10	unknown	unknown	ypsA
ywpD	10		3' of S1009	S1010
ypsA	10		5'UTR of ytvA	S1159
yvdB	10	unknown	putative methionine synthase	yxjH		S-box-SAM|CodY|	riboswitch|TF+M|	-1|NaN|	S-adenosyl-L-methionine|GTP isoleucine valine|	-1|1 1 1|
ecsA	10	sulfate reduction and activation	adenylyl-sulfate kinase	cysC|ylnC	sigA|	S-box-SAM|CymR|	riboswitch|TF+P+M|	-1|-1|	S-adenosyl-L-methionine|O-acetyl-L-serine|	-1|-1|
ycsA	10	unknown	unknown	yjdB		PhoP|AbrB|	TF-TC|TF|	1|-1|	phosphate| @|	-1|nan|
ogt 1	10	initiation of sporulation	two-component sensor kinase	kinE|ykrQ	sigH|sigA|	CodY|	TF+M|	NaN|	GTP isoleucine valine|	1 1 1|
yqgS	10	unknown	unknown	yhfK
yrhO	10		5'UTR of sda	S966
yoaZ	10	unknown	unknown	yrhO
ydzW.2	10	compatible solute transport	glycine betaine/carnitine/choline/arsenobetaine/arsenocholine ABC transporter (binding protein)	opuCC|yvbC		CodY|*YvbF/YvaV*|	TF+M|silico-TF+unk|	NaN|NaN|	GTP isoleucine valine|unk|	1 1 1|nan|
yjiC	10	unknown	unknown	yoaZ
pbpX	10	control of [[protein|7BF591DCDC9635C605D76135481A8A9DB63EE861]] activity	DNA damage checkpoint antagonist	ddcA|ysoA
S1526	10	polyketide synthesis	unknown	pksD
yhzG	10	control of [[protein|908DB17A39D518E84977250C55825E77FA02E391]] activity	protein arginine kinase	mcsB|yacI	sigF|sigB|sigA|	CtsR|	TF+unstability|	-1|	HeatShock|	-1|
S1159	10	threonine utilization	L-threonine dehydrogenase	tdh
mtnE	10	resistence against paraquat	putative hydrolase	yqjL	sigW|sigM|sigB|sigX|
aroH	10	unknown	unknown	ykwD
yhfK	10	methionine salvage	glutamine transaminase	mtnE|ykrV	sigA|
ymaH	10	starch and maltodextrin utilization	alpha-glucosidase	malL|yvdL	sigK|sigE|	*MdxR*|	silico-TF+M|	NaN|	unk|	nan|
S966	10	biosynthesis of thymidine nucleotides	thymidylate synthase A	thyA	sigK|
ysoA	10	synthesis of bacillaene	macrolide glycosyltransferase	yjiC
phrK	10	biosynthesis of proline	pyrroline-5-carboxylate reductase	proI|yqjO		T-box-PRO|	RNA switch|	1|	tRNApro|	-1|
proI	10	unknown	unknown	rmgR|ytdP
yocC	10	multiple antibiotic resistance	multidrug [SW|ABC transporter ](ATP-binding protein)	bmrC|yheI		SpoIIID|	TF|	1|	nan|	nan|
S1323	10	unknown	unknown	ytjP
S131	10			BSU_misc_RNA_3
malL	10		5'UTR of iolA	S1526
yxdL	10	uptake of polygalacturonan and rhamnogalacturonan	polygalacturonan and rhamnogalacturonan ABC transporter (solute-binding lipoprotein)	ytcQ		CcpA|*RmgR*|	TF+PP+M|silico-TF+M|	NaN|NaN|	D-fructose-1,6-bisphosphate Glucose-6-Phosphate|unk|	1 1|1|
S784	10	methionine salvage	methylthioribulose-1-phosphate dehydratase	mtnB|ykrY	sigA|	S-box-SAM|	riboswitch|	-1|	S-adenosyl-L-methionine|	-1|
engA	10	fatty acid degradation, calcium carbonate biomineralization	electron transfer flavoprotein (alpha subunit)	etfA	sigA|	FadR|CcpA|	TF+M|TF+PP+M|	-1|-1|	Palmitoyl-CoA Oleoyl-CoA|D-fructose-1,6-bisphosphate Glucose-6-Phosphate|	1|1 1|
yfjQ	10	biosynthesis of bacillithiol	N-acetylglucosamine-malate deacetylase	bshB1|jojG|ypjG
yozM	10	regulation of the secretion apparatus and of intra-membrane proteolysis	ABC transporter (ATP-binding protein)	ecsA|prsT|ecs-26|yhaD
S801	10	unknown	unknown	yxkF		CcpA|	TF+PP+M|	-1|	D-fructose-1,6-bisphosphate Glucose-6-Phosphate|	1 1|
yfnG	10	rescuing of translationally arrested ribosomes	GTP-binding protein, ribosome-splitting factor	ynbA
ytdP	10	unknown	putative anion transporter	yvdB
gabP	10	unknown	putative tartrate dehydrogenase	ycsA
gltC	10	unknown	RNA chaperone	hfq|ymaH	sigH|
rpsQ	10	endopeptidase	penicillin-binding protein X	pbpX	sigX|sigM|sigW|	LexA|	TF-proteolyse|	NaN|	DNA_Damage|	1|
yxlA	10	unknown	unknown	ydeB
S290	10	The antisense RNA of yezC	intergenic region	S327
S1117	10	DNA repair	O6-methylguanine DNA alkyltransferase	ogt|dat	sigH|sigA|	CodY|	TF+M|	NaN|	GTP isoleucine valine|	1 1 1|
ytcQ	10		5'UTR of murE	S557
opuBB	10	cell wall biosynthesis	undecaprenyl pyrophosphate synthetase	uppS|yluA
yjdB	10	The antisense RNA of yqcK	5'UTR of ytpI	S1111
yphP	10	regulation of glucitol utilization	transcription activator	gutR		CcpA|GutR|	TF+PP+M|TF+M|	-1|NaN|	D-fructose-1,6-bisphosphate Glucose-6-Phosphate|Sorbitol|	1 1|1|
yhdZ	10	The antisense RNA of ntdB	independent transcript	S784
S1010	10	utilization of gamma-amino butyric acid	gamma-amino butyric acid permease	gabP|nrg-21	sigA|	TnrA|CodY|	TF+P+M|TF+M|	1|-1|	Glutamine|GTP isoleucine valine|	-1|1 1 1|
ywlE	10	The antisense RNA of S999	intergenic region	S290
ureB	10	utilization of urea as alternative nitrogen source	urease (beta subunit)	ureB	sigH|sigA|	TnrA|PucR|GlnR|CodY|	TF+P+M|TF+M|TF+P+M|TF+M|	1|1|-1|-1|	Glutamine|Allantoin Urate Allantoate|Glutamine|GTP isoleucine valine|	-1|1 1 1|1|1 1 1|
gmuF	10	glucomannan utilization	beta-1,4-mannanase	gmuG|ydhT	sigA|	GmuR|CcpA|AbrB|	TF+M|TF+PP+M|TF|	-1|-1|1|	Glucomannan|D-fructose-1,6-bisphosphate Glucose-6-Phosphate| @|	-1|1 1|nan|
gabR	10		5'UTR of yonK	S801
yxiS	10	ATP synthesis	ATP synthase (subunit i))	atpI		stringent response|	Nan|	-1|	NaN|	nan|
mtnB	10	ribosome assembly	GTPase	yphC|engA
kinE	10	utilization of maltose	maltose phosphorylase	yvdK|malK|mdxK	sigK|sigE|	*MdxR*|	silico-TF+M|	NaN|	unk|	nan|
cysC	10		3'UTR of yraH	S1015
yqjL	10	translation	ribosomal protein S17 (BS16)	rpsQ		stringent response|	Nan|	-1|	NaN|	nan|
yxjH	10	export of toxic peptides	ABC transporter (ATP-binding protein)	yxdL		YxdJ|	TF-TC|	1|	stress:toxic-peptide|	1|
yheI	10	unknown	unknown	ynaB
tdh 1	10	glucomannan utilization	mannose kinase	gmuE|ydhR	sigA|	GmuR|CcpA|AbrB|	TF+M|TF+PP+M|TF|	-1|-1|1|	Glucomannan|D-fructose-1,6-bisphosphate Glucose-6-Phosphate| @|	-1|1 1|nan|
ytjP	10		5'UTR of ycnC	S131
S500	10	regulation of the glutamate synthase operon ([[gene|44DF1B7E476AD58B3CCC39300FFE0132D0D32AD0]]-[[gene|AA07CC52B2DD48ACC9D3375E9D531CB1ACBE485A]])	transcriptional regulator ([SW|LysR family])	gltC	sigA|	GltC|GltC0|TnrA|	TF+M|TF+M|TF+P+M|	-1|-1|NaN|	2-Oxoglutarate Glutamate|Glutamate|Glutamine|	1 -1|-1|-1|
S557	10	unknown	unknown	ykaA		Spo0A|	TF+PP|	-1|	nan|	nan|
nhaK	10		3'UTR of trxB	S1323
trxB	10	regulation of gamma-amino butyric acid utilization	transcription regulator	gabR|ycnF	sigA|	GabR|	TF+M|	-1|	4-Aminobutanoate|	1|
S327	10	polyketide biosynthesis	acyl carrier protein	acpK
ydeB	10	unknown	unknown	yozM		LexA|CcpA|	TF-proteolyse|TF+PP+M|	-1|-1|	DNA_Damage|D-fructose-1,6-bisphosphate Glucose-6-Phosphate|	1|1 1|
ykwD	10	de-bacillithiolation of S-bacillithiolated [[protein|7A3A8AF7728474204396BB7A548F747D28E6FAC7]] and [[protein|23F405D5B849E4EDC1D599F86C71DFD2E55C0305]]	bacilliredoxin	brxA|yphP
yulD	10	monovalent cation export	cation/H<sup>+</sup> antiporter	nhaK|yvgP
S1015	10	utilization of rhamnose	mutarotase	rhaM|yulD		*RhaR*|	silico-TF+M|	NaN|	L-rhamnulose-1-phosphate|	-1|
araP	10	unknown	unknown	ydzW/3
licC	10	unknown	unknown	yxlA
malK	10	compatible solute transport	choline and arsenocholine ABC transporter (membrane protein)	opuBB|proW	sigA|	GbsR|CodY|*YvbF/YvaV*|	TF+M|TF+M|silico-TF+unk|	-1|NaN|NaN|	Betaine Choline|GTP isoleucine valine|unk|	1 -1|1 1 1|nan|
gutR	10		intergenic region	S1117
ynaB	10		3'UTR of ykvS	S500
gmuG	10	unknown	two-component orphan sensor kinase	ywpD
atpI	10	lichenan uptake and phosphorylation	lichenan-specific lichenan-specific [[category|SW 1.2.2|PTS]], EIIC component	licC|celB	sigA|	LicR|CcpA|*RbsR*|	TF+PTS|TF+PP+M|silico-TF+M|	1|-1|NaN|	Salicin|D-fructose-1,6-bisphosphate Glucose-6-Phosphate|ribose|	1|1 1|-1|
ynbA	10	unknown	unknown	yocC
thyA	10	control of ComA activity	phosphatase (RapK) regulator	phrK	sigH|	AbrB|	TF|	-1|	@|	nan|
yxkF	10	unknown	unknown	yfnG	sigK|sigE|
ylaA	10	uptake of -1,5-arabinooligosaccharides	-1,5-arabinooligosaccharide ABC transporter (integral membrane protein)	araP|yseD	sigA|	CcpA|AraR|	TF+PP+M|TF+M|	-1|-1|	D-fructose-1,6-bisphosphate Glucose-6-Phosphate|Arabinose|	1 1|-1|
yxdJ	10	survival of stress conditions	unknown	yxiS	sigB|
yqgY	10	biosynthesis of lipoteichoic acid	minor lipoteichoic acid synthase	yqgS
pksD	10	unknown	unknown	ylaA	YlaC|sigA|	Spx|	TF+S|	1|	Thiol_specific_oxidative_stress::stress|	1|
etfA	10	unknown	unknown	yfhI
S1093	10	unknown	unknown	yqgY		CcpA|	TF+PP+M|	NaN|	D-fructose-1,6-bisphosphate Glucose-6-Phosphate|	1 1|
gmuE	10	control of [[protein|AcsA ]]activity	NAD(+)-dependent deacetylase and lipoamidase	srtN|yhdZ
rapB	9	unknown	unknown	yorH
mntA	9	control of [[gene|2D346CF412BA32EE18111DA930CFA1306F95024B]] expression	transcription activator ([SW|PucR family])	adeR|yukF
ydaO	9	unknown	unknown	yfnH	sigK|sigE|
S205	9	unknown	unknown	yqjP
S437	9	The antisense RNA of bltR	5'UTR of ydiG	S205
yqjF	9	porphyrin biosynthesis	glutamyl-tRNA reductase	hemA	sigA|	PerR|	TF+S|	-1|	Hydrogen_peroxide::stress|	-1|
oppA	9	arabinan degradation	alpha-L-arabinofuranosidase	abf2|xsa	sigA|	CcpA|AraR|	TF+PP+M|TF+M|	-1|-1|	D-fructose-1,6-bisphosphate Glucose-6-Phosphate|Arabinose|	1 1|-1|
fadB	9	unknown	unknown	yfhB
yvgN	9		5'UTR of thyA	S643
cyeA	9	siderophore uptake	hydroxamate siderophore ABC transporter	yxeB		Fur|	TF+M|	-1|	Iron|	1|
yfjR	9	survival of ethanol stress and low temperatures	unknown	ydaT	sigB|
ykoI	9			BSU_misc_RNA_31
xsa 9	9	biosynthesis of the antibiotic bacilysin	anticapsin biosynthesis protein, prephenate decarboxylase	bacA|ywfB|ipa-80d	sigH|	scoC|CodY|AbrB|	TF|TF+M|TF|	-1|-1|-1|	@|GTP isoleucine valine| @|	nan|1 1 1|nan|
yfkI	9	biosynthesis of tryptophan	tryptophan synthase (alpha subunit)	trpA	sigA|	TRAP|	RNA-BAP|	-1|	Tryptophan|	1|
ydfD	9	unknown	unknown	yurQ
yukF	9	unknown	unknown	ybfN
mgtE	9	delivery of FMN to enzymes	NADPH-FMN oxidoreductase	ycnD		*YczG*|	silico-TF+unk|	NaN|	unk|	nan|
slrR	9	unknown	putative rRNA methyltransferase	yfjO
S1499	9	biosynthesis of teichoic acid	putative CDP-glycerol:glycerol phosphate glycerophosphotransferase	tagB	sigA|	WalR|PhoP|	TF-TC|TF-TC|	1|-1|	unk|phosphate|	-1|-1|
ypvA	9	unknown	unknown	yomS
yvdA	9	unknown	unknown	yueI
epsB	9	RNA polymerase sigma factor	co-sigma factor with RsoA	sigO|yvrI		YvrI-YvrHa|YvrHb|	sigma like factor|TF-TC|	1|1|	nan|unk|	nan|nan|
ydjJ	9	manganese uptake	manganese ABC transporter (ATP-binding protein)	mntB|ytgB		MntR|	TF+M|	-1|	Mn|	1|
sigO	9	The antisense RNA of ldh	3'UTR of yczJ	S135
yndB	9	control of sigma factor [[protein|544344B61A804F367BB726976E0C87B61998490A]]	anti-Sigma ([[protein|544344B61A804F367BB726976E0C87B61998490A]])	ylaD	YlaC|sigA|	Spx|	TF+S|	1|	Thiol_specific_oxidative_stress::stress|	1|
yxjG	9	unknown	unknown	yqjF
tenA	9	[[category|SW 3.1.5]]	formation of [[protein|A44D4677FB70BE8F554BF1001A500F817C7DA95F]] DNA repair centers	recR|recM
licA	9	unknown	unknown	yugK
spxA	9	unknown	unknown	yvrJ		YvrI-YvrHa|	sigma like factor|	1|	nan|	nan|
S1132	9		5'UTR of xylA	S634
ilvK	9	survival of ethanol stress	unknown	yflT	sigB|
S1527	9	protection of spore DNA	small acid-soluble spore protein (minor)	sspG	sigK|sigE|	GerE|	TF|	1|	@|	nan|
cycB	9	unknown	FMN-containing NADPH-linked nitro/flavin reductase	nfrA|ywcG|ipa-43d	sigD|sigA|	Spx|Spo0A|	TF+S|TF+PP|	1|-1|	Thiol_specific_oxidative_stress::stress|nan|	1|nan|
yfkM	9		independent transcript	S857
S1071	9		3' end of the yrhK mRNA	S1021
ylaD	9	biosynthesis of branched-chain amino acids	branched-chain amino acid aminotransferase	ywaA|ipa-0r
alsS	9	lichenan uptake and phosphorylation	lichenan-specific [[category|SW 1.2.2|PTS]], EIIA component	licA|celC	sigA|	LicR|CcpA|*RbsR*|	TF+PTS|TF+PP+M|silico-TF+M|	1|-1|NaN|	Salicin|D-fructose-1,6-bisphosphate Glucose-6-Phosphate|ribose|	1|1 1|-1|
S544	9		5'UTR of bglP	S1513
ydgC	9		5'UTR of ytsP	S1132
yvrJ	9	unknown	3-hydroxyisobutyrate dehydrogenase	yfjR		YclJ|	TF-TC|	1|	unk|	-1|
yomS	9	unknown	lipoprotein	yqgU
recR	9	regulation of initiation of biofilm formation and of autolysis	transcriptional regulator (Xre family), [[protein|C17C296F3EB2E106C380E3B5D784F3FA63F4C9B7]] antagonist	slrR|yveJ|slr		SinR|AbrB|Abh|	TF|TF|TF|	-1|-1|1|	nan| @| @|	nan|nan|nan|
S1424	9	biosynthesis of aromatic amino acids	shikimate kinase	aroK|aroI
clpC	9	unknown	unknown	ykrA
sipW	9	unknown	unknown	ylaG|bipA		stringent response|	Nan|	-1|	NaN|	nan|
sdpA	9	protein degradation, positive regulator of autolysin ([[protein|6A21293823151C6980BF52B31A4B249A8440F2E1]] and [[protein|29219315D31BA4ADE41687EFF17FE41D6C23D157]]) synthesis	AAA unfoldase, ATPase subunit of the [[protein|86A2F2F65290F4471D6FD03B694821C66C180D8A]]-[[protein|CB06A70DE7462CEB7AF5D8C28943C878DD56DE1A]] protease	clpC|mecB	sigF|sigB|sigA|	CtsR|	TF+unstability|	-1|	HeatShock|	-1|
ywzF	9		intergenic region	S934
S609	9	uptake of galactotriose	galactotriose ABC transporter, binding protein	cycB|yvfK		LacR|CcpA|	TF+M|TF+PP+M|	-1|NaN|	unk|D-fructose-1,6-bisphosphate Glucose-6-Phosphate|	-1|1 1|
menF	9	unknown	putative cysteine and O-acetyl serine efflux permease	yoaV|cyeA
mdxG	9		5'UTR of rtp	S684
cueR	9	potassium uptake	high-affinity K<sup>+</sup>/H<sup>+</sup> symporter	kimA|ydaO		YdaO riboswitch|	riboswitch|	1|	ATP|	1|
sspG	9	uptake of sugar amines	aminosugar ABC transporter (permease)	frlN|yurN		FrlR|CodY|	TF+M|TF+M|	-1|-1|	Fructoselysine6-phosphate|GTP isoleucine valine|	-1|1 1 1|
S1061	9	organic peroxide resistance	unknown	ohrB|yzzE|ykzA	sigB|
S643	9		5'UTR of epsA	S1313
mntB	9	NAD biosynthesis	cysteine desulfurase	nifS|iscS	sigA|	nadR|	TF+M|	-1|	Niacin|	1|
bipA	9	unknown	unknown	ypvA
ypzD	9	swarming motility	lipoprotein	ycdA		DegU|AbrB|Abh|	TF-TC|TF|TF|	1|-1|-1|	unk| @| @|	-1|nan|nan|
S857	9		5'UTR of trxB	S1324
S155	9	unknown	unknown	yfjF
S1141	9	unknown	transcriptional regulator ([SW|MerR family])	yhdQ|cueR		CodY|	TF+M|	NaN|	GTP isoleucine valine|	1 1 1|
S1513	9		intergenic region	S1071
tagB	9	initiation of sporulation, competence development	oligopeptide ABC transporter (binding protein)	oppA|spo0KA		TnrA|scoC|CodY|	TF+P+M|TF|TF+M|	1|-1|NaN|	Glutamine| @|GTP isoleucine valine|	-1|nan|1 1 1|
yfjF	9	biofilm formation	protein tyrosine kinase	epsB|yveL	sigA|sigH|	SinR|AbrB|	TF|TF|	-1|-1|	nan| @|	nan|nan|
S1382	9	unknown	unknown	ypbE
ycnD	9	sulfate uptake	sulfate transport in via proton symport	cysP|ylnA	sigA|	S-box-SAM|CymR|	riboswitch|TF+P+M|	-1|-1|	S-adenosyl-L-methionine|O-acetyl-L-serine|	-1|-1|
glcF	9	unknown	unknown	ykoI
tuaE	9		5'UTR of ctaC	S544
yvoD	9	biosynthesis of menaquinone	menaquinone-specific isochorismate synthase	menF|icsM|entC	sigA|
ydaT	9		intergenic region	S609
S135	9	unknown	unknown	ydjJ
ycdA	9	unknown	unknown	yvoD
cysP	9	TTP biosynthesis	thymidylate kinase	tmk|yaaP
S634	9		5'UTR of ureA	S1413
tmk 9	9	unknown	probable glycolate oxidase, iron-sulfur subunit	glcF|ysfD, glcF		CcpA|	TF+PP+M|	NaN|	D-fructose-1,6-bisphosphate Glucose-6-Phosphate|	1 1|
yurQ	9	unknown	putative methionine synthase	yxjG		S-box-SAM|	riboswitch|	-1|	S-adenosyl-L-methionine|	-1|
frlN	9	negative and positive regulator of many genes	transcriptional regulator Spx	spx|yjbD	sigX|sigW|sigM|sigB|sigA|	PerR|YodB|	TF+S|TF+S|	-1|-1|	Hydrogen_peroxide::stress|Quinone::stress|	-1|-1|
ypmS	9	The antisense RNA of yqhH	intergenic region	S155
hemA	9	unknown	unknown	yueH
nfrA	9	biosynthesis of serine	phosphoserine phoshatase	serB|ysaA
yorH	9	unknown	unknown	ypmS
yqgU	9	unknown	unknown	yqjV
S1021	9	unknown	unknown	ydfD
yesV	9		5'UTR of ycbC	S94
yqkA	9		intergenic region	S1424
yueH	9	The antisense RNA of arfM	intergenic region	S1561
yugK	9	biosynthesis of teichuronic acid	unknown	tuaE|yvhE	sigA|	PhoP|	TF-TC|	1|	phosphate|	-1|
yfjO	9	manganese uptake	manganese ABC transporter (binding protein)	mntA|ytgA		MntR|	TF+M|	-1|	Mn|	1|
yngC	9	fatty acid degradation	3-hydroxyacyl-CoA dehydratase	fadB|ysiB	sigA|	FadR|CcpA|	TF+M|TF+PP+M|	-1|-1|	Palmitoyl-CoA Oleoyl-CoA|D-fructose-1,6-bisphosphate Glucose-6-Phosphate|	1|1 1|1 1|
clsA	9		intergenic region	S1061
yfhB	9		5'UTR of aroA	S1141
bacA	9	unknown	unknown	yvdA
S934	9	unknown	unknown	ydgC
ohrB	9	maltodextrin utilization	maltodextrin ABC transporter, permease	mdxG|yvdI	sigK|sigE|	*MdxR*|	silico-TF+M|	NaN|	unk|	nan|
ykrA	9	thiamine salvage	thiaminase II	tenA		Thi-box|TenI|	riboswitch|unk|	-1|-1|	TPP|unk|	-1|-1|
S684	9	unknown	unknown	yndB
ypbE	9	utilization of rhamnogalacturonan	rhamnogalacturonan lyase, generates oligosaccharides	yesW		YesS|CcpA|	TF+P+unk|TF+PP+M|	1|NaN|	unk|D-fructose-1,6-bisphosphate Glucose-6-Phosphate|	nan|1 1|
S94 9	9	overflow metabolism	acetolactate synthase	alsS	sigA|	stringent response|Rex|AlsR|CcpA|ArfM|	Nan|TF+M|TF+M|TF+PP+M|TF|	1|-1|1|1|1|	NaN|NADH NAD|acetate|D-fructose-1,6-bisphosphate Glucose-6-Phosphate| @|	nan|1 1|1|1 1|nan|
yueI	9		3'UTR of yjdB	S437
S1413	9	protection against paraquat stress	unknown	yfkI	sigB|sigA|
yqjV	9	The antisense RNA of S821	5'UTR of rbsR	S1382
S1313	9	control of Efp modification	putative arginine decarboxylase	yaaO
S285	9	detoxification of methylglyoxal	glyoxalase III-like enzyme	yfkM	sigB|	Fur|	TF+M|	-1|	Iron|	1|
nifS	9		intergenic region	S989
yaaO	9	maturation of the [[protein|820635420B3980B620F3E3D7ACF7EDE9DC6275AD]] toxin	unknown	sdpA|yvaW		Spo0A|Rok|AbrB|	TF+PP|TF|TF|	1|-1|-1|	nan| @| @|	nan|nan|nan|
yxeB	9		5'UTR of iolR	S1527
trpA	9	unknown	unknown	ywzF
yqjP	9	biofilm formation	signal peptidase I	sipW|yqhE	sigA|	SinR|AbrB|Spo0A|	TF|TF|TF+PP|	-1|-1|1|	nan| @|nan|	nan|nan|nan|
S989	9		5'UTR of padR	S285
yflT	9	control of sporulation initiation	response regulator aspartate phosphatase	rapB|spo0P|ywmE	sigA|
ybfN	9	unknown	glyoxal reductase	yvgN|yvsB	sigB|	SinR|	TF|	-1|	nan|	nan|
yesW	9	unknown	unknown	ypzD
cysL	9	unknown	unknown	yngC	sigM|	YclJ|	TF-TC|	1|	unk|	-1|
yfnH	9	unknown	transcriptional regulator ([SW|LysR family])	ywqM
ysaA	9	regulation of cysteine biosynthesis	transcriptional regulator ([SW|LysR family])	cysL|ywfK|ipa-89d	sigA|	CysL|YetL|	TF+M|TF+M|	-1|NaN|	unk|Flavonoids::stress|	-1|-1|
X.25	9	unknown	unknown	yqkA
aroK	9		intergenic region	S1499
S1324	9	magnesium uptake	primary magnesium transporter	mgtE|ykoK	sigK|	M-box|	riboswitch|	-1|	Magnesium|	1|
S1561	9	unknown	unknown	yesV		YesS|CcpA|	TF+P+unk|TF+PP+M|	1|NaN|	unk|D-fructose-1,6-bisphosphate Glucose-6-Phosphate|	nan|1 1|
ywqM	9	biosynthesis of phospholipids	cardiolipin synthase, major enzyme	clsA|ywnE
yhzE	8	unknown	unknown	yqeB
ycbC	8	unknown	unknown	yqaC
ydaK	8	The antisense RNA of amyX	3'UTR of yqfW	S941
garD	8	unknown	unknown	yjcK
S949	8	The antisense RNA of ylbJ	intergenic region	S183
S321	8	unknown	general stress protein	ydaK
ynbB	8	unknown	unknown	ywzA	sigB|
yomV	8	resistance to lysozyme	O-acetyl transferase	oatA|yrhL	sigV|
yfnB	8	control of [SW|SigW] activity	protease	prsW|ypdC
xynB	8	unknown	unknown	ypzJ
S969	8	control of [[protein|D343D2096664A972026D911E7A17A35C7B1CD1C9]] activity	positive effector of [[protein|D343D2096664A972026D911E7A17A35C7B1CD1C9]]-phosphate stability	degR|prtR	sigD|	ComK|	TF|	-1|	@|	nan|
yqaC	8	unknown	unknown	ywzB
ydzW.3	8	[[category|SW 3.2.1]]	RNA polymerase ECF-type sigma factor SigZ	sigZ
sigL	8	unknown	unknown	ywoH
ywbC	8		intergenic region	S48
opuCB	8		5'UTR of gltA	S683
ycbD	8	methionine biosynthesis	unknown	yoaD		S-box-SAM|	riboswitch|	-1|	S-adenosyl-L-methionine|	-1|
yclA	8	The antisense RNA of rtpA	intergenic region	S770
S288	8	unknown	sporulation protein	ywkF	sigK|
yfmB	8	The antisense RNA of ydhG	3'UTR of xkdA	S454
yetM	8		intergenic region	S1086
S589	8	heme biosynthesis	heme O synthase (major enzyme)	ctaB	sigA|	ResD|	TF-TC|	1|	Menaquinone|	1|
ykyB	8	export of magnesium	magnesium efflux pump	mpfA|yhdP
ribAB	8	rhamnose utilization	L-rhamnose isomerase	rhaA|yulE		*RhaR*|	silico-TF+M|	NaN|	L-rhamnulose-1-phosphate|	-1|
yitK	8	chromosome partitioning	site-specific integrase/recombinase	codV	sigA|	CodY|	TF+M|	-1|	GTP isoleucine valine|	1 1 1|
ubiX	8		3'UTR of ogt	S485
S844	8		5'UTR of ytpA	S1164
yusY.1	8	utilization of D-glucarate/galactarate	NADP<sup>+</sup>-dependent alpha-ketoglutaric semialdehyde dehydrogenase	ycbD		YcbG|	TF+M|	-1|	D-Glucarate D-Galactarate|	-1 -1|
pksR	8	unknown	unknown	yoaT
ywzB	8	unknown	unknown	yomV
metE	8	unknown	unknown	yorI
rplB	8	unknown	unknown	yncC
S1281	8	unknown	[SW|MarR family|MarR/DUF24 family] transcription regulator	ydeP
ykvR	8	unknown	unknown	ydzK
ykzC	8		3'UTR of yobF	S712
ypzJ	8	multiple antibiotic resistance	multidrug [SW|ABC transporter ](ATP-binding protein)	bmrD|yheH
ydaJ	8	The antisense RNA of S673	5'UTR of recU	S844
yosW	8	unknown	unknown	yorZ
nadB	8	starch and maltodextrin utilization	glucan 1,4-alpha-maltohydrolase, neopullulanase, maltogenic amylase	yvdF	sigK|sigE|	*MdxR*|	silico-TF+M|	NaN|	unk|	nan|
ywzA	8		intergenic region	S781
S1263	8	modification of Efp	putative C-S lyase	ynbB
S524	8	resistance to plant product quercetin	Fe-containing quercetin 2,3-dioxygenase	qdoI|yxaG		Qdor|LmrA|	TF+M|TF+M|	-1|-1|	Flavonoids|Flavonoids|	-1|-1|
ydzK	8	cell wall turnover	peptidoglycan hydrolytic L,D-endopeptidase	cwlK|ycdD
S1086	8	unknown	unknown	ywrK	sigK|
yxdM	8	polyketide synthesis	polyketide synthase	pksR
ykzS	8	synthesis of c-di-AMP	diadenylate cyclase	cdaA|ybbP|ybbQ
S119	8	fatty acid degradation	long-chain fatty-acid-CoA ligase	lcfB|yhfL	sigA|	FadR|CcpA|	TF+M|TF+PP+M|	-1|-1|	Palmitoyl-CoA Oleoyl-CoA|D-fructose-1,6-bisphosphate Glucose-6-Phosphate|	1|1 1|
S391	8	The antisense RNA of S1417	5'UTR of malK	S1207
S1164	8	The antisense RNA of comP	3'UTR of sda	S969
S183	8	unknown	unknown	yomZ
yqeB	8	unknown	unknown	ysgA
mtnA	8	unknown	unknown	yvdJ	sigK|sigE|	*MdxR*|	silico-TF+M|	NaN|	unk|	nan|
ykpA	8	biosynthesis of methionine	homocysteine methyltransferase	ybgG
ywkF	8	riboflavin biosynthesis	GTP cyclohydrolase II/ 3,4-dihydroxy-2-butanone 4-phosphate synthase	ribA	sigA|	FMN-box|	riboswitch|	-1|	Riboflavin-5-phosphate|	-1|
ddl 8	8	biofilm formation	glycosyltransferase, inhibitor of motility	epsE|yveO	sigA|sigH|	SinR|EAR|AbrB|	TF|RNA-anti antiterminator|TF|	-1|NaN|-1|	nan|unk| @|	nan|nan|nan|
ycgF	8	unknown	unknown	yozJ
S881	8	unknown	unknown	yitV
yorI	8		intergenic region	S881
S277	8	methionine salvage	5-methylthioribose-1-phosphate isomerase	mtnA|ykrS|mtnS	sigA|	S-box-SAM|	riboswitch|	-1|	S-adenosyl-L-methionine|	-1|
yodM	8	The antisense RNA of rplS	3'UTR of hmoA	S247
sda 8	8		intergenic region	S1092
hisJ	8	control of SigB activity	blue light receptor, flavoprotein	ytvA		Spx|	TF+S|	1|	Thiol_specific_oxidative_stress::stress|	1|
epsE	8		intergenic region	S625
lcfB	8	peptidoglycan precursor biosynthesis	UDP-N-acetylmuramoyl-L-alanine synthetase	murC|ytxF
cwlK	8	The antisense RNA of yybM	3'UTR of yisX	S391
yddS	8	NAD biosynthesis	L-aspartate oxidase	nadB	sigA|	nadR|	TF+M|	-1|	Niacin|	1|
qodI	8		5'UTR of nhaK	S1281
yjcK	8	spore coat assembly	small spore protein	sscA|yhzE	sigK|	GerE|	TF|	1|	@|	nan|
S683	8		5'UTR of metA	S825
sigZ	8		intergenic region	S949
katA	8	peptidoglycan precursor biosynthesis	D-alanine-D-alanine ligase	ddl|ddlA	sigM|
cca 8	8	glucitol utilization	D-sorbitol dehydrogenase	gutB	sigA|	GutR|	TF+M|	1|	Sorbitol|	1|
immR	8	unknown	unknown	yosB
mdxD	8	TCA cycle	citrate synthase II	citZ|citA2	sigA|	CitB|CcpC|CcpA|CodY|	riboswitch|TF+ADN-M|TF+PP+M|TF+M|	NaN|-1|-1|NaN|	Iron|Citrate|D-fructose-1,6-bisphosphate Glucose-6-Phosphate|GTP isoleucine valine|	-1|-1|1 1|1 1 1|
S838	8		intergenic region	S658
ureC	8	unknown	unknown	ykzC
ybbP	8	detoxification (degradation) of hydrogen peroxide	vegetative catalase	katA|kat-19		PerR|	TF+S|	-1|	Hydrogen_peroxide::stress|	-1|
desR	8	DNA repair, survival of stress conditions	hypoxanthine-DNA glycosylase	aag|yxlJ	sigB|
S459	8	tRNA modification	tRNA nucleotidyltransferase	cca|papS|ypjI
yheH	8	unknown	unknown	yorS
S510	8		independent transcript	S665
ctaB	8	The antisense RNA of S772	intergenic region	S365
yvdJ	8	unknown	GTP-binding protein/GTPase	yyaF|engD		ComK|	TF|	1|	@|	nan|
yitV	8	translation	ribosomal protein L2 (BL2)	rplB		stringent response|	Nan|	-1|	NaN|	nan|
yozJ	8	unknown	unknown	ydcI		SpoIIID|	TF|	1|	nan|	nan|
ysgA	8	control of SigX activity	anti-SigX	rsiX|ypuN	sigX|sigA|	YvrHb|	TF-TC|	1|	unk|	nan|
S484	8	unknown	unknown	ycgJ
gudP	8	utilization of urea as alternative nitrogen source	urease (alpha subunit)	ureC	sigH|sigA|	TnrA|PucR|GlnR|CodY|	TF+P+M|TF+M|TF+P+M|TF+M|	1|1|-1|-1|	Glutamine|Allantoin Urate Allantoate|Glutamine|GTP isoleucine valine|	-1|1 1 1|1|1 1 1|
yomE	8	mediates a developmental checkpoint coupling initiation of [[category|SW 4.2]] (phosphorylation of [[protein|2C54FE2ADC82FF414D732018C90649D477A925AD]])to the function of replication initiation proteins	developmental checkpoint protein	sda	sigA|	LexA|DnaA|	TF-proteolyse|TF|	-1|-1|	DNA_Damage| @|	1|nan|
ssbB	8	control of [[gene|5968E6D4D7378C69EC3E1E05B285069123AA1FD3]] expression	c-di-AMP [SW|riboswitch]	c-di-AMP riboswitch, kimA|ydaO riboswitch|BSU_misc_RNA_7
ywoH	8		5'UTR of fadG	S510
degA	8	required for efficient genetic transformation	single-strand DNA-binding protein	ssbB|ywpH		ComK|	TF|	1|	@|	nan|
hisC	8	regulation of cold shock expression of [[gene|644C0C354B72FC07222EE45F4D2E0E57434B5EB5]]	two-component response regulator	desR|yocG		desR|	TF-TC|	NaN|	unk|	-1|
S247	8	biosynthesis of methionine	methionine synthase	metE|metC	sigA|	S-box-SAM|	riboswitch|	-1|	S-adenosyl-L-methionine|	-1|
ykkA	8		5'UTR of yebC	S228
S735	8	utilization of xylan and xylose	xylulokinase	xylB|yncA	sigA|	XylR|CcpA|CcpB|	TF+M|TF+PP+M|TF+unk|	-1|-1|-1|	Xylose|D-fructose-1,6-bisphosphate Glucose-6-Phosphate|unk|	-1|1 1|nan|
S773	8	The antisense RNA of ywaD	intergenic region	S838
S907	8			BSU_misc_RNA_24
S770	8		independent transcript	S181
S665	8	The antisense RNA of yheA	5'UTR of ligB	S773
rsiX	8	control of scyllo-inositol utilization	transcription factor ([SW|LacI family])	iolQ|degA
yorZ	8		5'UTR of uppS	S589
yhdA	8	unknown	unknown	yyzJ
xylB	8	unknown	ABC transporter (ATP-binding protein)	ykpA
yoaD	8	unknown	unknown	ycgF	sigE|	SpoIIID|	TF|	-1|	nan|	nan|
S48 8	8	unknown	unknown	yfmB
S1168	8		intergenic region	S1414
rho 8	8	control of transfer of the mobile genetic element ICEBs1	transcriptional repressor (Xre family)	immR|ydcN
S825	8	unknown	bacillithiol S-transferase	bstF|ykkA
S781	8	export of toxic peptides	ABC transporter (permease)	yxdM		YxdJ|	TF-TC|	1|	stress:toxic-peptide|	1|
yhgB	8		independent transcript	S907
ydeP	8	biosynthesis of histidine	histidinol phosphate phosphatase	hisJ|ytvP
S181	8		5'UTR of ycgT	S119
hutH	8	unknown	unknown	ykvR		LexA|	TF-proteolyse|	-1|	DNA_Damage|	1|
yybT	8		5'UTR of recX	S288
nrnA	8	unknown	unknown	yitK
drm 8	8	regulation of resistance to salicylic acid	transcriptional activator ([SW|LysR family])	bsdA|yclA		BsdA|	TF+M|	NaN|	Salicylate::stress|	1|
gutB	8		intergenic region	S277
ycgJ	8	unknown	unknown	ydcG
ytvA	8		intergenic region	S524
X.3 8	8	control of ComK accumulation and of bistable competence gene expression	ComKrepressor	kre|ykyB
yoqS	8	unknown	unknown	yhdA	sigA|sigE|	LiaR|	TF-TC|	1|	Bacitracin::stress|	1|
ybgG	8	The antisense RNA of yufQ	3'UTR of mtnA	S484
yncC	8	degradation of RNA oligonucleotides	oligoribonuclease (nanoRNase), 3,5-bisphosphate nucleotidase	nrnA|ytqI
aag 8	8	biosynthesis of aromatic amino acids	histidinol-phosphate aminotransferase / tyrosine and phenylalanine aminotransferase	hisC|aroJ	sigA|	TRAP|	RNA-BAP|	-1|	Tryptophan|	1|
S658	8	unknown	unknown	ydzW/4
S365	8		intergenic region	S735
S635	8		5'UTR of ytmA	S1168
degR	8	excision of the conjugative transposon ICEBs1 from the trnS-leu2 locus	integrase	int|ydcL
yomZ	8	unknown	unknown	yoqS
S485	8	control of sporulation initiation, cell wall homeostasis	c-di-AMP phosphodiesterase	gdpP|yybT
yorS	8	transcriptional termination	transcriptional termination protein	rho
yhdP	8	The antisense RNA of ydhU.1	intergenic region	S1187
ydcL	8		3'UTR of xylA	S635
yosB	8		5'UTR of glpF	S321
ywlA	8	utilization of D-glucarate/galactarate	5-dehydro-4-deoxyglucarate dehydratase	ycbC		YcbG|	TF+M|	-1|	D-Glucarate D-Galactarate|	-1 -1|
S941	8	utilization of deoxyribose	phosphopentomutase	drm|yqkN	sigA|	CcpA|	TF+PP+M|	-1|	D-fructose-1,6-bisphosphate Glucose-6-Phosphate|	1 1|
S625	8	unknown	unknown	yddS
S1079	8	xylan degradation	xylan beta-1,4-xylosidase	xynB|ynaK	sigA|	XylR|CcpA|	TF+M|TF+PP+M|	-1|-1|	Xylose|D-fructose-1,6-bisphosphate Glucose-6-Phosphate|	-1|1 1|
murC	8	utilization of arginin, acetoin and fructose, required for cold adaptation	RNA polymerase sigma-54 factor (sigma-L)	sigL		CcpA|	TF+PP+M|	-1|	D-fructose-1,6-bisphosphate Glucose-6-Phosphate|	1 1|
comC	8	resistance to salicylic acid	phenolic acid decarboxylase	bsdB|yclB		BsdA|	TF+M|	1|	Salicylate::stress|	1|
S454	8	genetic competence	processing protease	comC	sigA|	ComK|	TF|	1|	@|	nan|
S1187	8	dephosphorylation of phosphosugars	sugar phosphatase	yxeH
ydcG	8	excision of the conjugative transposon ICEBs1 from the trnS-leu2 locus	excisionase	xis|ydzC| sacV		ImmR|	TF|	-1|	@|	nan|
S1110	8	unknown	lipoprotein	ydaJ
S1092	8	unknown	unknown	yhgB|yixB
oatA	8		intergenic region	S1263
ywrK	8	unknown	unknown	yosW
mntD	8	unknown	unknown	yomE
S712	8	manganese uptake	manganese ABC transporter (permease)	mntD|ytgD		MntR|	TF+M|	-1|	Mn|	1|
engD	8	compatible solute transport	glycine betaine/carnitine/choline/arsenobetaine/arsenocholine ABC transporter	opuCB|yvbD		CodY|*YvbF/YvaV*|	TF+M|silico-TF+unk|	NaN|NaN|	GTP isoleucine valine|unk|	1 1 1|nan|
S1414	8	The antisense RNA of sigA	intergenic region	S1110
prsW	8	unknown	unknown	yfnB
ydcI	8		5'UTR of abf2	S1079
codV	8	unknown	unknown	ykzS
yxeH	8	phospholipid biosynthesis	phosphatidylglycerol phosphate (PGP) phosphatase	yodM
yulE	8	unknown	unknown	ywlA|ipc-26r
S228	8		5'UTR of ykaA	S459
X.19	8	unknown	unknown	yusY
S1207	8	galactarate utilization	galactarate dehydratase	ycbH|garD		YcbG|	TF+M|	-1|	D-Glucarate D-Galactarate|	-1 -1|
citZ	8	glucarate uptake	galactarate/glucarate transporter in (proton symport)	ycbE|gudP		YcbG|	TF+M|	-1|	D-Glucarate D-Galactarate|	-1 -1|
yoaT	8	detoxification of methylglyoxal	glyoxalase I	glxA|ipa-18r|ywbC
sacV	8	unknown	FAD-dependent monooxygenase	yetM		YetL|	TF+M|	-1|	Flavonoids::stress|	-1|
yyzJ	8	histidine utilization	histidase	hutH	sigA|	HutP|CodY|CcpA|	P-AT+M|TF+M|TF+PP+M|	1|-1|-1|	Histidine|GTP isoleucine valine|D-fructose-1,6-bisphosphate Glucose-6-Phosphate|	1|1 1 1|1 1|
S142	7		intergenic region	S1219
yxiM	7	biofilm formation	unknown	epsA|yveK	sigA|sigH|	SinR|AbrB|	TF|TF|	-1|-1|	nan| @|	nan|nan|
S261	7		intergenic region	S450
yitY	7		5'UTR of cwlO	S1327
ywmB	7	unknown	unknown	yebC	sigM|
feuC	7		5'UTR of yerI	S234
S196	7	The antisense RNA of dhbF	3'UTR of ycgT	S120
S1100	7	polyketide synthesis	unknown	pksH
ganB	7	interaction with plant roots	expansin	yoaJ|EXLX1		Fur|	TF+M|	-1|	Iron|	1|
rpsS	7		5'UTR of ytsJ	S1109
S399	7	unknwon	unknown	ymfK/1
yocI	7	eliminates defective cells from developing biofilms	toxin	yqcG		Spo0A|AbrB|	TF+PP|TF|	1|-1|	nan| @|	nan|nan|
dagK	7	may be involved in cell wall metabolism ([[regulon|7F340423A34CE40D1F1AA8D373F7C4B859A6496D]])	unknown	ydjM|yzvA		WalR|PhoP|	TF-TC|TF-TC|	1|1|	unk|phosphate|	-1|-1|
rghRB	7	starch and maltodextrin utilization	beta-phosphoglucomutase(EC 5.4.2.6 and EC 2.7.1.41)	pgcM|yvdM	sigK|sigE|	*MdxR*|	silico-TF+M|	NaN|	unk|	nan|
pksH	7	cell wall synthesis, cell elongation	endopeptidase-type autolysin	cwlO|yzkA|yvcE		WalR|	TF-TC|	1|	unk|	-1|
rhgT	7	genetic competence, DNA uptake	minor pseudopilin	comGD	sigA|	ComK|ComZ|	TF|TF|	1|-1|	@| @|	nan|nan|
ykuJ	7		intergenic region	S142
S1399	7		3' of trnSL-Ser1	S14
ydjM	7	unknown	unknown	yozL		LexA|	TF-proteolyse|	-1|	DNA_Damage|	1|
mtnK	7		intergenic region	S469
S930	7	unknown	unknown	yceJ
yncB	7	translation	ribosomal protein L4	rplD		stringent response|	Nan|	-1|	NaN|	nan|
lmrB	7	[SW|acquisition of iron]	[SW|ABC transporter ]for the siderophores Fe-enterobactin and Fe-bacillibactin (integral membrane protein)	feuC	sigA|	Fur|CitB|Btr|*GlcR*|	TF+M|riboswitch|TF+M|silico-TF+unk|	-1|1|1|NaN|	Iron|Iron|Bacillibactin Enterobactin|unk|	1|-1|1|unk|
yorG	7	response to DNA damage	ATP-dependent DNA helicase	dinG
S988	7		intergenic region	S239
yoxB	7	unknown	unknown	ydeM
ytsP	7		3'UTR of padR	S284
yycR	7	unknown	unknown	yjlB
ylmD	7	purine utilization	uric acid permease	pucK|yunK	sigA|	TnrA|PucR|	TF+P+M|TF+M|	1|1|	Glutamine|Allantoin Urate Allantoate|	-1|1 1 1|
lspA	7	The antisense RNA of cssS	3'UTR of metC	S428
comGD	7	biosynthesis of thiamine	4-amino-5-hydroxymethyl-2-methylpyrimidine phosphate (HMP-P) synthase	thiC|thiA		Thi-box|	riboswitch|	-1|	TPP|	-1|
S1099	7	quality control to maintain composition and integrity of peptidoglycan	peptidoglycan-editing factor	ylmD|pgeF		Spo0A|	TF+PP|	-1|	nan|	nan|
S284	7	unknown	unknown	yorV
yyzE	7	unknown	sporulation protein	yurS	sigK|sigE|	GerE|	TF|	1|	@|	nan|
ypdA	7	unknown	unknown	yhaH
S36 7	7		intergenic region	S36
yebC	7	unknown	unknown	ykuJ	sigA|	Spo0A|CcpC|CcpA|	TF+PP|TF+ADN-M|TF+PP+M|	1|-1|-1|	nan|Citrate|D-fructose-1,6-bisphosphate Glucose-6-Phosphate|	nan|-1|1 1|
S1066	7	biosynthesis of histidine	phosphoribosylformimino-5-aminoimidazole carboxamide ribotide isomerase, homologue to HisF	hisA		*HisR*|	silico-TF+M|	NaN|	Histidine|	1|
ypmR	7	unknown	transcriptional regulator ([SW|LysR family])	gltR|yrdL	sigA|	GltR|	unk|	-1|	unk|	-1|
S287	7	unknown	unknown	ypmR|yzjA
yoeC	7	unknown	unknown	ydjN
yvrC	7	unknown	unknown	ypbD
yyzM	7	galactan utilization	endo-1,4-beta-galactosidase	ganB|yvfO		LacR|CcpA|	TF+M|TF+PP+M|	-1|NaN|	unk|D-fructose-1,6-bisphosphate Glucose-6-Phosphate|	-1|1 1|
S474	7		5'UTR of rho	S1436
S1459	7	unknown	unknown	yorG
yojN	7	unknown	unknown	yfnF	sigK|sigE|
hisD	7	The antisense RNA of ansB	3'UTR of yjzD	S399
pgcA	7	unknown	unknown	yojN
araN	7	unknown	unknown	yncB
ytzJ	7	unknown	unknown	yomT
yomJ	7		5'UTR of yfiZ	S287
S1101	7		5' of BSU_misc_RNA_47	S1089
rplD	7	chromosome partition during sporulation	ATP-dependent dsDNA translocase required for chromosome partition	spoIIIE	sigA|
hutU	7		intergenic region	S332
S272	7	initiation of RNA degradation	RNA pyrophosphohydrolase	yvcI		CcpA|	TF+PP+M|	-1|	D-fructose-1,6-bisphosphate Glucose-6-Phosphate|	1 1|
lipC	7	The antisense RNA of ntdC	independent transcript	S1459
ppsE	7		3'UTR of ssbB	S1399
yorV	7	control of DNA recombination, maintenance of genomic stability	ATP-dependent DNA helicase	yocI
ykuK	7	spore germination	spore coat phospholipase B	lipC|ycsK	sigK|	TnrA|KipR|	TF+P+M|TF+unk|	1|-1|	Glutamine|unk|	-1|nan|
S1436	7	unknown	unknown	yteU		*RmgR*|	silico-TF+M|	NaN|	unk|	1|
S239	7		intergenic region	S1536
yozL	7	control of [[protein|SigE ]]activation	morphological chekcpoint for [[protein|SigE ]]processing	spoIIR|ipc-27d|csfX	sigF|	RsfA|	P|	-1|	@|	nan|
comK	7		5'UTR of icd	S1099
ftsR	7	lichenan uptake and phosphorylation, control of LicR activity	lichenan-specific [[category|SW 1.2.2|PTS]], EIIB component	licB|celA	sigA|	LicR|CcpA|*RbsR*|	TF+PTS|TF+PP+M|silico-TF+M|	1|-1|NaN|	Salicin|D-fructose-1,6-bisphosphate Glucose-6-Phosphate|ribose|	1|1 1|-1|
S148	7	unknown	unknown	yyzM
yxiO	7	unknown	unknown	yrdK		AzlB|	TF+unk|	-1|	4-azaleucine::stress|	-1|
S30 7			5'UTR of lonA	S1066
yxeJ	7	resistance to lincomycin	lincomycin-resistance protein	lmrB|yccA	sigA|	LmrA|Qdor|	TF+M|TF+M|	-1|NaN|	Flavonoids|Flavonoids|	-1|-1|
ywaD	7	unknown	unknown	yyzE		*YydK*|	silico-TF+M|	NaN|	beta-glucoside-6-phosphate|	-1|
S234	7	may be involved in protection against methyl-hydroquinone	unknown	mhqD|yodD		MhqR|	TF+M|	-1|	Methylglyoxal::stress|	-1|
S428	7		5'UTR of yrkL	S988
pgcM	7	uptake of cobalamin	ABC transporter (binding protein)	yvrC		*RNA - Cobalamin*|	silico-riboswitch|	NaN|	Adenosylcobalamin|	1|
S332	7	regulation of [SW|genetic competence] and DNA uptake	competence transcription factor (CTF)	comK	sigA|	Spo0A|Rok|DegU|ComK|CodY|AbrB|Med|	TF+PP|TF|TF-TC|TF|TF+M|TF|P|	1|-1|1|1|-1|-1|1|	nan| @|unk| @|GTP isoleucine valine| @| @|	nan|nan|-1|nan|1 1 1|nan|0|
xkdB	7	unknown	unknown	yitY
ctc 7		stimulation of [[protein|2C6386E9A63F410558D168798D077DF91590F454]] degradation	adaptor protein	yjbH
kbaA	7	unknown	unknown	ylmA		CodY|	TF+M|	-1|	GTP isoleucine valine|	1 1 1|
spoIIIE	7		5'UTR of rodA	S1469
cmk 7			intergenic region	S822
ynaC	7		5'UTR of sspF	S30
yjbH	7	histidine utilization	urocanase	hutU	sigA|	HutP|CodY|CcpA|	P-AT+M|TF+M|TF+PP+M|	1|-1|-1|	Histidine|GTP isoleucine valine|D-fructose-1,6-bisphosphate Glucose-6-Phosphate|	1|1 1 1|1 1|
S785	7	unknown	unknown	ytzJ
feuB	7	unknown	unknown	yisX
yvkN	7	unknown	unknown	yclG	sigK|sigE|	GerR|TnrA|	TF|TF+P+M|	-1|NaN|	@|Glutamine|	nan|-1|
S516	7	ppGpp synthesis independent from stringent response	(p)ppGpp synthetase	sasB|yjbM|relQ
ydeM	7	unknown	unknown	yxiO		PhoP|	TF-TC|	1|	phosphate|	-1|
S746	7	sporulation	unknown	spo0M|ygaI	sigW|sigH|
yrdK	7	recycling of oxidized bacillithiol disulfide to the reduced form (BSH)	unknown	ypdA
ywdH	7	unknown	unknown	yvaO
exlX	7	The antisense RNA of oxaAB	5'UTR of [[gene|064AE8CE6D52E35582F90654AA9548963573C05C]]	S319
yjbM	7	methionine salvage	5-methylthioribose kinase	mtnK|ykrT	sigA|	S-box-SAM|	riboswitch|	-1|	S-adenosyl-L-methionine|	-1|
yurS	7	unknown	unknown	ywdH|ipa-58r
S450	7	may control [SW|cell wall synthesis ]by the [SW|penicillin-binding proteins]	similar to coordinator of zonal elongation	yueF
gltR	7		5'UTR of citZ	S1101
ymfK	7	unknown	double-zinc aminopeptidase	ywaD|ipa-8r
licB	7	pectin utilization	rhamnogalacturonan esterase	yesT		YesS|CcpA|	TF+P+unk|TF+PP+M|	1|NaN|	unk|D-fructose-1,6-bisphosphate Glucose-6-Phosphate|	nan|1 1|
S1296	7	unknown	unknown	ytsP
yosC	7	polyketide synthesis	unknown	pksI
S14 7			intergenic region	S516
yclG	7		5'UTR of hemA	S1063
spoVIF	7	control of SigE processing and activation	co-activator (with [[protein|9F338225E1286D530EAAAB504DEC8D5AFA06AC8D]]) for triggering [[protein|221829E084DA78ACE1C2DFCEB6E59EDA534FF55D]]-dependent processing of SigE	spoIIT|ywmB
S1219	7	unknown	unknown	yokB
yodD	7	control of sporulationinitiation	effector of [[protein|KinB ]]activity	kbaA|ybxC|ybaM	sigE|	SpoIIID|	TF|	-1|	nan|	nan|
ydjN	7	unknown	unknown	yxeJ
yokB	7	unknown	unknown	ynaC
yqcG	7	control of Rnase Y activity, see Targets of the Y complex	subunit of the regulatory iron-sulfur containing [[protein|EE52DFA35B935E551871D079A9BE877DB2001A3B]]-[[protein|6C9A092F38739A3759793EF8B496569CD02C2E3F]]-[[protein|EBD15C174A03B7FCDFFE4C5DB5D86E93F1B9CAC4]] complex	ylbF|ricF		Spo0A|	TF+PP|	-1|	nan|	nan|
yhjN	7	The antisense RNA of ykoH	3'UTR of yqgW	S930
thiC	7		5'UTR of ywrK	S1385
S522	7	The antisense RNA of S710	3'UTR of ydeB	S180
yfnF	7	unknown	unknown	yomY
S120	7	uptake of α-1,5-arabinooligosaccharides	α-1,5-arabinooligosaccharide [SW|ABC transporter ](sugar-binding protein)	araN|yseC	sigA|	CcpA|AraR|	TF+PP+M|TF+M|	-1|-1|	D-fructose-1,6-bisphosphate Glucose-6-Phosphate|Arabinose|	1 1|-1|
S822	7	translation	ribosomal protein S19 (BS19)	rpsS		stringent response|	Nan|	-1|	NaN|	nan|
spo0B	7	unknown	unknown	yoxB	sigB|
araQ	7	The antisense RNA of ybcL	3'UTR of sdpI	S1296
yteU	7	transcription elongation	transcription elongation factor	greA
spo0M	7	unknown	unknown	yoeC
pucK	7	uptake of -1,5-arabinooligosaccharides	-1,5-arabinooligosaccharide ABC transporter (integral membrane protein)	araQ|yseE	sigA|	CcpA|AraR|	TF+PP+M|TF+M|	-1|-1|	D-fructose-1,6-bisphosphate Glucose-6-Phosphate|Arabinose|	1 1|-1|
S1148	7	unknown	unknown	yqkB
S1385	7	unknown	unknown	yvkN
epsD	7	control of [[gene|8AB7D225DBEE6BD695A4A8A2384D2C029B571C57]] expression	transcriptional activator ([SW|LysR family])	yofA|ftsR
yebE	7	unknown	unknown	yuxO|srfB	sigA|
artP	7	unknown	unknown	ydeK		*YhdI/YdeL*|	silico-TF+unk|	NaN|	unk|	nan|
S1109	7	unknown	unknown	yebE|yebF
yoaC	7	biosynthesis of histidine	histidinol dehydrogenase	hisD		*HisR*|	silico-TF+M|	NaN|	Histidine|	1|
S245	7	polyketide synthesis	unknown	pksF
yomT	7	unknown	unknown	yhjN
S319	7	arginine uptake	high affinity arginine ABC transporter (ATP-binding protein)	artP|yqiX		AhrC|	TF+M|	NaN|	arginine|	1|
S1089	7	protein secretion	signal peptidase II	lspA|lsp
dinG	7	required for spore coat assembly and resistance	unknown	spoVIF|yjcC	sigK|	GerR|GerE|	TF|TF|	1|1|	@| @|	nan|nan|
spoIIR	7		intergenic region	S245
S470	7	The antisense RNA of thrB	3'UTR of yflA	S272
yoqR	7		intergenic region	S261
ykzT	7		5'UTR of fruR	S522
epsA	7	unknown	unknown, distantly related to RNase H	ykuK	sigA|	Spo0A|CcpC|CcpA|	TF+PP|TF+ADN-M|TF+PP+M|	1|-1|-1|	nan|Citrate|D-fructose-1,6-bisphosphate Glucose-6-Phosphate|	nan|-1|1 1|
ylbF	7		5'UTR of ytmP	S1148
yomY	7	unknown	unknown	yxiM
S1536	7	unknown	unknown	yomJ		AbrB|	TF|	-1|	@|	nan|
yvcI	7	unknown	unknown	xkdB|ykxB		Xre|	TF|	-1|	nan|	nan|
yuxO	7	unknown	unknown	yosC
ydeK	7	synthesis of CTP and dCTP	cytidylate kinase (CMP, dCMP)	cmk|jofC|ypfC
greA	7	SPß-mediated lysis	N-acetylmuramoyl-L-alanine amidase	blyA|yomC
S1196	7	[SW|acquisition of iron]	[SW|ABC transporter ]for the siderophores Fe-enterobactin and Fe-bacillibactin (integral membrane protein)	feuB	sigA|	Fur|CitB|Btr|*GlcR*|	TF+M|riboswitch|TF+M|silico-TF+unk|	-1|1|1|NaN|	Iron|Iron|Bacillibactin Enterobactin|unk|	1|-1|1|unk|
S180	7	control of [[protein|908DB17A39D518E84977250C55825E77FA02E391]] activity	activator of [[protein|7B1B664A1AE1F641E8E7D9E2894D5C8FFFA92948]] kinase activity	mcsA|yacH	sigF|sigB|sigA|	CtsR|	TF+unstability|	-1|	HeatShock|	-1|
yqkB	7	production of the antibacterial compound plipastatin	plipastatin synthetase	ppsE		AbrB|	TF|	-1|	@|	nan|
pksF	7		intergenic region	S196
hemAT	7		5'UTR of mgtE	S474
S1327	7	unknown	unknown	yoqR
yisX	7		3'UTR of yopL	S785
ypbD	7		intergenic region	S1196
yhaH	7		intergenic region	S1100
blyA	7	The antisense RNA of yisT	3'UTR of ydbD	S148
cwlO	7	unknown	unknown	yoaC		S-box-SAM|	riboswitch|	-1|	S-adenosyl-L-methionine|	-1|
yjlB	7	biosynthesis of lipoteichoic acid	diacylglycerol kinase	dgkB|yerQ
yueF	7		5'UTR of metE	S470
pksI	7	unknown	unknown	yycR
S1063	7	[SW|translation] (under stress conditions)	ribosomal protein	ctc	sigB|sigA|
hisA	7	interconversion of glucose 6-phosphate and alpha-glucose 1-phosphate	alpha-phosphoglucomutase	pgcA|yhxB|gtaC|gtaE
ylmA	7	biofilm formation	unknown	epsD|yveN	sigA|sigH|	SinR|EAR|AbrB|	TF|RNA-anti antiterminator|TF|	-1|NaN|-1|	nan|unk| @|	nan|nan|nan|
mcsA	7	initiation of sporulation	sporulationinitiation phosphotransferase	spo0B|spo0D	sigA|
S469	7	unknown	unknown	ykzT
yceJ	7	The antisense RNA of S827	intergenic region	S746
S1469	7	movement towards oxygen	haem-based aerotactic transducer	hemAT|yhfV	sigD|
S1013	6	unknown	similar to uroporphyrinogen III synthase	yjjA
S1240	6	polyketide synthesis	polyketide synthase of type I	pksN|pksP
ykzN	6	unknown	unknown	ydeF
fadG	6	biosynthesis of thiamine, MEP pathway of isoprenoid biosynthesis	1-deoxyxylulose-5-phosphate synthase	dxs|yqiE		stringent response|	Nan|	-1|	NaN|	nan|
ywmC	6	unknown	unknown	ynaI
S421	6	uptake of polygalacturonan and rhamnogalacturonan	polygalacturonan and rhamnogalacturonan ABC transporter (transmembrane lipoprotein)	yteP		*RmgR*|	silico-TF+M|	NaN|	unk|	1|
msrA	6	resistance to toxic metal ions	unknown	czcO|trkA|yrdP		CzrA|	TF+M|	-1|	Copper::stress Zinc::stress Nickel::stress Manganese::stress Molybdenum::stress|	-1|
ytxJ	6	dissociation of antibiotics (virginiamycin M, lincomycin) from the ribosome	ABCF ATPase	vmlR|expZ
pupG	6		intergenic region	S405
yocJ	6	unknown	unknown	yrkK
S1537	6		5'UTR of yraL	S1013
yjbC	6	unknown	unknown	yyaK
ycgP	6	unknown	unknown	yyaQ
S412	6		intergenic region	S279
ypmA	6	histidine utilization	formiminoglutamate hydrolase	hutG	sigA|	HutP|CodY|CcpA|	P-AT+M|TF+M|TF+PP+M|	1|-1|-1|	Histidine|GTP isoleucine valine|D-fructose-1,6-bisphosphate Glucose-6-Phosphate|	1|1 1 1|1 1|
S1275	6	polyketide synthesis	hydroxymethylglutaryl CoA synthase	pksG
ydhG	6	resistance to osmotic downshock	mechanosensitive channel, similar to MscS	yfkC
S1556	6		5'UTR of citM	S262
S19 6			5'UTR of qdoI	S1537
yojA	6	resistance of the spore	spore coat protein	cotG	sigK|sigE|	GerR|GerE|	TF|TF|	1|1|	@| @|	nan|nan|
yhjB	6	intracellular iron channeling, biosynthesis of iron-sulfur clusters	frataxin-like protein	fra|ydhG
frlR	6		intergenic region	S1468
ywlC	6	siderophore uptake	hydroxamate siderophore [SW|ABC transporter ](ATP-binding protein) (ferrichrome und ferrioxamine)	fhuC		Fur|	TF+M|	-1|	Iron|	1|
ykuC	6		intergenic region	S267
levD	6	The antisense RNA of yomE	5'UTR of yaaJ	S16
S748	6	unknown	unknown	yoaK
yomF	6		intergenic region	S1543
S805	6	production of malonyl-CoA, the substrate for fatty acid biosynthesis	acetyl-CoA carboxylase (beta subunit))	accD|yttI		Spo0A|	TF+PP|	1|	nan|	nan|
yomR	6	unknown	unknown	yybH	sigE|
yonU	6	unknown	unknown	ykuC
rocR	6	unknown	acylphosphatase	yflL
fhuC	6	resistance to streptothricine	streptothricine acetyl-transferase	satA|yyaR
glcT	6	unknown	unknown	yusD		Spo0A|	TF+PP|	1|	nan|	nan|
cgeA	6	[SW|acquisition of iron]	ABC transporter for the siderophore schizokinen and arthrobactin (binding protein)	yfiY		Fur|	TF+M|	-1|	Iron|	1|
proB	6	survival of ethanol stress	unknown	yaaI	sigB|
yoqE	6	unknown	unknown	yjcZ	sigK|	GerE|	TF|	1|	@|	nan|
natR	6	unknown	unknown	ykvP	sigK|
S1457	6	transcriptional activator of arginine utilization operons	transcriptional activator	rocR	sigA|	RocR|CodY|	TF+M|TF+M|	-1|NaN|	Ornithine Citrulline|GTP isoleucine valine|	1 1|1 1 1|
S703	6		intergenic region	S409
cotW	6	The antisense RNA of ydeH	3'UTR of spoIIIL	S925
S615	6	control of the CoA pool	pyridoxal phosphate-binding protein	ylmE		Spo0A|	TF+PP|	-1|	nan|	nan|
yodA	6	control of sporulation initiation	Spo0A-P phosphatase	ynzD		AbrB|	TF|	-1|	@|	nan|
vmlR	6	probably regulation of starch and maltodextrin utilization	transcriptional regulator ([SW|LacI family])	yvdE|mdxR	sigK|
yjlA	6	regulation of utilization of sugar amines	transcriptional regulator (GntR family)	frlR|yurK		FrlR|	TF+M|	NaN|	Fructoselysine6-phosphate|	-1|
ribE	6	assembly of the 50S subunit of the ribosome	ribosome assembly factor	yaaA,|rlbA	sigA|
S267	6	The antisense RNA of spsE	intergenic region	S63
S1425	6		intergenic region	S1331
ybbA	6	assembly of iron-sulphur clusters	iron-sulphur cluster assembly factor	yitW|sufT
yheJ	6	The antisense RNA of yuaC	intergenic region	S829
bsdD	6		5'UTR of ddl	S156
S543	6		5'UTR of yfjN	S280
hisH	6	siderophore uptake	hydroxamate siderophore [SW|ABC transporter ](ferrichrome und ferrioxamine) (permease)	fhuG		Fur|	TF+M|	-1|	Iron|	1|
ypjC	6	control of [[protein|D04629D798E458AD538809BB2B150B7FA81D2C7E]] activity	anti-sigma factor to [[protein|D04629D798E458AD538809BB2B150B7FA81D2C7E]]	rsiV|yrhM	sigV|
S206	6	The antisense RNA of yugG	intergenic region	S1556
yjzE	6	unknown	unknown	yomW
ispG	6	translation	tyrosyl-tRNA synthetase (minor)	tyrZ|ipa-9r|tyrS1|tyrT		T-box-TYR|T-box-TYR|	RNA switch|RNA switch|	1|1|	tRNAtyr|tRNAtyr|	-1|-1|
accD	6	unknown	unknown	yraH
S448	6	sodium export	Na<sup>+</sup> ABC transporter (export) (ATP-binding protein)	natB		NatR|	TF-TC|	1|	Sodium::extracellular|	1|
yfkC	6		5'UTR of yjiB	S448
yjjA	6	unknown	unknown	ypmA
hutG	6		5'UTR of yuzG	S1240
xtrA	6	resistance of the spore	spore crust protein (insoluble fraction)	cotW	sigK|	GerE|SpoIIID|	TF|TF|	1|-1|	@|nan|	nan|nan|
bacB	6	unknown	unknown	yxeF
ydeF	6			BSU_misc_RNA_9
yugE	6	unknown	unknown	yhcW
S957	6	resistance to salicylic acid	phenolic acid decarboxylase	bsdD		BsdA|	TF+M|	1|	Salicylate::stress|	1|
S156	6	unknown	unknown	ygaC
yyzI	6	The antisense RNA of hemN	5'UTR of yuzE	S1220
mdxR	6	unknown	SAM-dependent class I methyltransferase	ytqB
metC	6	unknown	unknown	yojA
yrpB	6		intergenic region	S424
pyrR	6	unknown	sporulation protein	yyaD	sigE|	SpoIIID|	TF|	-1|	nan|	nan|
S688	6	unknown	unknown	yoqF
ydzQ	6	unknown	unknown	yodI	sigK|
X.5 6	6	iron acquisition from enterobactin [pubmed|28283524]	enterobactin esterase [pubmed|28283524]	ybbA	sigA|	Fur|CitB|Btr|*GlcR*|	TF+M|riboswitch|TF+M|silico-TF+unk|	-1|1|1|NaN|	Iron|Iron|Bacillibactin Enterobactin|unk|	1|-1|1|unk|
yomG	6		intergenic region	S1425
yaaI	6	fructose uptake and phosphorylation	fructose-specific [[category|SW 1.2.2|PTS]], EIIA component	levD	sigL|	LevR|CcpA|	TF+PTS|TF+PP+M|	1|-1|	fructose|D-fructose-1,6-bisphosphate Glucose-6-Phosphate|	1|1 1|
ykvP	6	regulation of multidrug resistance	transcriptional activator ([SW|MerR family])	bmrR	sigB|sigA|	Mta|BmrR|	TF+M|TF+M|	1|1|	unk|Rhodamine6G::stress Tetraphenylphosphonium::stress|	nan|1|
S508	6	control of glucose uptake	transcriptional antiterminator of the [[gene|B5E7EB475434E96786C577AE709A21BD702733D8]]-[[gene|29B793660E4D30C0656248F3EF403FEF76FB9025]]-[[gene|14ED1AF5038F43F3B151FCBABE6CFC5A2DA3AA6E]] operon	glcT|ykwA
S925	6	control of [[gene|67C0C9EA17EF953554D3D57CD0D285246F50C1AD]]-[[gene|9B2766D2F8892AA17DB480216570C81C33355C3B]] expression	leader peptide	bmrB|yheJ		AbrB|	TF|	-1|	@|	nan|
S1262	6		5'UTR of ywzC	S1457
ydgD	6	fatty acid degradation	unknown	fadG|ykuG		FadR|	TF+M|	-1|	Palmitoyl-CoA Oleoyl-CoA|	1|
yodI	6		intergenic region	S421
liaS	6	protein quality control, control of swarming motility	class III heat-shock ATP-dependent protease	lonA|lon	sigA|	CtsR|	TF+unstability|	-1|	HeatShock|	-1|
yfiY	6	unknown	unknown	ydeG
opuBD	6	regeneration of methionine and restoration of protein function after oxidative damage	peptide methionine sulfoxide reductase	msrA|yppP		Spx|	TF+S|	1|	Thiol_specific_oxidative_stress::stress|	1|
ispH	6	unknown	unknown	yjzE	sigB|
yxiB	6	control of SigM activity	anti-SigM protein	yhdL	sigM|sigA|
pksN	6	uptake of galactotriose	galactotriose ABC transporter (permease)	ganQ|yvfM		LacR|CcpA|	TF+M|TF+PP+M|	-1|NaN|	unk|D-fructose-1,6-bisphosphate Glucose-6-Phosphate|	-1|1 1|
fhuG	6		3'UTR of clpE	S491
bacD	6	3-5 exoribonuclease	RNase PH (EC 2.7.7.56)	rph
yhcW	6	unknown	unknown	yrpB		GltR|	unk|	NaN|	unk|	-1|
S405	6	control of [[protein|49E70A20CC05DBE485953C0AE34E634EFB33C3B2]] activity in response to bacitracin	two-component sensor kinase	liaS|yvqE	sigA|	LiaR|AbrB|	TF-TC|TF|	1|-1|	Bacitracin::stress| @|	1|nan|
ynzD	6		intergenic region	S1572
ytqB	6	unknown	unknown	ydzQ
S829	6		intergenic region	S805
S1542	6	unknown	unknown	ypjC|jojC
S1331	6	unknown	unknown	yobV
yxeF	6	unknown	unknown	yxeA		YxdJ|	TF-TC|	1|	stress:toxic-peptide|	1|
yosE	6	unknown	unknown	yorT
S130	6	unknown	unknown	yqjA
pgsC	6		intergenic region	S615
yqjA	6	biosynthesis of proline	glutamate 5-kinase	proB		T-box-PRO|	RNA switch|	1|	tRNApro|	-1|
scoC	6	unknown	unknown	yefB
S63 6	6		5' of rrnA-16S	S19
sigI	6	biosynthesis of methionine	cystathionine beta-lyase	metC|yjcJ	sigA|	S-box-SAM|CodY|	riboswitch|TF+M|	-1|NaN|	S-adenosyl-L-methionine|GTP isoleucine valine|	-1|1 1 1|
fosB	6	maturation of the outermost layer of the spore	spore crust protein	cgeA|cgeAA	sigK|	GerR|GerE|	TF|TF|	1|1|	@| @|	nan|nan|
yhdL	6	unknown	NADPH:ferredoxin oxidoreductase	ycgT	sigA|	Fur|	TF+M|	-1|	Iron|	1|
ycgT	6	unknown	unknown	ydgE
yyaD	6	unknown	unknown	yosE
yflL	6	unknown	unknown	yqkC
S1153	6	control of a class of heat shock genes	[SW|RNA polymerase ][SW|sigma factor ]SigI	sigI|ykoZ	sigI|
msrB	6	The antisense RNA of yodN	3'UTR of yqaP	S981
yrkK	6		5'UTR of ywzH	S1479
ilvA	6		intergenic region	S957
yobV	6	unknown	unknown	ylaB	YlaC|sigA|	Spx|	TF+S|	1|	Thiol_specific_oxidative_stress::stress|	1|
ylaB	6	unknown	unknown	yyzI
ypfA	6		5'UTR of ydzW/7	S216
yesN	6	unknown	unknown	yonU
sspF	6	unknown	unknown	yomR
yonH	6	biosynthesis of branched-chain amino acids	threonine dehydratase	ilvA		CodY|	TF+M|	-1|	GTP isoleucine valine|	1 1 1|
yrkF	6	The antisense RNA of S1132	3'UTR of yoaT	S703
yonA	6	unknown	unknown	yjlA
yjzJ	6	The antisense RNA of comC	3'UTR of liaR	S1275
ydeN	6	initiation of sporulation	phosphotransferase of the sporulation initiation phosphorelay	spo0F	sigH|sigA|	Spo0A|	TF+PP|	1|	nan|	nan|
S262	6	unknown	unknown	yonA
S990	6	unknown	two-component response regulator	yesN
ywdD	6	unknown	unknown	ywdD|ipa-54d
S1176	6		5'UTR of ydiG	S206
yorT	6	control of alkaline protease expression	MRP family regulator	salA|ybaL		salA|CcpA|	P|TF+PP+M|	-1|NaN|	@|D-fructose-1,6-bisphosphate Glucose-6-Phosphate|	-1|1 1|
cyeB	6	unknown	unknown	yhcX
yoqF	6		5'UTR of yyaQ	S1571
S935	6		intergenic region	S1262
yyaK	6	biosynthesis of lysine and peptidoglycan	aspartokinase I (alpha and beta subunits)	dapG|lssD	sigK|sigA|
yefB	6	unknown	unknown	yomG
ydeG	6		5'UTR of zosA	S502
pksJ	6	unknown	unknown	yqjQ
S1543	6	unknown	unknown	ywmC
S1571	6	unknown	unknown	yoqE
yogA	6	unknown	unknown	yerO
S409	6	riboflavin biosynthesis	riboflavin synthase (alpha subunit)	ribE|ribB	sigA|	FMN-box|	riboswitch|	-1|	Riboflavin-5-phosphate|	-1|
S1230	6	unknown	unknown	yugE
ydcR	6	control of SigY activity	putative anti-SigY protein	yxlC	sigY|
cotG	6	unknown	unknown	yjzJ
S491	6	survival of paraquat stress	unknown	yjbC	sigX|sigW|sigM|sigB|sigA|	PerR|YodB|	TF+S|TF+S|	-1|-1|	Hydrogen_peroxide::stress|Quinone::stress|	-1|-1|
yybH	6	unknown	unknown	yrkF		*YrkD*|	silico-TF+unk|	NaN|	unk|	|
yxlC	6	unknown	unknown	yonH
lonA	6	MEP pathway of isoprenoid biosynthesis	(E)-4-hydroxy-3-methylbut-2-enyl diphosphate reductase	ispH|yqfP
ganQ	6		5'UTR of besA	S1230
tyrZ	6		intergenic region	S412
S1479	6	unknown	putative cysteine and O-acetyl serine efflux permease	yvbV|cyeB
ydgE	6		5'UTR of menF	S1176
yitW	6	control of thiC expression	Thi-box RNA	Thi-box|BSU_misc_RNA_11
S502	6	purine uptake	purine nucleoside transporter	nupG|yxjA		G-box-HXTX|G-box-GUA|	riboswitch|riboswitch|	1|1|	Hypoxanthine|Guanine|	-1|-1|
natB	6		intergenic region	S730
yjcZ	6	biosynthesis of the antibiotic bacilysin	oxidase	bacB|ywfC|ipa-81d	sigH|	scoC|CodY|AbrB|	TF|TF+M|TF|	-1|-1|-1|	@|GTP isoleucine valine| @|	nan|1 1 1|nan|
yomU	6	regeneration of methionine and restoration of protein function after oxidative damage	peptide methionine sulfoxide reductase	msrB|yppQ		Spx|	TF+S|	1|	Thiol_specific_oxidative_stress::stress|	1|
X.7 6	6	conjugation of ICE BS1	DNA relaxase, similar to transposon protein	nicK|ydcR
S1572	6	unknown	unknown	ydgD
S149	6	unknown	unknown	yomF
pksL	6	protection of spore DNA	small acid-soluble spore protein (minor)	sspF	sigG|
yerO	6	biosynthesis of the antibiotic bacilysin	alanine-anticapsin ligase	bacD|ywfE|ipa-83d	sigH|	scoC|CodY|AbrB|	TF|TF+M|TF|	-1|-1|-1|	@|GTP isoleucine valine| @|	nan|1 1 1|nan|
yxeA	6	transition state regulator	transcriptional repressor ([SW|MarR family])	scoC|hpr|catA		SenS|salA|AbrB|CodY|	TF|P|TF|TF+M|	1|-1|1|NaN|	nan| @| @|GTP isoleucine valine|	nan|-1|nan|1 1 1|
S279	6	unknown	unknown	yxaH		Qdor|LmrA|	TF+M|TF+M|	-1|-1|	Flavonoids|Flavonoids|	-1|-1|
yoaK	6	MEP pathway of isoprenoid biosynthesis	1-hydroxy-2-methyl-2-(E)-butenyl-4-diphosphate synthase	ispG|yqfY	sigE|	SpoIIID|	TF|	-1|	nan|	nan|
salA	6	unknown	unknown	ydeN
ynaI	6	polyketide synthesis	polyketide synthase	pksJ|pksK
yrdP	6	unknown	unknown	xtrA		Xre|	TF|	-1|	nan|	nan|
ysxC	6	confers resistence against antimicrobial compounds from <i>B. amyloliquefaciens</i>	fosfomycin resistance protein	fosB|yndN	sigW|
gcaD	6	The antisense RNA of pbpG	5'UTR of dctS	S149
ynzK	6		5'UTR of cwlS	S748
S1220	6	unknown	unknown	ykzN
ydbB	6	translation	cysteine-tRNA synthetase	cysS|snpA	sigA|	T-box-CYS|	RNA switch|	1|	tRNAcys|	-1|
rph 6	6	RNA helicase	DEAD-box RNA helicase	deaD|yxiN
dapG	6	[[category|SW 4.1.2]], biosynthesis of N,N'-diacetylbacillosamine	UDP-N-acetylglucosamine 4,6-dehydratase	epsC|yveM	sigA|sigH|	SinR|EAR|AbrB|	TF|RNA-anti antiterminator|TF|	-1|NaN|-1|	nan|unk| @|	nan|nan|nan|
yqjQ	6		5'UTR of patA	S508
ygaC	6	compatible solute transport	choline and arsenocholine ABC transporter (membrane protein)	opuBD|proZ	sigA|	GbsR|CodY|*YvbF/YvaV*|	TF+M|TF+M|silico-TF+unk|	-1|NaN|NaN|	Betaine Choline|GTP isoleucine valine|unk|	1 -1|1 1 1|nan|
cgeB	6		5'UTR of opuD	S1153
S730	6		intergenic region	S688
cysS	6		5'UTR of ydhB	S200
S16 6	6	translation	transfer RNA-Cys	trnD-Cys
S1468	6	biosynthesis of histidine	imidazole glycerol phosphate synthase (glutaminase subunit)	hisH		*HisR*|	silico-TF+M|	NaN|	Histidine|	1|
bmrR	6	unknown	unknown	yodA
trnD.Cys	6	unknown	putative bacillredoxin	ytxJ|csb40	sigH|sigB|
deaD	6		5'UTR of yclN	S130
yaaA	6	cell wall metabolism	bifunctional N-acetylglucosamine-1-phosphate	gcaD|tms|tms26|glmU	sigA|	stringent response|	Nan|	-1|	NaN|	nan|
yraH	6	quinone detoxification	azoreductase	azoR1|yocJ		YodB|	TF+S|	-1|	Quinone::stress|	-1|
yteP	6	unknown	unknown	ydbB
yusD	6	purine salvage and interconversion	purine nucleoside phosphorylase	pupG|punA|pnp|yqkO	sigA|	CcpA|	TF+PP+M|	-1|	D-fructose-1,6-bisphosphate Glucose-6-Phosphate|	1 1|
S200	6	ribosome assembly	GTPase	ysxC|orfX	sigA|	CtsR|	TF+unstability|	-1|	HeatShock|	-1|
dxs 6	6		5'UTR of yyzE	S1542
S216	6	unknown	unknown	lplA		CcpA|	TF+PP+M|	NaN|	D-fructose-1,6-bisphosphate Glucose-6-Phosphate|	1 1|
yxaH	6	regulation of proline utilization	transcriptional activator ([SW|PucR family])	putR|ycgP|prcR		PutR|CodY|	TF+M|TF+M|	NaN|NaN|	Proline|GTP isoleucine valine|	1|1 1 1|
atpH	6	unknown	unknown	ynzK
yyaQ	6	regulation of pyrimidine biosynthesis	transcriptional antiterminator with minor uracil phosphoribosyltransferase activity	pyrR	sigA|	PyrR|PurR|	P-AT+M|TF+M|	1|-1|	UTP PRPP UMP|PRPP|	1 -1 1|-1|
S280	6	unknown	unknown	yhjB		ComK|CodY|	TF|TF+M|	1|-1|	@|GTP isoleucine valine|	nan|1 1 1|
ylmE	6	tRNA modification	L-threonylcarbamoyl-AMP synthase	tsaC|ipc-29d|ywlC		DnaA|	TF|	-1|	@|	nan|
yhcX	6		intergenic region	S990
lplA	6	unknown	unknown	yogA
yomW	6	ATP synthesis	ATP synthase (subunit delta)	atpH		stringent response|	Nan|	-1|	NaN|	nan|
S424	6		5'UTR of yqzD	S935
yxjA	6	unknown	unknown	yxiB
epsC	6	maturation of the outermost layer of the spore	unknown	cgeB|cgeAB	sigK|	GerE|GerR|	TF|TF|	1|1|	@| @|	nan|nan|
yqkC	6	capsule synthesis	unknown	capC|ywtA|pgsC		DegU|TnrA|	TF-TC|TF+P+M|	1|NaN|	unk|Glutamine|	-1|-1|
spo0F	6	unknown	unknown	yomU
pksG	6	polyketide synthesis	polyketide synthase of type I	pksL|pksX|pksA|outG
S981	6		5'UTR of ctaB	S543
rsiV	6	regulation of the [[gene|B019FD0CB6F76C03DA5E76ABD1B324BA5E1A6936]]-[[gene|natB ]]operon	two-component response regulator	natR|yccH
yyaR	6	control of [[protein|MotA ]]activity	c-di-GMP receptor protein	motI|dgrA|ypfA|jofA
nadR	5	unknown	unknown	yjpA
rplK	5	regulation of As (III) efflux	transcription repressor ([SW|ArsR family])	arsR|yqcJ	sigF|sigA|	ArsR|	TF+M|	-1|	Arsenite::stress Cadmium::stress Silver::stress|	-1|
S1368	5	unknown	unknown	yvdT
clpX	5	unknown	unknown	yrzI		AbrB|	TF|	-1|	@|	nan|
yonD	5	unknown	unknown	ydbC
S927	5	survival of salt and ethanol stresses	unknown	ykgA	sigB|
ppaX	5	unknown	unknown	yloU
S1288	5	unknown	beta-galactosidase	yesZ		YesS|CcpA|	TF+P+unk|TF+PP+M|	1|NaN|	unk|D-fructose-1,6-bisphosphate Glucose-6-Phosphate|	nan|1 1|
araR	5	unknown	unknown	ydzN
yonG	5		intergenic region	S1288
S1252	5		intergenic region	S1341
ytpB	5	The antisense RNA of ylzJ	3' of S641	S639
S639	5	unknown	unknown	yphF|johF		AbrB|	TF|	-1|	@|	nan|
yorW	5	chromate detoxification	chromate exporter	ywrA|chr3C		*YwrC*|	silico-TF+unk|	NaN|	unk|	nan|
ycbR	5	unknown	unknown	ydcS
ykzU	5	unknown	unknown	ywdE|ipa-55d
yvdT	5	unknown	unknown	yoqJ
yyzG	5		5'UTR of yfzA	S278
S1446	5	unknown	unknown	ywhK	sigK|
yvgT	5	unknown	unknown	ytoA
iolR	5	unknown	unknown	yrkE		*YrkD*|	silico-TF+unk|	NaN|	unk|	|
sigY	5		intergenic region	S867
tatAD	5	survival of salt stress	glucoco-lactonase	yvrE	sigB|
ligB	5	[SW|acquisition of iron]	petrobactin ABC transporter (binding protein)	fpbQ|yclQ, fpiA		Fur|	TF+M|	-1|	Iron|	1|
S677	5		intergenic region	S602
codY	5		3'UTR of ywpF	S1400
yhdJ	5			BSU_misc_RNA_21
yteS	5	unknown	unknown	yhdJ		*YhdI/YdeL*|	silico-TF+unk|	NaN|	unk|	nan|
S1193	5			BSU_misc_RNA_14
yjbB	5	protein degradation	intracellular alkaline serine protease	aprX	sigA|sigK|	LexA|	TF-proteolyse|	-1|	DNA_Damage|	1|
X.17	5	unknown	unknown	ykoX
ywnA	5	unknown	unknown	ycxD		*YcxD*|	silico-TF+unk|	NaN|	unk|	|
dhbA	5	C35 terpenoid biosynthesis	tetraprenyl-beta-curcumene synthase	ytpB	sigM|
X.10	5		5'UTR of rpsJ	S55
xre 5	5	unknown	unknown	yorW
yczH	5	resistance to salicylic acid	putative phenolic acid decarboxylase subunit	yclD		BsdA|	TF+M|	NaN|	Salicylate::stress|	1|
S1538	5	survival of ethanol and salt stresses	unknown	ytaB	sigB|
tagA	5	control of motility and biofilm formation	antagonist of [[protein|5A6FBAE6553343092862CB79E150F934978C32A9]] and [[protein|920F91E748EE079FF864011D9052B073567C41E4]]	slrA		YwcC|	TF+M|	-1|	unk|	-1|
S299	5	unknown	unknown	yhcD	sigG|	ComK|	TF|	1|	@|	nan|
yomO	5	unknown	unknown	ywnA
S779	5		intergenic region	S909
yfkJ	5	resistance of the spore	spore coat protein (inner)	cotD	sigK|	SpoIIID|GerE|	TF|TF|	-1|1|	nan| @|	nan|nan|
hutI	5	ATP synthesis	ATP synthase (subunit alpha)	atpA		stringent response|	Nan|	-1|	NaN|	nan|
S642	5	resistance to salicylic acid	phenolic acid decarboxylase	bsdC|yclC		BsdA|	TF+M|	1|	Salicylate::stress|	1|
S1400	5	response to toxic formaldehyde	thiol-dependent aldehyde dehydrogenase, reduction of aldehydes	adhA		AdhR|	TF+S|	1|	Carbonyl_electrophiles::stress|	1|
S1454	5	unknown	putative quinone oxidoreductase	yhfP
yheB	5	unknown	unknown	ywrO
yesU	5	unknown	unknown	yolC		LexA|AbrB|	TF-proteolyse|TF|	-1|-1|	DNA_Damage| @|	1|nan|
S1458	5	resistance to nisin	unknown	yvlC	sigW|	AbrB|	TF|	-1|	@|	nan|
yclQ	5		3'UTR of csaA	S726
ywrO	5	degradation of polygalacturonic acid	pectate lyase	pelB|ppr
yuaC	5		intergenic region	S769
S798	5	TAT protein secretion	component of the twin-arginine translocation pathway	tatAD|yczB		PhoP|	TF-TC|	1|	phosphate|	-1|
S1410	5	production of the antibacterial compound plipastatin	plipastatin synthetase	ppsA		AbrB|	TF|	-1|	@|	nan|
yloU	5	activation of [[protein|5F24258282F3166B7696B9E9ABC1706E4D06C944]]	component of the [[protein|SpoIIIA]]-[[protein|3282D2C25468776881778006F182FCF322C4821D]] trans-envelope complex	spoIIIL|yqzE	sigA|	ComK|ComZ|	TF|TF|	1|-1|	@| @|	nan|nan|
yclE	5	unknown	unknown	yomO
aprX	5		3'UTR of yuzJ	S1252
yyaS	5	unknown	unknown	yonG
perR	5	biosynthesis of menaquinone	probable 1,4-dihydroxy-2-naphthoate octaprenyltransferase	menA|ywaB|ipa-6d
ydcK	5	translation	ribosomal protein L11 (BL11)	rplK|relC|tsp		stringent response|	Nan|	-1|	NaN|	nan|
yheA	5	unknown	unknown	yteS		*RmgR*|	silico-TF+M|	NaN|	unk|	1|
sigA	5	regulation of osmoprotection	transcription repressor	gbsR|yuaC
ydhB	5		3'UTR of yopA	S792
yfkO	5	unknown	unknown	yobR
S1144	5	unknown	unknown	yqbI
yhfP	5		5'UTR of ispG	S940
yhbD	5	unknown	unknown	yrdD
S602	5		5'UTR of yvzI	S1368
yqbI	5	export of flouride	flouride channel	fluC|yhdU|crcBA
opuBA	5	unknown	unknown	yqjY
ganP	5	biosynthesis of teichoic acid	UDP-N-acetyl-D-mannosamine transferase	tagA	sigA|	WalR|PhoP|	TF-TC|TF-TC|	1|-1|	unk|phosphate|	-1|-1|
ftsW	5	cell division	SEDS family peptidoglycan glycosyltransferase	ftsW|ylaO		YofA|	TF|	1|	nan|	nan|
yusQ	5	regulation of arabinose utilization	transcriptional repressor (GntR family, [SW|LacI family])	araR|araC|yvbS	sigA|	AraR|CcpA|	TF+M|TF+PP+M|	-1|NaN|	Arabinose|D-fructose-1,6-bisphosphate Glucose-6-Phosphate|	-1|1 1|
deoR	5	The antisense RNA of prpC.1	3'UTR of ywjC	S1446
atpA	5	antagonist of [[protein|360F48D576DE950DF79C1A2677B7A35A8D8CC30C]]	6S RNA	bsrA|6S-1 RNA
yxeK	5	inhibition of the cytotoxic activity of YeeF	antitoxin	yezG
pgsB	5		5'UTR of ygaC	S299
ysnA	5	unknown	unknown	yheA
yflD	5	biosynthesis of histidine	phosphoribosyl-AMP cyclohydrolase /phosphoribosyl-ATP pyrophosphohydrolase	hisI|hisIE		*HisR*|	silico-TF+M|	NaN|	Histidine|	1|
S278	5	control of SigI activity	anti-sigma factor	rsgI|ykrI	sigI|
yyzH	5	The antisense RNA of yoaH	3'UTR of ytoQ	S1144
yopZ	5	unknown	unknown	yyaN
S636	5	survival of stress conditions	protein tyrosine phosphatase	yfkJ	sigB|sigA|
yocB	5	degradation of c-di-AMP	cell wall-anchored 3'5' cyclic dinucleotide 3′ phosphodiesterase, degrades c-di-AMP	yfkN		PhoP|CcpA|	TF-TC|TF+PP+M|	1|-1|	phosphate|D-fructose-1,6-bisphosphate Glucose-6-Phosphate|	-1|1 1|
dnaI	5		5'UTR of nhaC	S339
S554	5	unknown	unknown	ydbA
ypqP.1	5	capsule synthesis	poly-gamma-glutamate synthetase	capB|ywsC|pgsB		DegU|TnrA|	TF-TC|TF+P+M|	1|NaN|	unk|Glutamine|	-1|-1|
yolC	5	unknown	unknown	ykvO
yobR	5	spore envelope polysaccharide biosynthesis	unknown	ypqP|spsM	sigK|
yvqJ	5	regulation of myo-inositol catabolism	transcriptional repressor	iolR	sigA|	IolR|	TF+M|	-1|	2-deoxy-5-keto-D-gluconic-acid-6-phosphate|	-1|
S810	5	unknown	unknown	ykzU
S792	5		3'UTR of xylB	S636
yraB	5	unknown	[SW|MarR family|MarR/DUF24 family] transcription regulator	ykvN
hisI	5	unknown	unknown	yfzA
yonK	5	The antisense RNA of S6	intergenic region	S777
S97 5		proline utilization	proline dehydrogenase (L-proline, NAD)	putB|ycgM	sigE|	Spo0A|PutR|CodY|SpoIIID|CcpA|	TF+PP|TF+M|TF+M|TF|TF+PP+M|	1|1|-1|1|-1|	nan|Proline|GTP isoleucine valine|nan|D-fructose-1,6-bisphosphate Glucose-6-Phosphate|	nan|1|1 1 1|nan|1 1|
yetG	5	unknown	unknown	yqhS
yopV	5		5'UTR of xynD	S677
yqgM	5		5'UTR of mraZ	S554
rsgI	5	utilization of asparagine	L-asparaginase	ansZ|yccC	sigA|	TnrA|CodY|	TF+P+M|TF+M|	1|-1|	Glutamine|GTP isoleucine valine|	-1|1 1 1|
ydzL	5	regulation of deoxyribonucleotide utilization	transcriptional repressor	deoR|yxxC
yqjY	5		5'UTR of cshA	S157
yqeD	5	The antisense RNA of yaaK	intergenic region	S640
cotD	5	biosynthesis of the siderophore bacillibactin	2,3-dihydro-2,3-dihydroxybenzoate dehydrogenase	dhbA|entA	sigA|	Fur|AbrB|	TF+M|TF|	-1|-1|	Iron| @|	1|nan|
yhaN	5	regulation of the protective response to formaldehyde and methylglyoxal	transcriptional activator ([SW|MerR family])	adhR|yraB
ycgM	5		intergenic region	S779
S726	5	maintenance of the SP prophage	RNA polymerase ECF-type sigma factor SigY	sigY|yxlB	sigY|
yusT	5	unknown	unknown	yvqJ		AbrB|	TF|	-1|	@|	nan|
yfzA	5	The antisense RNA of S428	independent transcript	S1193
hprK	5		5'UTR of ydeP	S185
yjpA	5	unknown	unknown	ydzL
bacC	5	unknown	unknown	yhbD|ygaS
hutM	5	sporulation	unknown	yabP	sigE|sigX|sigW|	SpoIIID|	TF|	-1|	nan|	nan|
ywrA	5	unknown	unknown	yczH
S172	5		5'UTR of yuiD	S1233
ubiD	5	unknown	unknown	ydcK
S1341	5	degradation of heme	heme monooxygenase	hmoA|yetG		Fur|	TF+M|	-1|	Iron|	1|
S1143	5	[[category|SW 3.1.1]]	[SW|primosome] component (helicase loader)	dnaI|ytxA|dnaY
yfkN	5	unknown	unknown	ynzJ
S117	5	unknown	unknown	yopV
yppF	5	unknown	two-component response regulator ([SW|OmpR family])	ykoG
ywdE	5	biosynthesis of histidine	imidazole glycerol phosphate synthase (synthase subunit)	hisF		*HisR*|	silico-TF+M|	NaN|	Histidine|	1|
yclD	5	regulation of the response to peroxide	transcriptional repressor ([SW|Fur family])	perR|ygaG	sigA|	PerR|	TF+S|	-1|	Hydrogen_peroxide::stress|	-1|
iscS	5	regulation of NAD biosynthesis	transcriptional repressor	nadR|yrxA	sigA|	nadR|	TF+M|	-1|	Niacin|	1|
yezG	5	unknown	unknown	yfjE
xkdC	5	unknown	unknown	yqeD
yrdD.2	5	catabolic enzyme in glycolysis	glyceraldehyde 3-phosphate dehydrogenase	gapA	sigA|	CggR|	TF+M|	-1|	D-fructose-1,6-bisphosphate|	-1|
yvzI	5	The antisense RNA of leuC	intergenic region	S1454
cotV	5	regulation of iron acquisition	transcription activator ([SW|AraC family])	btr|ybbB|yzbC		Fur|	TF+M|	-1|	Iron|	1|
S848	5	complex colony development	lipoprotein	yvcA		DegU|AbrB|	TF-TC|TF|	1|-1|	unk| @|	-1|nan|
ynzJ	5	unknown	unknown	yopZ
yrpC	5	carbohydrate-binding protein	unknown	yesU		YesS|CcpA|	TF+P+unk|TF+PP+M|	1|NaN|	unk|D-fructose-1,6-bisphosphate Glucose-6-Phosphate|	nan|1 1|
S640	5	unknown	two-component response regulator ([SW|OmpR family])	ybdJ
X.32	5		5'UTR of ypmA	S848
ycxD	5	protein quality control	serine protease Do	htrA|ykdA	sigA|	CssR|HtrA|	TF-TC|TF|	1|-1|	@| @|	nan|nan|
yvcA	5	protection of the cell	antitoxin RNA	SR4|SR4|S810
ybdJ	5	chromosome segregation and compaction	subunit of DNA topoisomerase IV	parE|grlB		LexA|	TF-proteolyse|	-1|	DNA_Damage|	1|
pucF	5	The antisense RNA of S947	5'UTR of hemQ	S1458
slrA	5	histidine uptake	histidine permease	hutM	sigA|	HutP|CodY|CcpA|	P-AT+M|TF+M|TF+PP+M|	1|-1|-1|	Histidine|GTP isoleucine valine|D-fructose-1,6-bisphosphate Glucose-6-Phosphate|	1|1 1 1|1 1|
ydbC	5	unknown	unknown	yonD
adhA	5	protein degradation	AAA unfoldase, ATP-dependent Clp protease, ATP-binding subunit	clpX	sigA|	CtsR|	TF+unstability|	-1|	HeatShock|	-1|
bltR	5	regulation of PBSX prophage gene expression	transcriptional repressor (Xre family)	xre		Xre|Xre|	TF|TF|	-1|-1|	nan|nan|	nan|nan|
ald 5			5'UTR of ylxS	S593
ytoA	5	unknown	unknown	yuzG
S1084	5		intergenic region	S646
ykvO	5	peptidoglycan precursor biosynthesis	glutamate racemase	yrpC	sigK|
yoqJ	5	phage SP-beta replication	DNA ligase (ATP-dependent)	ligB|yoqV
ydzN	5		intergenic region	S642
ykvN	5	unknown	unknown	ydcO
ykgA	5	regulation of [[gene|A70EA4AEBF46ED2279E8BCE8A28439078484B6E3]] expression	transcription repressor ([SW|MarR family])	yetL		YetL|	TF+M|	NaN|	Flavonoids::stress|	-1|
yrkE	5	DNA repair/ recombination and [SW|chromosome segregation]	Holliday junction resolvase	recU|prfA|yppB|jopB	sigM|
yqhS	5	unknown	unknown	yyzG
S1419	5	unknown	unknown	yjbB
S339	5		5'UTR of cdaA	S68
yetL	5	electron transfer	flavodoxin	ykuN	sigA|	Fur|	TF+M|	-1|	Iron|	1|
S646	5		intergenic region	S798
S1233	5	regulation of spermidine efflux and degradation	transcriptional regulator ([SW|MerR family])	bltR|bmr2R|bmtR
S618	5	unknown	putative CDP-glycerol:poly(glycerophosphate) glycerophosphotransferase	yvzI
crcBA	5	unknown	unknown	yvoE|hprP
yyaN	5	unknown	unknown	yppF		CodY|	TF+M|	NaN|	GTP isoleucine valine|	1 1 1|
S909	5	unknown	unknown	yvgT		TnrA|	TF+P+M|	NaN|	Glutamine|	-1|
yvlC	5	unknown	unknown	xkdC|ykxC		Xre|	TF|	-1|	nan|	nan|
yfhF	5	unknown	unknown	yomM
ykoX	5	unknown	D-serine deaminase	dsdA|yqjR
yczN	5	The antisense RNA of yndK	3'UTR of yqhB	S927
S176	5	transcription	RNA polymerase major sigma factor SigA	sigA|rpoD|crsA	sigH|sigD|sigB|sigA|	Spo0A|	TF+PP|	-1|	nan|	nan|
ydcS	5	unknown	unknown	yddQ
ykoG	5	unknown	unknown	yjdA|yidA
ansZ	5	tRNA modification	cysteine desulfurase	yrvO|nifS|iscS	sigA|	stringent response|	Nan|	-1|	NaN|	nan|
gapA	5	unknown	unknown	yflH	sigB|sigA|
yabP	5	NAD biosynthesis	quinolinate synthetase	nadA	sigA|	nadR|	TF+M|	-1|	Niacin|	1|
yqzE	5	utilization and detoxification of S-(2-succino)cysteine	N-acetyl S-(2-succino)cysteine oxygenase	yxeK	sigA|	CymR|Spx|	TF+P+M|TF+S|	-1|-1|	O-acetyl-L-serine|Thiol_specific_oxidative_stress::stress|	-1|1|
ydbA	5		intergenic region	S618
S515	5		5'UTR of atpI	S1426
S1350	5	unknown	unknown	yonK
S157	5	unknown	unknown	yqgM
ybbB	5	unknown	unknown	yflD
pelB	5		intergenic region	S1084
S940	5	purine utilization	allantoate amidohydrolase	pucF|yurH	sigA|	PucR|	TF+M|	1|	Allantoin Urate Allantoate|	1 1 1|
S68 5	5	DNA double-strand break repair and competence	SMC-like protein	sbcE|yhaN		LexA|	TF-proteolyse|	-1|	DNA_Damage|	1|
yphF	5		intergenic region	S515
S1282	5	nonspecific degradation of rRNA	exoribonuclease RNase R (EC 3.1.-.-)	rnr|yvaJ	sigB|
yuzG	5	unknown	unknown	yheB
S33 5	5		5'UTR of ytpP	S1143
S777	5	unknown	unknown	yuiH
S867	5	unknown	unknown	yclE
arsR	5	unknown	unknown	yoaS
yddQ	5		5'UTR of yxzK	S1538
ppsA	5	alanine utilization	L-alanine dehydrogenase	ald|spoVN	sigA|	AdeR|	TF-M|	1|	alanine|	1|
hisF	5	unknown	transcriptional regulator ([SW|LysR family])	yusT
recU	5	biosynthesis of the antibiotic bacilysin	dihydroanticapsin 7-dehydrogenase	bacC|ywfD|ipa-82d	sigH|	scoC|CodY|AbrB|	TF|TF+M|TF|	-1|-1|-1|	@|GTP isoleucine valine| @|	nan|1 1 1|nan|
yesZ	5		5'UTR of clsA	S1410
S593	5	carbon catabolite repression,phosphorylation of [[protein|29B793660E4D30C0656248F3EF403FEF76FB9025|HPr]] and [[protein|A269774F2FDC94F93BA5F1360FFFE754B50383AD]] proteins at Ser46	[[protein|29B793660E4D30C0656248F3EF403FEF76FB9025|HPr]] kinase/ phosphorylase	hprK|ptsK|yvoB
yhcD	5	histidine utilization	imidazolone-5-propionate hydrolase	hutI	sigA|	HutP|CodY|CcpA|	P-AT+M|TF+M|TF+PP+M|	1|-1|-1|	Histidine|GTP isoleucine valine|D-fructose-1,6-bisphosphate Glucose-6-Phosphate|	1|1 1 1|1 1|
S55 5	5		intergenic region	S33
yoaS	5	unknown	unknown	ycbR
parE	5	The antisense RNA of yuxG	5'UTR of lrpA	S176
yrzI	5	regulation of a large regulon in response to branched-chain amino acid limitation	transcriptional pleiotropic repressor	codY	sigA|	CodY|	TF+M|	-1|	GTP isoleucine valine|	1 1 1|
S403	5	purine metabolism	ITPase	ysnA
ydcO	5	uptake of galactotriose	galactotriose ABC transporter (permease)	ganP|yvfL		LacR|CcpA|	TF+M|TF+PP+M|	-1|NaN|	unk|D-fructose-1,6-bisphosphate Glucose-6-Phosphate|	-1|1 1|
htrA	5	unknown	unknown	yyzH
ytaB	5	The antisense RNA of S1035	3'UTR of ycbP	S97
nadA	5	unknown	unknown	yusQ
yfjE	5		intergenic region	S1419
yomM	5	survival of stress conditions	unknown	yocB	sigB|
S185	5		5'UTR of yvyD	S1350
rnr 5	5	compatible solute transport	choline and arsenocholine ABC transporter (ATP-binding protein)	opuBA|proV	sigA|	GbsR|CodY|*YvbF/YvaV*|	TF+M|TF+M|silico-TF+unk|	-1|NaN|NaN|	Betaine Choline|GTP isoleucine valine|unk|	1 -1|1 1 1|nan|
menA	5	resistance of the spore	spore crust protein (insoluble fraction)	cotV	sigK|	GerE|SpoIIID|	TF|TF|	1|1|	@|nan|	nan|nan|
yflH	5		intergenic region	S172
ykuN	5	The antisense RNA of cotT	independent transcript	S117
dsdA	5	unknown	unknown	ydhB
yvrE	5	protection against NaOCl stress	NADPH-flavin nitroreductase	hypO|yfkO	sigF|	HypR|	TF+S|	1|	Disulfide_stress_conditions::stress|	1|
S1426	5	unknown	unknown	yyaS		*YybA*|	silico-TF+unk|	NaN|	unk|	|
ywhK	5	unknown	unknown	yczN
S769	5		5'UTR of cadA	S1282
yjdA	5	survival of ethonol stress and at low temperatures	unknown	yfhF	sigB|sigG|sigF|
yuiH	5		5'UTR of appD	S403
S991	4		intergenic region	S1320
yisV	4	unknown	putative SPbeta phage subunit of nucleoside diphosphate reductase	yosM
S1354	4	uptake of maltodextrin, melibiose (probably), and galactooligosaccharides	multiple sugar [SW|ABC transporter ](ATP-binding protein)	msmX|yxkG		CcpA|	TF+PP+M|	-1|	D-fructose-1,6-bisphosphate Glucose-6-Phosphate|	1 1|
S1108	4	self-protection to bacilysin	efflux protein for bacilysin excretion	bacE|ywfF|ipa-84d	sigH|	scoC|CodY|AbrB|	TF|TF+M|TF|	-1|-1|-1|	@|GTP isoleucine valine| @|	nan|1 1 1|nan|
yvoF	4	unknown	unknown	yomN
S122	4		3'UTR of bglA	S1541
S967	4	control of [[protein|49E70A20CC05DBE485953C0AE34E634EFB33C3B2]]-[[protein|9A1871BD853254EEA8B4E78CA187F9315CBDF43D]] activity	membrane protease	yydH	sigA|	Rok|AbrB|	TF|TF|	-1|-1|	@| @|	nan|nan|
S1512	4	polyketide synthesis	polyketide synthase	pksM
S1427	4	conjugative transfer of ICEBs1	part of the ICEBs1 conjugation machinery	conD|yddD
yaaB	4	hexuronate utilization	tagaturonate reductase	uxaB|yjmI	sigE|sigA|	ExuR|CcpA|SpoIIID|	TF+M|TF+PP+M|TF|	-1|-1|-1|	Galacturonate|D-fructose-1,6-bisphosphate Glucose-6-Phosphate|nan|	-1|1 1|nan|
alsD	4	unknown	unknown	ybdN		AbrB|	TF|	-1|	@|	nan|
S22 4	4	fatty acid degradation	2,4-dienoyl-CoA reductase	fadH|ykuF	sigA|	FadR|	TF+M|	-1|	Palmitoyl-CoA Oleoyl-CoA|	1|
yulB	4		3'UTR of ytsJ	S1108
citM	4		5'UTR of pheS	S1081
S937	4	unknown	unknown	yaaN	sigW|
S947	4	lactate utilization	lactate oxidase	lutA|yvfV		SinR|LutR|Fsra|	TF|TF+M|small regulatory RNA|	-1|-1|-1|	nan|Lactate| @|	nan|-1|nan|
S796	4	unknown	unknown	yisV|yisW
yteT	4	regulation of the [[gene|B019FD0CB6F76C03DA5E76ABD1B324BA5E1A6936]]-[[gene|A8ADA02BBB549866DE330040CF6D06ECC3B00099]] operon	two-component sensor kinase	natK|yccG
ytiB	4	intracellular degradation of disaccharides generated by [[protein|217BAA94FB926CDA7CA8800BC6B08371792CEE31]]	galacturonyl hydrolase, catalyses intracellular degradation of disaccharides generated by [[protein|217BAA94FB926CDA7CA8800BC6B08371792CEE31]]	rhiN|yesR		YesS|CcpA|	TF+P+unk|TF+PP+M|	NaN|NaN|	unk|D-fructose-1,6-bisphosphate Glucose-6-Phosphate|	nan|1 1|
yddD	4	unknown	unknown	ywpF
S1213	4	unknown	unknown	ywqG
ytpA	4	unknown	unknown	yomQ
azlB	4	overflow metabolism	acetolactate decarboxylase	alsD	sigA|	stringent response|Rex|AlsR|CcpA|ArfM|	Nan|TF+M|TF+M|TF+PP+M|TF|	1|-1|1|1|1|	NaN|NADH NAD|acetate|D-fructose-1,6-bisphosphate Glucose-6-Phosphate| @|	nan|1 1|1|1 1|nan|
S468	4	unknown	unknown	ydzT/2
yisQ	4	resistance to salicylic acid	phenolic acid decarboxylase	padC|pad|yveH		PadR|	TF+M|	-1|	Phenolic_acids:stress|	-1|
yoqL	4		intergenic region	S1421
S1000	4	unknown	unknown	yotM|yodV
padR	4		5'UTR of csbB	S293
msmX	4		5'UTR of ydfM	S189
S99 4	4		independent transcript	S978
ytlP	4	unknown	unknown	yvaV		*YvbF/YvaV*|	silico-TF+unk|	NaN|	unk|	nan|
yxeN	4	cystine uptake	cystine ABC transporter (permease)	tcyM|ytmM	sigA|	YtlI|CymR|Spx|	TF+M|TF+P+M|TF+S|	1|-1|-1|	unk|O-acetyl-L-serine|Thiol_specific_oxidative_stress::stress|	1|-1|1|
S655	4	uptake and utilization of S-(2-succino)cysteine	putative S-(2-succino)cysteine ABC transporter (permease)	yxeN	sigA|	CymR|Spx|	TF+P+M|TF+S|	-1|-1|	O-acetyl-L-serine|Thiol_specific_oxidative_stress::stress|	-1|1|
S118	4	unknown	unknown	yonE
yhdW	4	unknown	unknown	yusE		Spo0A|	TF+PP|	1|	nan|	nan|
ydhC	4	unknown	unknown	yopY
S225	4	unknown	unknown	ywdA|ipa-51d	sigA|	SacT|CcpA|SacY|	P-AT+PTS|TF+PP+M|P-AT+PTS|	1|-1|1|	Sucrose|D-fructose-1,6-bisphosphate Glucose-6-Phosphate|Sucrose|	1|1 1|1|
yfjD	4	unknown	putative multidrug exporter	yisQ|yucE		*YisR*|	silico-TF+unk|	NaN|	unk|	1|
glnK	4	unknown	unknown	yteT		*RmgR*|	silico-TF+M|	NaN|	unk|	1|
uxaB	4	The antisense RNA of S97	5'UTR of yqgC	S937
hxlB	4	maturation of tRNA	Cys-tRNA(Pro) and Cys-tRNA(Cys) deacylase	yjdI
yqzM	4	unknown	unknown	yoqU
nrdIB	4	unknown	unknown	ytiB		Zur|	TF+M|	NaN|	Zinc|	1|
S977	4		intergenic region	S947
S429	4	unknown	unknown	ydaC
yomQ	4	ATP synthesis	ATP synthase (subunit a))	atpB		stringent response|	Nan|	-1|	NaN|	nan|
skfB	4		5'UTR of yxiB	S1515
yjbK	4	unknown	unknown	yoqD
fadH	4		intergenic region	S1283
padC	4	unknown	unknown	yqeF
yqeF	4	unknown	unknown	ysmB	sigK|
liaI	4	regulation of the [[gene|B6D1159454969D1D578E05D5CE2259E079688510]]-[[gene|AE4BF12C368468C553EED7A696D5EFC63F56CA39]]-[[gene|A71B0392FFF70EFFC096E7E9BD5FE30792821CDD]]-[[gene|C107A958DFA2B0DA4837E2F9F648CD329A3116AC]]-[[gene|9A1871BD853254EEA8B4E78CA187F9315CBDF43D]]-[[gene|liaR ]]operon	two-component response regulator	liaR|yvqC	sigA|	LiaR|AbrB|	TF-TC|TF|	1|-1|	Bacitracin::stress| @|	1|nan|
S104	4	unknown	unknown	ycnL
S717	4	resistance against oxidative stress and cell wall antibiotics	membrane anchor for [[protein|AE4BF12C368468C553EED7A696D5EFC63F56CA39]]	liaI|yvqI	sigA|	LiaR|AbrB|	TF-TC|TF|	1|-1|	Bacitracin::stress| @|	1|nan|
yneR	4		5'UTR of cwlK	S104
bhlA	4	unknown	unknown	mraZ|yllB
yqjZ	4	unknown	unknown	yfhC		Fur|	TF+M|	-1|	Iron|	1|
S716	4	recruitment of [[protein|41DFEF8A6BC7E34A6681C26D92F2B08DC120A957]] to the cell pole	dCMP deaminase	comEB|comD	sigA|	ComN|ComK|	P-PTC|TF|	NaN|1|	@| @|	nan|nan|
htrB	4	regulation of protection against [[protein|820635420B3980B620F3E3D7ACF7EDE9DC6275AD]]	transcriptional regulator ([SW|ArsR family])	sdpR|yvbA	sigA|	sdpR|AbrB|	TF+P|TF|	-1|-1|	Sdpc| @|	1|nan|
ybcL	4		intergenic region	S1427
S175	4	translation	ribosome-binding factor A	rbfA|ymxE|ylxO	sigB|sigA|	stringent response|	Nan|	-1|	NaN|	nan|
S1541	4	unknown	unknown	ydeC	sigB|
pksM	4	The antisense RNA of purB	independent transcript	S359
yumC	4	tRNA modification	tRNA specific adenosine deaminase	yaaJ|tadA	sigA|
pncA	4	unknown	toxin	yonT		as-yonT|	anti-sense RNA|	-1|	@|	nan|
S708	4	control of c-di-AMP homeostasis	c-di-AMP specific phosphodiesterase	pgpH|yqfF
yetI	4	unknown	unknown	yyaH
yoqG	4	unknown	unknown	yorX
S178	4	unknown	unknown	yoqL
yesR	4		5'UTR of yckC	S123
rbfA	4		5'UTR of helP	S171
S123	4	recovery of phosphate ions from pyrophosphate	inorganic pyrophosphatase	ppaC|yybQ
yoqA	4	NAD salvage	nicotinamidase	pncA|yueJ
S820	4	The antisense RNA of ymfH	3'UTR of sdpC	S1297
ctaO	4	unknown	unknown	yhdW
ydcQ	4	genetic competence, DNA uptake	DNA transport machinery	comGB	sigA|	ComK|ComZ|	TF|TF|	1|-1|	@| @|	nan|nan|
yufM	4	redox reactions that involve ferredoxin and flavodoxin	ferredoxin/flavodoxin reductase	yumC		TnrA|Fur|	TF+P+M|TF+M|	NaN|NaN|	Glutamine|Iron|	-1|1|
yopX	4		intergenic region	S118
S765	4	unknown	unknown	youA
S586	4	unknown	unknown	yvcN
yonT	4	protein degradation	two-component ATP-dependent protease, ATPase subunit	clpY|hslU|codX	sigA|	CodY|	TF+M|	-1|	GTP isoleucine valine|	1 1 1|
yerI	4	The antisense RNA of yvdP	intergenic region	S775
trpD	4	unknown	unknown	yrkJ		*YrkD*|	silico-TF+unk|	NaN|	unk|	|
S945	4	unknown	unknown	yeeD
S1091	4	conjugative transfer of ICEBs1	coupling protein, part of the type IV secretion system for DNA transfer	ydcQ|conQ
comEB	4	heme biosynthesis	heme O synthase (minor enzyme)	ctaO|yjdK		AbrB|	TF|	-1|	@|	nan|
ybdN	4	unknown	unknown	yneF|yoxG		Spo0A|LexA|	TF+PP|TF-proteolyse|	1|NaN|	nan|DNA_Damage|	nan|1|
ynzF	4		intergenic region	S991
ppaC	4		intergenic region	S765
yyaH	4		intergenic region	S1285
yomI	4	The antisense RNA of sleB	intergenic region	S1269
atpG	4	resistance against oxidative and electrophile stress	[SW|MarR family|MarR/DUF24 family] transcription repressor	catR|yvaP
yusR	4	utilization of rhamnose	rhamnulokinase	rhaB|yulC		*RhaR*|	silico-TF+M|	NaN|	L-rhamnulose-1-phosphate|	-1|
yoqB	4		5'UTR of ydzN	S178
S775	4		5' of S653	S655
yvfV	4		3' of S718	S716
msmR	4	unknown	unknown	xkdD|ykxD		Xre|	TF|	-1|	nan|	nan|
youA	4	unknown	unknown	yusS
yomN	4	protein quality control	serine protease	htrB|yvtA|yvtB		CssR|	TF-TC|	1|	@|	nan|
S906	4		intergenic region	S1213
yoaB	4	unknown	unknown	eag|ykvC
yoqK	4	assembly of the flagellar hook and filament	bactofilin	yhbF|yzdB
yopW	4	ether lipid synthesis	heptaprenylglycerol processing acetyltransferase	yvoF
S189	4		3'UTR of ydzK	S146
xkdD	4	unknown	unknown	yqbA
yosF	4		intergenic region	S780
yneI	4		3'UTR of abfA	S1085
yoqD	4	The antisense RNA of etfB	intergenic region	S61
feuA	4	unknown	unknown	yneR
yoqU	4		intergenic region	S1475
mapB	4		5'UTR of yubD	S1186
kinB	4	unknown	unknown	yoqA
ydaC	4	unknown	two-component response regulator	yneI|yoxH|ccdB	sigA|sigH|
ctsR	4	cell wall turnover	cell wall hydrolase	cwlP|yomI
yebG	4	unknown	unknown	yopW
gbsA	4	The antisense RNA of S808	3' of trnS-Leu2	S169
yoqN	4	unknown	unknown	ynaD	sigH|
comGB	4	fructose uptake and phosphorylation	fructose-specific [[category|SW 1.2.2|PTS]], EIIABC	fruA		FruR|Spo0A|CcpA|	unk|TF+PP|TF+PP+M|	-1|-1|-1|	D-fructose-6-phosphate|nan|D-fructose-1,6-bisphosphate Glucose-6-Phosphate|	-1|nan|1 1|
S449	4	unknown	unknown	yoqK
natK	4		5'UTR of yqeD	S971
gabT	4	ATP synthesis	ATP synthase (subunit gamma)	atpG		stringent response|	Nan|	-1|	NaN|	nan|
opuD	4	unknown	unknown	ynzF
yotM	4	unknown	unknown	yopX
S101	4	biosynthesis of threonine, lysine, dipicolic acid, peptidoglycan	aspartate-semialdehyde dehydrogenase	asd	sigK|sigA|
yqfA	4	unknown	holin-like protein	bhlA|yomB
yesO	4		5'UTR of ywzB	S1422
S323	4		intergenic region	S945
ykzB	4	The antisense RNA of araM	independent transcript	S253
S1475	4		5'UTR of rpsB	S586
S359	4	possible stressosome protein	split paralog of [[protein|621357D1FB6AC1B0499732EFE226F982B26CE34E]] with [[protein|00A19F2D960FAD4A6DA34D027828E1135A3BE218]]	yetI
S1269	4	peptidoglycan precursor biosynthesis	UDP-N-acetylglucosamine 1-carboxyvinyltransferase	murAA|murA
asd 4		regulation of malate uptake	two-component response regulator	malR|yufM
S1583	4		intergenic region	S1000
S883	4	unknown	unknown	yoqG
S197	4	unknown	unknown	ykzB	sigA|	TnrA|PhoP|	TF+P+M|TF-TC|	1|1|	Glutamine|phosphate|	-1|-1|
yfhC	4	control of [[protein|49E70A20CC05DBE485953C0AE34E634EFB33C3B2]] activity	negative effector of [[protein|9A1871BD853254EEA8B4E78CA187F9315CBDF43D]]	liaF|yvqF	sigA|	LiaR|AbrB|	TF-TC|TF|	1|-1|	Bacitracin::stress| @|	1|nan|
sipT	4	resistance against sublancin	flottilin-like protein	floA|yqfA	sigW|
S1320	4	The antisense RNA of S718	5'UTR of recU	S843
S169	4	unknown	transcriptional regulator (GntR family)	ydhC
sigH	4		5'UTR of yuiE	S1232
S1292	4	regulation of protein degradation	transcription repressor	ctsR|yacG	sigB|sigA|	CtsR|	TF+unstability|	-1|	HeatShock|	-1|
ycnL	4	regulation of ammonium uptake	nitrogen-regulated PII protein	nrgB|glnK	sigA|	TnrA|	TF+P+M|	1|	Glutamine|	-1|
yyaM	4	regulation of biofilm formation	regulator of the extracellular matrix	remB|yaaB	sigA|
ywpF	4	uptake of citrate and magnesium	Mg<sup>2+</sup>-citrate transporter	citM|yflO	sigA|	CitT|CcpA|	TF-TC|TF+PP+M|	1|-1|	Citrate::extracellular|D-fructose-1,6-bisphosphate Glucose-6-Phosphate|	1|1 1|
yusS	4	The antisense RNA of ykuK	3'UTR of yqjE	S906
fruA	4	The antisense RNA of yceE	5'UTR of yflD	S269
ypmT	4	regulation of xylan and xylose utilization	transcriptional repressor	xylR		XylR|	TF+M|	NaN|	Xylose|	-1|
S1232	4	The antisense RNA of S1309	3'UTR of yplQ	S820
ywqG	4		5'UTR of rnmV	S27
S1515	4		3'UTR of lrpA	S177
ysmB	4	unknown	unknown	yrzM
yhcU	4		independent transcript	S708
S780	4	antibiotic synthesis	surfactin synthetase / competence	srfAC|comL	sigA|	Spx|PerR|ComA|CodY|Abh|	TF+S|TF+S|TF-TC|TF+M|TF|	-1|1|1|-1|-1|	Thiol_specific_oxidative_stress::stress|Hydrogen_peroxide::stress|ComX|GTP isoleucine valine| @|	1|-1|1|1 1 1|nan|
srfAC	4	biosynthesis of tryptophan	anthranilate phosphoribosyltransferase	trpD	sigA|	TRAP|	RNA-BAP|	-1|	Tryptophan|	1|
S1421	4		5'UTR of topA	S583
S253	4	protein secretion	signal peptidase I	sipT		DegU|	TF-TC|	1|	unk|	-1|
S1081	4	unknown	unknown	yfjD
S1285	4	unknown	putative ribosomal RNA large subunit methyltransferase	ywbD|ipa-19d		SinR|	TF|	-1|	nan|	nan|
ynaD	4	unknown	unknown	ykuO	sigA|	Fur|	TF+M|	-1|	Iron|	1|
yjdI	4	ribulose monophosphate pathway for formaldehyde fixation	6-phospho-3-hexuloisomerase	hxlB|yckF		HxlR|	TF-M-unk|	1|	Formaldehyde::stress|	1|
atpB	4		5'UTR of ydjM	S225
ydeQ	4		5'UTR of ycdA	S101
ydeC	4	control of rhamnose utilization	transcriptional regulator ([SW|DeoR family])	rhaR|yulB		*RhaR*|	silico-TF+M|	NaN|	L-rhamnulose-1-phosphate|	-1|
S171	4		5'UTR of ylmD	S566
eag 4		unknown	unknown	ycbJ		YcbG|AbrB|	TF+M|TF|	-1|-1|	D-Glucarate D-Galactarate| @|	-1 -1|nan|
S753	4		independent transcript	S796
S978	4	The antisense RNA of gmuR	5'UTR of yjlA	S449
ywbD	4		3'UTR of groEL	S209
clpY	4	unknown	unknown	yoqB
S443	4		intergenic region	S851
yusE	4	capsular polyglutamate biosynthesis	gamma-polyglutamate transporter	capA|ywtB|pgsA		DegU|TnrA|	TF-TC|TF+P+M|	1|NaN|	unk|Glutamine|	-1|-1|
yrkJ	4		independent transcript	S1583
S177	4		independent transcript	S659
S1570	4	transcription of PBSX prophage genes	PBSX prophage RNA polymerase sigma factor	xpf|pcf| ykxE
yqfF	4	utilization of S-methyl-cysteine	alkyl monooxygenase	cmoJ|ytnJ	sigA|	YtlI|CymR|Spx|	TF+M|TF+P+M|TF+S|	1|-1|-1|	unk|O-acetyl-L-serine|Thiol_specific_oxidative_stress::stress|	1|-1|1|
yxaC	4		intergenic region	S99
S269	4		3'UTR of yjcM	S429
yqfZ	4	protein degradation	two-component ATP-dependent protease	clpQ|hslV|codW	sigA|	CodY|	TF+M|	-1|	GTP isoleucine valine|	1 1 1|
S209	4	unknown	unknown	yusR	sigE|
S61 4	4	compatible solute transport	glycine betaine transporter	opuD|ytfQ	sigE|
ybfE	4	unknown	unknown	yebG
sdpR	4	unknown	unknown	ybcL		*YbzH*|	silico-TF+unk|	NaN|	unk|	nan|
yesS	4		3'UTR of yddN	S175
S146	4	control of [[protein|2C6386E9A63F410558D168798D077DF91590F454]] proteolysis	anti-adaptor protein	yirB|yuzO
yaaN	4	initiation of sporulation	two-component sensor kinase	kinB	sigA|	stringent response|CodY|AbrB|	Nan|TF+M|TF|	1|-1|-1|	NaN|GTP isoleucine valine| @|	nan|1 1 1|nan|
yydH	4		intergenic region	S323
mraZ	4	[SW|acquisition of iron]	ABC transporter for the siderophores Fe-enterobactin and Fe-bacillibactin (binding protein) [pubmed|28283524]	feuA	sigA|	Fur|CitB|Btr|*GlcR*|	TF+M|riboswitch|TF+M|silico-TF+unk|	-1|1|1|NaN|	Iron|Iron|Bacillibactin Enterobactin|unk|	1|-1|1|unk|
S566	4	removal of N-terminal methionine from nascent proteins	methionine aminopeptidase	yflG|mapB	sigA|
ykuO	4		5'UTR of ypuD	S883
yvaP	4		5'UTR of yodA	S753
levR	4	unknown	unknown	yjbK
S583	4		intergenic region	S1512
yonE	4	unknown	unknown	yoqN
ycbJ	4	unknown	unknown	yhcU
tadA	4	utilization of gamma-amino butyric acid	gamma-aminobutyrate transaminase	gabT|ycnG	sigA|sigB|	GabR|	TF+M|	1|	4-Aminobutanoate|	1|
yuzO	4	genetic transformation, DNA uptake	inhibitor of the DNA degrading activity of [[protein|99581CC6AFFA2D1392748B4D9C99DEF8B7601F75]]	nin|comJ		ComK|	TF|	1|	@|	nan|
pgsA.1	4	unknown	unknown	yyaM
yhbF	4	uptake of rhamnose oligosaccharides	rhamnose oligosaccharide ABC transporter	rhiL|yesO		YesS|CcpA|	TF+P+unk|TF+PP+M|	NaN|NaN|	unk|D-fructose-1,6-bisphosphate Glucose-6-Phosphate|	nan|1 1|
S27 4	4	regulation of pectin utilization	transcriptional activator of the rhamnogalacturonan operon	rhgR|yesS		YesS|CcpA|	TF+P+unk|TF+PP+M|	1|NaN|	unk|D-fructose-1,6-bisphosphate Glucose-6-Phosphate|	nan|1 1|
tcyM	4	nucleotide metabolism	putative 2´-CPDase	ytlP
S1283	4		independent transcript	bsrH|S977
S293	4	maturation of [[protein|DDB0022F50999AC52809D651C9CC5A5FDC71302C|spore killing factor]]	AdoMet radical sactisynthase	skfB|ybcP|ybcQ		Spo0A|PhoP|AbrB|	TF+PP|TF-TC|TF|	1|1|-1|	nan|phosphate| @|	nan|-1|nan|
yneF	4	regulation of levan and fructose utilization	transcriptional activator, PRD-type (for [[protein|1118A21CC581B0470EC6E7C178F2523CDCA70F93]]-dependent promoter)	levR	sigL|	LevR|CcpA|	TF+PTS|TF+PP+M|	1|-1|	fructose|D-fructose-1,6-bisphosphate Glucose-6-Phosphate|	1|1 1|
yeeD	4	The antisense RNA of ylxF	3'UTR of ydgE	S197
S971	4	unknown	unknown	ykzK
yorX	4	unknown	unknown	ybfE
murAB	4		intergenic region	S22
bacE	4	unknown	unknown	ypmT
ydzT.1	4	regulation of the phenolic acid stress response	transcriptional repressor	padR|yfiO
yopY	4	unknown	unknown	yqjZ
liaF	4	osmoprotection	glycine betaine-aldehyde dehydrogenase	gbsA		GbsR|	TF+M|	-1|	Betaine Choline|	1 -1|
ywdA	4		5'UTR of ytcG	S1091
S1085	4	unknown	unknown	yosF
S1422	4	The antisense RNA of gerD	independent transcript	S1292
S1186	4	peptidoglycan precursor biosynthesis	UDP-N-acetylglucosamine 1-carboxyvinyltransferase	murAB|murZ|lssF|rev-4
S1297	4	control of BsrE toxin expression	antisense RNA to bsrE	SR5|S717
nin 4	4	unknown	unknown	ydeQ
yulC	4	The antisense RNA of yqjB	5'UTR of yyaR	S1570
liaR	4	unknown	holin-like auxilary protein	yxaC
yvcN	4	unknown	unknown	yqfZ	sigE|	SpoIIID|	TF|	-1|	nan|	nan|
S851	4	unknown	unknown	yerI		AbrB|	TF|	-1|	@|	nan|
clpQ	4	lipid degradation	phospholipase	ytpA	sigM|
yqbA	4	The antisense RNA of S1271	intergenic region	S122
ywrD	4	regulation of melibiose utilization	transcriptional regulator ([SW|LacI family])	melR|msmR		CcpA|*MsmR*|	TF+PP+M|silico-TF+M|	-1|NaN|	D-fructose-1,6-bisphosphate Glucose-6-Phosphate|unk|	1 1|-1|
xylR	4	uptake of alpha-ketoglutarate	2-oxoglutarate permease (proton symporter)	yoaB		S-box-SAM|	riboswitch|	-1|	S-adenosyl-L-methionine|	-1|
ytnJ	4		intergenic region	S443
ykzK	4	The antisense RNA of fliE	3'UTR of ykzN	S468
S659	4		3'UTR of sda	S967
S843	4	regulation of branched-chain amino acid transport	transcriptional repressor Lrp family	azlB|yrdG		AzlB|	TF+unk|	-1|	4-azaleucine::stress|	-1|
xpf 4	4	transcription of early stationary phase genes (sporulation, competence)	RNA polymerase sigma factor SigH	sigH|spo0H	sigA|sigH|	AbrB|	TF|	-1|	@|	nan|
murAA	4	unknown	unknown	yqzM
yvaV	4	The antisense RNA of S1037	independent transcript	S1354
yrzM	4	unknown	unknown	ywrD		TnrA|	TF+P+M|	1|	Glutamine|	-1|
ybaS	3	synthesis of the antibiotic kanosamine	NAD-dependent glucose-6-phosphate dehydrogenase	ntdC|yhjJ	sigA|sigE|	NtdR|GerR|	TF+M|TF|	1|-1|	3-3-neotrehalosadiamine| @|	1|nan|
yotC	3	unknown	unknown	ysfE
ysdB	3			BSU_misc_RNA_26
yuiD	3	unknown	unknown	ybfB
S291	3	unknown	unknown	ydhH
pucM	3	biosynthesis of branched-chain amino acids	dihydroxy-acid dehydratase (2,3-dihydroxy-3-methylbutanoate, 2,3-dihydroxy-3-methylpentanoate)	ilvD		CodY|	TF+M|	-1|	GTP isoleucine valine|	1 1 1|
ydzA	3	regulation of manganese transport	transcriptional regulator (DtxR family)	mntR|yqhN
S793	3	The antisense RNA of ywzA	independent transcript	S811
yozI	3		intergenic region	S192
S1319	3	survival of ethanol stress	unknown	yvgO	sigB|sigK|	AbrB|	TF|	-1|	@|	nan|
S1116	3	synthesis of the antibiotic kanosamine	pyridoxal phosphate-dependent	ntdA|yhjL	sigA|sigE|	NtdR|GerR|	TF+M|TF|	1|-1|	3-3-neotrehalosadiamine| @|	1|nan|
htpX	3	cell wall metabolism	peptidoglycan hydrolase	yqiI
nasB	3		intergenic region	S282
S1194	3	unknown	unknown	yotI|yodW
S1579	3		3'UTR of sufB	S1257
yfhJ	3	methionine-to-cysteine conversion	cystathionine lyase/ homocysteine gamma-lyase	mccB|yrhB	sigK|sigA|	Spx|CymR|	TF+S|TF+P+M|	1|-1|	Thiol_specific_oxidative_stress::stress|O-acetyl-L-serine|	1|-1|
ywmD	3	regulation of genetic competence and quorum sensing	two-component system response regulator	comA|srfB|comAA	sigA|
S1465	3		5'UTR of yrpB	S1006
S1146	3	The antisense RNA of ywqC	independent transcript	S1070
yjzI	3	The antisense RNA of polC	3'UTR of albG	S1450
ydfN	3	TAT protein secretion	component of the twin-arginine translocation pathway	tatAC|ynzA
rpmGB	3	unknown	unknown	yqjE
S958	3	unknown	unknown	mhqN|ydfN		MhqR|	TF+M|	-1|	Methylglyoxal::stress|	-1|
ilvD	3		5'UTR of yvcA	S1330
S914	3	mother cell lysis	N-acetylmuramoyl-L-alanine amidase	cwlC	sigK|
yddR	3	unknown	unknown	ywjG
yhdI	3	unknown	unknown	yopB
nrdEB	3	The antisense RNA of ykoT	intergenic region	S1194
S802	3		5'UTR of cotD	S839
ydfB	3	unknown	unknown	ywfM|ipa-91d
S1449	3	The antisense RNA of ywbF	independent transcript	S498
yotB	3	unknown	unknown	ywmD
ytnM	3	regulation of resistance against toxic metal cations	transcriptional repressor ([SW|ArsR family])	czrA|yozA
S839	3	unknown	unknown	yheG
S282	3	GTP biosynthesis	guanylate kinase (GMP:dATP, dGMP:ATP)	gmk|yloD
yqjE	3	unknown	unknown	yyaO	sigK|
bmr 3		unknown	unknown	yotC
yfiQ	3	The antisense RNA of S1315	3'UTR of clpP	S1319
ycsE	3	unknown	unknown	ybfI		*YbfI*|	silico-TF+unk|	NaN|	nan|	nan|
ydzT.4	3	unknown	putative bacteriocin	yhaJ
glcP	3	unknown	unknown	yobQ
ygaO	3	polyglutamic acid degradation	phage-derived gamma polyglutamic acid hydrolase	pghC|ymaC
S1453	3		intergenic region	S1229
S811	3	purine utilization	uricase	pucM|yunM	sigA|	TnrA|PucR|	TF+P+M|TF+M|	1|1|	Glutamine|Allantoin Urate Allantoate|	-1|1 1 1|
ybfI	3	unknown	unknown	yrpG
S916	3	utilization of rhamnogalacturonan	putative exo-rhamnogalacturonan lyase	yetA		CcpA|	TF+PP+M|	NaN|	D-fructose-1,6-bisphosphate Glucose-6-Phosphate|	1 1|
yuxN	3	The antisense RNA of S1101	5'UTR of tnrA	S475
ysfE	3	The antisense RNA of spoIVFA	3'UTR of yrkL	S985
czrA	3	iron acquisition	ferri-bacillibactin esterase	besA|yuiI		Fur|AbrB|	TF+M|TF|	-1|-1|	Iron| @|	1|nan|
gmk 3	3	unknown	unknown	yqbD
S1330	3	unknown	unknown	yotB|yodZ
ypbF	3		5'UTR of coiA	S413
ywfM	3	The antisense RNA of hemAT	intergenic region	S1402
S413	3	unknown	two-component response regulator ([SW|OmpR family])	yrkP		YrkP|	TF-TC|	1|	unk|	nan|
ywlD	3		5'UTR of hisJ	S1126
ribD	3	nucleotide metabolism	dUTP diphosphatase	yosS
ycgN	3	unknown	unknown	yddA
S687	3	control of biofilm formation	negative effector of [[protein|5A6FBAE6553343092862CB79E150F934978C32A9]] activity	veg	sigA|
S252	3	unknown	unknown	yotK	sigB|
yobQ	3	The antisense RNA of ycbU	intergenic region	S894
comFA	3	unknown	unknown	yoqP
hisB	3	unknown	unknown	ywbB|ipa-17d		*RbsR*|	silico-TF+M|	NaN|	ribose|	-1|
ylxP	3		5'UTR of accD	S1106
S1401	3		intergenic region	S266
ydhJ	3	regulation of the multidrug-resistance [[gene|795D70E8A4D750140D6B1AA4BFEBD25C2A389C85]]-[[gene|mdtP ]]operon	transcription repressor ([SW|MarR family])	mdtR|yusO		MdtR|	TF+M|	-1|	stress: fusidic acid (probably other)|	-1|
yonO	3	The antisense RNA of yceB	3' of S907	S908
srfAD	3	unknown	nucleotidase	yktC|suhB
yotI	3	unknown	unknown	yomD
yotD	3	protein secretion	molecular chaperone	csaA
mccB	3	unknown	unknown	yvdC
amyX	3		3'UTR of yqgB	S939
yraI	3	The antisense RNA of yorA	independent transcript	S1579
S946	3	intracellular degradation of disaccharides generated by [[protein|217BAA94FB926CDA7CA8800BC6B08371792CEE31]]	galacturonyl hydrolase, catalyses intracellular degradation of disaccharides generated by [[protein|217BAA94FB926CDA7CA8800BC6B08371792CEE31]]	yteR		*RmgR*|	silico-TF+M|	NaN|	unk|	1|
yvrL	3	The antisense RNA of S712	independent transcript	S1485
S1293	3		independent transcript	S499
S1517	3	unknown	unknown	yonP
gerE	3	utilization of nitrate	nitrate reductase (electron transfer subunit)	nasB|nasBA	sigA|	TnrA|GlnR|T-O2|	TF+P+M|TF+P+M|Nan|	1|-1|1|	Glutamine|Glutamine|Oxygen|	-1|1|1|
mhqR	3	control of lactate utilization	transcriptional repressor, (GntR family)	lutR|yvfI		LutR|CcpA|	TF+M|TF+PP+M|	NaN|NaN|	Lactate|D-fructose-1,6-bisphosphate Glucose-6-Phosphate|	-1|1 1|
S894	3		intergenic region	S630
ccpB	3	The antisense RNA of ydeG	3'UTR of yoaA	S687
S1006	3	unknown	unknown	yotE
ywbF	3	unknown	unknown	ydzE
rpoE	3	survival of stress conditions	unknown	yxjJ	sigW|sigB|	DegU|	TF-TC|	-1|	unk|	-1|
rodA	3	unknown	unknown	ytmP
csaA	3	transcription of late SP genes	SP RNA polymerase	yonO
S192	3		intergenic region	S992
tatAC	3			BSU_misc_RNA_53
miaA	3	unknown	unknown	ywlD|ipc-30d
S455	3		independent transcript	S1251
tyrS	3	tRNA modification	tRNA isopentenylpyrophosphate transferase	miaA
yqbB	3	unknown	unknown	nrdEB|yosN
S1115	3	unknown	unknown	yozG
X.12	3		5'UTR of rplK	S49
ntdA	3		5' of BSU_misc_RNA_45	S1072
ydzF	3	unknown	unknown	yvyF|yviB	sigD|sigA|	ComK|	TF|	1|	@|	nan|
mntR	3		5'UTR of hbs	S861
yjqC	3	unknown	unknown	yfiV
ytmB	3		3'UTR of yhjN	S376
yycS	3	unknown	unknown	ykoL	sigA|	TnrA|PhoP|	TF+P+M|TF-TC|	1|1|	Glutamine|phosphate|	-1|-1|
yvfI	3	unknown	unknown	yxbD|yxaR		Spo0A|CodY|AbrB|	TF+PP|TF+M|TF|	1|-1|-1|	nan|GTP isoleucine valine| @|	nan|1 1 1|nan|
S956	3	respiration	cytochrome c551	cccB
ysnB	3	utilization of galacturonic acid		kduD	sigA|	KdgR|CcpA|	TF+M|TF+PP+M|	-1|-1|	2-keto-3-deoxygluconate|D-fructose-1,6-bisphosphate Glucose-6-Phosphate|	-1|1 1|
ywjG	3	unknown	unknown	yrrS	sigF|sigE|
yheG	3		5'UTR of yheJ	S340
S1257	3		intergenic region	S993
yxbD	3	starch degradation	pullulanase	amyX
nprB	3	unknown	unknown	ydcT
ydhH	3	unknown	unknown	ywbF|ipa-21r		AbrB|	TF|	-1|	@|	nan|
S875	3		5'UTR of spo0A	S914
S1389	3	antibiotic synthesis	surfactin synthetase / competence	srfAD|comL	sigA|	Spx|PerR|ComA|CodY|Abh|	TF+S|TF+S|TF-TC|TF+M|TF|	-1|1|1|-1|-1|	Thiol_specific_oxidative_stress::stress|Hydrogen_peroxide::stress|ComX|GTP isoleucine valine| @|	1|-1|1|1 1 1|nan|
S1251	3	phosphorylation of fatty acids	putative fatty acid kinase	yloV
S681	3	biosynthesis of histidine	imidazoleglycerol-phosphate dehydratase	hisB		*HisR*|	silico-TF+M|	NaN|	Histidine|	1|
dhbF	3		intergenic region	S806
S1070	3	unknown	unknown	yozH
zosA	3	unknown	unknown	ydzA
yrkO	3			BSU_misc_RNA_6
mutS	3	control of carbon flux	carbon-flux regulating HPr	crh|yvcM
veg 3		purine utilization	uric acid permease	pucJ|yunJ	sigA|	TnrA|PucR|	TF+P+M|TF+M|	1|1|	Glutamine|Allantoin Urate Allantoate|	-1|1 1 1|
cwlC	3	unknown	unknown	yozI		PerR|	TF+S|	NaN|	Hydrogen_peroxide::stress|	-1|
S179	3	translation	tyrosyl-tRNA synthetase (major)	tyrS	sigA|	T-box-TYR|T-box-TYR|	RNA switch|RNA switch|	1|1|	tRNAtyr|tRNAtyr|	-1|-1|
atpE	3		5'UTR of trmK	S946
mreBH	3	biosynthesis of coenzyme A	aspartate 1-decarboxylase	panD
yfkF	3		5'UTR of yoeA	S681
yteR	3	unknown	unknown	ytnM	sigA|	YtlI|CymR|Spx|	TF+M|TF+P+M|TF+S|	1|-1|-1|	unk|O-acetyl-L-serine|Thiol_specific_oxidative_stress::stress|	1|-1|1|
S1274	3	unknown	unknown	ypbF
uxaA	3	utilization of branched-chain keto acids	2-oxoisovalerate dehydrogenase (E1 beta subunit)	bkdAB|bfmBAB|bfmB1b|bkd	sigL|	CodY|BkdR|TnrA|	TF+M|TF+M|TF+P+M|	-1|1|-1|	GTP isoleucine valine|isoleucine valine|Glutamine|	1 1 1|1 1|-1|
ybdZ	3	unknown	unknown	yozU
cysK	3	The antisense RNA of ydfA	5'UTR of hxlR	S125
S1294	3	RNA polymerase sigma factor	co-sigma factor (with SigO)	rsoA|rsoA|yvrHa		YvrI-YvrHa|YvrHb|	sigma like factor|TF-TC|	1|1|	nan|unk|	nan|nan|
yetA	3	purine utilization	xanthine dehydrogenase	pucD|yurC	sigA|	TnrA|PucR|	TF+P+M|TF+M|	1|1|	Glutamine|Allantoin Urate Allantoate|	-1|1 1 1|
yddA	3	control of [[protein|2C6386E9A63F410558D168798D077DF91590F454]] stability	transcription repressor	yuxN
S499	3		intergenic region	S1261
S800	3		5'UTR of tagA	S1375
yuzJ	3		intergenic region	S67
rapK	3	control of SigM activity	anti-SigM protein	yhdK	sigM|sigA|
yorJ	3	unknown	unknown	yczM
S861	3	siderophore uptake	hydroxamate siderophore [SW|ABC transporter ](only ferrichrome) (binding protein)	fhuD		Fur|	TF+M|	-1|	Iron|	1|
yosS	3		3'UTR of ywrF	S1389
S720	3	The antisense RNA of psd	3'UTR of yxlG	S1482
S630	3	The antisense RNA of levD	3'UTR of sdpI	S1294
S1261	3	protection against toxic iron	Fe<sup>2+</sup> efflux pump	pfeT|ykvW|zosA	sigA|	PerR|	TF+S|	-1|	Hydrogen_peroxide::stress|	-1|
ydiK	3		5'UTR of yneP	S670
S1126	3	survival of heat stress	unknown	ysdB	sigW|sigB|
yraL	3		5'UTR of yosX	S763
yozH	3	translation	histidyl-tRNA synthetase	hisS		T-box-HIS|T-box-ASP|	RNA switch|RNA switch|	1|1|	tRNAhis|tRNAasp|	-1|-1|
S266	3	unknown	unknown	ybdZ
S49 3		unknown	unknown	yfiQ
suhB	3	unknown	unknown	yezA
yorL	3	The antisense RNA of ywnB	intergenic region	S802
yheE	3	unknown	unknown	ydzT/5
X.41	3	control of [[gene|5FD89F65E481CDC33B10A58C12C3168B929917ED]]-[[gene|5001019AD87FEF7D7A920D570C1053D476F7F20C]] expression		ykkC riboswitch|BSU_misc_RNA_16
ybfB	3		intergenic region	S734
ntdC	3		intergenic region	S958
yozG	3		intergenic region	S619
ytmP	3	The antisense RNA of ptsG	independent transcript	S555
yvyF	3		5'UTR of adhA	S1017
rbfK	3		5'UTR of pucA	S1253
yezA	3		5'UTR of yocM	S739
cccB	3	unknown	[SW|MarR family|MarR/DUF24 family] transcription regulator	ydzF
pucB	3	unknown	unknown	ytwF
S8 3		unknown	unknown	ywbE|ipa-20r
ykoL	3	biosynthesis of the antibiotic bacilysin	short chain reductase	bacG|ipa-86r|ywfH		CodY|	TF+M|	-1|	GTP isoleucine valine|	1 1 1|
comGC	3		5'UTR of ywpB	S1401
yqbD	3		5'UTR of yuiH	S1231
ydcH	3	unknown	unknown	yfhJ
S734	3	control of the [[gene|20D50DA11B864E6C719CC34BE27C7900893EA054]]-[[gene|89AB146F447696EF1CBE219C9A2FB5CBB380F847]]-[[gene|pamR ]]operon	[SW|MarR family|MarR/DUF24 family] transcription factor	pamR|ydcH
S973	3	translation	ribosomal protein L33b	rpmGB|rpmG
ywbB	3	unknown	unknown	ydfF		*YdfF*|	silico-TF+unk|	NaN|	unk|	nan|
pbpA	3		intergenic region	S1517
yvfS	3	unknown	unknown	yrkO		YrkP|	TF-TC|	1|	unk|	nan|
yonP	3	unknown	subunit of unidentified multidrug transporter	yvdS
ywbE	3	unknown	unknown	yoqY
comGA	3	biosynthesis of the siderophore bacillibactin	unknown	dhbF	sigA|	Fur|AbrB|	TF+M|TF|	-1|-1|	Iron| @|	1|nan|
yotE	3	formation of a rod-shaped peptidoglycan cell wall, spore outgrowth	penicillin-binding protein PBP 2A	pbpA|yqgF
paiB	3		intergenic region	S1301
yfiV	3	unknown	unknown	yosK
S876	3	multidrug resistance	multidrug-efflux transporter	bmr|bmr1	sigB|sigA|	Mta|BmrR|	TF+M|TF+M|	1|1|	unk|Rhodamine6G::stress Tetraphenylphosphonium::stress|	nan|1|
yhaJ	3	control of cell shape and elongation	SEDS family peptidoglycan glycosyltransferase	rodA|ywcF|ipa-42d	sigM|
S356	3	The antisense RNA of gdh	3'UTR of ytkL	S1116
crh 3	3	unknown	unknown	yddR
S1231	3	unknown	unknown	yjzI
yvdC	3		5'UTR of yfhJ	S291
yqiI	3	unknown	unknown	yraJ
yunC	3	unknown	unknown	ydfB
alrA	3	dephosphorylation of the riboflavin precursor, 5-amino-6-ribitylamino-2,4(1H,3H)-pyrimidinedione 5'-phosphate	5'-nucleotidase	ycsE
ytwF	3		5'UTR of dxs	S916
bkdAB	3	utilization of S-methyl-cysteine, regulation of rib operon expression	riboflavin kinase with preference for dihydroriboflavin	ribR|ytnK|rbfK	sigA|	YtlI|CymR|Spx|	TF+M|TF+P+M|TF+S|	1|-1|-1|	unk|O-acetyl-L-serine|Thiol_specific_oxidative_stress::stress|	1|-1|1|
yrrS	3		3'UTR of ywhD	S1453
besA	3	unknown	unknown	yraL
yrpG	3	[SW|transcription]	RNA polymerase delta subunit	rpoE	sigA|	FadR|	TF+M|	-1|	Palmitoyl-CoA Oleoyl-CoA|	1|
rsoA	3	unknown	unknown	yhdI		*YhdI/YdeL*|	silico-TF+unk|	NaN|	unk|	nan|
S1450	3	The antisense RNA of ywnC	3'UTR of penP	S706
S736	3	unknown	unknown	yycS
yfjB	3	unknown	unknown	yuzJ	sigA|	TnrA|PucR|	TF+P+M|TF+M|	1|1|	Glutamine|Allantoin Urate Allantoate|	-1|1 1 1|
yraJ	3	biosynthesis of teichoic acid	unknown	tagC|dinC		LexA|	TF-proteolyse|	-1|	DNA_Damage|	1|
yrkP	3	unknown	unknown	yraI
S1253	3	unknown	unknown	ydhJ
S1402	3	unknown	unknown	yhaI
pucD	3		intergenic region	S736
yozU	3	unknown	unknown	yfjB
S908	3	purine utilization	xanthine dehydrogenase	pucB|yurE	sigA|	TnrA|PucR|	TF+P+M|TF+M|	1|1|	Glutamine|Allantoin Urate Allantoate|	-1|1 1 1|
X.43	3			BSU_misc_RNA_51
S498	3	unknown	unknown	ydeS
X.2 3	3	unknown	cysteine desulfurase	ycbU
yopB	3		5'UTR of yonK	S800
ytlQ	3	unknown	ABC transporter (transmembrane subunit)	yvfS		*YvfU*|	silico-TF+TC|	NaN|	unk|	nan|
S1482	3	unknown	unknown	yheE
S125	3	unknown	unknown	yuiD
S555	3	unknown	unknown lipoprotein	ygaO
tagC	3	control of Sig(SigO-SigO) activity	anti-Sig(SigO-RsoA)	rsiO|yvrL		YvrI-YvrHa|	sigma like factor|	1|	nan|	nan|
S341	3	protection of the spore	spore coat protein	yjqC	sigK|sigK|
ygaK	3	ATP synthesis	ATP synthase (subunit c)	atpE		stringent response|	Nan|	-1|	NaN|	nan|
panD	3	The antisense RNA of rsiW	independent transcript	S1038
yotK	3		independent transcript	S140
S1375	3	unknown	unknown	ybaS	sigE|	GerR|	TF|	-1|	@|	nan|
lytE	3	peptidoglycan biosynthesis	alanine racemase	alr|dal|alrA
S1017	3	unknown	unknown	yqbB
yqaD	3	unknown	unknown	yomX
S1072	3	unknown	unknown	yorL
S475	3	major autolysin, cell elongation and separation	cell wall hydrolase (major autolysin),endopeptidase-type autolysin	lytE|papQ|cwlF	sigI|sigH|sigA|	WalR|Spo0A|	TF-TC|TF+PP|	1|-1|	unk|nan|	-1|nan|
yczM	3	unknown	unknown	ytmB
S985	3			BSU_misc_RNA_17
S1333	3		3'UTR of yobK	S721
S939	3	unknown	unknown	ydiK
yvgO	3	riboflavin biosynthesis	5-amino-6-(5-phosphoribosylamino)uracil reductase	ribD|ribG	sigA|	FMN-box|	riboswitch|	-1|	Riboflavin-5-phosphate|	-1|
yvdS	3		intergenic region	S972
yomD	3	[SW|cell shape] determation	[SW|cell shape]-determining protein	mreBH	sigI|
S806	3	hexuronate utilization	altronate hydrolase	uxaA|yjmJ	sigE|sigA|	ExuR|CcpA|SpoIIID|	TF+M|TF+PP+M|TF|	-1|-1|-1|	Galacturonate|D-fructose-1,6-bisphosphate Glucose-6-Phosphate|nan|	-1|1 1|nan|
S1539	3		intergenic region	S341
S972	3	unknown	unknown	yunC	sigK|
X.21	3	The antisense RNA of ylqG	intergenic region	S1274
kduD	3	unknown	unknown	yorJ
yoqP	3	unknown	probable glucose/mannose:H<sup>+</sup> symporter	glcP|yhjI	sigA|sigE|	NtdR|GerR|	TF+M|TF|	1|-1|	3-3-neotrehalosadiamine| @|	1|nan|
S926	3	unknown	unknown	yqaD
X.13	3	quality control of membrane proteins	membrane protease	htpX|ykrL		ykrK|Rok|	TF-unk|TF|	-1|-1|	nan| @|	nan|nan|
S67 3	3	DNA repair	mismatch recognition protein	mutS
S763	3	regulation of resistance to quinones and diamide	[SW|MarR family ]transcriptional repressor	mhqR|ykvE
S721	3	proline utilization	1-pyrroline-5-carboxylate dehydrogenase	putC|ycgN	sigE|	Spo0A|PutR|CodY|SpoIIID|CcpA|	TF+PP|TF+M|TF+M|TF|TF+PP+M|	1|1|-1|1|-1|	nan|Proline|GTP isoleucine valine|nan|D-fructose-1,6-bisphosphate Glucose-6-Phosphate|	nan|1|1 1 1|nan|1 1|
yloV	3	protection of <i>B. subtilis</i> biofilms against competitors	extracellular neutral protease B	nprB
S1301	3	The antisense RNA of pyrAB	intergenic region	S8
ydcT	3		5'UTR of sacP	S1465
S739	3		5'UTR of ytlI	S1115
[truncated: 502 more rows]
