# Supplementary material for: Computational Strategies for the Identification of a Transcriptional Biomarker Panel to Sense Cellular Growth States in Bacillus subtilis
Source: Sensors (Basel). 2021 Apr 1;21(7):2436. doi: 10.3390/s21072436 (PMC8036383; doi:10.3390/s21072436)
Supplement: Supplementary file 1 [file sensors-21-02436-s001.zip › Supplementary Table S5 - validation datasets.xlsx]

## Sheet: Validation Datasets
Test item	GEO/link	Data type	Strain/mutant	Description	Sample size	Treatment conditions	Control conditions
Salinity stress	GSE145124	Tiling array	BSB1	Cells were grown aerobically at 37 °C in Spizizen's minimal medium only, or supplemented with either 1 mM glycine betaine, or 1.2 M NaCl, or 1.2 M NaCl and 1 mM glycine betaine. Cells were harvested in the exponential growth phase at an optical density of 1.0.	12	Cells grown in Spizizen's minimal medium with NaCl or glycine betaine+NaCl.	Cells grown in Spizizen's minimal medium only or cells grown with glycine betaine
Glycine betaine	GSE145124	Tiling array	BSB1	Cells were grown aerobically at 37 °C in Spizizen's minimal medium only, or supplemented with either 1 mM glycine betaine, or 1.2 M NaCl, or 1.2 M NaCl and 1 mM glycine betaine. Cells were harvested in the exponential growth phase at an optical density of 1.0.	12	Cells grown in Spizizen's minimal medium with glycine betaine or glycine betaine+NaCl	Cells grown in Spizizen's minimal medium only or with NaCl
Heat stroke	GSE125467	RNA-seq	168 wide type ΔrelA (p)ppGpp0	Cells were grown in LB medium to the mid-exponential phase (OD 0.4) in a water bath with orbital shaking at 200 rpm. The culture was divided and treated either with 48 °C or left untreated for 15 min. Then, both cultures were transferred to a 53 °C water bath for another 15 min. Samples of 25 mL were harvested by centrifugation for 3 min and flash-frozen in luqid nitrogen. In addition, strains la…	21 out of 32 used in this study	Cells of wild type, relA mutant, (p)ppGpp0 mutant grown at 48 °C, cells of wild type grown at 53 °C	Cells of wild type, relA mutant, (p)ppGpp0 mutant grown at 37 °C
Cold shock	GSE111577	RNA-seq	JH642 wide type ΔYplP	Cells were grown as shaken cultures (220 rpm) in SMM+glucose at 37C to an OD of 0.5 and then cultures were transferred to 15C or remained at 37C and grown for 0.5 h or 2 h. JH642 wide type and its YplP mutant (deletion of YolP results in a cold sensitive phenotype) were tested.	9	Cells of wild type, YolP mutant grown at 15 °C for 0.5h and 2h	Cells of wild type, YolP mutant grown at 37 °C for 0.5h and 2h
Oxidative stress		RNA-seq	168 wild type	Cells were grown in liquid culture of LB medium on a shaking platform (200 rpm) at 37C. The cultures were incubated over night. Next day the culture OD540 nm was adjusted to 0.05 into fresh prewarmed LB media and grown until an OD540nm of 0.3 was achieved. The culture was then divided into 20 ml aiquats and either treated with 0.1mM hydrogen peroxide (final concentration) for 10 min or left untre…	10	Cells treated with 0.1mM hydrogen peroxide	Cells grown at the exponential phase (OD540nm 0.3)
Pressure stress		RNA-seq	168 wild type	Cells was grown overnight in liquid LB and then sub-cultured on 1:100 into 4mL of molten 2% agarose made with LB. This was left to grow to an od600 = 0.4 at 37C with no rotation. Agarose was set in the pressure vessels directly. Cells+agarose mix were pressurised in the pressure vessels using an odeometer. Pressures used were: 0, 200 and 400 kPa and for 30 mins. Cells+agarose mix was then immedia…	16	Cells treated with pressure 200 and 400 kPa	Cells grown in LB agarose without pressure.
Staionary phase	GSE31249	Microarray	168 wide type ΔywlE ΔywlE-mcsB	Cells were grown under vigorous agitation at 37 °C in a defined medium (Stülke et al., 1993, J Gen Microbiol 139, 2041-2045). Samples were taken at OD500 0.4 and 1h upon entry into stationary phase.	18	Cells grown at the early stationary phase	Cells grown at the exponential phase (OD500 0.4)
Antibiotics	GPL27769	RNA-seq	168 wild type	Overnight cultures of cells were prepared in LB and incubated at 37°C, 220rpm. On the next day, 10 ml day culture of LB (Sigma L3522) was inoculated 1:100 and grown till OD600 = 0.4. Subsequently, a second day culture of 200 ml LB (Sigma L3522) was started to an OD600 = 0.1. Once this second day culture reached OD600 = 0.5, cells were split into 25 ml aliquots and either exposed to nce this secon…	18	Cells grown with 10 µg ml-1 amphotericin B, or 4 µg ml-1 SynAnt49, or 0.5 µM YydF added to logarithmic phase for 10 min exposure.	Cells grown at exponential phase in LB mdeium.
Deep starvation	GSE102140	RNA-seq	168 ΔspoIIE	B. subtilis (ΔspoIIE) were set up in accordance with the starvation assay, however, a 1 l volume of SMM was used for culturing and 1 l of starvation buffer. On the 14th day of starvation 1 L cultures underwent suction filtration using 90 mm filter membrane with 0.45 µm pores (Millipore). For transcriptomic comparison stationary phase and exponential phase cells were also collected through filtrat…	7	Cells grown sfter 14 days of starvation.	Cells were grown to an OD600 0.2 at exponential phase and overnight at stationary phase.
